# Supplementary material for: Integrated analysis of 454 and Illumina transcriptomic sequencing characterizes carbon flux and energy source for fatty acid synthesis in developing Lindera glauca fruits for woody biodiesel
Source: Biotechnol Biofuels. 2017 May 25;10:134. doi: 10.1186/s13068-017-0820-2 (PMC5445305; doi:10.1186/s13068-017-0820-2)
Supplement: Supplementary file 1 — Additional file 1: Table S1. Evaluation of the biodiesel fuel properties of oils from developing L. glauca fruits. [file 13068_2017_820_MOESM1_ESM.xlsx]

## Sheet: Sheet1
Table S1 Evaluation of the biodiesel fuel properties of oils from developing L.glauca fruits
	FA compositions and their relative proportions									Degree of unsaturation	Chain length saturated factor	Cetane number	Iodine value	Cold filter plugging point	Oxidation stability
DAF	C10:0(%)	C12:0(%)	C16:0 (%)	C16:1(%)	C18:0(%)	C18:1(%)	C18:2(%)	C18:3(%)	C20:4(%)	(DU)	(LCSF)	(CN)	(IV, g/100g)	(CFPP，°C)	(OS，h)
25	2.38	0	21.02	0	4.43	21.79	29.75	7.16	13.47	156.65	7.85624	46.1568	129.726	-0.979585	1.75504
50	3.57	1.69	21.61	0	5.22	22.19	30.71	6.21	8.8	137.44	8.28113	48.4793	116.888	-0.233657	2.4927
75	13.49	4.42	21.23	0	3	33.78	20.17	0.96	2.95	88.8	6.19351	54.3599	84.3814	-3.89867	4.36048
100	11.22	8.2	22.06	1.01	1.13	39.26	16.27	0.85	0	75.36	6.18866	55.9848	75.3995	-3.90719	4.87658
125	5.44	5.71	23.22	3.63	0.97	43.83	16.41	0.79	0	82.65	7.07848	55.1034	80.2714	-2.34502	4.59664
150	1.96	5.7	19.05	4.57	0.78	49.92	17.57	0.45	0	90.98	6.16476	54.0963	85.8383	-3.94916	4.27677
175	1.79	5.67	19.73	5.54	0.47	48.22	17.95	0.63	0	91.55	6.27104	54.0274	86.2193	-3.76257	4.25488
