# Supplementary material for: Integrated analysis of 454 and Illumina transcriptomic sequencing characterizes carbon flux and energy source for fatty acid synthesis in developing Lindera glauca fruits for woody biodiesel
Source: Biotechnol Biofuels. 2017 May 25;10:134. doi: 10.1186/s13068-017-0820-2 (PMC5445305; doi:10.1186/s13068-017-0820-2)
Supplement: Supplementary file 2 — Additional file 2: Table S2. All unigenes obtained from 3 representative L. glauca fruit samples by Illumina sequencing. [file 13068_2017_820_MOESM2_ESM.xls]

## Sheet: Sheet2
Table S2 Detailed information of all unigenes from developing L.glauca fruits obtained by Illumina sequencing
	Transcriptional levles
Unigenes_id	50DAF	125DAF	150DAF	fold_change(125:50DAF)	significant	fold_change(150:50DAF)	significant	Name	Definition	Length	Swissprot_des	Swissprot_evalue	Cdd_des	Cdd_evalue	Trembl_des	Trembl_evalue	NR_des	NR_evalue	PFAM_des	PFAM_evalue	KOG	GO	EC	KO	Pathway
comp0_c0_seq1	0	1.29	0.48	#DIV/0!	no	#DIV/0!	no	-	-	346	-	-	-	-	-	-	-	-	-	-	-	-	-	-	-
comp1_c0_seq2	1.14	0.63	0.87	-0.85561	no	-0.389947	no	-	-	431	-	-	-	-	-	-	-	-	-	-	-	-	-	-	-
comp2_c0_seq1	0.89	0.68	0	-0.388271	no	#NUM!	no	-	-	370	-	-	-	-	-	-	-	-	-	-	-	-	-	-	-
comp3_c0_seq1	1.13	0.36	3.88	-1.65025	no	1.77973	no	-	-	218	-	-	-	-	-	-	-	-	-	-	-	-	-	-	-
comp7_c0_seq1	0.64	0.27	1.22	-1.24511	no	0.930737	no	-	-	288	-	-	-	-	-	-	-	-	-	-	-	-	-	-	-
comp10_c0_seq1	1.79	0.48	0.16	-1.89885	no	-3.48382	no	-	-	448	sp|O65440|BAME3_ARATH Leucine-rich repeat receptor-like serine/threonine-protein kinase BAM3 OS=Arabidopsis thaliana GN=BAM3 PE=2 SV=3	1e-27	gnl|CDD|177728 PLN00113. PLN00113. leucine-rich repeat receptor-like protein kinase; Provisional.	6e-24	tr|Q1SKW0|Q1SKW0_MEDTR Protein kinase OS=Medicago truncatula GN=MtrDRAFT_AC140550g38v2 PE=4 SV=2	4e-43	gb|ABE79572.2| Protein kinase [Medicago truncatula]	4e-43	B9GA32_ORYSJ/458-518 PF13855.1;LRR_8;	6e-15	-	GO:0032440.2-alkenal reductase [NAD(P)] activity;GO:0016020.membrane;GO:0016310.phosphorylation;GO:0004709.MAP kinase kinase kinase activity;GO:0005524.ATP binding;GO:0016301.kinase activity;GO:0004872.receptor activity;GO:0006468.protein phosphorylation;GO:0055114.oxidation-reduction process;GO:0004674.protein serine/threonine kinase activity;GO:0004672.protein kinase activity;GO:0016021.integra…	-	-	-
comp15_c0_seq1	0.15	0.78	0.61	2.37851	no	2.02385	no	-	-	425	-	-	-	-	-	-	-	-	-	-	-	-	-	-	-
comp16_c0_seq1	0.15	1.06	0.57	2.82103	no	1.926	no	-	-	533	-	-	-	-	-	-	-	-	-	-	-	-	-	-	-
comp17_c0_seq1	0	0.96	0.39	#DIV/0!	no	#DIV/0!	no	HAUS1	HAUS augmin-like complex subunit 1	244	-	-	-	-	tr|A5AX07|A5AX07_VITVI Putative uncharacterized protein OS=Vitis vinifera GN=VIT_05s0049g01470 PE=4 SV=1	1e-12	ref|XP_002285380.2| PREDICTED: HAUS augmin-like complex subunit 1-like [Vitis vinifera] emb|CAN69456.1| hypothetical protein VITISV_036572 [Vitis vinifera] emb|CBI23684.3| unnamed protein product [Vitis vinifera]	1e-12	A5AX07_VITVI/12-296 PB009774; Pfam-B_9774;	2e-13	-	-	-	K16584	-
comp18_c0_seq1	0.85	1.11	0.75	0.385025	no	-0.180572	no	-	-	314	-	-	-	-	-	-	-	-	-	-	-	-	-	-	-
comp19_c0_seq1	0.92	1.13	0.74	0.296617	no	-0.314109	no	-	-	223	-	-	-	-	-	-	-	-	-	-	-	-	-	-	-
comp20_c0_seq1	2.38	0.23	0.14	-3.37126	no	-4.08746	no	-	-	345	-	-	-	-	-	-	-	-	-	-	-	-	-	-	-
comp21_c0_seq1	0.94	0.45	1.07	-1.06274	no	0.186878	no	-	-	437	-	-	-	-	-	-	-	-	-	-	-	-	-	-	-
comp23_c0_seq1	1.47	0.7	0.42	-1.07039	no	-1.80735	no	-	-	279	-	-	-	-	-	-	-	-	-	-	-	-	-	-	-
comp24_c0_seq1	0.76	1.45	0	0.931982	no	#NUM!	no	-	-	215	-	-	-	-	-	-	-	-	-	-	-	-	-	-	-
comp25_c0_seq1	0.35	0.76	1.19	1.11864	no	1.76553	no	-	-	356	-	-	-	-	-	-	-	-	-	-	-	-	-	-	-
comp27_c0_seq1	0.13	1.02	0	2.97199	no	#NUM!	no	-	-	306	-	-	-	-	-	-	-	-	-	-	-	-	-	-	-
comp28_c0_seq1	2.18	0.85	0.11	-1.35879	no	-4.30875	no	-	-	207	-	-	-	-	-	-	-	-	-	-	-	-	-	-	-
comp29_c0_seq1	0.15	1.2	0.75	3	no	2.32193	no	-	-	534	-	-	-	-	-	-	-	-	-	-	-	-	-	-	-
comp30_c0_seq1	0.65	0.99	0.23	0.606989	no	-1.49881	no	-	-	414	-	-	-	-	-	-	-	-	-	-	-	-	-	-	-
comp31_c0_seq1	1.24	0.34	0.67	-1.86673	no	-0.888107	no	-	-	348	sp|O49545|BAME1_ARATH Leucine-rich repeat receptor-like serine/threonine-protein kinase BAM1 OS=Arabidopsis thaliana GN=BAM1 PE=1 SV=1	3e-08	gnl|CDD|203890 pfam08263. LRRNT_2. Leucine rich repeat N-terminal domain. Leucine Rich Repeats pfam00560 are short sequence motifs present in a number of proteins with diverse functions and cellular locations. Leucine Rich Repeats are often flanked by cysteine rich domains. This domain is often found at the N-terminus of tandem leucine rich repeats.	1e-16	tr|E4MWE4|E4MWE4_THEHA mRNA. clone: RTFL01-11-D14 OS=Thellungiella halophila PE=2 SV=1	5e-28	dbj|BAJ33927.1| unnamed protein product [Thellungiella halophila]	4e-28	A5BFQ1_VITVI/32-72 PF08263.7;LRRNT_2;	2e-14	-	-	-	-	-
comp33_c0_seq1	0.25	0	1.7	#NUM!	no	2.76553	no	-	-	248	-	-	-	-	-	-	-	-	-	-	-	-	-	-	-
comp34_c0_seq1	0	1.9	0	#DIV/0!	no	#DIV/0!	no	E1.11.1.7	peroxidase	552	sp|Q9SZB9|PER47_ARATH Peroxidase 47 OS=Arabidopsis thaliana GN=PER47 PE=2 SV=2	6e-67	gnl|CDD|173827 cd00693. secretory_peroxidase. Horseradish peroxidase and related secretory plant peroxidases. Secretory peroxidases belong to class III of the plant heme-dependent peroxidase superfamily. All members of the superfamily share a heme prosthetic group and catalyze a multistep oxidative reaction involving hydrogen peroxide as the electron acceptor. Class III peroxidases are found in t…	4e-96	tr|B3SHI0|B3SHI0_IPOBA Anionic peroxidase swpa7 OS=Ipomoea batatas PE=2 SV=1	3e-75	gb|ABR23053.1| anionic peroxidase swpa7 [Ipomoea batatas]	2e-75	B3SHI0_IPOBA/44-286 PF00141.18;peroxidase;	3e-76	-	GO:0006979.response to oxidative stress;GO:0046872.metal ion binding;GO:0020037.heme binding;GO:0004601.peroxidase activity;GO:0005576.extracellular region;GO:0042744.hydrogen peroxide catabolic process;GO:0055114.oxidation-reduction process;GO:0016491.oxidoreductase activity;	EC:1.11.1.7	K00430	ko00360. Phenylalanine metabolism;ko00680. Methane metabolism;ko00940. Phenylpropanoid biosynthesis;
comp39_c0_seq2	0.24	1.04	0.56	2.11548	no	1.22239	no	-	-	338	-	-	-	-	-	-	-	-	-	-	-	-	-	-	-
comp40_c0_seq1	2.81	0.25	0	-3.49057	no	#NUM!	no	-	-	307	sp|C0LGS2|Y4361_ARATH Probable LRR receptor-like serine/threonine-protein kinase At4g36180 OS=Arabidopsis thaliana GN=At4g36180 PE=1 SV=1	2e-26	-	-	tr|B9GRG3|B9GRG3_POPTR Predicted protein OS=Populus trichocarpa GN=POPTRDRAFT_550935 PE=4 SV=1	1e-28	ref|XP_002301998.1| predicted protein [Populus trichocarpa] gb|EEE81271.1| predicted protein [Populus trichocarpa]	1e-28	-	-	-	GO:0016020.membrane;GO:0005524.ATP binding;GO:0006468.protein phosphorylation;GO:0055114.oxidation-reduction process;GO:0016787.hydrolase activity;GO:0004674.protein serine/threonine kinase activity;GO:0004672.protein kinase activity;GO:0016021.integral to membrane;GO:0016772.transferase activity. transferring phosphorus-containing groups;GO:0016491.oxidoreductase activity;	-	-	-
comp41_c0_seq1	1.25	0.83	0.43	-0.590745	no	-1.53952	no	-	-	329	-	-	-	-	-	-	-	-	-	-	-	-	-	-	-
comp44_c0_seq1	1.24	0.13	0	-3.25376	no	#NUM!	no	-	-	298	-	-	-	-	-	-	-	-	-	-	-	-	-	-	-
comp45_c0_seq1	0.74	0.35	0.61	-1.08017	no	-0.278716	no	-	-	498	-	-	-	-	-	-	-	-	-	-	-	-	-	-	-
comp46_c0_seq1	0.52	0.44	0.38	-0.241008	no	-0.452512	no	-	-	438	-	-	-	-	-	-	-	-	-	-	-	-	-	-	-
comp48_c0_seq1	0.56	0.68	0.55	0.280108	no	-0.0259952	no	-	-	256	-	-	-	-	-	-	-	-	-	-	-	-	-	-	-
comp49_c0_seq1	1.62	1.02	0.46	-0.667425	no	-1.81629	no	-	-	305	-	-	-	-	-	-	-	-	-	-	-	-	-	-	-
comp50_c0_seq1	0.8	0.61	0.18	-0.391191	no	-2.152	no	-	-	256	-	-	-	-	-	-	-	-	-	-	-	-	-	-	-
comp51_c0_seq1	0.17	0.4	0.58	1.23447	no	1.77052	no	-	-	245	-	-	-	-	tr|Q6L4A6|Q6L4A6_SOLDE Putative reverse transcriptase. identical OS=Solanum demissum GN=SDM1_19t00011 PE=4 SV=1	2e-10	gb|AAT40500.1| Putative reverse transcriptase. identical [Solanum demissum]	2e-10	-	-	-	GO:0003964.RNA-directed DNA polymerase activity;GO:0003723.RNA binding;GO:0003677.DNA binding;GO:0006278.RNA-dependent DNA replication;	-	-	-
comp51_c1_seq1	0.6	0.78	0.17	0.378512	no	-1.81943	no	-	-	274	-	-	-	-	-	-	-	-	-	-	-	-	-	-	-
comp52_c0_seq1	0.67	0.6	0.46	-0.159199	no	-0.542527	no	-	-	612	-	-	-	-	-	-	-	-	-	-	-	-	-	-	-
comp53_c0_seq1	0.57	1.15	0	1.0126	no	#NUM!	no	CALS	callose synthase	322	sp|Q9SHJ3|CALS7_ARATH Callose synthase 7 OS=Arabidopsis thaliana GN=CALS7 PE=2 SV=3	1e-29	-	-	tr|I1N0X8|I1N0X8_SOYBN Uncharacterized protein OS=Glycine max PE=4 SV=1	1e-28	ref|XP_003551922.1| PREDICTED: callose synthase 7-like [Glycine max]	1e-28	B8B2Y5_ORYSI/54-265 PF04652.11;DUF605;	3e-10	M	GO:0016020.membrane;GO:0006075.(1->3)-beta-D-glucan biosynthetic process;GO:0003843.1.3-beta-D-glucan synthase activity;GO:0000148.1.3-beta-D-glucan synthase complex;	EC:2.4.1.-	K11000	-
comp55_c0_seq1	0.93	0.56	0.78	-0.731804	no	-0.253757	no	-	-	242	-	-	-	-	-	-	-	-	-	-	-	-	-	-	-
comp56_c0_seq1	2.12	0.15	0	-3.82103	no	#NUM!	no	-	-	252	-	-	-	-	-	-	-	-	-	-	-	-	-	-	-
comp58_c0_seq1	1.47	0.23	0	-2.67611	no	#NUM!	no	-	-	251	-	-	-	-	-	-	-	-	-	-	-	-	-	-	-
comp59_c0_seq1	0.55	0.36	0.75	-0.611435	no	0.447459	no	-	-	374	-	-	-	-	-	-	-	-	-	-	-	-	-	-	-
comp60_c0_seq1	2.89	0.27	0.33	-3.42004	no	-3.13053	no	-	-	284	-	-	-	-	-	-	-	-	-	-	-	-	-	-	-
comp61_c0_seq1	0.42	0.89	0.54	1.08342	no	0.36257	no	-	-	394	-	-	-	-	-	-	-	-	-	-	-	-	-	-	-
comp62_c0_seq1	0.8	0	0.92	#NUM!	no	0.201634	no	-	-	256	-	-	-	-	-	-	-	-	-	-	-	-	-	-	-
comp65_c0_seq1	0.48	0.72	0.69	0.584963	no	0.523562	no	-	-	514	-	-	-	-	-	-	-	-	-	-	-	-	-	-	-
comp66_c0_seq2	0.46	0.09	0.84	-2.35364	no	0.868755	no	-	-	224	-	-	-	-	-	-	-	-	-	-	-	-	-	-	-
comp67_c0_seq1	0.31	0.51	0.62	0.718229	no	1	no	-	-	267	-	-	-	-	-	-	-	-	-	-	-	-	-	-	-
comp68_c0_seq1	0.59	1.05	0	0.831602	no	#NUM!	no	-	-	277	-	-	-	-	-	-	-	-	-	-	-	-	-	-	-
comp70_c0_seq1	0.99	0.4	2.11	-1.30743	no	1.09174	no	-	-	290	-	-	-	-	-	-	-	-	-	-	-	-	-	-	-
comp71_c0_seq1	1.24	0.47	0	-1.39961	no	#NUM!	no	-	-	249	-	-	-	-	-	-	-	-	-	-	-	-	-	-	-
comp72_c0_seq1	2.16	0.16	0.1	-3.75489	no	-4.43296	no	-	-	475	-	-	-	-	-	-	-	-	-	-	-	-	-	-	-
comp73_c0_seq1	0.78	0.37	0.67	-1.07595	no	-0.219313	no	-	-	210	-	-	-	-	-	-	-	-	-	-	-	-	-	-	-
comp74_c0_seq1	0.29	0.55	1.5	0.923379	no	2.37084	no	-	-	282	-	-	-	-	-	-	-	-	-	-	-	-	-	-	-
comp75_c0_seq1	0.97	0.23	0	-2.07635	no	#NUM!	no	-	-	253	-	-	-	-	-	-	-	-	-	-	-	-	-	-	-
comp76_c0_seq2	0.78	0.37	0.45	-1.07595	no	-0.793549	no	-	-	211	-	-	-	-	-	-	-	-	-	-	-	-	-	-	-
comp78_c0_seq1	0.2	2.02	0	3.33628	no	#NUM!	no	-	-	209	-	-	-	-	-	-	-	-	-	-	-	-	-	-	-
comp79_c0_seq1	0.75	0.53	0	-0.500898	no	#NUM!	no	-	-	220	-	-	-	-	-	-	-	-	-	-	-	-	-	-	-
comp80_c0_seq1	0	1	0.56	#DIV/0!	no	#DIV/0!	no	-	-	252	-	-	-	-	-	-	-	-	-	-	-	-	-	-	-
comp82_c0_seq1	1.49	0.35	0	-2.08989	no	#NUM!	no	-	-	220	-	-	-	-	-	-	-	-	-	-	-	-	-	-	-
comp83_c0_seq1	0.46	0.24	0.93	-0.938599	no	1.0156	no	-	-	405	sp|P04146|COPIA_DROME Copia protein OS=Drosophila melanogaster GN=GIP PE=1 SV=3	6e-20	gnl|CDD|187696 cd09272. RNase_HI_RT_Ty1. Ty1/Copia family of RNase HI in long-term repeat retroelements. Ribonuclease H (RNase H) enzymes are divided into two major families. Type 1 and Type 2. based on amino acid sequence similarities and biochemical properties. RNase H is an endonuclease that cleaves the RNA strand of an RNA/DNA hybrid in a sequence non-specific manner in the presence of divale…	3e-59	tr|A5BC00|A5BC00_VITVI Putative uncharacterized protein OS=Vitis vinifera GN=VITISV_007944 PE=4 SV=1	2e-43	emb|CAN74381.1| hypothetical protein VITISV_007944 [Vitis vinifera]	2e-43	D7U306_VITVI/1-2282 PF02463.14;SMC_N;	2e-29	-	GO:0015074.DNA integration;GO:0003677.DNA binding;GO:0008233.peptidase activity;GO:0005524.ATP binding;GO:0016779.nucleotidyltransferase activity;GO:0004518.nuclease activity;GO:0004190.aspartic-type endopeptidase activity;GO:0006915.apoptotic process;GO:0003676.nucleic acid binding;GO:0003964.RNA-directed DNA polymerase activity;GO:0046872.metal ion binding;GO:0016787.hydrolase activity;GO:00069…	-	-	-
comp86_c0_seq1	0	0.65	0.56	#DIV/0!	no	#DIV/0!	no	-	-	209	-	-	-	-	-	-	-	-	-	-	-	-	-	-	-
comp87_c0_seq1	1.8	0.98	0.32	-0.877143	no	-2.49185	no	-	-	297	-	-	-	-	-	-	-	-	-	-	-	-	-	-	-
comp91_c0_seq1	0.79	0.5	0.3	-0.659925	no	-1.39689	no	-	-	312	-	-	-	-	-	-	-	-	-	-	-	-	-	-	-
comp92_c0_seq1	0.35	0.34	1.01	-0.0418202	no	1.52893	no	-	-	232	sp|Q9FI80|PP425_ARATH Pentatricopeptide repeat-containing protein At5g48910 OS=Arabidopsis thaliana GN=PCMP-H38 PE=2 SV=1	2e-24	gnl|CDD|178626 PLN03077. PLN03077. Protein ECB2; Provisional.	7e-25	tr|B9HA38|B9HA38_POPTR Predicted protein OS=Populus trichocarpa GN=POPTRDRAFT_802442 PE=4 SV=1	3e-26	ref|XP_002308660.1| predicted protein [Populus trichocarpa] gb|EEE92183.1| predicted protein [Populus trichocarpa]	3e-26	D7T718_VITVI/434-462 PF01535.15;PPR;	3e-09	-	GO:0005488.binding;	-	-	-
comp93_c0_seq1	1.04	0.25	1.04	-2.05658	no	0	no	-	-	317	sp|P38460|YMF17_MARPO Uncharacterized mitochondrial protein ymf17 OS=Marchantia polymorpha GN=YMF17 PE=4 SV=1	2e-19	-	-	tr|Q5I9Z8|Q5I9Z8_9MAGN Succinate oxido-reductase subunit 4 OS=Laurus nobilis GN=sdh4 PE=4 SV=1	1e-50	gb|AAW47284.1| succinate oxido-reductase subunit 4 [Laurus nobilis]	1e-50	Q5I9Z7_LIRTU/1-104 PB003381; Pfam-B_3381;	2e-49	-	GO:0006099.tricarboxylic acid cycle;GO:0005740.mitochondrial envelope;GO:0020037.heme binding;GO:0005506.iron ion binding;GO:0016021.integral to membrane;GO:0005739.mitochondrion;	-	-	-
comp94_c0_seq1	0.61	0.48	0.47	-0.345775	no	-0.376148	no	-	-	201	-	-	-	-	-	-	-	-	-	-	-	-	-	-	-
comp97_c0_seq1	1.91	0.18	0.44	-3.4075	no	-2.118	no	-	-	215	-	-	-	-	-	-	-	-	-	-	-	-	-	-	-
comp101_c0_seq1	0.84	0.62	0.27	-0.438121	no	-1.63743	no	-	-	343	-	-	-	-	-	-	-	-	-	-	-	-	-	-	-
comp102_c0_seq1	0.38	1.09	1.84	1.52026	no	2.27563	no	-	-	268	-	-	-	-	-	-	-	-	-	-	-	-	-	-	-
comp104_c0_seq1	0.27	0.76	0.17	1.49304	no	-0.667425	no	-	-	283	sp|Q9LZ19|PP364_ARATH Pentatricopeptide repeat-containing protein At5g04780 OS=Arabidopsis thaliana GN=PCMP-H16 PE=2 SV=2	5e-30	gnl|CDD|178630 PLN03081. PLN03081. pentatricopeptide (PPR) repeat-containing protein; Provisional.	6e-26	tr|A5C871|A5C871_VITVI Putative uncharacterized protein OS=Vitis vinifera GN=VITISV_010661 PE=4 SV=1	2e-35	emb|CAN84062.1| hypothetical protein VITISV_010661 [Vitis vinifera]	1e-35	D7T3D9_VITVI/313-362 PF13041.1;PPR_2;	1e-19	-	GO:0005488.binding;	-	-	-
comp106_c0_seq1	0.98	0.46	1.12	-1.09115	no	0.192645	no	-	-	252	-	-	-	-	-	-	-	-	-	-	-	-	-	-	-
comp107_c0_seq1	0.36	0.6	0.62	0.736966	no	0.784271	no	-	-	453	-	-	-	-	-	-	-	-	-	-	-	-	-	-	-
comp108_c0_seq1	0.12	2.06	0	4.10154	no	#NUM!	no	-	-	349	-	-	-	-	-	-	-	-	-	-	-	-	-	-	-
comp111_c0_seq1	1.22	0	0	#NUM!	no	#NUM!	no	-	-	269	-	-	-	-	-	-	-	-	-	-	-	-	-	-	-
comp112_c0_seq1	1.3	0.53	0	-1.29445	no	#NUM!	no	-	-	222	-	-	-	-	-	-	-	-	-	-	-	-	-	-	-
comp116_c0_seq1	1.21	0.77	0.23	-0.652077	no	-2.3953	no	-	-	203	-	-	-	-	-	-	-	-	-	-	-	-	-	-	-
comp118_c0_seq1	1.13	0.36	0.21	-1.65025	no	-2.42786	no	-	-	219	-	-	-	-	-	-	-	-	-	-	-	-	-	-	-
comp119_c0_seq2	1.51	0.54	0.97	-1.48352	no	-0.638492	no	-	-	436	-	-	-	-	-	-	-	-	-	-	-	-	-	-	-
comp121_c0_seq1	0.31	0.8	0.09	1.36773	no	-1.78427	no	-	-	268	-	-	-	-	-	-	-	-	-	-	-	-	-	-	-
comp122_c0_seq1	0.98	0.25	1.42	-1.97085	no	0.535037	no	-	-	231	-	-	-	-	-	-	-	-	-	-	-	-	-	-	-
comp123_c0_seq1	1.24	0.84	0.76	-0.561879	no	-0.706269	no	-	-	248	-	-	-	-	-	-	-	-	-	-	-	-	-	-	-
comp124_c0_seq1	0	0.9	1.35	#DIV/0!	no	#DIV/0!	no	-	-	366	-	-	-	-	-	-	-	-	-	-	-	-	-	-	-
comp125_c0_seq1	0.7	0.58	0.3	-0.271302	no	-1.22239	no	-	-	235	-	-	-	-	-	-	-	-	-	-	-	-	-	-	-
comp126_c0_seq1	1.9	0.19	1.35	-3.32193	no	-0.49304	no	-	-	278	sp|Q9LXV0|U92A1_ARATH UDP-glycosyltransferase 92A1 OS=Arabidopsis thaliana GN=UGT92A1 PE=2 SV=1	9e-24	gnl|CDD|178584 PLN03007. PLN03007. UDP-glucosyltransferase family protein.	3e-27	tr|F6I4A8|F6I4A8_VITVI Putative uncharacterized protein OS=Vitis vinifera GN=VIT_05s0062g01280 PE=3 SV=1	9e-39	ref|XP_003632051.1| PREDICTED: UDP-glycosyltransferase 92A1-like [Vitis vinifera]	9e-39	A5BZ96_VITVI/276-461 PF00201.13;UDPGT;	3e-41	GC	GO:0033837.anthocyanin 3'-O-beta-glucosyltransferase activity;GO:0047213.anthocyanidin 3-O-glucosyltransferase activity;GO:0016757.transferase activity. transferring glycosyl groups;GO:0008152.metabolic process;GO:0016758.transferase activity. transferring hexosyl groups;GO:0016740.transferase activity;	-	-	-
comp127_c0_seq1	0.8	0.33	0.74	-1.27753	no	-0.112475	no	-	-	410	-	-	-	-	-	-	-	-	-	-	-	-	-	-	-
comp128_c0_seq1	0.16	0.76	0	2.24793	no	#NUM!	no	-	-	255	-	-	-	-	-	-	-	-	-	-	-	-	-	-	-
comp131_c0_seq1	1	0	1.14	#NUM!	no	0.189034	no	-	-	206	-	-	-	-	-	-	-	-	-	-	-	-	-	-	-
comp133_c0_seq1	0.33	0.78	0.3	1.24101	no	-0.137504	no	-	-	316	-	-	-	-	tr|E7BQD5|E7BQD5_SILLA Gag-pol polyprotein OS=Silene latifolia PE=4 SV=1	4e-15	gb|ADP20179.1| gag-pol polyprotein [Silene latifolia]	4e-15	Q9ZQ09_ARATH/227-317 PF13650.1;Asp_protease_2;	1e-13	-	GO:0015074.DNA integration;GO:0005634.nucleus;GO:0003723.RNA binding;GO:0003677.DNA binding;GO:0003676.nucleic acid binding;GO:0003964.RNA-directed DNA polymerase activity;GO:0046872.metal ion binding;GO:0008270.zinc ion binding;GO:0006278.RNA-dependent DNA replication;	-	-	-
comp136_c0_seq1	0.59	1.12	1.13	0.924712	no	0.937536	no	-	-	352	-	-	gnl|CDD|206122 pfam13952. DUF4216. Domain of unknown function (DUF4216). This DUF is sometimes found at the C-terminal end of proteins carrying a Transposase_21 domain. pfam02992.	3e-06	-	-	-	-	-	-	-	-	-	-	-
comp137_c0_seq1	1.43	0.58	0.7	-1.30189	no	-1.03059	no	-	-	201	-	-	-	-	-	-	-	-	-	-	-	-	-	-	-
comp139_c0_seq1	0.69	0.33	0.69	-1.06413	no	0	no	-	-	239	-	-	-	-	-	-	-	-	-	-	-	-	-	-	-
comp140_c0_seq1	0.41	0.62	0.7	0.596644	no	0.771731	no	-	-	405	-	-	gnl|CDD|191413 pfam05970. PIF1. PIF1-like helicase. This family includes homologues of the PIF1 helicase. which inhibits telomerase activity and is cell cycle regulated. This family includes a large number of largely uncharacterized plant proteins. This family includes a P-loop motif that is involved in nucleotide binding.	7e-37	tr|A8NPE0|A8NPE0_COPC7 Transcriptional factor B3 OS=Coprinopsis cinerea (strain Okayama-7 / 130 / ATCC MYA-4618 / FGSC 9003) GN=CC1G_10243 PE=4 SV=2	2e-30	ref|XP_001835316.2| transcriptional factor B3 [Coprinopsis cinerea okayama7#130] gb|EAU86521.2| transcriptional factor B3 [Coprinopsis cinerea okayama7#130]	2e-30	A8NPE0_COPC7/1195-1540 PF05970.9;PIF1;	5e-22	D	-	-	-	-
comp142_c0_seq1	0.65	0.52	0.81	-0.321928	no	0.317482	no	-	-	377	-	-	-	-	-	-	-	-	-	-	-	-	-	-	-
comp143_c0_seq1	2.02	0.38	0	-2.41028	no	#NUM!	no	-	-	305	-	-	-	-	-	-	-	-	-	-	-	-	-	-	-
comp144_c0_seq1	0.58	0.55	0.4	-0.0766213	no	-0.536053	no	-	-	354	-	-	-	-	-	-	-	-	-	-	-	-	-	-	-
comp147_c0_seq1	1.02	0.37	0.4	-1.46297	no	-1.3505	no	-	-	526	-	-	-	-	-	-	-	-	-	-	-	-	-	-	-
comp149_c0_seq1	1.23	1.17	0.94	-0.0721498	no	-0.387926	no	-	-	300	-	-	-	-	-	-	-	-	-	-	-	-	-	-	-
comp150_c0_seq1	0.65	1	1.21	0.621488	no	0.896495	no	-	-	350	-	-	-	-	tr|F6HGR1|F6HGR1_VITVI Putative uncharacterized protein OS=Vitis vinifera GN=VIT_11s0016g02370 PE=4 SV=1	7e-14	ref|XP_002279729.1| PREDICTED: uncharacterized protein LOC100262802 [Vitis vinifera]	1e-13	-	-	-	-	-	-	-
comp152_c0_seq1	0.89	1.01	0.2	0.182478	no	-2.15381	no	-	-	232	-	-	-	-	-	-	-	-	-	-	-	-	-	-	-
comp153_c0_seq1	1.1	0.86	0.42	-0.355095	no	-1.38904	no	-	-	225	-	-	-	-	-	-	-	-	-	-	-	-	-	-	-
comp155_c0_seq1	0.14	1.41	0.93	3.3322	no	2.7318	no	-	-	304	-	-	-	-	-	-	-	-	-	-	-	-	-	-	-
comp156_c0_seq1	1.04	1.16	0.48	0.157541	no	-1.11548	no	-	-	436	-	-	-	-	-	-	-	-	-	-	-	-	-	-	-
comp157_c0_seq1	0.68	0.91	0.13	0.420332	no	-2.38702	no	SETX. ALS4	senataxin	362	-	-	-	-	tr|A5BHB7|A5BHB7_VITVI Putative uncharacterized protein OS=Vitis vinifera GN=VITISV_037587 PE=4 SV=1	3e-29	emb|CAN78970.1| hypothetical protein VITISV_037587 [Vitis vinifera]	3e-29	D7TAG8_VITVI/3709-4017 PF13086.1;AAA_11;	9e-32	-	GO:0003677.DNA binding;GO:0016787.hydrolase activity;GO:0006281.DNA repair;GO:0005524.ATP binding;GO:0005488.binding;GO:0004003.ATP-dependent DNA helicase activity;	EC:3.6.4.-	K10706	-
comp159_c0_seq1	0.62	0.11	1.16	-2.49476	no	0.903785	no	-	-	363	-	-	-	-	-	-	-	-	-	-	-	-	-	-	-
comp160_c0_seq1	0	0.82	1.13	#DIV/0!	no	#DIV/0!	no	-	-	333	-	-	-	-	-	-	-	-	-	-	-	-	-	-	-
comp162_c1_seq1	1.73	0.33	0.59	-2.39023	no	-1.55199	no	-	-	237	-	-	-	-	-	-	-	-	-	-	-	-	-	-	-
comp163_c0_seq1	0.39	0.09	1.35	-2.11548	no	1.79141	no	-	-	209	-	-	gnl|CDD|73156 cd01650. RT_nLTR_like. RT_nLTR: Non-LTR (long terminal repeat) retrotransposon and non-LTR retrovirus reverse transcriptase (RT). This subfamily contains both non-LTR retrotransposons and non-LTR retrovirus RTs. RTs catalyze the conversion of single-stranded RNA into double-stranded DNA for integration into host chromosomes. RT is a multifunctional enzyme with RNA-directed DNA polym…	7e-09	tr|A5AHS3|A5AHS3_VITVI Putative uncharacterized protein OS=Vitis vinifera GN=VITISV_030815 PE=4 SV=1	4e-14	emb|CAN64551.1| hypothetical protein VITISV_030815 [Vitis vinifera]	3e-14	A5B958_VITVI/201-589 PB045758; Pfam-B_45758;	1e-10	-	GO:0003964.RNA-directed DNA polymerase activity;GO:0003723.RNA binding;GO:0005488.binding;GO:0006278.RNA-dependent DNA replication;	-	-	-
comp165_c0_seq1	0.69	1.07	0.4	0.632943	no	-0.786596	no	-	-	237	sp|Q9FJW6|PP451_ARATH Pentatricopeptide repeat-containing protein At5g67570. chloroplastic OS=Arabidopsis thaliana GN=DG1 PE=1 SV=2	2e-13	-	-	tr|A5C503|A5C503_VITVI Putative uncharacterized protein OS=Vitis vinifera GN=VITISV_035769 PE=4 SV=1	6e-14	emb|CBI33251.3| unnamed protein product [Vitis vinifera]	5e-14	D7TRX5_VITVI/1-149 PB069639; Pfam-B_69639;	9e-16	-	GO:0005488.binding;	-	-	-
comp166_c0_seq1	0	0.18	2.43	#DIV/0!	no	#DIV/0!	no	-	-	213	-	-	-	-	-	-	-	-	-	-	-	-	-	-	-
comp167_c0_seq2	0.48	0.91	0.31	0.922832	no	-0.630766	no	-	-	300	-	-	-	-	-	-	-	-	-	-	-	-	-	-	-
comp171_c0_seq1	0.89	0.24	0.1	-1.89077	no	-3.15381	no	-	-	245	-	-	-	-	tr|A5B9N2|A5B9N2_VITVI Putative uncharacterized protein OS=Vitis vinifera GN=VITISV_009913 PE=4 SV=1	8e-21	emb|CAN67684.1| hypothetical protein VITISV_009913 [Vitis vinifera]	8e-21	B8A8N6_ORYSI/1-393 PB006277; Pfam-B_6277;	7e-20	-	GO:0016998.cell wall macromolecule catabolic process;	-	-	-
comp172_c0_seq1	0.89	0.85	0.45	-0.0663425	no	-0.98388	no	-	-	207	-	-	-	-	-	-	-	-	-	-	-	-	-	-	-
comp173_c0_seq1	0.76	0.14	0.78	-2.44057	no	0.0374747	no	-	-	270	-	-	-	-	-	-	-	-	-	-	-	-	-	-	-
comp174_c0_seq1	0.39	0.74	0.45	0.924051	no	0.206451	no	-	-	263	-	-	-	-	-	-	-	-	-	-	-	-	-	-	-
comp177_c0_seq1	1.59	0	0	#NUM!	no	#NUM!	no	-	-	477	-	-	-	-	-	-	-	-	-	-	-	-	-	-	-
comp180_c0_seq1	0.33	0.85	0.19	1.365	no	-0.796467	no	-	-	251	-	-	-	-	-	-	-	-	-	-	-	-	-	-	-
comp181_c0_seq1	0.29	0.75	0.49	1.37084	no	0.756729	no	-	-	571	-	-	-	-	-	-	-	-	-	-	-	-	-	-	-
comp188_c0_seq1	1.84	0.32	0.77	-2.52356	no	-1.25678	no	-	-	245	-	-	-	-	-	-	-	-	-	-	-	-	-	-	-
comp190_c0_seq1	0	0.76	0.56	#DIV/0!	no	#DIV/0!	no	-	-	334	-	-	-	-	-	-	-	-	-	-	-	-	-	-	-
comp191_c0_seq1	0.38	0.71	1.07	0.90182	no	1.49354	no	-	-	219	sp|P10978|POLX_TOBAC Retrovirus-related Pol polyprotein from transposon TNT 1-94 OS=Nicotiana tabacum PE=2 SV=1	9e-11	-	-	tr|A5C2B1|A5C2B1_VITVI Putative uncharacterized protein OS=Vitis vinifera GN=VITISV_019487 PE=4 SV=1	6e-24	emb|CAN72974.1| hypothetical protein VITISV_019487 [Vitis vinifera]	6e-24	A5C2B1_VITVI/243-363 PF00665.21;rve;	5e-26	-	GO:0015074.DNA integration;GO:0003677.DNA binding;GO:0008233.peptidase activity;GO:0016779.nucleotidyltransferase activity;GO:0004518.nuclease activity;GO:0004190.aspartic-type endopeptidase activity;GO:0003676.nucleic acid binding;GO:0003964.RNA-directed DNA polymerase activity;GO:0046872.metal ion binding;GO:0016787.hydrolase activity;GO:0008270.zinc ion binding;GO:0016740.transferase activity;…	-	-	-
comp196_c0_seq1	0.58	0.11	0.53	-2.39855	no	-0.130061	no	-	-	353	-	-	-	-	-	-	-	-	-	-	-	-	-	-	-
comp197_c0_seq1	0.77	0.11	1.02	-2.80735	no	0.405639	no	-	-	346	-	-	-	-	-	-	-	-	-	-	-	-	-	-	-
comp198_c0_seq1	0	0	1.98	#DIV/0!	no	#DIV/0!	no	E1.10.3.3	L-ascorbate oxidase	202	sp|Q00624|ASOL_BRANA L-ascorbate oxidase homolog OS=Brassica napus GN=Bp10 PE=2 SV=1	7e-28	gnl|CDD|177987 PLN02354. PLN02354. copper ion binding / oxidoreductase.	9e-45	tr|A0MAQ7|A0MAQ7_9ERIC Pectin methylesterase/multicopper oxidase family member (Fragment) OS=Primula vulgaris PE=2 SV=1	7e-29	gb|ABB82566.1| pectin methylesterase/multicopper oxidase family member. partial [Primula vulgaris]	6e-29	B9T3G7_RICCO/323-536 PF07731.9;Cu-oxidase_2;	5e-09	Q	GO:0046872.metal ion binding;GO:0005615.extracellular space;GO:0005507.copper ion binding;GO:0005576.extracellular region;GO:0055114.oxidation-reduction process;GO:0016491.oxidoreductase activity;	EC:1.10.3.3	K00423	ko00053. Ascorbate and aldarate metabolism;
comp199_c0_seq1	1.07	0.29	0	-1.88349	no	#NUM!	no	-	-	268	-	-	-	-	-	-	-	-	-	-	-	-	-	-	-
comp200_c0_seq1	0	0.95	0.69	#DIV/0!	no	#DIV/0!	no	-	-	205	-	-	-	-	-	-	-	-	-	-	-	-	-	-	-
comp204_c0_seq1	0.3	1.42	0	2.24286	no	#NUM!	no	-	-	206	sp|Q93VV5|PTR16_ARATH Probable peptide/nitrate transporter At1g59740 OS=Arabidopsis thaliana GN=At1g59740 PE=2 SV=1	3e-28	gnl|CDD|144446 pfam00854. PTR2. POT family. The POT (proton-dependent oligopeptide transport) family all appear to be proton dependent transporters.	2e-13	tr|C5Y884|C5Y884_SORBI Putative uncharacterized protein Sb05g007450 OS=Sorghum bicolor GN=Sb05g007450 PE=4 SV=1	3e-31	ref|XP_002449305.1| hypothetical protein SORBIDRAFT_05g007450 [Sorghum bicolor] gb|EES08293.1| hypothetical protein SORBIDRAFT_05g007450 [Sorghum bicolor]	3e-31	B9SPB0_RICCO/111-270 PF00854.16;PTR2;	1e-32	E	GO:0016020.membrane;GO:0006857.oligopeptide transport;GO:0005215.transporter activity;	-	-	-
comp206_c0_seq1	0.44	0.55	0.17	0.321928	no	-1.37197	no	-	-	283	-	-	-	-	-	-	-	-	-	-	-	-	-	-	-
comp208_c0_seq1	1.53	0.13	0.85	-3.55695	no	-0.847997	no	-	-	444	-	-	-	-	-	-	-	-	-	-	-	-	-	-	-
comp209_c0_seq1	0.58	0.41	0.5	-0.500429	no	-0.214125	no	-	-	284	-	-	-	-	tr|F6I145|F6I145_VITVI Putative uncharacterized protein OS=Vitis vinifera GN=VIT_03s0038g01530 PE=4 SV=1	7e-08	emb|CAN71249.1| hypothetical protein VITISV_030153 [Vitis vinifera]	7e-08	-	-	-	GO:0005524.ATP binding;GO:0006952.defense response;GO:0000166.nucleotide binding;GO:0017111.nucleoside-triphosphatase activity;GO:0006915.apoptotic process;	-	-	-
comp210_c0_seq1	0.2	0.28	0.46	0.485427	no	1.20163	no	-	-	206	-	-	-	-	-	-	-	-	-	-	-	-	-	-	-
comp211_c1_seq1	0.27	0.5	1.22	0.888969	no	2.17585	no	-	-	309	-	-	-	-	tr|Q6L4A6|Q6L4A6_SOLDE Putative reverse transcriptase. identical OS=Solanum demissum GN=SDM1_19t00011 PE=4 SV=1	2e-14	gb|AAT40500.1| Putative reverse transcriptase. identical [Solanum demissum]	2e-14	-	-	-	GO:0003964.RNA-directed DNA polymerase activity;GO:0003723.RNA binding;GO:0003677.DNA binding;GO:0006278.RNA-dependent DNA replication;	-	-	-
comp214_c0_seq1	0.59	0.94	0.23	0.671946	no	-1.35908	no	-	-	208	-	-	-	-	-	-	-	-	-	-	-	-	-	-	-
comp216_c0_seq1	1.26	0.3	0.84	-2.07039	no	-0.584963	no	-	-	327	-	-	-	-	tr|F2EKF3|F2EKF3_HORVD Predicted protein OS=Hordeum vulgare var. distichum PE=2 SV=1	4e-31	dbj|BAK07825.1| predicted protein [Hordeum vulgare subsp. vulgare]	3e-31	D8SU21_SELML/12-69 PF13432.1;TPR_16;	3e-23	T	GO:0005488.binding;	-	-	-
comp217_c0_seq2	0.59	0.42	0.84	-0.490326	no	0.509674	no	-	-	280	-	-	-	-	-	-	-	-	-	-	-	-	-	-	-
comp218_c0_seq1	0.98	0	0.22	#NUM!	no	-2.15528	no	-	-	209	-	-	-	-	-	-	-	-	-	-	-	-	-	-	-
comp219_c0_seq1	0.36	0.26	0.83	-0.469485	no	1.20511	no	-	-	226	-	-	-	-	-	-	-	-	-	-	-	-	-	-	-
comp223_c0_seq1	0	0.15	1.4	#DIV/0!	no	#DIV/0!	no	-	-	268	-	-	-	-	-	-	-	-	-	-	-	-	-	-	-
comp224_c0_seq1	0.78	0.33	0.32	-1.24101	no	-1.2854	no	-	-	291	-	-	-	-	-	-	-	-	-	-	-	-	-	-	-
comp226_c0_seq1	0.17	0.16	0.2	-0.0874628	no	0.234465	no	-	-	238	-	-	-	-	-	-	-	-	-	-	-	-	-	-	-
comp227_c0_seq1	1.01	1.26	0.27	0.319068	no	-1.90332	no	-	-	221	-	-	-	-	-	-	-	-	-	-	-	-	-	-	-
comp231_c0_seq1	0.06	0.92	0.66	3.9386	no	3.45943	no	-	-	318	-	-	-	-	-	-	-	-	-	-	-	-	-	-	-
comp232_c0_seq1	0.36	1.69	1.02	2.23095	no	1.5025	no	-	-	230	-	-	-	-	-	-	-	-	-	-	-	-	-	-	-
comp235_c0_seq1	0	0.94	0.82	#DIV/0!	no	#DIV/0!	no	-	-	457	-	-	-	-	-	-	-	-	-	-	-	-	-	-	-
comp236_c0_seq1	0.76	0.94	0.26	0.306661	no	-1.54749	no	-	-	270	-	-	-	-	-	-	-	-	-	-	-	-	-	-	-
comp237_c0_seq1	1.26	0.8	0.96	-0.655352	no	-0.392317	no	-	-	390	-	-	-	-	-	-	-	-	-	-	-	-	-	-	-
comp238_c0_seq1	0.27	0.45	0.47	0.736966	no	0.799701	no	-	-	300	-	-	-	-	-	-	-	-	-	-	-	-	-	-	-
comp243_c0_seq1	0.59	0.69	0.67	0.225881	no	0.183446	no	-	-	280	-	-	-	-	-	-	-	-	-	-	-	-	-	-	-
comp246_c0_seq1	1.57	0.56	0	-1.48727	no	#NUM!	no	-	-	209	-	-	-	-	-	-	-	-	-	-	-	-	-	-	-
comp254_c0_seq1	0.58	0.46	0.11	-0.334419	no	-2.39855	no	-	-	213	-	-	-	-	-	-	-	-	-	-	-	-	-	-	-
comp257_c0_seq1	1.94	0.28	0	-2.79256	no	#NUM!	no	-	-	275	-	-	-	-	-	-	-	-	-	-	-	-	-	-	-
comp258_c0_seq1	0	2.53	0	#DIV/0!	no	#DIV/0!	no	-	-	246	-	-	-	-	-	-	-	-	-	-	-	-	-	-	-
comp259_c0_seq1	1.13	0.27	0.23	-2.06529	no	-2.29662	no	-	-	413	-	-	gnl|CDD|206118 pfam13947. GUB_WAK_bind. Wall-associated receptor kinase galacturonan-binding. This cysteine-rich GUB_WAK_bind domain is the extracellular part of this serine/threonine kinase that binds to the cell-wall pectins.	6e-06	tr|D7MSD7|D7MSD7_ARALL Putative uncharacterized protein OS=Arabidopsis lyrata subsp. lyrata GN=ARALYDRAFT_495378 PE=4 SV=1	6e-12	-	-	-	-	-	-	-	-	-
comp260_c0_seq1	0.31	0.97	0.12	1.64572	no	-1.36923	no	E4.1.2.10	mandelonitrile lyase	402	sp|Q9SSM2|MDLL_ARATH (R)-mandelonitrile lyase-like OS=Arabidopsis thaliana GN=At1g73050 PE=2 SV=1	6e-48	gnl|CDD|178382 PLN02785. PLN02785. Protein HOTHEAD.	9e-53	tr|F6HT68|F6HT68_VITVI Putative uncharacterized protein OS=Vitis vinifera GN=VIT_02s0012g01670 PE=3 SV=1	4e-53	ref|XP_002277531.1| PREDICTED: (R)-mandelonitrile lyase-like [Vitis vinifera]	8e-53	B9HK70_POPTR/366-509 PF05199.8;GMC_oxred_C;	1e-50	R	GO:0016614.oxidoreductase activity. acting on CH-OH group of donors;GO:0046593.mandelonitrile lyase activity;GO:0050660.flavin adenine dinucleotide binding;GO:0055114.oxidation-reduction process;GO:0006066.alcohol metabolic process;GO:0005773.vacuole;GO:0016829.lyase activity;GO:0008812.choline dehydrogenase activity;GO:0033095.aleurone grain;GO:0016491.oxidoreductase activity;	EC:4.1.2.10	K08248	ko00460. Cyanoamino acid metabolism;
comp262_c0_seq1	1.62	0.33	0	-2.29546	no	#NUM!	no	-	-	292	-	-	-	-	tr|G7KTU4|G7KTU4_MEDTR Cytochrome c biogenesis protein ccsA OS=Medicago truncatula GN=MTR_7g021730 PE=3 SV=1	6e-13	ref|XP_003621690.1| Cytochrome c biogenesis protein ccsA [Medicago truncatula] gb|AES77908.1| Cytochrome c biogenesis protein ccsA [Medicago truncatula]	5e-13	-	-	-	GO:0004523.ribonuclease H activity;GO:0003676.nucleic acid binding;	-	-	-
comp264_c0_seq1	0.78	0.83	0	0.0896372	no	#NUM!	no	-	-	210	sp|Q9ASS4|Y5838_ARATH Probably inactive leucine-rich repeat receptor-like protein kinase At5g48380 OS=Arabidopsis thaliana GN=At5g48380 PE=1 SV=1	1e-08	-	-	tr|I1PVN0|I1PVN0_ORYGL Uncharacterized protein OS=Oryza glaberrima PE=4 SV=1	1e-13	gb|EEC79229.1| hypothetical protein OsI_19968 [Oryza sativa Indica Group]	1e-13	A2ZD38_ORYSI/215-490 PF07714.12;Pkinase_Tyr;	6e-12	-	-	-	-	-
comp266_c0_seq1	1.13	0.18	0.86	-2.65025	no	-0.393914	no	-	-	218	-	-	-	-	-	-	-	-	-	-	-	-	-	-	-
comp268_c0_seq1	0.19	0.57	1.28	1.58496	no	2.75207	no	-	-	330	-	-	-	-	-	-	-	-	-	-	-	-	-	-	-
comp274_c0_seq1	0.52	0.37	0.97	-0.490986	no	0.899473	no	-	-	316	-	-	-	-	-	-	-	-	-	-	-	-	-	-	-
comp276_c0_seq1	0.67	0.46	0.28	-0.542527	no	-1.25873	no	-	-	337	-	-	-	-	-	-	-	-	-	-	-	-	-	-	-
comp277_c0_seq1	0.53	0.58	1.61	0.130061	no	1.603	no	-	-	234	-	-	-	-	-	-	-	-	-	-	-	-	-	-	-
comp279_c0_seq1	0.71	0.56	0.68	-0.342392	no	-0.0622843	no	-	-	553	-	-	-	-	-	-	-	-	-	-	-	-	-	-	-
comp280_c0_seq1	0	0.19	1.28	#DIV/0!	no	#DIV/0!	no	-	-	312	sp|P92520|M820_ARATH Uncharacterized mitochondrial protein AtMg00820 OS=Arabidopsis thaliana GN=AtMg00820 PE=4 SV=1	6e-27	gnl|CDD|149018 pfam07727. RVT_2. Reverse transcriptase (RNA-dependent DNA polymerase). A reverse transcriptase gene is usually indicative of a mobile element such as a retrotransposon or retrovirus. Reverse transcriptases occur in a variety of mobile elements. including retrotransposons. retroviruses. group II introns. bacterial msDNAs. hepadnaviruses. and caulimoviruses. This Pfam entry includes…	4e-43	tr|A5AKL2|A5AKL2_VITVI Putative uncharacterized protein OS=Vitis vinifera GN=VITISV_027125 PE=4 SV=1	3e-30	emb|CAN75776.1| hypothetical protein VITISV_027125 [Vitis vinifera]	3e-30	A5AFE2_VITVI/839-936 PF07727.9;RVT_2;	8e-31	-	GO:0015074.DNA integration;GO:0003677.DNA binding;GO:0008233.peptidase activity;GO:0016779.nucleotidyltransferase activity;GO:0004518.nuclease activity;GO:0004190.aspartic-type endopeptidase activity;GO:0003676.nucleic acid binding;GO:0003964.RNA-directed DNA polymerase activity;GO:0046872.metal ion binding;GO:0016787.hydrolase activity;GO:0008270.zinc ion binding;GO:0016740.transferase activity;…	-	-	-
comp282_c0_seq1	0.11	0.43	1.09	1.96683	no	3.30875	no	-	-	366	-	-	-	-	-	-	-	-	-	-	-	-	-	-	-
comp283_c0_seq1	0	0.3	1.08	#DIV/0!	no	#DIV/0!	no	-	-	262	-	-	-	-	-	-	-	-	-	-	-	-	-	-	-
comp284_c0_seq1	1.31	0.36	0	-1.8635	no	#NUM!	no	-	-	219	sp|Q9FX64|HOP2_ARATH Homologous-pairing protein 2 homolog OS=Arabidopsis thaliana GN=HOP2 PE=1 SV=1	3e-29	gnl|CDD|148614 pfam07106. TBPIP. Tat binding protein 1(TBP-1)-interacting protein (TBPIP). This family consists of several eukaryotic TBP-1 interacting protein (TBPIP) sequences. TBP-1 has been demonstrated to interact with the human immunodeficiency virus type 1 (HIV-1) viral protein Tat. then modulate the essential replication process of HIV. In addition. TBP-1 has been shown to be a component …	3e-18	tr|D7KQE8|D7KQE8_ARALL Putative uncharacterized protein OS=Arabidopsis lyrata subsp. lyrata GN=ARALYDRAFT_334636 PE=4 SV=1	4e-28	ref|XP_002890001.1| hypothetical protein ARALYDRAFT_334636 [Arabidopsis lyrata subsp. lyrata] gb|EFH66260.1| hypothetical protein ARALYDRAFT_334636 [Arabidopsis lyrata subsp. lyrata]	4e-28	D7KQE8_ARALL/7-176 PF07106.8;TBPIP;	2e-26	T	-	-	-	-
comp285_c0_seq1	2.52	0	0.36	#NUM!	no	-2.80735	no	-	-	261	-	-	-	-	-	-	-	-	-	-	-	-	-	-	-
comp286_c0_seq1	0.44	0.5	0.4	0.184425	no	-0.137504	no	-	-	232	-	-	-	-	-	-	-	-	-	-	-	-	-	-	-
comp287_c0_seq1	2.23	0.18	0.64	-3.63097	no	-1.8009	no	-	-	221	-	-	-	-	-	-	-	-	-	-	-	-	-	-	-
comp288_c0_seq1	0	0	1.28	#DIV/0!	no	#DIV/0!	no	-	-	220	-	-	-	-	-	-	-	-	-	-	-	-	-	-	-
comp289_c0_seq1	0.69	0.33	0.33	-1.06413	no	-1.06413	no	-	-	357	-	-	-	-	-	-	-	-	-	-	-	-	-	-	-
comp290_c0_seq1	0.57	0.95	0.66	0.736966	no	0.211504	no	-	-	430	-	-	-	-	-	-	-	-	-	-	-	-	-	-	-
comp293_c0_seq1	0.96	0.3	0.73	-1.67807	no	-0.395138	no	-	-	256	-	-	-	-	-	-	-	-	-	-	-	-	-	-	-
comp294_c0_seq1	0.24	0.75	1.17	1.64386	no	2.2854	no	-	-	261	-	-	-	-	-	-	-	-	-	-	-	-	-	-	-
comp295_c0_seq1	0.13	1.1	0.74	3.08092	no	2.50901	no	-	-	318	-	-	-	-	-	-	-	-	-	-	-	-	-	-	-
comp296_c0_seq1	2.14	0.39	0.47	-2.45606	no	-2.18688	no	-	-	298	-	-	-	-	-	-	-	-	-	-	-	-	-	-	-
comp297_c0_seq1	0.55	1.38	0.63	1.32716	no	0.19592	no	-	-	225	-	-	-	-	-	-	-	-	-	-	-	-	-	-	-
comp298_c0_seq1	0.14	0.53	0.16	1.92057	no	0.192645	no	-	-	295	-	-	-	-	-	-	-	-	-	-	-	-	-	-	-
comp299_c0_seq1	0.75	0.2	0.38	-1.90689	no	-0.980891	no	-	-	492	-	-	-	-	-	-	-	-	-	-	-	-	-	-	-
comp301_c0_seq1	0.93	0.53	0	-0.811238	no	#NUM!	no	-	-	220	sp|P92519|M810_ARATH Uncharacterized mitochondrial protein AtMg00810 OS=Arabidopsis thaliana GN=AtMg00810 PE=4 SV=1	3e-20	gnl|CDD|187696 cd09272. RNase_HI_RT_Ty1. Ty1/Copia family of RNase HI in long-term repeat retroelements. Ribonuclease H (RNase H) enzymes are divided into two major families. Type 1 and Type 2. based on amino acid sequence similarities and biochemical properties. RNase H is an endonuclease that cleaves the RNA strand of an RNA/DNA hybrid in a sequence non-specific manner in the presence of divale…	4e-35	tr|A5ALD8|A5ALD8_VITVI Putative uncharacterized protein OS=Vitis vinifera GN=VITISV_039530 PE=4 SV=1	4e-22	emb|CAN71437.1| hypothetical protein VITISV_039530 [Vitis vinifera]	4e-22	D7U306_VITVI/1-2282 PF02463.14;SMC_N;	6e-12	-	GO:0015074.DNA integration;GO:0003677.DNA binding;GO:0008233.peptidase activity;GO:0016779.nucleotidyltransferase activity;GO:0004518.nuclease activity;GO:0004190.aspartic-type endopeptidase activity;GO:0003676.nucleic acid binding;GO:0003964.RNA-directed DNA polymerase activity;GO:0046872.metal ion binding;GO:0016787.hydrolase activity;GO:0008270.zinc ion binding;GO:0016740.transferase activity;…	-	-	-
comp303_c0_seq1	1.37	0.24	0.28	-2.51307	no	-2.29068	no	-	-	331	-	-	-	-	-	-	-	-	-	-	-	-	-	-	-
comp304_c0_seq1	1.5	0.19	0	-2.98089	no	#NUM!	no	-	-	301	-	-	-	-	-	-	-	-	-	-	-	-	-	-	-
comp306_c0_seq1	1.4	0.28	0.42	-2.32193	no	-1.73697	no	-	-	556	-	-	-	-	-	-	-	-	-	-	-	-	-	-	-
comp307_c0_seq1	1.98	0.44	0	-2.16993	no	#NUM!	no	kup	KUP system potassium uptake protein	488	sp|O22397|POT1_ARATH Potassium transporter 1 OS=Arabidopsis thaliana GN=POT1 PE=1 SV=2	2e-32	gnl|CDD|177752 PLN00148. PLN00148. potassium transporter; Provisional.	1e-42	tr|I1JHF0|I1JHF0_SOYBN Uncharacterized protein (Fragment) OS=Glycine max PE=4 SV=1	8e-36	ref|XP_002276582.1| PREDICTED: potassium transporter 1-like [Vitis vinifera]	7e-40	D5A8F8_PICSI/1-69 PF02705.11;K_trans;	5e-15	-	-	-	K03549	-
comp309_c0_seq1	0.26	0.5	1.81	0.943416	no	2.79941	no	-	-	311	-	-	-	-	-	-	-	-	-	-	-	-	-	-	-
comp310_c0_seq1	0	0.75	1.24	#DIV/0!	no	#DIV/0!	no	-	-	284	-	-	-	-	-	-	-	-	-	-	-	-	-	-	-
comp311_c0_seq1	1.38	0.52	0	-1.40808	no	#NUM!	no	-	-	372	-	-	-	-	-	-	-	-	-	-	-	-	-	-	-
comp313_c0_seq1	0.34	0	1.29	#NUM!	no	1.92376	no	-	-	359	-	-	-	-	-	-	-	-	-	-	-	-	-	-	-
comp314_c0_seq1	0.25	0.16	2.75	-0.643856	no	3.45943	no	-	-	248	-	-	-	-	-	-	-	-	-	-	-	-	-	-	-
comp315_c0_seq1	0.53	1.56	0.67	1.55748	no	0.338169	no	-	-	387	-	-	-	-	-	-	-	-	-	-	-	-	-	-	-
comp316_c0_seq1	1.64	0.85	0	-0.948161	no	#NUM!	no	-	-	275	-	-	-	-	-	-	-	-	-	-	-	-	-	-	-
comp317_c0_seq1	0.96	0.85	0.48	-0.175572	no	-1	no	-	-	687	-	-	-	-	-	-	-	-	-	-	-	-	-	-	-
comp318_c0_seq1	1.2	1.33	0.46	0.148392	no	-1.38333	no	-	-	308	-	-	-	-	-	-	-	-	-	-	-	-	-	-	-
comp319_c0_seq1	1.19	1.33	1.92	0.160465	no	0.690145	no	-	-	587	-	-	-	-	-	-	-	-	-	-	-	-	-	-	-
comp320_c0_seq1	0.79	1.34	1.11	0.762308	no	0.490635	no	-	-	233	-	-	-	-	-	-	-	-	-	-	-	-	-	-	-
comp321_c0_seq1	2.47	0.62	1.32	-1.99417	no	-0.903973	no	-	-	250	-	-	-	-	-	-	-	-	-	-	-	-	-	-	-
comp322_c0_seq1	1.26	0.55	0	-1.19592	no	#NUM!	no	-	-	571	-	-	-	-	tr|G8A2B6|G8A2B6_MEDTR Tetratricopeptide repeat protein OS=Medicago truncatula GN=MTR_061s1013 PE=4 SV=1	5e-29	ref|XP_003636817.1| Tetratricopeptide repeat protein [Medicago truncatula] ref|XP_003638466.1| Tetratricopeptide repeat protein [Medicago truncatula] gb|AES83955.1| Tetratricopeptide repeat protein [Medicago truncatula] gb|AES85604.1| Tetratricopeptide repeat protein [Medicago truncatula]	4e-29	-	-	-	-	-	-	-
comp323_c0_seq1	2.17	0.25	0.23	-3.1177	no	-3.23799	no	AOC2. AOC3. tynA	primary-amine oxidase	313	sp|P49252|AMO_LENCU Primary amine oxidase (Fragment) OS=Lens culinaris PE=1 SV=3	3e-43	gnl|CDD|178179 PLN02566. PLN02566. amine oxidase (copper-containing).	2e-62	tr|Q7FPN0|Q7FPN0_CICAR Copper amine oxidase (Fragment) OS=Cicer arietinum PE=2 SV=1	9e-47	emb|CAA06833.1| copper amine oxidase [Cicer arietinum]	8e-47	Q7FPN0_CICAR/1-168 PF01179.15;Cu_amine_oxid;	1e-47	Q	GO:0052595.aliphatic-amine oxidase activity;GO:0052593.tryptamine:oxygen oxidoreductase (deaminating) activity;GO:0055114.oxidation-reduction process;GO:0052594.aminoacetone:oxygen oxidoreductase(deaminating) activity;GO:0046872.metal ion binding;GO:0008131.primary amine oxidase activity;GO:0005507.copper ion binding;GO:0052596.phenethylamine:oxygen oxidoreductase (deaminating) activity;GO:004803…	EC:1.4.3.21	K00276	ko00260. Glycine. serine and threonine metabolism;ko00350. Tyrosine metabolism;ko00360. Phenylalanine metabolism;ko00410. beta-Alanine metabolism;ko00950. Isoquinoline alkaloid biosynthesis;ko00960. Tropane. piperidine and pyridine alkaloid biosynthesis;
comp324_c0_seq1	0	0.48	2.3	#DIV/0!	no	#DIV/0!	no	-	-	204	-	-	-	-	-	-	-	-	-	-	-	-	-	-	-
comp325_c0_seq1	0.29	0.48	1.09	0.726982	no	1.9102	no	-	-	281	-	-	-	-	-	-	-	-	-	-	-	-	-	-	-
comp326_c0_seq1	0.6	0	0.69	#NUM!	no	0.201634	no	-	-	340	-	-	-	-	-	-	-	-	-	-	-	-	-	-	-
comp327_c0_seq1	0.25	0.8	3.01	1.67807	no	3.58976	no	-	-	242	-	-	-	-	-	-	-	-	-	-	-	-	-	-	-
comp328_c0_seq1	2.03	0	0	#NUM!	no	#NUM!	no	-	-	233	-	-	-	-	-	-	-	-	-	-	-	-	-	-	-
comp329_c0_seq1	1.17	0.59	0	-0.987722	no	#NUM!	no	-	-	529	-	-	-	-	-	-	-	-	-	-	-	-	-	-	-
comp330_c0_seq1	1.68	0.72	0.63	-1.22239	no	-1.41504	no	-	-	488	-	-	-	-	tr|F2TPK1|F2TPK1_AJEDA DDHD domain-containing protein OS=Ajellomyces dermatitidis (strain ATCC 18188 / CBS 674.68) GN=BDDG_08109 PE=4 SV=1	3e-56	ref|XP_002624953.1| conserved hypothetical protein [Ajellomyces dermatitidis SLH14081] gb|EEQ78164.1| conserved hypothetical protein [Ajellomyces dermatitidis SLH14081] gb|EEQ83498.1| conserved hypothetical protein [Ajellomyces dermatitidis ER-3] gb|EGE85164.1| DDHD domain-containing protein [Ajellomyces dermatitidis ATCC 18188]	3e-56	C5JPF1_AJEDS/12-142 PF08570.5;DUF1761;	3e-52	-	-	-	-	-
comp332_c0_seq1	0.7	1.44	0.54	1.04064	no	-0.374396	no	-	-	824	sp|Q9SY66|FRS11_ARATH Protein FAR1-RELATED SEQUENCE 11 OS=Arabidopsis thaliana GN=FRS11 PE=2 SV=1	7e-122	gnl|CDD|145965 pfam03101. FAR1. FAR1 DNA-binding domain. This domain contains a WRKY like fold and is therefore most likely a zinc binding DNA-binding domain.	2e-20	tr|F6HK25|F6HK25_VITVI Putative uncharacterized protein OS=Vitis vinifera GN=VIT_12s0035g01360 PE=4 SV=1	8e-140	ref|XP_002265418.2| PREDICTED: protein FAR1-RELATED SEQUENCE 11-like [Vitis vinifera]	7e-135	B9N0G8_POPTR/63-157 PF03101.10;FAR1;	3e-57	-	GO:0008270.zinc ion binding;	-	-	-
comp334_c0_seq2	0.84	0.8	0.26	-0.0703893	no	-1.69188	no	-	-	269	-	-	-	-	-	-	-	-	-	-	-	-	-	-	-
comp336_c0_seq1	1.39	0.38	0.23	-1.87101	no	-2.59538	no	-	-	207	-	-	-	-	-	-	-	-	-	-	-	-	-	-	-
comp337_c0_seq1	0.99	0.35	0.64	-1.50007	no	-0.629357	no	-	-	331	-	-	-	-	-	-	-	-	-	-	-	-	-	-	-
comp338_c0_seq1	0	0.53	1.75	#DIV/0!	no	#DIV/0!	no	-	-	296	-	-	-	-	-	-	-	-	-	-	-	-	-	-	-
comp339_c0_seq1	2.54	0	0	#NUM!	no	#NUM!	no	-	-	372	-	-	-	-	-	-	-	-	-	-	-	-	-	-	-
comp340_c0_seq1	0.89	0.71	0.32	-0.325986	no	-1.47573	no	-	-	439	-	-	-	-	-	-	-	-	-	-	-	-	-	-	-
comp341_c0_seq1	0.37	0.65	0.57	0.812914	no	0.623437	no	-	-	329	-	-	-	-	-	-	-	-	-	-	-	-	-	-	-
comp344_c0_seq1	1.75	1.13	0.36	-0.631032	no	-2.28129	no	-	-	258	-	-	-	-	-	-	-	-	-	-	-	-	-	-	-
comp346_c0_seq1	0.2	0.43	1.57	1.10434	no	2.97269	no	-	-	405	-	-	-	-	-	-	-	-	-	-	-	-	-	-	-
comp347_c0_seq1	0.57	0.15	0.84	-1.926	no	0.559427	no	-	-	253	-	-	-	-	-	-	-	-	-	-	-	-	-	-	-
comp348_c0_seq1	1.25	0.86	0	-0.53952	no	#NUM!	no	-	-	363	-	-	-	-	tr|B9T1T9|B9T1T9_RICCO Putative uncharacterized protein OS=Ricinus communis GN=RCOM_0691130 PE=4 SV=1	5e-23	ref|XP_002532208.1| conserved hypothetical protein [Ricinus communis] gb|EEF30177.1| conserved hypothetical protein [Ricinus communis]	5e-23	-	-	-	-	-	-	-
comp349_c0_seq2	0.78	0.54	0	-0.530515	no	#NUM!	no	-	-	394	sp|Q0DXZ1|CSLE2_ORYSJ Cellulose synthase-like protein E2 OS=Oryza sativa subsp. japonica GN=CSLE2 PE=2 SV=1	2e-43	gnl|CDD|177846 PLN02195. PLN02195. cellulose synthase A.	2e-19	tr|F6HJJ9|F6HJJ9_VITVI Putative uncharacterized protein OS=Vitis vinifera GN=VIT_00s0414g00030 PE=4 SV=1	9e-51	emb|CBI23494.3| unnamed protein product [Vitis vinifera]	2e-50	Q45KQ0_TOBAC/1-79 PB276498; Pfam-B_276498;	4e-17	-	GO:0016760.cellulose synthase (UDP-forming) activity;GO:0016020.membrane;GO:0030244.cellulose biosynthetic process;	-	-	-
comp350_c0_seq1	0.64	1.68	0.92	1.39232	no	0.523562	no	-	-	255	-	-	-	-	-	-	-	-	-	-	-	-	-	-	-
comp353_c0_seq1	1.3	0.77	0.37	-0.755581	no	-1.81291	no	-	-	253	-	-	-	-	-	-	-	-	-	-	-	-	-	-	-
comp354_c0_seq1	0.75	1.36	0.71	0.858644	no	-0.0790716	no	-	-	330	-	-	-	-	-	-	-	-	-	-	-	-	-	-	-
comp355_c0_seq1	3	0	0.15	#NUM!	no	-4.32193	no	-	-	322	-	-	-	-	-	-	-	-	-	-	-	-	-	-	-
comp356_c0_seq1	0.67	0.83	1	0.30895	no	0.577767	no	-	-	306	-	-	-	-	-	-	-	-	-	-	-	-	-	-	-
comp357_c0_seq1	2.84	0.22	0.17	-3.69032	no	-4.06228	no	-	-	542	sp|C0LGF4|FEI1_ARATH LRR receptor-like serine/threonine-protein kinase FEI 1 OS=Arabidopsis thaliana GN=FEI1 PE=1 SV=1	1e-26	-	-	tr|B9RMH3|B9RMH3_RICCO Putative uncharacterized protein OS=Ricinus communis GN=RCOM_1080850 PE=4 SV=1	8e-61	ref|XP_002514942.1| protein with unknown function [Ricinus communis] gb|EEF47496.1| protein with unknown function [Ricinus communis]	7e-61	B9HKZ9_POPTR/83-160 PF13855.1;LRR_8;	5e-34	-	GO:0016020.membrane;GO:0005524.ATP binding;GO:0006468.protein phosphorylation;GO:0055114.oxidation-reduction process;GO:0004674.protein serine/threonine kinase activity;GO:0004672.protein kinase activity;GO:0016021.integral to membrane;GO:0016772.transferase activity. transferring phosphorus-containing groups;GO:0016491.oxidoreductase activity;	-	-	-
comp359_c0_seq1	1.14	0.27	0	-2.078	no	#NUM!	no	-	-	217	-	-	-	-	-	-	-	-	-	-	-	-	-	-	-
comp360_c0_seq1	1.42	0.31	0.3	-2.19555	no	-2.24286	no	-	-	318	-	-	-	-	-	-	-	-	-	-	-	-	-	-	-
comp361_c0_seq1	0.76	0.72	1.53	-0.0780025	no	1.00946	no	-	-	215	-	-	-	-	-	-	-	-	-	-	-	-	-	-	-
comp363_c0_seq1	0.22	0.53	1.21	1.26849	no	2.45943	no	-	-	246	-	-	-	-	-	-	-	-	-	-	-	-	-	-	-
comp364_c0_seq1	1.4	0.76	0.69	-0.881356	no	-1.02076	no	-	-	205	-	-	-	-	-	-	-	-	-	-	-	-	-	-	-
comp365_c0_seq1	0.89	0.42	1.32	-1.08342	no	0.568661	no	-	-	464	sp|Q9S7R7|Y3903_ARATH BTB/POZ domain-containing protein At3g09030 OS=Arabidopsis thaliana GN=At3g09030 PE=2 SV=1	2e-25	-	-	tr|F6HKT6|F6HKT6_VITVI Putative uncharacterized protein OS=Vitis vinifera GN=VIT_08s0007g01990 PE=4 SV=1	1e-29	ref|XP_002279057.1| PREDICTED: BTB/POZ domain-containing protein At3g09030-like [Vitis vinifera]	1e-29	Q84QB5_ORYSJ/91-480 PB004860; Pfam-B_4860;	1e-21	-	GO:0016020.membrane;GO:0006813.potassium ion transport;GO:0005249.voltage-gated potassium channel activity;GO:0005216.ion channel activity;GO:0008076.voltage-gated potassium channel complex;	-	-	-
comp367_c0_seq1	2.41	0.14	0.11	-4.10553	no	-4.45346	no	-	-	426	sp|O65440|BAME3_ARATH Leucine-rich repeat receptor-like serine/threonine-protein kinase BAM3 OS=Arabidopsis thaliana GN=BAM3 PE=2 SV=3	3e-38	gnl|CDD|177728 PLN00113. PLN00113. leucine-rich repeat receptor-like protein kinase; Provisional.	1e-25	tr|B9SKD2|B9SKD2_RICCO Receptor protein kinase CLAVATA1. putative OS=Ricinus communis GN=RCOM_0759460 PE=4 SV=1	1e-62	ref|XP_002526451.1| Receptor protein kinase CLAVATA1 precursor. putative [Ricinus communis] gb|EEF35946.1| Receptor protein kinase CLAVATA1 precursor. putative [Ricinus communis]	1e-62	C5WZ66_SORBI/531-591 PF13855.1;LRR_8;	1e-20	ZTS	GO:0032440.2-alkenal reductase [NAD(P)] activity;GO:0016020.membrane;GO:0016310.phosphorylation;GO:0004709.MAP kinase kinase kinase activity;GO:0005524.ATP binding;GO:0016301.kinase activity;GO:0004872.receptor activity;GO:0006468.protein phosphorylation;GO:0055114.oxidation-reduction process;GO:0004674.protein serine/threonine kinase activity;GO:0004672.protein kinase activity;GO:0016021.integra…	-	-	-
comp368_c0_seq1	1.53	0.13	0.69	-3.55695	no	-1.14886	no	-	-	308	-	-	-	-	-	-	-	-	-	-	-	-	-	-	-
comp369_c0_seq1	0.13	1.66	0.59	3.6746	no	2.1822	no	HSP20	HSP20 family protein	316	sp|P05478|HSP16_SOYBN 18.5 kDa class I heat shock protein OS=Glycine max GN=HSP18.5-C PE=3 SV=1	1e-22	-	-	tr|H6TB47|H6TB47_CITLA HSP18.1B OS=Citrullus lanatus PE=2 SV=1	8e-24	gb|ADU55794.1| HSP18.1B [Citrullus lanatus]	8e-24	-	-	-	GO:0006950.response to stress;GO:0005737.cytoplasm;	-	K13993	ko04141. Protein processing in endoplasmic reticulum;
comp370_c0_seq1	1.01	0.62	0.98	-0.704015	no	-0.0435016	no	-	-	814	-	-	-	-	-	-	-	-	-	-	-	-	-	-	-
comp372_c0_seq1	1.4	0	0.19	#NUM!	no	-2.88136	no	-	-	250	-	-	-	-	-	-	-	-	-	-	-	-	-	-	-
comp374_c0_seq1	0.83	0.74	0.89	-0.165586	no	0.100694	no	-	-	447	-	-	-	-	-	-	-	-	-	-	-	-	-	-	-
comp375_c0_seq1	0.9	1.61	1.14	0.839064	no	0.341037	no	-	-	342	-	-	-	-	-	-	-	-	-	-	-	-	-	-	-
comp376_c0_seq1	2.01	0.64	0.46	-1.65105	no	-2.12749	no	-	-	306	-	-	-	-	-	-	-	-	-	-	-	-	-	-	-
comp378_c0_seq1	0.35	1.23	0.5	1.81323	no	0.514573	no	-	-	237	-	-	-	-	tr|I1H3B0|I1H3B0_BRADI Uncharacterized protein OS=Brachypodium distachyon GN=BRADI1G56107 PE=4 SV=1	2e-29	ref|XP_003559870.1| PREDICTED: uncharacterized protein LOC100832196 [Brachypodium distachyon]	4e-29	C6JRR9_SORBI/1-102 PF14214.1;Helitron_like_N;	3e-16	-	GO:0019079.viral genome replication;GO:0005524.ATP binding;GO:0004386.helicase activity;	-	-	-
comp379_c0_seq1	0	1.1	0.48	#DIV/0!	no	#DIV/0!	no	-	-	388	-	-	-	-	-	-	-	-	-	-	-	-	-	-	-
comp380_c0_seq1	0.88	1.1	0.95	0.321928	no	0.110424	no	-	-	444	-	-	-	-	-	-	-	-	-	-	-	-	-	-	-
comp381_c0_seq1	1.68	0.49	0.93	-1.77761	no	-0.853159	no	-	-	355	-	-	-	-	-	-	-	-	-	-	-	-	-	-	-
comp382_c0_seq1	2.98	0.08	0	-5.21917	no	#NUM!	no	-	-	511	-	-	-	-	-	-	-	-	-	-	-	-	-	-	-
comp383_c0_seq1	0.35	0.47	1.05	0.425306	no	1.58496	no	-	-	290	-	-	-	-	-	-	-	-	-	-	-	-	-	-	-
comp385_c0_seq1	2.46	0	0	#NUM!	no	#NUM!	no	MCM5. CDC46	minichromosome maintenance protein 5 (cell division control protein 46)	259	sp|Q561P5|MCM5_XENTR DNA replication licensing factor mcm5 OS=Xenopus tropicalis GN=mcm5 PE=2 SV=1	3e-14	-	-	tr|D7T529|D7T529_VITVI Putative uncharacterized protein OS=Vitis vinifera GN=VIT_11s0149g00130 PE=3 SV=1	1e-44	ref|XP_002263791.1| PREDICTED: DNA replication licensing factor mcm5-A-like [Vitis vinifera]	1e-44	-	-	L	GO:0000278.mitotic cell cycle;GO:0030174.regulation of DNA-dependent DNA replication initiation;GO:0003677.DNA binding;GO:0005524.ATP binding;GO:0006260.DNA replication;GO:0006268.DNA unwinding involved in replication;GO:0004386.helicase activity;GO:0016787.hydrolase activity;GO:0003682.chromatin binding;GO:0042555.MCM complex;GO:0000166.nucleotide binding;GO:0016887.ATPase activity;GO:0005634.nu…	-	K02209	ko03030. DNA replication;ko04110. Cell cycle;ko04111. Cell cycle - yeast;ko04113. Meiosis - yeast;
comp386_c0_seq1	1.03	0.18	0.96	-2.51658	no	-0.101538	no	-	-	440	-	-	-	-	-	-	-	-	-	-	-	-	-	-	-
comp388_c0_seq1	0	1.31	1.85	#DIV/0!	no	#DIV/0!	no	-	-	342	-	-	-	-	-	-	-	-	-	-	-	-	-	-	-
comp390_c0_seq1	0.85	0.81	1.56	-0.0695409	no	0.876011	no	-	-	241	-	-	-	-	-	-	-	-	-	-	-	-	-	-	-
comp391_c0_seq1	0.65	0.69	1.3	0.0861566	no	1	no	-	-	252	-	-	-	-	-	-	-	-	-	-	-	-	-	-	-
comp393_c0_seq1	2.52	0.53	0.37	-2.24936	no	-2.76783	no	-	-	513	-	-	-	-	-	-	-	-	-	-	-	-	-	-	-
comp394_c0_seq1	2.02	0.59	0.36	-1.77557	no	-2.48829	no	-	-	264	-	-	-	-	-	-	-	-	-	-	-	-	-	-	-
comp395_c0_seq1	0.99	1.29	0.85	0.381871	no	-0.219966	no	-	-	332	-	-	-	-	-	-	-	-	-	-	-	-	-	-	-
comp397_c0_seq1	1.45	0.55	1.22	-1.39855	no	-0.249172	no	-	-	212	-	-	-	-	-	-	-	-	-	-	-	-	-	-	-
comp398_c0_seq1	0.61	1.25	1.71	1.03505	no	1.48712	no	-	-	234	-	-	-	-	-	-	-	-	-	-	-	-	-	-	-
comp399_c0_seq1	0.66	0.63	0.32	-0.0671142	no	-1.04439	no	-	-	217	-	-	-	-	-	-	-	-	-	-	-	-	-	-	-
comp400_c0_seq1	0.55	1.04	0.31	0.91908	no	-0.827163	no	-	-	224	-	-	-	-	-	-	-	-	-	-	-	-	-	-	-
comp401_c0_seq1	0.41	0.47	1.22	0.197037	no	1.57319	no	-	-	250	-	-	-	-	-	-	-	-	-	-	-	-	-	-	-
comp402_c0_seq1	1.07	0.9	1.77	-0.249614	no	0.726139	no	-	-	345	-	-	-	-	-	-	-	-	-	-	-	-	-	-	-
comp403_c0_seq1	2.07	1.13	2.79	-0.873308	no	0.430634	no	-	-	328	-	-	-	-	-	-	-	-	-	-	-	-	-	-	-
comp407_c0_seq1	1.94	0.57	3.6	-1.76702	no	0.89194	no	-	-	226	-	-	-	-	tr|A5BKM5|A5BKM5_VITVI Putative uncharacterized protein OS=Vitis vinifera GN=VITISV_027948 PE=3 SV=1	1e-06	ref|XP_002279790.2| PREDICTED: probable receptor-like protein kinase At1g67000-like [Vitis vinifera]	8e-07	-	-	-	GO:0005524.ATP binding;GO:0004674.protein serine/threonine kinase activity;GO:0004672.protein kinase activity;GO:0000166.nucleotide binding;GO:0006468.protein phosphorylation;GO:0016772.transferase activity. transferring phosphorus-containing groups;	-	-	-
comp408_c0_seq1	2.42	1.72	0.69	-0.492598	no	-1.81034	no	-	-	272	-	-	-	-	-	-	-	-	-	-	-	-	-	-	-
comp409_c0_seq1	0.68	0.97	0.34	0.51245	no	-1	no	-	-	482	-	-	-	-	-	-	-	-	-	-	-	-	-	-	-
comp410_c0_seq1	1.09	0.39	1.01	-1.48278	no	-0.109973	no	-	-	395	-	-	-	-	-	-	-	-	-	-	-	-	-	-	-
comp411_c0_seq1	0.68	1.67	0.26	1.29624	no	-1.38702	no	-	-	360	sp|P10978|POLX_TOBAC Retrovirus-related Pol polyprotein from transposon TNT 1-94 OS=Nicotiana tabacum PE=2 SV=1	1e-30	-	-	tr|Q9C536|Q9C536_ARATH Copia-type polyprotein. putative OS=Arabidopsis thaliana GN=T18I24.5 PE=4 SV=1	2e-43	emb|CAA69272.1| lectin receptor kinase [Arabidopsis thaliana]	8e-44	Q9C7Y1_ARATH/491-611 PF00665.21;rve;	5e-30	-	GO:0015074.DNA integration;GO:0003677.DNA binding;GO:0008233.peptidase activity;GO:0016779.nucleotidyltransferase activity;GO:0004518.nuclease activity;GO:0004190.aspartic-type endopeptidase activity;GO:0003676.nucleic acid binding;GO:0003964.RNA-directed DNA polymerase activity;GO:0046872.metal ion binding;GO:0016787.hydrolase activity;GO:0008270.zinc ion binding;GO:0016740.transferase activity;…	-	-	-
comp412_c0_seq1	1.78	0.75	0.6	-1.24691	no	-1.56884	no	-	-	311	-	-	-	-	-	-	-	-	-	-	-	-	-	-	-
comp413_c0_seq1	2.4	2.62	0	0.126532	no	#NUM!	no	-	-	223	-	-	-	-	-	-	-	-	-	-	-	-	-	-	-
comp414_c0_seq1	0.3	1.15	1.85	1.9386	no	2.62449	no	-	-	203	-	-	-	-	-	-	-	-	-	-	-	-	-	-	-
comp416_c0_seq1	1.59	0.44	0.79	-1.85345	no	-1.0091	no	-	-	207	-	-	-	-	-	-	-	-	-	-	-	-	-	-	-
comp417_c0_seq1	0.65	1.29	0.61	0.988859	no	-0.0916305	no	-	-	346	-	-	-	-	tr|F4NCK9|F4NCK9_BETVU Putative uncharacterized protein OS=Beta vulgaris subsp. vulgaris PE=4 SV=1	8e-15	emb|CCA66180.1| hypothetical protein [Beta vulgaris subsp. vulgaris]	7e-15	-	-	-	GO:0003964.RNA-directed DNA polymerase activity;GO:0003723.RNA binding;GO:0004523.ribonuclease H activity;GO:0006278.RNA-dependent DNA replication;GO:0003676.nucleic acid binding;	-	-	-
comp418_c0_seq1	1.67	0	0.7	#NUM!	no	-1.25442	no	-	-	234	-	-	-	-	tr|A5BEV8|A5BEV8_VITVI Putative uncharacterized protein OS=Vitis vinifera GN=VITISV_001036 PE=4 SV=1	2e-19	emb|CAN70078.1| hypothetical protein VITISV_001036 [Vitis vinifera]	2e-19	-	-	-	-	-	-	-
comp419_c0_seq1	0.69	0.66	1.27	-0.0641303	no	0.88016	no	-	-	296	-	-	-	-	-	-	-	-	-	-	-	-	-	-	-
comp420_c0_seq1	1.04	0.7	0.68	-0.571157	no	-0.612977	no	-	-	277	-	-	-	-	-	-	-	-	-	-	-	-	-	-	-
comp421_c0_seq1	1.43	0.61	0.37	-1.22913	no	-1.95042	no	-	-	576	-	-	-	-	-	-	-	-	-	-	-	-	-	-	-
comp423_c0_seq1	1.21	0.64	0.46	-0.918863	no	-1.3953	no	-	-	458	-	-	-	-	-	-	-	-	-	-	-	-	-	-	-
comp424_c0_seq1	3.94	0.5	1.32	-2.9782	no	-1.57766	no	-	-	464	-	-	-	-	-	-	-	-	-	-	-	-	-	-	-
comp425_c0_seq1	1.52	0.69	0.78	-1.1394	no	-0.962525	no	-	-	392	-	-	-	-	-	-	-	-	-	-	-	-	-	-	-
comp427_c0_seq1	0.85	0.49	0.82	-0.794681	no	-0.0518389	no	-	-	315	-	-	-	-	-	-	-	-	-	-	-	-	-	-	-
comp428_c0_seq1	1.3	1.13	0.56	-0.202189	no	-1.21501	no	-	-	759	-	-	-	-	-	-	-	-	-	-	-	-	-	-	-
comp429_c0_seq1	1.37	0.65	0.16	-1.07566	no	-3.09803	no	-	-	300	-	-	-	-	-	-	-	-	-	-	-	-	-	-	-
comp431_c0_seq2	0.63	0.54	0.39	-0.222392	no	-0.691878	no	-	-	359	-	-	-	-	-	-	-	-	-	-	-	-	-	-	-
comp434_c0_seq1	0	1.73	0.54	#DIV/0!	no	#DIV/0!	no	-	-	348	-	-	-	-	-	-	-	-	-	-	-	-	-	-	-
comp435_c0_seq1	0.91	0.59	0.52	-0.625152	no	-0.807355	no	-	-	361	-	-	-	-	-	-	-	-	-	-	-	-	-	-	-
comp437_c0_seq1	0.77	0.6	0	-0.359896	no	#NUM!	no	-	-	294	-	-	-	-	tr|A5C6D8|A5C6D8_VITVI Putative uncharacterized protein OS=Vitis vinifera GN=VITISV_016057 PE=4 SV=1	1e-08	-	-	-	-	-	GO:0003964.RNA-directed DNA polymerase activity;GO:0003723.RNA binding;GO:0006278.RNA-dependent DNA replication;	-	-	-
comp438_c0_seq1	1.38	1.05	0.7	-0.394279	no	-0.979241	no	-	-	371	-	-	-	-	tr|B9HUP7|B9HUP7_POPTR Predicted protein OS=Populus trichocarpa GN=POPTRDRAFT_566162 PE=4 SV=1	7e-32	ref|XP_002314659.1| predicted protein [Populus trichocarpa] gb|EEF00830.1| predicted protein [Populus trichocarpa]	7e-32	B9HUP7_POPTR/25-265 PB000413; Pfam-B_413;	4e-33	-	GO:0000151.ubiquitin ligase complex;GO:0016567.protein ubiquitination;GO:0005488.binding;GO:0016874.ligase activity;GO:0004842.ubiquitin-protein ligase activity;	-	-	-
comp439_c0_seq2	0.93	0.44	0.62	-1.07973	no	-0.584963	no	-	-	265	-	-	-	-	-	-	-	-	-	-	-	-	-	-	-
comp440_c0_seq1	1.06	0	0.96	#NUM!	no	-0.142958	no	MYBP	myb proto-oncogene protein. plant	464	-	-	-	-	tr|D7UAP5|D7UAP5_VITVI Putative uncharacterized protein OS=Vitis vinifera GN=VIT_19s0015g01280 PE=4 SV=1	9e-47	ref|XP_002268897.1| PREDICTED: transcription repressor MYB4 [Vitis vinifera]	8e-47	-	-	-	GO:0005634.nucleus;GO:0003677.DNA binding;GO:0006355.regulation of transcription. DNA-dependent;	-	K09422	-
comp441_c0_seq1	0.5	1.3	0.29	1.37851	no	-0.785875	no	-	-	329	-	-	-	-	tr|B9SYK4|B9SYK4_RICCO Putative uncharacterized protein OS=Ricinus communis GN=RCOM_1416590 PE=4 SV=1	2e-20	ref|XP_002531073.1| conserved hypothetical protein [Ricinus communis] gb|EEF31287.1| conserved hypothetical protein [Ricinus communis]	2e-20	-	-	-	-	-	-	-
comp443_c0_seq1	2.18	0.06	0	-5.18322	no	#NUM!	no	-	-	311	-	-	-	-	-	-	-	-	-	-	-	-	-	-	-
comp446_c0_seq1	1.95	0.34	0.41	-2.51987	no	-2.24978	no	-	-	347	-	-	-	-	-	-	-	-	-	-	-	-	-	-	-
comp447_c0_seq1	0.35	1.04	1.59	1.57116	no	2.1836	no	-	-	355	-	-	-	-	-	-	-	-	-	-	-	-	-	-	-
comp449_c0_seq1	0.62	0.42	2.23	-0.561879	no	1.8467	no	-	-	232	-	-	-	-	-	-	-	-	-	-	-	-	-	-	-
comp450_c0_seq1	0.98	0.93	0.2	-0.075551	no	-2.29278	no	-	-	356	-	-	-	-	-	-	-	-	-	-	-	-	-	-	-
comp451_c0_seq1	0.97	1.04	1.18	0.100527	no	0.28273	no	-	-	615	-	-	-	-	-	-	-	-	-	-	-	-	-	-	-
comp452_c0_seq1	1.34	1.12	1.57	-0.258734	no	0.228532	no	-	-	411	-	-	gnl|CDD|178625 PLN03076. PLN03076. ARF guanine nucleotide exchange factor (ARF-GEF); Provisional.	4e-51	tr|A9RIC5|A9RIC5_PHYPA Predicted protein OS=Physcomitrella patens subsp. patens GN=PHYPADRAFT_175154 PE=4 SV=1	2e-30	ref|XP_001753848.1| predicted protein [Physcomitrella patens subsp. patens] gb|EDQ81170.1| predicted protein [Physcomitrella patens subsp. patens]	2e-30	-	-	-	GO:0032012.regulation of ARF protein signal transduction;GO:0005622.intracellular;GO:0005086.ARF guanyl-nucleotide exchange factor activity;GO:0005488.binding;	-	-	-
comp453_c0_seq1	1.33	1.1	0.19	-0.273923	no	-2.80735	no	-	-	247	-	-	-	-	-	-	-	-	-	-	-	-	-	-	-
comp454_c0_seq2	1.76	1.16	0	-0.601451	no	#NUM!	no	-	-	303	-	-	-	-	-	-	-	-	-	-	-	-	-	-	-
comp456_c0_seq1	0.38	0.96	1.6	1.33703	no	2.074	no	RP-L16. rplP	large subunit ribosomal protein L16	323	sp|Q95747|RM16_ARATH 60S ribosomal protein L16. mitochondrial OS=Arabidopsis thaliana GN=RPL16 PE=2 SV=3	3e-58	gnl|CDD|201114 pfam00252. Ribosomal_L16. Ribosomal protein L16p/L10e.	4e-37	tr|Q8HDK8|Q8HDK8_MAGSO Ribosomal protein L16 OS=Magnolia soulangeana GN=rpl16 PE=3 SV=1	2e-59	gb|AAN75748.1|AF319171_3 ribosomal protein L16 [Magnolia x soulangeana]	2e-59	B9U3M5_CARPA/4-142 PF00252.13;Ribosomal_L16;	2e-58	J	GO:0005840.ribosome;GO:0030529.ribonucleoprotein complex;GO:0006412.translation;GO:0005622.intracellular;GO:0005739.mitochondrion;GO:0003735.structural constituent of ribosome;GO:0019843.rRNA binding;	-	K02878	ko03010. Ribosome;
comp457_c0_seq1	0	0	1.89	#DIV/0!	no	#DIV/0!	no	-	-	336	-	-	-	-	-	-	-	-	-	-	-	-	-	-	-
comp461_c0_seq1	4.66	0.14	0	-5.05683	no	#NUM!	no	-	-	282	-	-	-	-	-	-	-	-	-	-	-	-	-	-	-
comp462_c0_seq1	0.62	1.33	2.12	1.10109	no	1.77372	no	-	-	498	-	-	-	-	-	-	-	-	-	-	-	-	-	-	-
comp464_c0_seq1	0.93	0.69	0.46	-0.430634	no	-1.0156	no	-	-	308	-	-	-	-	tr|G7JRD0|G7JRD0_MEDTR GDSL esterase/lipase OS=Medicago truncatula GN=MTR_4g035360 PE=4 SV=1	1e-08	ref|XP_003605652.1| GDSL esterase/lipase [Medicago truncatula] gb|AES87849.1| GDSL esterase/lipase [Medicago truncatula]	1e-08	-	-	-	GO:0003964.RNA-directed DNA polymerase activity;GO:0003723.RNA binding;GO:0008270.zinc ion binding;GO:0006278.RNA-dependent DNA replication;	-	-	-
comp465_c0_seq1	0.54	0.51	1.13	-0.0824622	no	1.06529	no	-	-	228	sp|Q5Z9S8|PDR12_ORYSJ Pleiotropic drug resistance protein 12 OS=Oryza sativa subsp. japonica GN=PDR12 PE=2 SV=1	6e-36	gnl|CDD|178685 PLN03140. PLN03140. ABC transporter G family member; Provisional.	1e-53	tr|I1MCU3|I1MCU3_SOYBN Uncharacterized protein OS=Glycine max GN=Gma.11691 PE=4 SV=1	5e-36	ref|XP_003597683.1| ABC transporter G family member [Medicago truncatula] gb|AES67934.1| ABC transporter G family member [Medicago truncatula]	8e-36	B9GGM3_POPTR/183-343 PF00005.22;ABC_tran;	5e-39	Q	GO:0006810.transport;GO:0016020.membrane;GO:0005524.ATP binding;GO:0000166.nucleotide binding;GO:0006200.ATP catabolic process;GO:0017111.nucleoside-triphosphatase activity;GO:0016021.integral to membrane;GO:0016887.ATPase activity;	-	-	-
comp468_c0_seq2	0.58	0.32	0.5	-0.857981	no	-0.214125	no	-	-	423	-	-	-	-	-	-	-	-	-	-	-	-	-	-	-
comp469_c0_seq1	0.82	0.52	0.47	-0.657112	no	-0.802963	no	-	-	299	-	-	-	-	-	-	-	-	-	-	-	-	-	-	-
comp470_c0_seq2	1.45	0.8	0	-0.857981	no	#NUM!	no	-	-	438	-	-	-	-	-	-	-	-	-	-	-	-	-	-	-
comp471_c0_seq1	0	1.95	0.36	#DIV/0!	no	#DIV/0!	no	-	-	259	-	-	-	-	-	-	-	-	-	-	-	-	-	-	-
comp472_c0_seq1	1.06	0.32	2.68	-1.72792	no	1.33817	no	-	-	245	-	-	-	-	tr|B9MXZ3|B9MXZ3_POPTR Predicted protein OS=Populus trichocarpa GN=POPTRDRAFT_741425 PE=4 SV=1	2e-19	ref|XP_002327947.1| predicted protein [Populus trichocarpa] gb|EEE75735.1| predicted protein [Populus trichocarpa]	2e-19	A9NK72_PICSI/11-132 PF04178.7;Got1;	9e-13	P	GO:0016192.vesicle-mediated transport;	-	-	-
comp473_c0_seq1	0.25	0.47	2.26	0.910733	no	3.17632	no	-	-	332	-	-	-	-	-	-	-	-	-	-	-	-	-	-	-
comp474_c0_seq1	1.72	0.96	0	-0.841302	no	#NUM!	no	-	-	407	-	-	-	-	-	-	-	-	-	-	-	-	-	-	-
comp475_c0_seq1	1.19	0.97	0.89	-0.294905	no	-0.419084	no	-	-	604	-	-	-	-	-	-	-	-	-	-	-	-	-	-	-
comp477_c0_seq1	1.35	0.98	0	-0.462106	no	#NUM!	no	-	-	336	sp|Q803I2|ERGI3_DANRE Endoplasmic reticulum-Golgi intermediate compartment protein 3 OS=Danio rerio GN=ergic3 PE=2 SV=1	3e-14	gnl|CDD|206021 pfam13850. ERGIC_N. Endoplasmic Reticulum-Golgi Intermediate Compartment (ERGIC). This family is the N-terminal of ERGIC proteins. ER-Golgi intermediate compartment clusters. otherwise known as Ervs. and is associated with family COPIIcoated_ERV. pfam07970.	6e-38	tr|G7KA80|G7KA80_MEDTR Endoplasmic reticulum-Golgi intermediate compartment protein OS=Medicago truncatula GN=MTR_5g062720 PE=4 SV=1	2e-34	ref|XP_003615024.1| Endoplasmic reticulum-Golgi intermediate compartment protein [Medicago truncatula] gb|AES97982.1| Endoplasmic reticulum-Golgi intermediate compartment protein [Medicago truncatula]	2e-34	E0CRI7_VITVI/7-111 PF13850.1;ERGIC_N;	3e-35	U	GO:0016020.membrane;GO:0006810.transport;GO:0005783.endoplasmic reticulum;GO:0033116.endoplasmic reticulum-Golgi intermediate compartment membrane;GO:0016192.vesicle-mediated transport;GO:0005794.Golgi apparatus;GO:0016021.integral to membrane;GO:0005789.endoplasmic reticulum membrane;	-	-	-
comp478_c0_seq1	0.18	1.02	0.41	2.5025	no	1.18763	no	-	-	229	-	-	-	-	-	-	-	-	-	-	-	-	-	-	-
comp480_c0_seq1	1.99	2.39	2.58	0.264242	no	0.374603	no	-	-	309	-	-	-	-	-	-	-	-	-	-	-	-	-	-	-
comp481_c0_seq1	0.45	0.9	0.31	1	no	-0.537657	no	-	-	302	-	-	-	-	-	-	-	-	-	-	-	-	-	-	-
comp483_c0_seq1	0.83	1.17	0.26	0.495325	no	-1.6746	no	-	-	448	-	-	-	-	-	-	-	-	-	-	-	-	-	-	-
comp484_c0_seq1	1.93	0.11	0	-4.13303	no	#NUM!	no	-	-	362	sp|C0LGP9|IMK3_ARATH Probable leucine-rich repeat receptor-like protein kinase IMK3 OS=Arabidopsis thaliana GN=IMK3 PE=1 SV=1	2e-62	-	-	tr|B9S479|B9S479_RICCO Nodulation receptor kinase. putative OS=Ricinus communis GN=RCOM_0687670 PE=4 SV=1	2e-63	ref|XP_002520798.1| Nodulation receptor kinase precursor. putative [Ricinus communis] gb|EEF41507.1| Nodulation receptor kinase precursor. putative [Ricinus communis]	2e-63	D7T4I3_VITVI/758-871 PF07714.12;Pkinase_Tyr;	9e-52	T	GO:0032440.2-alkenal reductase [NAD(P)] activity;GO:0016020.membrane;GO:0016310.phosphorylation;GO:0005524.ATP binding;GO:0016301.kinase activity;GO:0004872.receptor activity;GO:0006468.protein phosphorylation;GO:0055114.oxidation-reduction process;GO:0004693.cyclin-dependent protein kinase activity;GO:0004672.protein kinase activity;GO:0016021.integral to membrane;GO:0016740.transferase activity…	-	-	-
comp485_c0_seq1	1.46	1.05	0.13	-0.475579	no	-3.48938	no	-	-	353	-	-	-	-	-	-	-	-	-	-	-	-	-	-	-
comp486_c0_seq1	0.39	0.73	0.27	0.904422	no	-0.530515	no	-	-	265	-	-	-	-	-	-	-	-	-	-	-	-	-	-	-
comp487_c0_seq1	1.49	0.27	0.39	-2.46428	no	-1.93377	no	-	-	427	-	-	-	-	-	-	-	-	-	-	-	-	-	-	-
comp488_c0_seq1	0.31	1.41	0.28	2.18536	no	-0.146841	no	-	-	330	-	-	-	-	-	-	-	-	-	-	-	-	-	-	-
comp490_c0_seq1	0.99	1.36	0.41	0.458106	no	-1.2718	no	-	-	229	-	-	-	-	-	-	-	-	-	-	-	-	-	-	-
comp492_c0_seq1	1.17	1.11	0	-0.0759489	no	#NUM!	no	-	-	211	-	-	-	-	-	-	-	-	-	-	-	-	-	-	-
comp493_c0_seq1	1.12	0.26	1.91	-2.10692	no	0.770074	no	-	-	221	-	-	-	-	-	-	-	-	-	-	-	-	-	-	-
comp494_c0_seq1	0.09	0.41	1.59	2.18763	no	4.14296	no	-	-	236	-	-	-	-	-	-	-	-	-	-	-	-	-	-	-
comp495_c0_seq1	2.73	1.29	0.39	-1.08153	no	-2.80735	no	-	-	241	-	-	-	-	-	-	-	-	-	-	-	-	-	-	-
comp496_c0_seq1	1.46	0.39	0.56	-1.90442	no	-1.38247	no	CCNB1IP1. HEI10	E3 ubiquitin-protein ligase CCNP1IP1	296	-	-	-	-	tr|F6H2K6|F6H2K6_VITVI Putative uncharacterized protein OS=Vitis vinifera GN=VIT_19s0014g00340 PE=4 SV=1	2e-38	ref|XP_002285631.1| PREDICTED: uncharacterized protein LOC100243485 [Vitis vinifera] emb|CBI20110.3| unnamed protein product [Vitis vinifera]	6e-38	E0CS11_VITVI/75-299 PB030561; Pfam-B_30561;	2e-39	-	-	EC:6.3.2.19	K10639	-
comp498_c0_seq1	1.17	1.88	0	0.684224	no	#NUM!	no	-	-	351	-	-	gnl|CDD|147016 pfam04654. DUF599. Protein of unknown function. DUF599. This family includes several uncharacterized proteins.	1e-29	tr|B9IDE1|B9IDE1_POPTR Predicted protein (Fragment) OS=Populus trichocarpa GN=POPTRDRAFT_250602 PE=4 SV=1	4e-39	ref|XP_002321345.1| predicted protein [Populus trichocarpa] ref|XP_002337058.1| predicted protein [Populus trichocarpa] gb|EEE76298.1| predicted protein [Populus trichocarpa] gb|EEF05472.1| predicted protein [Populus trichocarpa]	3e-39	B9IDE1_POPTR/8-219 PF04654.7;DUF599;	6e-40	-	-	-	-	-
comp499_c0_seq1	0.57	0.66	1.39	0.211504	no	1.28605	no	-	-	322	-	-	-	-	-	-	-	-	-	-	-	-	-	-	-
comp500_c0_seq1	1.76	0.09	0.11	-4.28951	no	-4	no	-	-	210	-	-	-	-	tr|B9NAE0|B9NAE0_POPTR Predicted protein OS=Populus trichocarpa GN=POPTRDRAFT_587043 PE=4 SV=1	4e-09	ref|XP_003551192.1| PREDICTED: uncharacterized protein LOC100784329 [Glycine max]	3e-11	B9I7H1_POPTR/697-765 PF05699.9;Dimer_Tnp_hAT;	4e-10	-	GO:0046983.protein dimerization activity;	-	-	-
comp501_c0_seq1	1.19	0.53	0.45	-1.1669	no	-1.40296	no	phoD	alkaline phosphatase D	259	-	-	-	-	tr|D7UDI2|D7UDI2_VITVI Putative uncharacterized protein OS=Vitis vinifera GN=VIT_18s0122g00220 PE=4 SV=1	2e-29	emb|CBI40797.3| unnamed protein product [Vitis vinifera]	2e-29	D7UDI2_VITVI/25-370 PF09423.5;PhoD;	5e-21	-	-	EC:3.1.3.1	K01113	ko00627. Aminobenzoate degradation;ko00790. Folate biosynthesis;ko02020. Two-component system;
comp502_c0_seq1	1.34	0.35	0.43	-1.93681	no	-1.63982	no	NIP	aquaporin NIP	276	sp|Q40746|NIP11_ORYSJ Aquaporin NIP1-1 OS=Oryza sativa subsp. japonica GN=NIP1-1 PE=2 SV=1	4e-38	gnl|CDD|177778 PLN00184. PLN00184. aquaporin NIP1; Provisional.	1e-41	tr|D2KZ47|D2KZ47_HORVD Nodulin-26 like intrinsic protein OS=Hordeum vulgare var. distichum GN=HvNIP1;1 PE=2 SV=1	9e-38	dbj|BAI66443.1| nodulin-26 like intrinsic protein [Hordeum vulgare subsp. vulgare] dbj|BAJ87245.1| predicted protein [Hordeum vulgare subsp. vulgare]	8e-38	D2KZ47_HORVD/35-247 PF00230.15;MIP;	4e-39	G	GO:0016020.membrane;GO:0006833.water transport;GO:0006810.transport;GO:0055085.transmembrane transport;GO:0009877.nodulation;GO:0043661.peribacteroid membrane;GO:0016021.integral to membrane;GO:0005215.transporter activity;	-	K09874	-
comp503_c0_seq1	0.93	0.71	0.96	-0.389412	no	0.0458037	no	-	-	220	-	-	-	-	-	-	-	-	-	-	-	-	-	-	-
comp506_c0_seq1	2.1	1.99	0.6	-0.0776209	no	-1.80735	no	-	-	313	-	-	-	-	-	-	-	-	-	-	-	-	-	-	-
comp507_c0_seq1	1.18	0.63	1.29	-0.905363	no	0.128584	no	-	-	402	-	-	-	-	-	-	-	-	-	-	-	-	-	-	-
comp508_c0_seq1	2.05	0.67	0.32	-1.61339	no	-2.67948	no	-	-	291	-	-	-	-	-	-	-	-	-	-	-	-	-	-	-
comp509_c0_seq1	0.93	0.88	1.06	-0.0797272	no	0.188762	no	-	-	487	-	-	-	-	-	-	-	-	-	-	-	-	-	-	-
comp510_c0_seq1	0.78	2.08	0	1.41504	no	#NUM!	no	-	-	393	sp|Q9SX38|DRL4_ARATH Putative disease resistance protein At1g50180 OS=Arabidopsis thaliana GN=At1g50180 PE=2 SV=2	2e-14	-	-	tr|A5BIR4|A5BIR4_VITVI Putative uncharacterized protein OS=Vitis vinifera GN=VITISV_038742 PE=4 SV=1	9e-23	emb|CAN70214.1| hypothetical protein VITISV_038742 [Vitis vinifera]	8e-23	D7U5R5_VITVI/159-221 PF00931.17;NB-ARC;	2e-14	-	GO:0016787.hydrolase activity;GO:0005524.ATP binding;GO:0004721.phosphoprotein phosphatase activity;GO:0006952.defense response;GO:0016747.transferase activity. transferring acyl groups other than amino-acyl groups;GO:0006915.apoptotic process;	-	-	-
comp511_c0_seq1	1.85	0.55	0.92	-1.75002	no	-1.00782	no	-	-	356	-	-	gnl|CDD|192898 pfam11961. DUF3475. Domain of unknown function (DUF3475). This presumed domain is functionally uncharacterized. This domain is found in eukaryotes. This domain is about 60 amino acids in length. This domain is found associated with pfam05003.	1e-20	tr|I1MQ83|I1MQ83_SOYBN Uncharacterized protein OS=Glycine max PE=4 SV=1	2e-22	ref|XP_003549144.1| PREDICTED: uncharacterized protein LOC100801628 [Glycine max]	4e-22	D7T1X9_VITVI/61-117 PF11961.3;DUF3475;	4e-17	-	-	-	-	-
comp512_c0_seq1	0.48	0.91	1.93	0.922832	no	2.00749	no	-	-	256	-	-	-	-	-	-	-	-	-	-	-	-	-	-	-
comp513_c0_seq1	1.06	0.98	0.59	-0.113211	no	-0.845277	no	-	-	835	-	-	-	-	-	-	-	-	-	-	-	-	-	-	-
comp514_c0_seq1	1.3	0.49	1.04	-1.40766	no	-0.321928	no	CCNA	cyclin A	317	sp|Q38819|CCA23_ARATH Cyclin-A2-3 OS=Arabidopsis thaliana GN=CYCA2-3 PE=1 SV=2	3e-17	-	-	tr|B9GWP9|B9GWP9_POPTR Predicted protein (Fragment) OS=Populus trichocarpa GN=POPTRDRAFT_413581 PE=3 SV=1	2e-17	ref|XP_002304171.1| predicted protein [Populus trichocarpa] gb|EEE79150.1| predicted protein [Populus trichocarpa]	2e-17	B9GEI6_POPTR/352-475 PF02984.14;Cyclin_C;	1e-14	-	GO:0005634.nucleus;GO:0051301.cell division;GO:0051726.regulation of cell cycle;GO:0007049.cell cycle;GO:0019901.protein kinase binding;GO:0000079.regulation of cyclin-dependent protein kinase activity;	-	K06627	ko04110. Cell cycle;ko04914. Progesterone-mediated oocyte maturation;ko05161. Hepatitis B;ko05169. Epstein-Barr virus infection;ko05203. Viral carcinogenesis;
comp514_c1_seq1	2.23	0	0	#NUM!	no	#NUM!	no	-	-	581	-	-	-	-	-	-	-	-	-	-	-	-	-	-	-
comp515_c0_seq1	0.44	0.69	0.94	0.649093	no	1.09516	no	-	-	425	-	-	-	-	-	-	-	-	-	-	-	-	-	-	-
comp516_c0_seq1	1.08	1.02	0.79	-0.0824622	no	-0.451107	no	-	-	418	-	-	-	-	-	-	-	-	-	-	-	-	-	-	-
comp518_c0_seq1	1.12	1.19	1.13	0.0874628	no	0.012824	no	-	-	311	-	-	-	-	-	-	-	-	-	-	-	-	-	-	-
comp520_c0_seq1	1.26	0.49	0.39	-1.36257	no	-1.69188	no	-	-	360	-	-	-	-	-	-	-	-	-	-	-	-	-	-	-
comp521_c0_seq1	1.28	1.09	0.23	-0.231816	no	-2.47644	no	-	-	304	-	-	-	-	-	-	-	-	-	-	-	-	-	-	-
comp524_c0_seq1	0.84	0.38	0	-1.14439	no	#NUM!	no	-	-	257	-	-	-	-	tr|C7FA40|C7FA40_9ASTR Putative uncharacterized protein (Fragment) OS=Lactuca serriola PE=4 SV=1	6e-28	gb|ACT99189.1| unknown [Lactuca sativa] gb|ACT99190.1| unknown [Lactuca sativa] gb|ACT99191.1| unknown [Lactuca sativa] gb|ACT99192.1| unknown [Lactuca sativa] gb|ACT99193.1| unknown [Lactuca sativa] gb|ACT99194.1| unknown [Lactuca sativa] gb|ACT99195.1| unknown [Lactuca sativa] gb|ACT99196.1| unknown [Lactuca sativa] gb|ACT99197.1| unknown [Lactuca sativa] gb|ACT99198.1| unknown [Lactuca sativa]…	5e-28	C7F9Z7_LACSA/1-108 PF01869.15;BcrAD_BadFG;	1e-28	-	GO:0016310.phosphorylation;GO:0016301.kinase activity;	-	-	-
comp526_c0_seq1	0.28	0.07	1.68	-2	no	2.58496	no	-	-	294	-	-	-	-	-	-	-	-	-	-	-	-	-	-	-
comp528_c0_seq1	1.27	0.48	0.87	-1.40372	no	-0.545741	no	-	-	324	-	-	-	-	-	-	-	-	-	-	-	-	-	-	-
comp529_c0_seq1	0.78	0.74	0.33	-0.0759489	no	-1.24101	no	-	-	211	-	-	-	-	-	-	-	-	-	-	-	-	-	-	-
comp530_c0_seq1	0.3	0.42	2.56	0.485427	no	3.09311	no	-	-	275	-	-	-	-	-	-	-	-	-	-	-	-	-	-	-
comp531_c0_seq1	1.03	0.4	0.44	-1.36457	no	-1.22707	no	-	-	538	-	-	-	-	tr|F6HLR5|F6HLR5_VITVI Putative uncharacterized protein OS=Vitis vinifera GN=VIT_10s0003g03290 PE=4 SV=1	1e-101	ref|XP_002269568.1| PREDICTED: uncharacterized mitochondrial protein ymf11-like [Vitis vinifera]	9e-103	B9S127_RICCO/304-429 PF00078.22;RVT_1;	2e-62	-	GO:0006397.mRNA processing;GO:0003964.RNA-directed DNA polymerase activity;GO:0003723.RNA binding;GO:0006278.RNA-dependent DNA replication;GO:0009507.chloroplast;	-	-	-
comp532_c0_seq1	0.92	0.17	1.05	-2.4361	no	0.190684	no	-	-	223	-	-	-	-	-	-	-	-	-	-	-	-	-	-	-
comp533_c0_seq1	0.68	1.88	0.24	1.46713	no	-1.5025	no	-	-	394	-	-	-	-	-	-	-	-	-	-	-	-	-	-	-
comp534_c0_seq1	1.17	0.47	0.05	-1.31578	no	-4.54844	no	-	-	455	-	-	-	-	-	-	-	-	-	-	-	-	-	-	-
comp535_c0_seq1	0.83	1.09	0.51	0.393145	no	-0.702614	no	-	-	321	-	-	-	-	-	-	-	-	-	-	-	-	-	-	-
comp536_c0_seq1	0.5	0.63	1.7	0.333424	no	1.76553	no	-	-	248	-	-	-	-	-	-	-	-	-	-	-	-	-	-	-
comp537_c0_seq1	1.76	0.08	0.17	-4.45943	no	-3.37197	no	-	-	233	-	-	-	-	-	-	-	-	-	-	-	-	-	-	-
comp538_c0_seq1	0.74	0.52	1.26	-0.509014	no	0.767827	no	-	-	223	-	-	-	-	-	-	-	-	-	-	-	-	-	-	-
comp539_c0_seq1	1.88	0.42	2.34	-2.16227	no	0.315776	no	-	-	372	-	-	-	-	-	-	-	-	-	-	-	-	-	-	-
comp541_c0_seq1	0.33	0.26	1.75	-0.343954	no	2.40682	no	-	-	442	-	-	-	-	-	-	-	-	-	-	-	-	-	-	-
comp542_c0_seq1	1.21	0	0.46	#NUM!	no	-1.3953	no	-	-	306	-	-	-	-	-	-	-	-	-	-	-	-	-	-	-
comp544_c0_seq1	0.94	0.83	1.08	-0.179549	no	0.200299	no	MSH3	DNA mismatch repair protein MSH3	327	sp|O65607|MSH3_ARATH DNA mismatch repair protein MSH3 OS=Arabidopsis thaliana GN=MSH3 PE=1 SV=2	3e-41	-	-	tr|D7U3M7|D7U3M7_VITVI Putative uncharacterized protein OS=Vitis vinifera GN=VIT_00s0388g00030 PE=4 SV=1	2e-41	emb|CBI37346.3| unnamed protein product [Vitis vinifera]	2e-41	MSH3_ARATH/105-218 PF01624.15;MutS_I;	1e-33	L	GO:0005524.ATP binding;GO:0006298.mismatch repair;GO:0030983.mismatched DNA binding;	-	K08736	ko03430. Mismatch repair;ko05200. Pathways in cancer;ko05210. Colorectal cancer;
comp545_c0_seq1	0	1.43	2.2	#DIV/0!	no	#DIV/0!	no	-	-	544	-	-	-	-	-	-	-	-	-	-	-	-	-	-	-
comp546_c0_seq1	0.76	0.16	1.16	-2.24793	no	0.610053	no	-	-	243	-	-	-	-	-	-	-	-	-	-	-	-	-	-	-
comp547_c0_seq1	0.97	0.74	0	-0.390459	no	#NUM!	no	-	-	211	-	-	-	-	-	-	-	-	-	-	-	-	-	-	-
comp548_c0_seq1	2.96	0.58	0.04	-2.35147	no	-6.20945	no	-	-	368	-	-	-	-	-	-	-	-	-	-	-	-	-	-	-
comp549_c0_seq1	1.21	0.38	0	-1.67094	no	#NUM!	no	-	-	255	sp|Q9SZF7|SHR_ARATH Protein SHORT-ROOT OS=Arabidopsis thaliana GN=SHR PE=1 SV=1	2e-16	gnl|CDD|202673 pfam03514. GRAS. GRAS family transcription factor. Sequence analysis of the products of the GRAS (GAI. RGA. SCR) gene family indicates that they share a variable amino-terminus and a highly conserved carboxyl-terminus that contains five recognisable motifs. Proteins in the GRAS family are transcription factors that seem to be involved in development and other processes. Mutation of…	3e-22	tr|B9MY72|B9MY72_POPTR GRAS family transcription factor OS=Populus trichocarpa GN=GRAS12 PE=4 SV=1	2e-38	ref|XP_002327997.1| GRAS family transcription factor [Populus trichocarpa] gb|EEE75785.1| GRAS family transcription factor [Populus trichocarpa]	2e-38	B9HGY9_POPTR/37-410 PF03514.9;GRAS;	3e-39	-	GO:0006355.regulation of transcription. DNA-dependent;GO:0006351.transcription. DNA-dependent;	-	-	-
comp550_c0_seq1	0.37	0.18	2.48	-1.03953	no	2.74474	no	-	-	331	-	-	-	-	-	-	-	-	-	-	-	-	-	-	-
comp551_c0_seq1	1.63	1.05	0.55	-0.634483	no	-1.56737	no	-	-	214	sp|Q9M1K5|ZDH13_ARATH Probable S-acyltransferase At3g56930 OS=Arabidopsis thaliana GN=At3g56930 PE=2 SV=1	6e-20	-	-	tr|B9HDR8|B9HDR8_POPTR Predicted protein OS=Populus trichocarpa GN=POPTRDRAFT_560301 PE=4 SV=1	2e-21	ref|XP_002308847.1| predicted protein [Populus trichocarpa] gb|EEE92370.1| predicted protein [Populus trichocarpa]	1e-21	-	-	-	GO:0032440.2-alkenal reductase [NAD(P)] activity;GO:0046872.metal ion binding;GO:0008270.zinc ion binding;GO:0055114.oxidation-reduction process;GO:0016491.oxidoreductase activity;	-	-	-
comp552_c0_seq1	0.54	0.76	0.55	0.49304	no	0.0264722	no	-	-	383	-	-	-	-	-	-	-	-	-	-	-	-	-	-	-
comp554_c0_seq1	0.06	2.02	0.81	5.07325	no	3.75489	no	HSP20	HSP20 family protein	233	sp|P04794|HSP14_SOYBN 17.5 kDa class I heat shock protein OS=Glycine max GN=HSP17.5-E PE=3 SV=1	3e-12	gnl|CDD|107229 cd06472. ACD_ScHsp26_like. Alpha crystallin domain (ACD) found in Saccharomyces cerevisiae (Sc) small heat shock protein (Hsp)26 and similar proteins. sHsps are molecular chaperones that suppress protein aggregation and protect against cell stress. and are generally active as large oligomers consisting of multiple subunits. ScHsp26 is temperature-regulated. it switches from an inac…	2e-16	tr|C6SXK3|C6SXK3_SOYBN Putative uncharacterized protein OS=Glycine max PE=2 SV=1	3e-12	ref|NP_001237153.1| uncharacterized protein LOC100499868 [Glycine max] gb|ACU13976.1| unknown [Glycine max]	3e-12	Q2PXN2_ARAHY/38-141 PF00011.16;HSP20;	4e-12	O	GO:0006950.response to stress;GO:0005737.cytoplasm;	-	K13993	ko04141. Protein processing in endoplasmic reticulum;
comp555_c0_seq1	0	0.28	1.13	#DIV/0!	no	#DIV/0!	no	CNGF	cyclic nucleotide gated channel. other eukaryote	207	sp|Q9SJA4|CNG14_ARATH Probable cyclic nucleotide-gated ion channel 14 OS=Arabidopsis thaliana GN=CNGC14 PE=2 SV=2	8e-19	-	-	tr|F6H9M3|F6H9M3_VITVI Putative uncharacterized protein OS=Vitis vinifera GN=VIT_11s0065g00860 PE=4 SV=1	2e-23	emb|CBI24092.3| unnamed protein product [Vitis vinifera]	5e-22	D7T0R3_VITVI/134-404 PF00520.26;Ion_trans;	7e-07	PT	GO:0006396.RNA processing;GO:0016020.membrane;GO:0006810.transport;GO:0003723.RNA binding;GO:0055085.transmembrane transport;GO:0006813.potassium ion transport;GO:0005249.voltage-gated potassium channel activity;GO:0004000.adenosine deaminase activity;GO:0006811.ion transport;GO:0005216.ion channel activity;GO:0016021.integral to membrane;	-	K05391	ko04626. Plant-pathogen interaction;
comp556_c0_seq1	1.23	0.47	0.85	-1.38793	no	-0.533124	no	-	-	333	-	-	-	-	-	-	-	-	-	-	-	-	-	-	-
comp558_c0_seq1	0.83	0.78	0	-0.0896372	no	#NUM!	no	-	-	248	-	-	-	-	-	-	-	-	-	-	-	-	-	-	-
comp559_c0_seq1	1.35	1.75	1.16	0.374396	no	-0.218835	no	-	-	244	-	-	-	-	-	-	-	-	-	-	-	-	-	-	-
comp560_c0_seq1	1.68	0.44	0	-1.93289	no	#NUM!	no	-	-	440	-	-	-	-	tr|E0CPA7|E0CPA7_VITVI Putative uncharacterized protein OS=Vitis vinifera GN=VIT_18s0001g11050 PE=4 SV=1	2e-63	emb|CBI19564.3| unnamed protein product [Vitis vinifera]	2e-63	D7MF15_ARALL/196-488 PB012619; Pfam-B_12619;	2e-64	-	GO:0008146.sulfotransferase activity;	-	-	-
comp562_c0_seq1	0.67	0.85	0.9	0.343302	no	0.425764	no	-	-	366	-	-	gnl|CDD|206091 pfam13920. zf-C3HC4_3. Zinc finger. C3HC4 type (RING finger).	6e-14	tr|B9R739|B9R739_RICCO Ubiquitin-protein ligase. putative OS=Ricinus communis GN=RCOM_1588380 PE=4 SV=1	8e-38	ref|XP_002510132.1| ubiquitin-protein ligase. putative [Ricinus communis] gb|EEF52319.1| ubiquitin-protein ligase. putative [Ricinus communis]	7e-38	B9MVX8_POPTR/330-380 PF13920.1;zf-C3HC4_3;	2e-19	-	GO:0009055.electron carrier activity;GO:0046872.metal ion binding;GO:0020037.heme binding;GO:0016705.oxidoreductase activity. acting on paired donors. with incorporation or reduction of molecular oxygen;GO:0005506.iron ion binding;GO:0008270.zinc ion binding;GO:0055114.oxidation-reduction process;GO:0016874.ligase activity;	-	-	-
comp563_c0_seq1	0.48	0.99	1.04	1.04439	no	1.11548	no	-	-	431	-	-	-	-	-	-	-	-	-	-	-	-	-	-	-
comp564_c0_seq1	0.55	0.52	1.62	-0.08092	no	1.55849	no	-	-	334	-	-	-	-	-	-	-	-	-	-	-	-	-	-	-
comp565_c0_seq1	1.28	0.46	0.46	-1.47644	no	-1.47644	no	-	-	256	-	-	-	-	-	-	-	-	-	-	-	-	-	-	-
comp566_c0_seq1	1.25	0.36	0.33	-1.79586	no	-1.92139	no	-	-	214	-	-	-	-	-	-	-	-	-	-	-	-	-	-	-
comp567_c0_seq1	0.68	0	1.35	#NUM!	no	0.989353	no	-	-	243	-	-	-	-	-	-	-	-	-	-	-	-	-	-	-
comp568_c0_seq1	1.24	0.5	0.1	-1.31034	no	-3.63227	no	-	-	232	sp|Q9SYK1|PPR11_ARATH Pentatricopeptide repeat-containing protein At1g05600 OS=Arabidopsis thaliana GN=At1g05600 PE=2 SV=1	6e-13	gnl|CDD|205222 pfam13041. PPR_2. PPR repeat family. This repeat has no known function. It is about 35 amino acids long and is found in up to 18 copies in some proteins. The family appears to be greatly expanded in plants and fungi. The repeat has been called PPR.	4e-11	tr|F6I2Y0|F6I2Y0_VITVI Putative uncharacterized protein OS=Vitis vinifera GN=VIT_15s0048g02620 PE=4 SV=1	7e-19	ref|XP_002268415.1| PREDICTED: pentatricopeptide repeat-containing protein At1g05600-like [Vitis vinifera]	7e-19	Q6EPP6_ORYSJ/307-356 PF13041.1;PPR_2;	5e-07	-	GO:0005488.binding;	-	-	-
comp569_c0_seq1	1.1	0.33	1.05	-1.73697	no	-0.0671142	no	-	-	651	-	-	-	-	-	-	-	-	-	-	-	-	-	-	-
comp570_c0_seq1	0.65	0.77	1.85	0.244419	no	1.50901	no	-	-	254	-	-	-	-	-	-	-	-	-	-	-	-	-	-	-
comp571_c0_seq1	0.98	0.49	0.99	-1	no	0.0146468	no	-	-	356	-	-	-	-	-	-	-	-	-	-	-	-	-	-	-
comp572_c0_seq1	0.97	0.18	0.44	-2.42999	no	-1.14048	no	-	-	212	-	-	-	-	-	-	-	-	-	-	-	-	-	-	-
comp574_c0_seq1	0.9	0.72	0.24	-0.321928	no	-1.90689	no	-	-	298	-	-	-	-	-	-	-	-	-	-	-	-	-	-	-
comp575_c0_seq1	0.97	1.67	0.63	0.783791	no	-0.622633	no	-	-	488	-	-	-	-	-	-	-	-	-	-	-	-	-	-	-
comp577_c0_seq1	0.5	1.02	0.48	1.02857	no	-0.0588937	no	-	-	247	-	-	-	-	-	-	-	-	-	-	-	-	-	-	-
comp579_c0_seq1	0.59	0.78	0.07	0.402759	no	-3.07529	no	-	-	351	-	-	-	-	-	-	-	-	-	-	-	-	-	-	-
comp580_c0_seq1	1.14	0.81	0.37	-0.49304	no	-1.62344	no	-	-	692	sp|Q8RWZ5|SD25_ARATH G-type lectin S-receptor-like serine/threonine-protein kinase SD2-5 OS=Arabidopsis thaliana GN=SD25 PE=1 SV=1	1e-51	-	-	tr|B9HAE5|B9HAE5_POPTR Predicted protein OS=Populus trichocarpa GN=POPTRDRAFT_561902 PE=3 SV=1	2e-59	ref|XP_002309629.1| predicted protein [Populus trichocarpa] gb|EEE93152.1| predicted protein [Populus trichocarpa]	2e-59	-	-	-	GO:0016310.phosphorylation;GO:0004715.non-membrane spanning protein tyrosine kinase activity;GO:0005524.ATP binding;GO:0016301.kinase activity;GO:0004872.receptor activity;GO:0005529.carbohydrate binding;GO:0006468.protein phosphorylation;GO:0004674.protein serine/threonine kinase activity;GO:0000166.nucleotide binding;GO:0004672.protein kinase activity;GO:0016740.transferase activity;GO:0016772.…	-	-	-
comp581_c0_seq1	2.13	1.42	0.57	-0.584963	no	-1.90182	no	-	-	328	-	-	-	-	-	-	-	-	-	-	-	-	-	-	-
comp583_c0_seq1	1.12	1.15	0.43	0.0381351	no	-1.38109	no	-	-	220	-	-	-	-	-	-	-	-	-	-	-	-	-	-	-
comp585_c0_seq1	1.05	1.94	0.52	0.885667	no	-1.01381	no	-	-	452	-	-	gnl|CDD|206412 pfam14244. UBN2_3. gag-polypeptide of LTR copia-type. This family is found in Plants and fungi. and contains LTR-polyproteins. or retrotransposons of the copia-type.	6e-31	tr|A5BT41|A5BT41_VITVI Putative uncharacterized protein OS=Vitis vinifera GN=VITISV_005935 PE=4 SV=1	1e-28	emb|CAN65966.1| hypothetical protein VITISV_005935 [Vitis vinifera]	1e-28	A5BVQ3_VITVI/17-164 PF14244.1;UBN2_3;	3e-32	-	GO:0015074.DNA integration;GO:0003677.DNA binding;GO:0008171.O-methyltransferase activity;GO:0003676.nucleic acid binding;	-	-	-
comp586_c0_seq1	0.47	1.16	1.19	1.30339	no	1.34023	no	-	-	263	-	-	-	-	-	-	-	-	-	-	-	-	-	-	-
comp587_c0_seq1	1.49	1.06	0.43	-0.491248	no	-1.7929	no	-	-	221	-	-	-	-	-	-	-	-	-	-	-	-	-	-	-
comp590_c0_seq1	1.82	0.26	0.32	-2.80735	no	-2.50779	no	-	-	294	-	-	-	-	-	-	-	-	-	-	-	-	-	-	-
comp591_c0_seq1	0	0.98	1.48	#DIV/0!	no	#DIV/0!	no	-	-	317	-	-	-	-	-	-	-	-	-	-	-	-	-	-	-
comp594_c0_seq1	0.41	0.78	0.57	0.92785	no	0.475338	no	-	-	695	-	-	-	-	-	-	-	-	-	-	-	-	-	-	-
comp596_c0_seq1	1.4	0.44	0.21	-1.66985	no	-2.73697	no	-	-	220	-	-	-	-	-	-	-	-	-	-	-	-	-	-	-
comp598_c0_seq1	1.12	1.06	0.21	-0.0794345	no	-2.41504	no	-	-	220	-	-	-	-	-	-	-	-	-	-	-	-	-	-	-
comp599_c0_seq1	1.21	0.98	0.37	-0.304153	no	-1.70941	no	-	-	577	-	-	-	-	-	-	-	-	-	-	-	-	-	-	-
comp600_c0_seq1	1.43	0.21	0.38	-2.76755	no	-1.91194	no	-	-	374	-	-	-	-	-	-	-	-	-	-	-	-	-	-	-
comp601_c0_seq1	0.78	0.67	0.72	-0.219313	no	-0.115477	no	-	-	524	-	-	-	-	-	-	-	-	-	-	-	-	-	-	-
comp603_c0_seq1	0.81	0.29	0.93	-1.48187	no	0.199309	no	-	-	202	-	-	-	-	-	-	-	-	-	-	-	-	-	-	-
comp604_c0_seq2	0.6	1.26	0.38	1.07039	no	-0.658963	no	-	-	308	-	-	-	-	-	-	-	-	-	-	-	-	-	-	-
comp606_c0_seq1	1.15	0.4	0.28	-1.52356	no	-2.03814	no	-	-	338	-	-	-	-	-	-	-	-	-	-	-	-	-	-	-
comp607_c0_seq1	0.41	0.39	0.93	-0.0721498	no	1.18161	no	-	-	201	-	-	-	-	-	-	-	-	-	-	-	-	-	-	-
comp608_c0_seq1	0.6	1.24	0.23	1.04731	no	-1.38333	no	-	-	204	-	-	gnl|CDD|205089 pfam12819. Malectin_like. Carbohydrate-binding protein of the ER. Malectin is a membrane-anchored protein of the endoplasmic reticulum that recognises and binds Glc2-N-glycan. The domain is found on a number of plant receptor kinases.	8e-07	tr|D7U072|D7U072_VITVI Putative uncharacterized protein OS=Vitis vinifera GN=VIT_09s0002g02990 PE=3 SV=1	9e-06	emb|CBI36018.3| unnamed protein product [Vitis vinifera]	8e-06	D7U072_VITVI/1-247 PF12819.2;Malectin_like;	6e-07	-	GO:0005524.ATP binding;GO:0004674.protein serine/threonine kinase activity;GO:0004672.protein kinase activity;GO:0000166.nucleotide binding;GO:0006468.protein phosphorylation;GO:0016772.transferase activity. transferring phosphorus-containing groups;	-	-	-
comp609_c0_seq1	0.32	1.39	0.84	2.11894	no	1.39232	no	-	-	449	sp|Q84M24|AB1A_ARATH ABC transporter A family member 1 OS=Arabidopsis thaliana GN=ABCA1 PE=2 SV=2	9e-23	-	-	tr|F6HKV8|F6HKV8_VITVI Putative uncharacterized protein OS=Vitis vinifera GN=VIT_08s0007g08730 PE=3 SV=1	4e-29	ref|XP_002284204.1| PREDICTED: ABC transporter A family member 1-like [Vitis vinifera]	4e-29	-	-	-	GO:0005524.ATP binding;GO:0000166.nucleotide binding;GO:0016021.integral to membrane;GO:0017111.nucleoside-triphosphatase activity;GO:0006200.ATP catabolic process;GO:0016887.ATPase activity;	-	-	-
comp610_c0_seq1	1.39	0.33	0.31	-2.07455	no	-2.16474	no	-	-	534	-	-	-	-	-	-	-	-	-	-	-	-	-	-	-
comp611_c0_seq1	0.44	0.5	0.4	0.184425	no	-0.137504	no	-	-	235	-	-	-	-	-	-	-	-	-	-	-	-	-	-	-
comp612_c0_seq1	1.62	0.29	0.12	-2.48187	no	-3.75489	no	-	-	607	sp|Q940Q4|ATL13_ARATH RING-H2 finger protein ATL13 OS=Arabidopsis thaliana GN=ATL13 PE=2 SV=2	1e-14	-	-	tr|A5AYP8|A5AYP8_VITVI Putative uncharacterized protein OS=Vitis vinifera GN=VITISV_042464 PE=4 SV=1	4e-36	emb|CAN71824.1| hypothetical protein VITISV_042464 [Vitis vinifera]	3e-36	A5AYP8_VITVI/241-542 PB014129; Pfam-B_14129;	2e-37	-	GO:0046872.metal ion binding;GO:0008270.zinc ion binding;	-	-	-
comp613_c0_seq1	0.51	0.16	0.78	-1.67243	no	0.612977	no	-	-	240	-	-	-	-	-	-	-	-	-	-	-	-	-	-	-
comp614_c0_seq1	0.14	0.13	3.49	-0.106915	no	4.63973	no	-	-	289	-	-	-	-	-	-	-	-	-	-	-	-	-	-	-
comp615_c0_seq1	1.39	0.41	0	-1.76139	no	#NUM!	no	-	-	236	-	-	-	-	-	-	-	-	-	-	-	-	-	-	-
comp616_c0_seq1	0.17	1.36	1.16	3	no	2.77052	no	-	-	244	-	-	-	-	-	-	-	-	-	-	-	-	-	-	-
comp618_c0_seq1	2.21	0.28	0.34	-2.98055	no	-2.70044	no	-	-	344	-	-	-	-	-	-	-	-	-	-	-	-	-	-	-
comp620_c0_seq1	1.15	0.53	1.09	-1.11757	no	-0.0773057	no	-	-	517	-	-	-	-	-	-	-	-	-	-	-	-	-	-	-
comp622_c0_seq1	0.63	0.47	1.72	-0.422691	no	1.44898	no	-	-	328	-	-	-	-	-	-	-	-	-	-	-	-	-	-	-
comp623_c0_seq1	0.81	1.01	1.16	0.318361	no	0.518131	no	-	-	406	-	-	-	-	-	-	-	-	-	-	-	-	-	-	-
comp626_c0_seq1	1.03	1.53	1.01	0.570887	no	-0.028289	no	-	-	279	-	-	-	-	-	-	-	-	-	-	-	-	-	-	-
comp628_c0_seq1	0.17	1.72	0	3.3388	no	#NUM!	no	-	-	237	-	-	-	-	-	-	-	-	-	-	-	-	-	-	-
comp629_c0_seq1	1.07	0.76	0.31	-0.493539	no	-1.78727	no	-	-	308	-	-	-	-	tr|A5BW49|A5BW49_VITVI Putative uncharacterized protein OS=Vitis vinifera GN=VITISV_004023 PE=4 SV=1	2e-09	emb|CAN63923.1| hypothetical protein VITISV_004023 [Vitis vinifera]	2e-09	A5BZQ6_VITVI/728-1164 PB278000; Pfam-B_278000;	5e-07	-	GO:0003964.RNA-directed DNA polymerase activity;GO:0003723.RNA binding;GO:0006278.RNA-dependent DNA replication;	-	-	-
comp633_c0_seq1	1.17	0	1.62	#NUM!	no	0.469485	no	-	-	246	-	-	-	-	-	-	-	-	-	-	-	-	-	-	-
comp634_c0_seq1	3.06	0.28	0.22	-3.45003	no	-3.79796	no	-	-	423	-	-	-	-	-	-	-	-	-	-	-	-	-	-	-
comp635_c0_seq1	1.12	0.73	0.91	-0.61753	no	-0.29956	no	-	-	694	-	-	-	-	tr|C5Y691|C5Y691_SORBI Putative uncharacterized protein Sb05g005485 (Fragment) OS=Sorghum bicolor GN=Sb05g005485 PE=4 SV=1	1e-78	ref|XP_002450438.1| hypothetical protein SORBIDRAFT_05g005485 [Sorghum bicolor] gb|EES09426.1| hypothetical protein SORBIDRAFT_05g005485 [Sorghum bicolor]	9e-79	C5YV98_SORBI/184-293 PF04937.10;DUF659;	2e-46	-	GO:0046983.protein dimerization activity;GO:0003676.nucleic acid binding;	-	-	-
comp636_c0_seq1	0.32	0.73	0.73	1.18982	no	1.18982	no	-	-	321	-	-	-	-	-	-	-	-	-	-	-	-	-	-	-
comp637_c0_seq1	1.07	0.94	1.79	-0.186878	no	0.742349	no	-	-	289	-	-	-	-	-	-	-	-	-	-	-	-	-	-	-
comp644_c0_seq1	1.14	0.48	0.53	-1.24793	no	-1.10497	no	-	-	486	-	-	-	-	-	-	-	-	-	-	-	-	-	-	-
comp646_c0_seq1	0.31	0.58	1.4	0.903785	no	2.17509	no	-	-	269	-	-	-	-	-	-	-	-	-	-	-	-	-	-	-
comp647_c0_seq1	1.6	0	0.18	#NUM!	no	-3.152	no	-	-	515	-	-	-	-	-	-	-	-	-	-	-	-	-	-	-
comp649_c0_seq1	1.7	1.04	0.8	-0.708951	no	-1.08746	no	-	-	205	-	-	-	-	-	-	-	-	-	-	-	-	-	-	-
comp651_c0_seq1	0	1.57	0.42	#DIV/0!	no	#DIV/0!	no	-	-	223	sp|Q9SD53|Y3720_ARATH UPF0481 protein At3g47200 OS=Arabidopsis thaliana GN=At3g47200 PE=1 SV=1	6e-06	gnl|CDD|190538 pfam03140. DUF247. Plant protein of unknown function. The function of the plant proteins constituting this family is unknown.	1e-21	tr|A5BYY1|A5BYY1_VITVI Putative uncharacterized protein OS=Vitis vinifera GN=VITISV_031449 PE=4 SV=1	2e-11	emb|CAN68458.1| hypothetical protein VITISV_031449 [Vitis vinifera]	2e-11	D7TH95_VITVI/60-262 PF03140.10;DUF247;	3e-11	-	-	-	-	-
comp652_c0_seq1	1.06	0.73	0	-0.538096	no	#NUM!	no	-	-	213	-	-	-	-	-	-	-	-	-	-	-	-	-	-	-
comp654_c0_seq1	0.29	0.84	1.68	1.53434	no	2.53434	no	-	-	279	-	-	-	-	tr|C7J7M2|C7J7M2_ORYSJ Os10g0351414 protein OS=Oryza sativa subsp. japonica GN=Os10g0351414 PE=4 SV=1	9e-08	ref|NP_001176100.1| Os10g0351414 [Oryza sativa Japonica Group] dbj|BAH94828.1| Os10g0351414 [Oryza sativa Japonica Group]	8e-08	Q8S6H9_ORYSA/794-995 PF03372.18;Exo_endo_phos;	2e-09	-	-	-	-	-
comp660_c0_seq1	1.18	1.26	0	0.0946369	no	#NUM!	no	-	-	278	-	-	-	-	-	-	-	-	-	-	-	-	-	-	-
comp661_c0_seq1	0.73	0.48	0.31	-0.604862	no	-1.23563	no	-	-	450	-	-	-	-	tr|F6HJR7|F6HJR7_VITVI Putative uncharacterized protein OS=Vitis vinifera GN=VIT_00s0533g00010 PE=4 SV=1	2e-23	ref|XP_002265824.1| PREDICTED: uncharacterized protein LOC100253628 [Vitis vinifera]	2e-23	D7TG97_VITVI/1-132 PB030434; Pfam-B_30434;	6e-23	-	-	-	-	-
comp664_c0_seq1	0.35	1	0.3	1.51457	no	-0.222392	no	-	-	234	-	-	-	-	-	-	-	-	-	-	-	-	-	-	-
comp665_c0_seq1	1.05	0.43	0.69	-1.28798	no	-0.605721	no	-	-	274	-	-	-	-	-	-	-	-	-	-	-	-	-	-	-
comp666_c0_seq1	0.32	0.44	1.48	0.459432	no	2.20945	no	-	-	571	-	-	-	-	-	-	-	-	-	-	-	-	-	-	-
comp667_c0_seq1	0.22	0.55	1.67	1.32193	no	2.92427	no	-	-	282	-	-	-	-	-	-	-	-	-	-	-	-	-	-	-
comp668_c0_seq1	1.19	1.5	0.57	0.334001	no	-1.06193	no	-	-	207	-	-	-	-	-	-	-	-	-	-	-	-	-	-	-
comp669_c0_seq1	1.08	0.17	0.93	-2.66742	no	-0.215729	no	IPT	adenylate isopentenyltransferase (cytokinin synthase)	705	sp|Q94ID2|IPT5_ARATH Adenylate isopentenyltransferase 5. chloroplastic OS=Arabidopsis thaliana GN=IPT5 PE=1 SV=2	1e-56	gnl|CDD|177823 PLN02165. PLN02165. adenylate isopentenyltransferase.	2e-37	tr|B9IA23|B9IA23_POPTR Cytokinin biosynthetic isopentenyltransferase (Fragment) OS=Populus trichocarpa GN=POPTRDRAFT_246143 PE=3 SV=1	1e-64	ref|XP_002321061.1| cytokinin biosynthetic isopentenyltransferase [Populus trichocarpa] gb|EEE99376.1| cytokinin biosynthetic isopentenyltransferase [Populus trichocarpa]	1e-64	B9IA23_POPTR/143-267 PF01715.12;IPPT;	1e-40	-	GO:0005524.ATP binding;GO:0016740.transferase activity;GO:0052381.tRNA dimethylallyltransferase activity;GO:0008033.tRNA processing;	-	K10760	ko00908. Zeatin biosynthesis;
comp671_c0_seq1	0.88	2.26	0.82	1.36075	no	-0.10188	no	-	-	258	-	-	-	-	-	-	-	-	-	-	-	-	-	-	-
comp673_c0_seq1	3.15	0	0	#NUM!	no	#NUM!	no	-	-	378	-	-	-	-	-	-	ref|XP_002272446.1| PREDICTED: NAC domain-containing protein 8 [Vitis vinifera] emb|CBI34849.3| unnamed protein product [Vitis vinifera]	3e-13	-	-	-	-	-	-	-
comp674_c0_seq1	1.19	0.42	0.85	-1.5025	no	-0.485427	no	-	-	277	-	-	-	-	-	-	-	-	-	-	-	-	-	-	-
comp675_c0_seq1	0.59	1.02	0.45	0.789782	no	-0.39079	no	-	-	209	-	-	-	-	-	-	-	-	-	-	-	-	-	-	-
comp677_c0_seq1	0.73	0.69	1.66	-0.0813001	no	1.18521	no	-	-	367	-	-	-	-	-	-	-	-	-	-	-	-	-	-	-
comp678_c0_seq1	0.58	1.21	0.86	1.06088	no	0.568284	no	-	-	353	-	-	-	-	-	-	-	-	-	-	-	-	-	-	-
comp679_c0_seq2	1.28	0.68	0.16	-0.912537	no	-3	no	-	-	288	-	-	-	-	-	-	-	-	-	-	-	-	-	-	-
comp680_c0_seq1	0.58	0.75	0.58	0.370838	no	0	no	-	-	285	-	-	-	-	-	-	-	-	-	-	-	-	-	-	-
comp683_c0_seq1	1	0.44	0.44	-1.18442	no	-1.18442	no	-	-	268	-	-	-	-	-	-	-	-	-	-	-	-	-	-	-
comp684_c0_seq2	0.2	0.94	0.68	2.23266	no	1.76553	no	-	-	309	-	-	-	-	-	-	-	-	-	-	-	-	-	-	-
comp685_c0_seq2	0.28	0.53	2.14	0.920566	no	2.93411	no	-	-	438	-	-	-	-	tr|F6H6B0|F6H6B0_VITVI Putative uncharacterized protein OS=Vitis vinifera GN=VIT_16s0050g01420 PE=4 SV=1	7e-07	-	-	-	-	-	GO:0006260.DNA replication;GO:0003896.DNA primase activity;	-	-	-
comp686_c0_seq1	0.71	1.03	1.43	0.536753	no	1.01012	no	-	-	1038	-	-	-	-	-	-	-	-	-	-	-	-	-	-	-
comp687_c0_seq1	0.46	0.7	0.35	0.605721	no	-0.394279	no	-	-	405	sp|P10978|POLX_TOBAC Retrovirus-related Pol polyprotein from transposon TNT 1-94 OS=Nicotiana tabacum PE=2 SV=1	1e-28	-	-	tr|A5BNN7|A5BNN7_VITVI Putative uncharacterized protein OS=Vitis vinifera GN=VITISV_041689 PE=4 SV=1	2e-55	emb|CAN74794.1| hypothetical protein VITISV_041689 [Vitis vinifera]	2e-55	A5C6R1_VITVI/403-519 PF00665.21;rve;	1e-20	-	GO:0015074.DNA integration;GO:0003677.DNA binding;GO:0008233.peptidase activity;GO:0016779.nucleotidyltransferase activity;GO:0004518.nuclease activity;GO:0004190.aspartic-type endopeptidase activity;GO:0003676.nucleic acid binding;GO:0003964.RNA-directed DNA polymerase activity;GO:0046872.metal ion binding;GO:0016787.hydrolase activity;GO:0008270.zinc ion binding;GO:0016740.transferase activity;…	-	-	-
comp690_c0_seq1	1.4	0.78	0.89	-0.843881	no	-0.65355	no	-	-	265	-	-	-	-	-	-	-	-	-	-	-	-	-	-	-
comp691_c0_seq1	2.12	1.58	0.52	-0.42414	no	-2.02748	no	-	-	271	-	-	-	-	-	-	-	-	-	-	-	-	-	-	-
comp692_c0_seq1	0.55	0.31	0.69	-0.827163	no	0.327165	no	-	-	373	-	-	-	-	-	-	-	-	-	-	-	-	-	-	-
comp695_c0_seq1	0	1.47	0.44	#DIV/0!	no	#DIV/0!	no	-	-	212	-	-	-	-	-	-	-	-	-	-	-	-	-	-	-
comp697_c0_seq1	0.6	0.63	0.48	0.0703893	no	-0.321928	no	-	-	342	-	-	-	-	-	-	-	-	-	-	-	-	-	-	-
comp699_c0_seq2	0.34	0.81	0.29	1.25239	no	-0.229482	no	-	-	240	-	-	-	-	-	-	-	-	-	-	-	-	-	-	-
comp700_c0_seq1	2.2	0	0	#NUM!	no	#NUM!	no	-	-	410	-	-	-	-	tr|B9IAM5|B9IAM5_POPTR Predicted protein OS=Populus trichocarpa GN=POPTRDRAFT_824334 PE=4 SV=1	3e-20	ref|XP_002321160.1| predicted protein [Populus trichocarpa] gb|EEE99475.1| predicted protein [Populus trichocarpa]	3e-20	C0J9Z8_ORYNI/1-137 PB000761; Pfam-B_761;	3e-07	-	-	-	-	-
comp701_c0_seq1	0.78	0.37	1.12	-1.07595	no	0.521953	no	-	-	210	-	-	-	-	-	-	-	-	-	-	-	-	-	-	-
comp702_c0_seq1	1.9	0.9	0.75	-1.078	no	-1.34104	no	-	-	281	-	-	-	-	-	-	-	-	-	-	-	-	-	-	-
comp703_c0_seq1	0.71	1.08	0.65	0.60514	no	-0.127379	no	malZ	alpha-glucosidase	289	-	-	-	-	-	-	-	-	-	-	-	-	EC:3.2.1.20	K01187	ko00052. Galactose metabolism;ko00500. Starch and sucrose metabolism;
comp704_c0_seq1	0.78	0.89	0.18	0.190331	no	-2.11548	no	-	-	263	-	-	-	-	-	-	-	-	-	-	-	-	-	-	-
comp705_c0_seq1	1.19	0.56	0.17	-1.08746	no	-2.80735	no	-	-	276	-	-	-	-	-	-	-	-	-	-	-	-	-	-	-
comp707_c0_seq1	1.15	0.31	0.94	-1.89129	no	-0.290901	no	-	-	250	-	-	-	-	-	-	-	-	-	-	-	-	-	-	-
comp708_c0_seq1	0.91	0.17	1.04	-2.42033	no	0.192645	no	-	-	225	-	-	-	-	-	-	-	-	-	-	-	-	-	-	-
comp710_c0_seq1	0.77	0.95	0.97	0.303069	no	0.333126	no	-	-	267	-	-	-	-	-	-	-	-	-	-	-	-	-	-	-
comp712_c0_seq1	0.7	1.58	1.59	1.1745	no	1.1836	no	-	-	295	-	-	-	-	-	-	-	-	-	-	-	-	-	-	-
comp713_c0_seq1	0.43	0.08	0.59	-2.42626	no	0.456378	no	-	-	237	-	-	-	-	-	-	-	-	-	-	-	-	-	-	-
comp714_c0_seq1	0.39	1.04	1.01	1.41504	no	1.37281	no	-	-	373	-	-	-	-	-	-	-	-	-	-	-	-	-	-	-
comp716_c0_seq2	0.25	1.69	1.35	2.75702	no	2.43296	no	-	-	576	-	-	-	-	-	-	-	-	D7TZN0_VITVI/1-70 PB005691; Pfam-B_5691;	2e-10	-	-	-	-	-
comp717_c0_seq2	2.02	0.16	0.58	-3.65821	no	-1.80023	no	-	-	244	-	-	-	-	tr|A5BBC2|A5BBC2_VITVI Putative uncharacterized protein OS=Vitis vinifera GN=VITISV_013214 PE=4 SV=1	3e-11	emb|CAN78850.1| hypothetical protein VITISV_013214 [Vitis vinifera]	3e-11	A5BCE8_VITVI/2742-2869 PB327430; Pfam-B_327430;	2e-09	-	GO:0003964.RNA-directed DNA polymerase activity;GO:0003723.RNA binding;GO:0005992.trehalose biosynthetic process;GO:0003824.catalytic activity;GO:0006278.RNA-dependent DNA replication;	-	-	-
comp719_c0_seq1	0.48	0.79	0.32	0.718818	no	-0.584963	no	-	-	297	-	-	-	-	-	-	-	-	-	-	-	-	-	-	-
comp720_c0_seq1	0.73	0.43	1.28	-0.76356	no	0.810175	no	-	-	366	-	-	-	-	-	-	-	-	-	-	-	-	-	-	-
comp721_c0_seq1	1.16	0.78	0.8	-0.572579	no	-0.536053	no	-	-	498	-	-	-	-	-	-	-	-	-	-	-	-	-	-	-
comp722_c0_seq1	0.33	0.63	0	0.932886	no	#NUM!	no	-	-	247	-	-	-	-	-	-	-	-	-	-	-	-	-	-	-
comp727_c0_seq1	0.13	1.35	0.82	3.37638	no	2.65711	no	-	-	316	-	-	-	-	-	-	-	-	-	-	-	-	-	-	-
comp731_c0_seq1	0.77	0.96	0.7	0.318176	no	-0.137504	no	-	-	505	-	-	-	-	-	-	-	-	-	-	-	-	-	-	-
comp733_c0_seq1	0.54	1.02	0.25	0.917538	no	-1.11103	no	-	-	380	-	-	-	-	-	-	-	-	-	-	-	-	-	-	-
comp734_c0_seq1	0.32	1.77	0.84	2.46761	no	1.39232	no	-	-	253	sp|C0LGH3|Y5614_ARATH Probable LRR receptor-like serine/threonine-protein kinase At1g56140 OS=Arabidopsis thaliana GN=At1g56140 PE=1 SV=2	2e-20	-	-	tr|D7STA1|D7STA1_VITVI Putative uncharacterized protein OS=Vitis vinifera GN=VIT_12s0055g00580 PE=4 SV=1	3e-22	ref|XP_002267129.1| PREDICTED: probable LRR receptor-like serine/threonine-protein kinase At1g56130 [Vitis vinifera] emb|CBI20015.3| unnamed protein product [Vitis vinifera]	3e-22	D7STA2_VITVI/501-687 PF11721.3;Malectin;	2e-20	-	GO:0004709.MAP kinase kinase kinase activity;GO:0006508.proteolysis;GO:0005524.ATP binding;GO:0004674.protein serine/threonine kinase activity;GO:0004672.protein kinase activity;GO:0006468.protein phosphorylation;GO:0016740.transferase activity;GO:0016772.transferase activity. transferring phosphorus-containing groups;GO:0004190.aspartic-type endopeptidase activity;	-	-	-
comp735_c0_seq1	1.23	0.87	0.35	-0.499571	no	-1.81323	no	-	-	268	-	-	-	-	-	-	-	-	-	-	-	-	-	-	-
comp736_c0_seq2	0.86	0.61	1.28	-0.495527	no	0.573735	no	-	-	384	-	-	-	-	-	-	-	-	-	-	-	-	-	-	-
comp737_c0_seq1	2.36	0	0	#NUM!	no	#NUM!	no	-	-	383	-	-	-	-	-	-	-	-	-	-	-	-	-	-	-
comp739_c0_seq1	0.43	0.77	0.69	0.840522	no	0.68226	no	-	-	477	-	-	-	-	-	-	-	-	-	-	-	-	-	-	-
comp741_c0_seq1	1.06	0.91	0	-0.220126	no	#NUM!	no	-	-	213	-	-	-	-	-	-	-	-	-	-	-	-	-	-	-
comp742_c0_seq1	0.61	0.16	0.23	-1.93074	no	-1.40718	no	-	-	202	-	-	-	-	-	-	-	-	-	-	-	-	-	-	-
comp743_c0_seq1	1.18	0.53	0.48	-1.15472	no	-1.29768	no	-	-	295	sp|Q9FIX3|PP407_ARATH Pentatricopeptide repeat-containing protein At5g39710 OS=Arabidopsis thaliana GN=EMB2745 PE=2 SV=1	1e-27	gnl|CDD|205222 pfam13041. PPR_2. PPR repeat family. This repeat has no known function. It is about 35 amino acids long and is found in up to 18 copies in some proteins. The family appears to be greatly expanded in plants and fungi. The repeat has been called PPR.	6e-24	tr|A5AJV8|A5AJV8_VITVI Putative uncharacterized protein OS=Vitis vinifera GN=VITISV_004776 PE=4 SV=1	1e-38	ref|XP_002281859.2| PREDICTED: putative pentatricopeptide repeat-containing protein At1g19290-like [Vitis vinifera]	9e-39	B9R7P1_RICCO/777-826 PF13041.1;PPR_2;	7e-22	-	GO:0005488.binding;	-	-	-
comp746_c0_seq1	0	0.88	1.57	#DIV/0!	no	#DIV/0!	no	-	-	374	sp|Q8LPQ3|Y3084_ARATH BTB/POZ domain-containing protein At3g50840 OS=Arabidopsis thaliana GN=At3g50840 PE=2 SV=2	2e-22	gnl|CDD|202505 pfam03000. NPH3. NPH3 family. Phototropism of Arabidopsis thaliana seedlings in response to a blue light source is initiated by nonphototropic hypocotyl 1 (NPH1). a light-activated serine-threonine protein kinase. Mutations in NPH3 disrupt early signaling occurring downstream of the NPH1 photoreceptor. The NPH3 gene encodes a NPH1-interacting protein. NPH3 is a member of a large pr…	3e-36	tr|F6I2W8|F6I2W8_VITVI Putative uncharacterized protein OS=Vitis vinifera GN=VIT_15s0048g02810 PE=4 SV=1	2e-36	emb|CBI38691.3| unnamed protein product [Vitis vinifera]	2e-36	D7U809_VITVI/160-400 PF03000.9;NPH3;	1e-35	-	GO:0007165.signal transduction;GO:0009416.response to light stimulus;GO:0004871.signal transducer activity;	-	-	-
comp747_c0_seq1	0.1	1.21	1.12	3.59694	no	3.48543	no	-	-	418	-	-	-	-	-	-	-	-	-	-	-	-	-	-	-
comp748_c0_seq1	0.87	1.08	0.6	0.311944	no	-0.536053	no	-	-	235	-	-	-	-	-	-	-	-	-	-	-	-	-	-	-
comp749_c0_seq1	0.37	1.19	0.65	1.68536	no	0.812914	no	-	-	934	-	-	-	-	tr|B9SQA1|B9SQA1_RICCO Putative uncharacterized protein OS=Ricinus communis GN=RCOM_0239250 PE=4 SV=1	0	ref|XP_002528170.1| conserved hypothetical protein [Ricinus communis] gb|EEF34221.1| conserved hypothetical protein [Ricinus communis]	0	-	-	-	GO:0008270.zinc ion binding;	-	-	-
comp750_c0_seq1	0.89	0.42	0.51	-1.08342	no	-0.803308	no	-	-	231	-	-	-	-	-	-	-	-	-	-	-	-	-	-	-
comp751_c0_seq1	1.13	0.71	0	-0.670432	no	#NUM!	no	-	-	218	-	-	-	-	-	-	-	-	-	-	-	-	-	-	-
comp752_c0_seq1	1.03	0.44	0.11	-1.22707	no	-3.22707	no	-	-	616	sp|P93194|RPK1_IPONI Receptor-like protein kinase OS=Ipomoea nil GN=INRPK1 PE=2 SV=2	7e-72	gnl|CDD|177728 PLN00113. PLN00113. leucine-rich repeat receptor-like protein kinase; Provisional.	4e-44	tr|I1MC87|I1MC87_SOYBN Uncharacterized protein OS=Glycine max GN=Gma.24337 PE=4 SV=1	3e-76	ref|XP_003546285.1| PREDICTED: receptor-like protein kinase-like [Glycine max]	3e-76	D7G8A7_ECTSI/108-179 PF13855.1;LRR_8;	4e-13	SZT	GO:0016020.membrane;GO:0016310.phosphorylation;GO:0005524.ATP binding;GO:0055114.oxidation-reduction process;GO:0000166.nucleotide binding;GO:0004672.protein kinase activity;GO:0005576.extracellular region;GO:0016021.integral to membrane;GO:0005886.plasma membrane;GO:0016491.oxidoreductase activity;GO:0032440.2-alkenal reductase [NAD(P)] activity;GO:0019199.transmembrane receptor protein kinase a…	-	-	-
comp753_c0_seq1	0.89	1.87	1.47	1.07116	no	0.723939	no	-	-	415	-	-	-	-	-	-	-	-	-	-	-	-	-	-	-
comp754_c0_seq1	0.42	1.36	0.58	1.69515	no	0.465664	no	-	-	244	-	-	-	-	-	-	-	-	-	-	-	-	-	-	-
comp757_c0_seq1	3.52	1.11	0	-1.66502	no	#NUM!	no	HCT	shikimate O-hydroxycinnamoyltransferase	210	sp|Q8GSM7|HCT_TOBAC Hydroxycinnamoyl-Coenzyme A shikimate/quinate hydroxycinnamoyltransferase OS=Nicotiana tabacum GN=HCT PE=1 SV=1	6e-22	gnl|CDD|166304 PLN02663. PLN02663. hydroxycinnamoyl-CoA:shikimate/quinate hydroxycinnamoyltransferase.	1e-33	tr|Q2Z1Y0|Q2Z1Y0_PRUMU Alcohol acyl-transferase OS=Prunus mume GN=Pm94 PE=2 SV=1	4e-24	dbj|BAE48668.1| Alcohol acyl-transferase [Prunus mume]	3e-24	Q2Z1Y0_PRUMU/3-438 PF02458.10;Transferase;	7e-25	-	GO:0047172.shikimate O-hydroxycinnamoyltransferase activity;GO:0016787.hydrolase activity;GO:0009813.flavonoid biosynthetic process;GO:0047672.anthranilate N-benzoyltransferase activity;GO:0016747.transferase activity. transferring acyl groups other than amino-acyl groups;GO:0016740.transferase activity;	EC:2.3.1.133	K13065	ko00940. Phenylpropanoid biosynthesis;ko00941. Flavonoid biosynthesis;ko00945. Stilbenoid. diarylheptanoid and gingerol biosynthesis;
comp758_c0_seq1	1.36	0.46	0.4	-1.5639	no	-1.76553	no	-	-	235	-	-	-	-	-	-	-	-	-	-	-	-	-	-	-
comp760_c0_seq1	0.7	2.38	1.07	1.76553	no	0.612184	no	-	-	264	-	-	-	-	-	-	-	-	-	-	-	-	-	-	-
comp762_c0_seq1	1.35	0.45	0.34	-1.58496	no	-1.98935	no	-	-	349	-	-	-	-	-	-	-	-	-	-	-	-	-	-	-
comp764_c0_seq1	2.05	0.22	0.7	-3.22005	no	-1.5502	no	-	-	270	-	-	-	-	-	-	-	-	-	-	-	-	-	-	-
comp765_c0_seq1	2.04	0	0	#NUM!	no	#NUM!	no	NCED	9-cis-epoxycarotenoid dioxygenase	242	sp|Q9LRM7|NCED6_ARATH 9-cis-epoxycarotenoid dioxygenase NCED6. chloroplastic OS=Arabidopsis thaliana GN=NCED6 PE=2 SV=1	1e-14	gnl|CDD|177900 PLN02258. PLN02258. 9-cis-epoxycarotenoid dioxygenase NCED.	7e-27	tr|D7L472|D7L472_ARALL Nine-cis-epoxycarotenoid dioxygenase 6 OS=Arabidopsis lyrata subsp. lyrata GN=NCED6 PE=4 SV=1	8e-14	ref|XP_002885610.1| nine-cis-epoxycarotenoid dioxygenase 6 [Arabidopsis lyrata subsp. lyrata] gb|EFH61869.1| nine-cis-epoxycarotenoid dioxygenase 6 [Arabidopsis lyrata subsp. lyrata]	7e-14	NCED6_ARATH/102-569 PF03055.10;RPE65;	9e-12	Q	GO:0016020.membrane;GO:0016702.oxidoreductase activity. acting on single donors with incorporation of molecular oxygen. incorporation of two atoms of oxygen;GO:0009535.chloroplast thylakoid membrane;GO:0045549.9-cis-epoxycarotenoid dioxygenase activity;GO:0006950.response to stress;GO:0009579.thylakoid;GO:0055114.oxidation-reduction process;GO:0009688.abscisic acid biosynthetic process;GO:0046872…	EC:1.13.11.51	K09840	ko00906. Carotenoid biosynthesis;
comp766_c0_seq1	0.71	0.68	1.23	-0.0622843	no	0.792767	no	-	-	230	-	-	-	-	-	-	-	-	-	-	-	-	-	-	-
comp770_c0_seq1	1.11	2.69	2.89	1.27705	no	1.38051	no	-	-	260	-	-	-	-	-	-	-	-	-	-	-	-	-	-	-
comp773_c0_seq1	1.47	0.66	0.44	-1.15528	no	-1.74024	no	-	-	322	-	-	-	-	-	-	-	-	-	-	-	-	-	-	-
comp774_c0_seq1	1.13	0.79	0	-0.516398	no	#NUM!	no	-	-	418	-	-	-	-	tr|D7SL94|D7SL94_VITVI Putative uncharacterized protein OS=Vitis vinifera GN=VIT_06s0004g01680 PE=4 SV=1	2e-63	ref|XP_002283014.1| PREDICTED: uncharacterized protein LOC100265521 [Vitis vinifera] emb|CBI16422.3| unnamed protein product [Vitis vinifera]	1e-63	-	-	-	GO:0006457.protein folding;	-	-	-
comp776_c0_seq1	0.87	0.68	0.7	-0.355481	no	-0.31366	no	-	-	400	-	-	-	-	-	-	-	-	-	-	-	-	-	-	-
comp777_c0_seq1	0.29	1.03	0.66	1.82852	no	1.18641	no	-	-	283	-	-	-	-	-	-	-	-	-	-	-	-	-	-	-
comp778_c0_seq1	1.33	0.93	0.71	-0.516124	no	-0.905535	no	-	-	231	-	-	-	-	tr|Q3LVK5|Q3LVK5_TAROF TO70-3 (Fragment) OS=Taraxacum officinale GN=To70-3 PE=2 SV=1	1e-07	gb|ABA27027.1| TO70-3 [Taraxacum officinale]	9e-08	-	-	-	-	-	-	-
comp779_c0_seq1	1.71	0.27	0.57	-2.66297	no	-1.58496	no	-	-	289	-	-	-	-	-	-	-	-	-	-	-	-	-	-	-
comp780_c0_seq2	0.24	0.67	0.99	1.48113	no	2.04439	no	-	-	260	-	-	-	-	-	-	-	-	-	-	-	-	-	-	-
comp781_c0_seq1	2.15	1.52	1.7	-0.500265	no	-0.338802	no	-	-	372	-	-	-	-	-	-	-	-	-	-	-	-	-	-	-
comp783_c0_seq1	0.75	0.67	0.91	-0.16273	no	0.278976	no	-	-	464	-	-	-	-	-	-	-	-	-	-	-	-	-	-	-
comp785_c0_seq1	0.9	1.2	1.18	0.415037	no	0.39079	no	-	-	599	-	-	-	-	-	-	-	-	-	-	-	-	-	-	-
comp786_c0_seq1	0.69	0.65	0.98	-0.0861566	no	0.506185	no	-	-	478	-	-	-	-	-	-	-	-	-	-	-	-	-	-	-
comp787_c0_seq1	1.22	0.66	0.67	-0.886343	no	-0.864648	no	-	-	386	-	-	-	-	-	-	-	-	-	-	-	-	-	-	-
comp788_c0_seq1	0.57	0.38	1.66	-0.584963	no	1.54215	no	-	-	254	-	-	-	-	-	-	-	-	-	-	-	-	-	-	-
comp789_c0_seq1	1.11	0.22	0.45	-2.33498	no	-1.30256	no	-	-	260	-	-	-	-	-	-	-	-	-	-	-	-	-	-	-
comp791_c0_seq1	3.93	0.37	0.22	-3.40893	no	-4.15895	no	-	-	209	-	-	-	-	-	-	-	-	-	-	-	-	-	-	-
comp792_c0_seq1	0.17	0.82	0.79	2.27009	no	2.21632	no	-	-	238	sp|Q7XA40|RGA3_SOLBU Putative disease resistance protein RGA3 OS=Solanum bulbocastanum GN=RGA3 PE=2 SV=2	1e-11	gnl|CDD|201512 pfam00931. NB-ARC. NB-ARC domain.	4e-15	tr|B7T046|B7T046_MUSPR NBS resistance protein (Fragment) OS=Musa ABB Group GN=RGA-A PE=4 SV=1	7e-16	gb|ACK44399.1| NBS resistance protein [Musa ABB Group]	6e-16	B7T046_MUSPR/1-179 PF00931.17;NB-ARC;	1e-16	-	GO:0005524.ATP binding;GO:0000166.nucleotide binding;GO:0006952.defense response;GO:0006915.apoptotic process;	-	-	-
comp794_c0_seq1	0.7	0.66	0.6	-0.0848889	no	-0.222392	no	-	-	588	-	-	-	-	-	-	-	-	-	-	-	-	-	-	-
comp797_c0_seq1	0.49	0.56	0.62	0.192645	no	0.339486	no	-	-	416	-	-	-	-	-	-	-	-	-	-	-	-	-	-	-
comp798_c0_seq1	2.92	0.1	0	-4.8679	no	#NUM!	no	-	-	380	-	-	-	-	-	-	-	-	-	-	-	-	-	-	-
comp799_c0_seq1	0.64	0.75	1.27	0.228819	no	0.988685	no	-	-	258	-	-	-	-	-	-	-	-	-	-	-	-	-	-	-
comp800_c0_seq1	1.77	0.6	0.89	-1.56071	no	-0.991872	no	-	-	290	-	-	-	-	-	-	-	-	-	-	-	-	-	-	-
comp802_c0_seq1	1.12	0.7	0	-0.678072	no	#NUM!	no	-	-	221	-	-	-	-	-	-	-	-	-	-	-	-	-	-	-
comp804_c0_seq1	1.23	0.62	0.37	-0.988318	no	-1.73306	no	-	-	251	-	-	-	-	tr|F2DLB9|F2DLB9_HORVD Predicted protein OS=Hordeum vulgare var. distichum PE=2 SV=1	3e-07	dbj|BAJ95890.1| predicted protein [Hordeum vulgare subsp. vulgare]	3e-07	-	-	-	-	-	-	-
comp805_c0_seq1	1.61	1	0.15	-0.687061	no	-3.42403	no	NEK	NIMA (never in mitosis gene a)-related kinase	634	sp|Q0WPH8|NEK5_ARATH Serine/threonine-protein kinase Nek5 OS=Arabidopsis thaliana GN=NEK5 PE=1 SV=1	6e-81	-	-	tr|B9GHZ8|B9GHZ8_POPTR Predicted protein (Fragment) OS=Populus trichocarpa GN=POPTRDRAFT_172062 PE=4 SV=1	3e-82	ref|XP_002298273.1| predicted protein [Populus trichocarpa] gb|EEE83078.1| predicted protein [Populus trichocarpa]	3e-82	B9HPV4_POPTR/4-258 PF00069.20;Pkinase;	1e-82	R	GO:0005524.ATP binding;GO:0004674.protein serine/threonine kinase activity;GO:0004672.protein kinase activity;GO:0000166.nucleotide binding;GO:0006468.protein phosphorylation;GO:0016740.transferase activity;GO:0016772.transferase activity. transferring phosphorus-containing groups;	EC:2.7.11.1	K08857	-
comp806_c0_seq1	0.74	0.7	0.75	-0.0801703	no	0.0193653	no	-	-	722	sp|P0C8Q5|PP336_ARATH Pentatricopeptide repeat-containing protein At4g22760 OS=Arabidopsis thaliana GN=PCMP-E6 PE=2 SV=1	6e-72	gnl|CDD|178626 PLN03077. PLN03077. Protein ECB2; Provisional.	1e-72	tr|F6H5K8|F6H5K8_VITVI Putative uncharacterized protein OS=Vitis vinifera GN=VIT_02s0241g00010 PE=4 SV=1	6e-97	emb|CBI22140.3| unnamed protein product [Vitis vinifera]	2e-97	D7SZ67_VITVI/399-448 PF13041.1;PPR_2;	4e-17	-	GO:0005488.binding;	-	-	-
comp807_c0_seq1	1.04	2.95	1.39	1.50413	no	0.418501	no	-	-	237	-	-	-	-	-	-	-	-	-	-	-	-	-	-	-
comp810_c0_seq1	1.13	0.87	0.28	-0.377235	no	-2.01282	no	-	-	582	-	-	-	-	-	-	-	-	-	-	-	-	-	-	-
comp811_c0_seq1	0	0.79	0.86	#DIV/0!	no	#DIV/0!	no	-	-	246	-	-	-	-	-	-	-	-	-	-	-	-	-	-	-
comp812_c0_seq1	1.68	1.33	0.33	-0.337035	no	-2.34792	no	-	-	351	-	-	-	-	-	-	-	-	-	-	-	-	-	-	-
comp813_c0_seq1	1.37	0.91	0.52	-0.590237	no	-1.39759	no	-	-	406	-	-	-	-	-	-	-	-	-	-	-	-	-	-	-
comp814_c0_seq1	1.09	1.2	0.21	0.138706	no	-2.37587	no	-	-	226	-	-	-	-	-	-	-	-	-	-	-	-	-	-	-
comp815_c0_seq1	1.03	0.74	0.62	-0.477047	no	-0.732304	no	-	-	340	-	-	-	-	-	-	-	-	-	-	-	-	-	-	-
comp815_c1_seq1	0.68	0.53	0.65	-0.359542	no	-0.065095	no	-	-	364	-	-	-	-	-	-	-	-	-	-	-	-	-	-	-
comp819_c0_seq1	4.44	0	0	#NUM!	no	#NUM!	no	-	-	222	-	-	-	-	-	-	-	-	-	-	-	-	-	-	-
comp820_c0_seq1	0.68	0.76	0.41	0.160465	no	-0.729911	no	-	-	694	-	-	-	-	-	-	-	-	-	-	-	-	-	-	-
comp821_c0_seq1	1.55	0.58	0.13	-1.41814	no	-3.57568	no	-	-	370	-	-	-	-	-	-	-	-	-	-	-	-	-	-	-
comp823_c0_seq1	1.96	1.18	0.81	-0.732067	no	-1.27486	no	-	-	231	-	-	-	-	-	-	-	-	-	-	-	-	-	-	-
comp824_c0_seq1	0.59	1.11	0.45	0.911773	no	-0.39079	no	-	-	210	sp|Q9LS72|PP261_ARATH Pentatricopeptide repeat-containing protein At3g29230 OS=Arabidopsis thaliana GN=PCMP-E27 PE=2 SV=1	3e-16	gnl|CDD|178626 PLN03077. PLN03077. Protein ECB2; Provisional.	2e-16	tr|I1NB40|I1NB40_SOYBN Uncharacterized protein (Fragment) OS=Glycine max PE=4 SV=1	7e-26	ref|XP_002266871.1| PREDICTED: pentatricopeptide repeat-containing protein At5g66520-like [Vitis vinifera]	1e-28	B9T0V0_RICCO/105-154 PF13041.1;PPR_2;	7e-16	-	GO:0005488.binding;	-	-	-
comp825_c0_seq1	1.21	0.69	0.44	-0.810339	no	-1.45943	no	-	-	425	-	-	-	-	-	-	-	-	-	-	-	-	-	-	-
comp826_c0_seq1	0.46	1.45	0.87	1.65635	no	0.919382	no	-	-	403	-	-	-	-	-	-	-	-	-	-	-	-	-	-	-
comp827_c0_seq1	0.47	0.37	0.63	-0.345135	no	0.422691	no	-	-	263	-	-	-	-	tr|A9PB98|A9PB98_POPTR Putative uncharacterized protein OS=Populus trichocarpa PE=2 SV=1	1e-10	gb|ABK93651.1| unknown [Populus trichocarpa]	1e-10	A9PB98_POPTR/1-432 PF03094.10;Mlo;	3e-11	-	GO:0016021.integral to membrane;GO:0008219.cell death;	-	-	-
comp829_c0_seq1	1.25	0.87	0.19	-0.522841	no	-2.71786	no	-	-	246	-	-	-	-	-	-	-	-	-	-	-	-	-	-	-
comp830_c0_seq1	0.67	0.76	1	0.181838	no	0.577767	no	-	-	274	-	-	-	-	-	-	-	-	-	-	-	-	-	-	-
comp831_c0_seq1	0	2.01	1.26	#DIV/0!	no	#DIV/0!	no	-	-	280	-	-	-	-	-	-	-	-	-	-	-	-	-	-	-
comp832_c0_seq1	1.92	0.17	0.3	-3.4975	no	-2.67807	no	-	-	471	-	-	-	-	-	-	-	-	-	-	-	-	-	-	-
comp833_c0_seq1	1.59	0	0.78	#NUM!	no	-1.02748	no	-	-	362	-	-	-	-	-	-	-	-	-	-	-	-	-	-	-
comp834_c0_seq1	1.19	1.28	0.18	0.105182	no	-2.72489	no	-	-	258	-	-	-	-	-	-	-	-	-	-	-	-	-	-	-
comp835_c0_seq1	0.81	1.38	0.84	0.768674	no	0.0524674	no	-	-	253	-	-	-	-	-	-	-	-	-	-	-	-	-	-	-
comp838_c0_seq1	1.25	0.74	0.71	-0.756331	no	-0.816037	no	RPP1. RPP30	ribonuclease P/MRP protein subunit RPP1	264	-	-	-	-	tr|D7SKN7|D7SKN7_VITVI Putative uncharacterized protein OS=Vitis vinifera GN=VIT_06s0004g03880 PE=4 SV=1	3e-15	emb|CBI16215.3| unnamed protein product [Vitis vinifera]	3e-15	-	-	-	GO:0003824.catalytic activity;GO:0004540.ribonuclease activity;GO:0008033.tRNA processing;	EC:3.1.26.5	K03539	ko03008. Ribosome biogenesis in eukaryotes;ko03013. RNA transport;
comp840_c0_seq1	0.83	1.47	1.07	0.824633	no	0.366428	no	-	-	992	-	-	-	-	-	-	-	-	-	-	-	-	-	-	-
comp843_c0_seq1	0	0.85	1.9	#DIV/0!	no	#DIV/0!	no	-	-	322	-	-	-	-	-	-	-	-	-	-	-	-	-	-	-
comp844_c0_seq1	1.96	1.71	2.58	-0.196857	no	0.396517	no	-	-	273	-	-	-	-	-	-	-	-	-	-	-	-	-	-	-
comp845_c0_seq1	1.83	0.21	0	-3.12338	no	#NUM!	no	-	-	281	-	-	-	-	-	-	-	-	-	-	-	-	-	-	-
comp846_c0_seq1	0.46	0.87	1.14	0.919382	no	1.30933	no	-	-	535	-	-	-	-	-	-	-	-	-	-	-	-	-	-	-
comp847_c0_seq1	1.13	0.88	0.69	-0.360747	no	-0.711655	no	-	-	308	-	-	-	-	-	-	-	-	-	-	-	-	-	-	-
comp848_c0_seq2	2.03	1.33	0	-0.610053	no	#NUM!	no	-	-	263	-	-	-	-	-	-	-	-	-	-	-	-	-	-	-
comp849_c0_seq1	1.06	1.14	0.73	0.10497	no	-0.538096	no	-	-	290	-	-	-	-	-	-	-	-	-	-	-	-	-	-	-
comp850_c0_seq1	1.98	0.5	0	-1.9855	no	#NUM!	no	-	-	270	sp|Q9SXB4|Y1130_ARATH G-type lectin S-receptor-like serine/threonine-protein kinase At1g11300 OS=Arabidopsis thaliana GN=At1g11300 PE=2 SV=1	1e-16	gnl|CDD|201803 pfam01453. B_lectin. D-mannose binding lectin. These proteins include mannose-specific lectins from plants as well as bacteriocins from bacteria.	1e-28	tr|A5C1U1|A5C1U1_VITVI Putative uncharacterized protein OS=Vitis vinifera GN=VITISV_019015 PE=3 SV=1	1e-28	emb|CBI19465.3| unnamed protein product [Vitis vinifera]	6e-29	E0CPQ2_VITVI/140-244 PF01453.19;B_lectin;	2e-29	-	GO:0016020.membrane;GO:0016310.phosphorylation;GO:0005524.ATP binding;GO:0016301.kinase activity;GO:0004872.receptor activity;GO:0005529.carbohydrate binding;GO:0006468.protein phosphorylation;GO:0004674.protein serine/threonine kinase activity;GO:0000166.nucleotide binding;GO:0004672.protein kinase activity;GO:0016021.integral to membrane;GO:0048544.recognition of pollen;GO:0016740.transferase a…	-	-	-
comp851_c0_seq1	0	1.88	1.05	#DIV/0!	no	#DIV/0!	no	E3.6.3.1	phospholipid-translocating ATPase	269	sp|Q9LK90|ALA8_ARATH Putative phospholipid-transporting ATPase 8 OS=Arabidopsis thaliana GN=ALA8 PE=2 SV=1	1e-37	gnl|CDD|200120 TIGR01652. ATPase-Plipid. phospholipid-translocating P-type ATPase. flippase. This model describes the P-type ATPase responsible for transporting phospholipids from one leaflet of bilayer membranes to the other. These ATPases are found only in eukaryotes.	2e-40	tr|I1K1G8|I1K1G8_SOYBN Uncharacterized protein OS=Glycine max PE=4 SV=1	3e-39	ref|XP_003525666.1| PREDICTED: putative phospholipid-transporting ATPase 8-like [Glycine max]	3e-39	D2DWC5_PHAVU/43-315 PF00122.15;E1-E2_ATPase;	2e-41	R	GO:0016020.membrane;GO:0000287.magnesium ion binding;GO:0015662.ATPase activity. coupled to transmembrane movement of ions. phosphorylative mechanism;GO:0005524.ATP binding;GO:0006754.ATP biosynthetic process;GO:0046872.metal ion binding;GO:0016820.hydrolase activity. acting on acid anhydrides. catalyzing transmembrane movement of substances;GO:0016787.hydrolase activity;GO:0000166.nucleotide bin…	EC:3.6.3.1	K01530	-
comp852_c0_seq1	1.26	0.71	0.29	-0.827533	no	-2.1193	no	-	-	245	-	-	-	-	-	-	-	-	-	-	-	-	-	-	-
comp853_c0_seq1	1.61	0.97	0.5	-0.731004	no	-1.68706	no	-	-	281	-	-	-	-	-	-	-	-	-	-	-	-	-	-	-
comp854_c0_seq1	0.79	0.85	1.09	0.10561	no	0.464404	no	-	-	573	-	-	-	-	-	-	-	-	-	-	-	-	-	-	-
comp855_c0_seq1	0.71	0.25	0.71	-1.50589	no	0	no	-	-	232	-	-	-	-	-	-	-	-	-	-	-	-	-	-	-
comp856_c0_seq1	0.71	0.85	1.19	0.259644	no	0.745071	no	-	-	434	-	-	-	-	-	-	-	-	-	-	-	-	-	-	-
comp857_c0_seq1	3.5	1.16	0	-1.59323	no	#NUM!	no	-	-	235	-	-	-	-	-	-	-	-	-	-	-	-	-	-	-
comp858_c0_seq1	1.03	0.87	0.56	-0.243557	no	-0.879146	no	-	-	380	sp|Q9FMU2|PP380_ARATH Pentatricopeptide repeat-containing protein At5g14080 OS=Arabidopsis thaliana GN=At5g14080 PE=2 SV=2	3e-23	gnl|CDD|205109 pfam12854. PPR_1. PPR repeat. This family matches additional variants of the PPR repeat that were not captured by the model for pfam01535. The exact function is not known.	6e-09	tr|B4FJG8|B4FJG8_MAIZE Putative uncharacterized protein OS=Zea mays PE=2 SV=1	5e-30	ref|XP_002274670.1| PREDICTED: pentatricopeptide repeat-containing protein At5g14080 [Vitis vinifera]	3e-31	-	-	-	GO:0005488.binding;	-	-	-
comp860_c0_seq1	0.25	0.19	1.92	-0.395929	no	2.94111	no	-	-	501	sp|Q94CG0|CIPKL_ARATH CBL-interacting serine/threonine-protein kinase 21 OS=Arabidopsis thaliana GN=CIPK21 PE=1 SV=1	2e-42	gnl|CDD|202778 pfam03822. NAF. NAF domain.	3e-16	tr|C4P7W3|C4P7W3_VITVI CBL-interacting protein kinase 14 OS=Vitis vinifera GN=CIPK14 PE=2 SV=1	2e-67	ref|XP_002277405.2| PREDICTED: CBL-interacting serine/threonine-protein kinase 21 [Vitis vinifera] gb|ACQ83530.1| CBL-interacting protein kinase 14 [Vitis vinifera] emb|CBI17769.3| unnamed protein product [Vitis vinifera]	2e-67	-	-	T	GO:0016310.phosphorylation;GO:0007165.signal transduction;GO:0005524.ATP binding;GO:0016301.kinase activity;GO:0006468.protein phosphorylation;GO:0004674.protein serine/threonine kinase activity;GO:0000166.nucleotide binding;GO:0004672.protein kinase activity;GO:0004683.calmodulin-dependent protein kinase activity;GO:0016740.transferase activity;GO:0016772.transferase activity. transferring phosp…	-	-	-
comp861_c0_seq2	1.28	0.76	1.16	-0.752072	no	-0.142019	no	-	-	385	-	-	-	-	-	-	-	-	-	-	-	-	-	-	-
comp862_c0_seq1	0.08	2.34	1.41	4.87036	no	4.13955	no	-	-	249	-	-	-	-	-	-	-	-	-	-	-	-	-	-	-
comp863_c0_seq1	0.24	0.46	2.03	0.938599	no	3.08037	no	-	-	255	-	-	-	-	-	-	-	-	-	-	-	-	-	-	-
comp864_c0_seq2	1.9	0.85	0	-1.16046	no	#NUM!	no	-	-	618	-	-	-	-	-	-	-	-	-	-	-	-	-	-	-
comp867_c0_seq1	0.38	0.89	0.43	1.22781	no	0.178337	no	-	-	218	-	-	-	-	-	-	-	-	-	-	-	-	-	-	-
comp868_c0_seq1	2.22	0.7	0.42	-1.66513	no	-2.4021	no	-	-	222	-	-	-	-	-	-	-	-	-	-	-	-	-	-	-
comp871_c0_seq1	3.87	0.16	0	-4.59619	no	#NUM!	no	-	-	356	-	-	-	-	-	-	-	-	-	-	-	-	-	-	-
comp872_c0_seq1	1.23	1.55	0.23	0.33361	no	-2.41895	no	-	-	201	-	-	-	-	-	-	-	-	-	-	-	-	-	-	-
comp873_c0_seq1	0.76	0.37	1.87	-1.03847	no	1.29897	no	-	-	730	-	-	-	-	tr|F6HQI2|F6HQI2_VITVI Putative uncharacterized protein OS=Vitis vinifera GN=VIT_03s0063g01790 PE=4 SV=1	2e-55	ref|XP_002281238.1| PREDICTED: vegetative incompatibility protein HET-E-1-like [Vitis vinifera]	2e-55	D7TPV1_VITVI/355-401 PF00400.27;WD40;	9e-16	-	GO:0016740.transferase activity;GO:0016905.myosin heavy chain kinase activity;	-	-	-
comp874_c0_seq1	2.29	2.35	0.87	0.0373132	no	-1.39626	no	-	-	215	-	-	-	-	-	-	-	-	-	-	-	-	-	-	-
comp875_c0_seq1	2.33	0	0	#NUM!	no	#NUM!	no	-	-	300	-	-	-	-	-	-	-	-	-	-	-	-	-	-	-
comp878_c0_seq1	1.95	0.28	0.3	-2.79998	no	-2.70044	no	bglX	beta-glucosidase	707	-	-	-	-	tr|B9GSH5|B9GSH5_POPTR Predicted protein OS=Populus trichocarpa GN=POPTRDRAFT_755637 PE=4 SV=1	9e-41	ref|XP_002302758.1| predicted protein [Populus trichocarpa] gb|EEE82031.1| predicted protein [Populus trichocarpa]	8e-41	D7U2G9_VITVI/684-753 PF14310.1;Fn3-like;	9e-25	-	GO:0004553.hydrolase activity. hydrolyzing O-glycosyl compounds;GO:0016787.hydrolase activity;GO:0008152.metabolic process;GO:0005975.carbohydrate metabolic process;GO:0016798.hydrolase activity. acting on glycosyl bonds;	EC:3.2.1.21	K05349	ko00460. Cyanoamino acid metabolism;ko00500. Starch and sucrose metabolism;ko00940. Phenylpropanoid biosynthesis;
comp879_c0_seq1	0.78	0.32	1.2	-1.2854	no	0.621488	no	-	-	605	-	-	-	-	-	-	-	-	-	-	-	-	-	-	-
comp880_c0_seq1	0.3	0.39	1.08	0.378512	no	1.848	no	-	-	347	sp|Q9LS72|PP261_ARATH Pentatricopeptide repeat-containing protein At3g29230 OS=Arabidopsis thaliana GN=PCMP-E27 PE=2 SV=1	1e-34	gnl|CDD|178626 PLN03077. PLN03077. Protein ECB2; Provisional.	5e-37	tr|D7U8D9|D7U8D9_VITVI Putative uncharacterized protein OS=Vitis vinifera GN=VIT_10s0092g00130 PE=4 SV=1	3e-42	ref|XP_002270866.1| PREDICTED: pentatricopeptide repeat-containing protein At1g50270 [Vitis vinifera] emb|CBI39003.3| unnamed protein product [Vitis vinifera]	3e-42	B9RTH1_RICCO/362-411 PF13041.1;PPR_2;	1e-18	-	GO:0005488.binding;	-	-	-
comp882_c0_seq1	1.33	0	1.02	#NUM!	no	-0.382857	no	-	-	231	-	-	-	-	-	-	-	-	-	-	-	-	-	-	-
comp883_c0_seq1	1.06	0.21	0.55	-2.3356	no	-0.946561	no	-	-	467	-	-	-	-	-	-	-	-	-	-	-	-	-	-	-
comp884_c0_seq1	1.51	0.54	1.51	-1.48352	no	0	no	-	-	218	-	-	-	-	-	-	-	-	-	-	-	-	-	-	-
comp885_c0_seq1	0.22	0.08	2.81	-1.45943	no	3.67499	no	-	-	476	-	-	-	-	-	-	-	-	-	-	-	-	-	-	-
comp886_c0_seq1	0.73	0.23	1.3	-1.66626	no	0.832543	no	-	-	252	-	-	-	-	-	-	-	-	-	-	-	-	-	-	-
comp887_c0_seq1	1.14	0.4	0.62	-1.51096	no	-0.878694	no	-	-	343	-	-	-	-	-	-	-	-	-	-	-	-	-	-	-
comp888_c0_seq2	0.79	2.71	2.22	1.77837	no	1.49064	no	SEC23	protein transport protein SEC23	399	sp|Q9D662|SC23B_MOUSE Protein transport protein Sec23B OS=Mus musculus GN=Sec23b PE=2 SV=1	1e-33	gnl|CDD|177761 PLN00162. PLN00162. transport protein sec23; Provisional.	2e-76	tr|G7JBC1|G7JBC1_MEDTR Protein transport protein Sec23 OS=Medicago truncatula GN=MTR_3g084740 PE=4 SV=1	6e-55	ref|XP_003601725.1| Protein transport protein Sec23 [Medicago truncatula] gb|AES71976.1| Protein transport protein Sec23 [Medicago truncatula]	5e-55	D7KF49_ARALL/136-407 PF04811.10;Sec23_trunk;	7e-32	U	GO:0016020.membrane;GO:0006810.transport;GO:0005783.endoplasmic reticulum;GO:0031410.cytoplasmic vesicle;GO:0005737.cytoplasm;GO:0016192.vesicle-mediated transport;GO:0000139.Golgi membrane;GO:0006886.intracellular protein transport;GO:0046872.metal ion binding;GO:0005794.Golgi apparatus;GO:0030127.COPII vesicle coat;GO:0008270.zinc ion binding;GO:0005789.endoplasmic reticulum membrane;GO:0006888…	-	K14006	ko04141. Protein processing in endoplasmic reticulum;
comp889_c0_seq1	0.63	0.95	1.22	0.592576	no	0.953457	no	-	-	328	-	-	-	-	-	-	-	-	-	-	-	-	-	-	-
comp890_c0_seq1	1.81	0.38	0.23	-2.25192	no	-2.97628	no	-	-	204	-	-	-	-	-	-	-	-	-	-	-	-	-	-	-
comp891_c0_seq1	0.69	1.06	0.49	0.619396	no	-0.493815	no	-	-	477	-	-	-	-	-	-	-	-	-	-	-	-	-	-	-
comp893_c0_seq1	0.78	0.41	1.38	-0.92785	no	0.823122	no	-	-	238	-	-	-	-	-	-	-	-	-	-	-	-	-	-	-
comp896_c0_seq1	0.91	0.98	0.49	0.106915	no	-0.893085	no	-	-	674	-	-	-	-	-	-	-	-	-	-	-	-	-	-	-
comp899_c0_seq1	0.28	0.33	0.96	0.237039	no	1.77761	no	-	-	295	-	-	-	-	-	-	-	-	-	-	-	-	-	-	-
comp900_c0_seq1	1.27	1.12	0.94	-0.18133	no	-0.434096	no	-	-	226	-	-	-	-	-	-	-	-	-	-	-	-	-	-	-
comp901_c0_seq1	1.67	0.58	0.5	-1.52572	no	-1.73985	no	-	-	234	-	-	-	-	-	-	-	-	-	-	-	-	-	-	-
comp904_c0_seq1	2.78	0.61	1.35	-2.1882	no	-1.04213	no	-	-	384	-	-	-	-	-	-	-	-	-	-	-	-	-	-	-
comp905_c0_seq1	0.58	0.41	1.5	-0.500429	no	1.37084	no	-	-	282	-	-	-	-	-	-	-	-	-	-	-	-	-	-	-
comp908_c0_seq1	1.27	0.9	0.09	-0.496832	no	-3.81876	no	-	-	258	-	-	-	-	-	-	-	-	-	-	-	-	-	-	-
comp910_c0_seq1	0.17	0.99	0.66	2.54189	no	1.95693	no	-	-	354	-	-	-	-	-	-	-	-	-	-	-	-	-	-	-
comp912_c0_seq1	2.21	0.23	0	-3.26434	no	#NUM!	no	-	-	689	-	-	-	-	-	-	-	-	-	-	-	-	-	-	-
comp913_c0_seq1	3.06	0	0	#NUM!	no	#NUM!	no	-	-	215	-	-	-	-	-	-	-	-	-	-	-	-	-	-	-
comp915_c0_seq1	0.49	0.41	0.8	-0.257158	no	0.707218	no	-	-	381	-	-	-	-	-	-	-	-	-	-	-	-	-	-	-
comp916_c0_seq1	1.05	0.67	0.8	-0.648156	no	-0.392317	no	-	-	409	sp|Q9C9H7|RLP12_ARATH Receptor-like protein 12 OS=Arabidopsis thaliana GN=RLP12 PE=2 SV=2	1e-25	-	-	tr|A5ATA1|A5ATA1_VITVI Putative uncharacterized protein OS=Vitis vinifera GN=VITISV_007245 PE=4 SV=1	8e-34	ref|XP_002270356.2| PREDICTED: LRR receptor-like serine/threonine-protein kinase FLS2-like [Vitis vinifera]	1e-35	Q5ZCM3_ORYSJ/744-802 PF13855.1;LRR_8;	2e-20	-	-	-	-	-
comp917_c0_seq1	1.98	0.65	0.07	-1.60699	no	-4.822	no	-	-	716	-	-	-	-	-	-	-	-	-	-	-	-	-	-	-
comp918_c0_seq1	1.53	0.35	0.77	-2.1281	no	-0.990601	no	-	-	336	-	-	-	-	-	-	-	-	-	-	-	-	-	-	-
comp919_c0_seq1	1.92	0.94	0	-1.03037	no	#NUM!	no	-	-	706	-	-	-	-	tr|F6HLH0|F6HLH0_VITVI Putative uncharacterized protein OS=Vitis vinifera GN=VIT_08s0007g06870 PE=4 SV=1	2e-49	ref|XP_003632719.1| PREDICTED: uncharacterized protein LOC100267595 [Vitis vinifera]	2e-49	-	-	-	GO:0008270.zinc ion binding;GO:0005622.intracellular;	-	-	-
comp920_c0_seq1	1.12	1.42	0.17	0.342392	no	-2.71989	no	-	-	549	sp|Q9SXA6|ENDO1_ARATH Endonuclease 1 OS=Arabidopsis thaliana GN=ENDO1 PE=1 SV=1	5e-112	gnl|CDD|202182 pfam02265. S1-P1_nuclease. S1/P1 Nuclease. This family contains both S1 and P1 nucleases (EC:3.1.30.1) which cleave RNA and single stranded DNA with no base specificity.	3e-76	tr|D7SSG6|D7SSG6_VITVI Putative uncharacterized protein OS=Vitis vinifera GN=VIT_00s0301g00100 PE=4 SV=1	4e-118	emb|CBI18599.3| unnamed protein product [Vitis vinifera]	3e-118	D7SSG6_VITVI/8-273 PF02265.11;S1-P1_nuclease;	4e-119	-	GO:0006308.DNA catabolic process;GO:0004519.endonuclease activity;GO:0016788.hydrolase activity. acting on ester bonds;GO:0003676.nucleic acid binding;	-	-	-
comp921_c0_seq1	1.13	0.39	1.06	-1.53478	no	-0.0922585	no	-	-	399	-	-	-	-	-	-	-	-	-	-	-	-	-	-	-
comp922_c0_seq1	0.92	1.03	0.48	0.162939	no	-0.938599	no	-	-	245	-	-	-	-	-	-	-	-	-	-	-	-	-	-	-
comp923_c0_seq1	0.76	0.86	0.65	0.178337	no	-0.22556	no	-	-	431	-	-	-	-	-	-	-	-	-	-	-	-	-	-	-
comp924_c0_seq1	0.69	0.35	1.07	-0.979241	no	0.632943	no	-	-	504	-	-	-	-	-	-	-	-	-	-	-	-	-	-	-
comp925_c0_seq1	0	0.86	2.02	#DIV/0!	no	#DIV/0!	no	-	-	453	sp|Q39547|CUCM1_CUCME Cucumisin OS=Cucumis melo PE=1 SV=1	3e-28	gnl|CDD|173795 cd04852. Peptidases_S8_3. Peptidase S8 family domain. uncharacterized subfamily 3. This family is a member of the Peptidases S8 or Subtilases serine endo- and exo-peptidase clan. They have an Asp/His/Ser catalytic triad similar to that found in trypsin-like proteases. but do not share their three-dimensional structure and are not homologous to trypsin. The stability of subtilases m…	4e-44	tr|F6HU90|F6HU90_VITVI Putative uncharacterized protein OS=Vitis vinifera GN=VIT_02s0025g02850 PE=4 SV=1	7e-52	ref|XP_002278574.2| PREDICTED: subtilisin-like protease-like [Vitis vinifera]	6e-52	D7TVT9_VITVI/876-1358 PF00082.17;Peptidase_S8;	9e-54	-	GO:0004252.serine-type endopeptidase activity;GO:0008233.peptidase activity;GO:0042802.identical protein binding;GO:0008236.serine-type peptidase activity;GO:0006508.proteolysis;GO:0016787.hydrolase activity;GO:0043086.negative regulation of catalytic activity;GO:0005576.extracellular region;	-	-	-
comp928_c0_seq1	0.78	0.85	0.72	0.123989	no	-0.115477	no	-	-	524	-	-	-	-	-	-	-	-	-	-	-	-	-	-	-
comp929_c0_seq1	0.4	1.32	1.48	1.72247	no	1.88753	no	-	-	412	-	-	-	-	-	-	-	-	-	-	-	-	-	-	-
comp930_c0_seq1	0.66	0.08	2.07	-3.04439	no	1.64909	no	-	-	250	-	-	-	-	-	-	-	-	-	-	-	-	-	-	-
comp931_c0_seq1	0.41	0.31	1.8	-0.403356	no	2.1343	no	-	-	248	-	-	-	-	-	-	-	-	-	-	-	-	-	-	-
comp932_c0_seq1	2.96	1.5	0.45	-0.980635	no	-2.7176	no	-	-	208	-	-	-	-	-	-	-	-	-	-	-	-	-	-	-
comp933_c0_seq1	1.63	0.62	0.45	-1.39453	no	-1.85688	no	-	-	316	-	-	-	-	-	-	-	-	-	-	-	-	-	-	-
comp937_c0_seq1	1.24	1.22	0.89	-0.023459	no	-0.478463	no	-	-	448	-	-	-	-	-	-	-	-	-	-	-	-	-	-	-
comp938_c0_seq1	1.15	0.55	0.22	-1.06413	no	-2.38606	no	-	-	321	-	-	gnl|CDD|190394 pfam02704. GASA. Gibberellin regulated protein. This is the GASA gibberellin regulated cysteine rich protein family. The expression of these proteins is up-regulated by the plant hormone gibberellin. most of these proteins have some role in plant development. There are 12 cysteine residues conserved within the alignment giving the potential for these proteins to posses 6 disulphide…	4e-23	-	-	-	-	Q93WR4_PETHY/45-104 PF02704.9;GASA;	2e-19	-	-	-	-	-
comp939_c0_seq1	1.85	0.32	0.19	-2.53138	no	-3.28345	no	-	-	244	-	-	-	-	tr|I1KKA4|I1KKA4_SOYBN Uncharacterized protein (Fragment) OS=Glycine max PE=4 SV=1	7e-07	ref|XP_003530254.1| PREDICTED: mitogen-activated protein kinase-binding protein 1-like [Glycine max]	7e-07	-	-	-	-	-	-	-
comp940_c0_seq1	0.29	0.9	0.33	1.63387	no	0.186413	no	-	-	216	-	-	-	-	-	-	-	-	-	-	-	-	-	-	-
comp941_c0_seq1	0.52	1.29	0.48	1.31079	no	-0.115477	no	-	-	438	-	-	-	-	-	-	-	-	-	-	-	-	-	-	-
comp943_c0_seq1	1.42	2.09	1.08	0.557612	no	-0.39486	no	-	-	260	-	-	-	-	-	-	-	-	-	-	-	-	-	-	-
comp944_c0_seq1	0.44	1.24	1.09	1.49476	no	1.30875	no	-	-	519	-	-	-	-	-	-	-	-	-	-	-	-	-	-	-
comp946_c0_seq1	1.41	0.67	0.76	-1.07346	no	-0.891624	no	-	-	526	-	-	-	-	-	-	-	-	-	-	-	-	-	-	-
comp947_c0_seq1	1.51	0.35	1.2	-2.10912	no	-0.331514	no	-	-	450	-	-	-	-	-	-	-	-	-	-	-	-	-	-	-
comp948_c0_seq1	1	0.09	0.73	-3.47393	no	-0.454032	no	-	-	226	sp|Q9FWA6|PP207_ARATH Pentatricopeptide repeat-containing protein At3g02330 OS=Arabidopsis thaliana GN=PCMP-E90 PE=2 SV=2	3e-15	gnl|CDD|178626 PLN03077. PLN03077. Protein ECB2; Provisional.	6e-15	tr|F6GVT8|F6GVT8_VITVI Putative uncharacterized protein OS=Vitis vinifera GN=VIT_14s0083g00720 PE=4 SV=1	1e-21	emb|CBI16904.3| unnamed protein product [Vitis vinifera]	1e-21	B9RRD9_RICCO/71-115 PF13041.1;PPR_2;	8e-09	-	GO:0005488.binding;	-	-	-
comp949_c0_seq1	1.64	0.61	0.28	-1.42681	no	-2.5502	no	-	-	578	-	-	-	-	-	-	-	-	-	-	-	-	-	-	-
comp950_c0_seq1	0.78	0.9	0.41	0.206451	no	-0.92785	no	-	-	344	-	-	-	-	-	-	-	-	-	-	-	-	-	-	-
comp951_c0_seq1	1.66	0.6	0.31	-1.46815	no	-2.42084	no	-	-	457	-	-	-	-	-	-	-	-	-	-	-	-	-	-	-
comp952_c0_seq2	0.36	0.55	1.23	0.611435	no	1.77259	no	-	-	457	-	-	-	-	-	-	-	-	-	-	-	-	-	-	-
comp956_c0_seq1	0.64	0.79	0.22	0.303781	no	-1.54057	no	-	-	214	-	-	-	-	-	-	-	-	-	-	-	-	-	-	-
comp957_c0_seq1	2.2	0.3	0	-2.87447	no	#NUM!	no	-	-	261	-	-	-	-	-	-	-	-	-	-	-	-	-	-	-
comp958_c0_seq1	0.27	0.64	1.69	1.24511	no	2.64599	no	-	-	306	-	-	-	-	tr|A5ALM8|A5ALM8_VITVI Putative uncharacterized protein OS=Vitis vinifera GN=VITISV_004633 PE=4 SV=1	8e-11	emb|CAN75812.1| hypothetical protein VITISV_004633 [Vitis vinifera]	7e-11	-	-	-	GO:0015074.DNA integration;GO:0003677.DNA binding;GO:0003676.nucleic acid binding;	-	-	-
comp959_c0_seq1	0.71	0.22	0.36	-1.69032	no	-0.979822	no	-	-	261	-	-	-	-	-	-	-	-	-	-	-	-	-	-	-
comp961_c0_seq1	4.88	0	0	#NUM!	no	#NUM!	no	-	-	202	-	-	-	-	-	-	-	-	-	-	-	-	-	-	-
comp964_c0_seq1	0	0.49	1.19	#DIV/0!	no	#DIV/0!	no	-	-	237	-	-	-	-	-	-	-	-	-	-	-	-	-	-	-
comp965_c0_seq1	0	0.68	2.8	#DIV/0!	no	#DIV/0!	no	-	-	201	-	-	-	-	-	-	-	-	-	-	-	-	-	-	-
comp966_c0_seq1	0.05	0.6	1.08	3.58496	no	4.43296	no	-	-	391	-	-	-	-	-	-	-	-	-	-	-	-	-	-	-
comp971_c0_seq1	0	0	2.3	#DIV/0!	no	#DIV/0!	no	-	-	266	-	-	-	-	-	-	-	-	-	-	-	-	-	-	-
comp972_c0_seq1	0.65	1.46	0.27	1.16746	no	-1.26748	no	-	-	347	-	-	-	-	-	-	-	-	-	-	-	-	-	-	-
comp975_c0_seq1	1.35	0.23	0.28	-2.55325	no	-2.26946	no	-	-	335	-	-	-	-	-	-	-	-	-	-	-	-	-	-	-
comp976_c0_seq1	0.32	0.82	1.17	1.35755	no	1.87036	no	-	-	260	-	-	-	-	-	-	-	-	-	-	-	-	-	-	-
comp978_c0_seq1	0.42	1.55	0	1.88381	no	#NUM!	no	-	-	535	-	-	-	-	-	-	-	-	-	-	-	-	-	-	-
comp979_c0_seq1	0.41	0.75	1.09	0.871267	no	1.41063	no	-	-	496	-	-	-	-	-	-	-	-	-	-	-	-	-	-	-
comp980_c0_seq1	0.69	1.25	0.78	0.85726	no	0.176878	no	-	-	419	-	-	-	-	-	-	-	-	-	-	-	-	-	-	-
comp982_c0_seq1	1.23	0.54	1.22	-1.18763	no	-0.0117772	no	-	-	250	-	-	-	-	-	-	-	-	-	-	-	-	-	-	-
comp983_c0_seq1	2.39	1.13	0.34	-1.08069	no	-2.8134	no	-	-	412	sp|C0LGI2|Y1677_ARATH Probable LRR receptor-like serine/threonine-protein kinase At1g67720 OS=Arabidopsis thaliana GN=At1g67720 PE=2 SV=1	3e-07	-	-	tr|D7TQA6|D7TQA6_VITVI Putative uncharacterized protein OS=Vitis vinifera GN=VIT_08s0040g03140 PE=3 SV=1	4e-30	emb|CBI32626.3| unnamed protein product [Vitis vinifera]	4e-30	-	-	-	GO:0005524.ATP binding;GO:0004674.protein serine/threonine kinase activity;GO:0004672.protein kinase activity;GO:0000166.nucleotide binding;GO:0006468.protein phosphorylation;GO:0016772.transferase activity. transferring phosphorus-containing groups;	-	-	-
comp985_c0_seq1	2.65	0.41	1.39	-2.6923	no	-0.930907	no	-	-	287	-	-	-	-	-	-	-	-	-	-	-	-	-	-	-
comp986_c0_seq1	0.59	0.87	2.01	0.5603	no	1.76841	no	-	-	245	-	-	-	-	-	-	-	-	-	-	-	-	-	-	-
comp987_c0_seq1	2.04	2.85	1.55	0.482393	no	-0.396301	no	-	-	423	-	-	-	-	-	-	-	-	-	-	-	-	-	-	-
comp988_c0_seq1	1.36	0.48	2.52	-1.5025	no	0.889817	no	-	-	242	-	-	-	-	-	-	-	-	-	-	-	-	-	-	-
comp989_c0_seq1	0.19	0.48	1.49	1.33703	no	2.97124	no	-	-	442	-	-	-	-	-	-	-	-	-	-	-	-	-	-	-
comp990_c0_seq1	1.21	0.36	1.21	-1.74894	no	0	no	-	-	272	-	-	-	-	-	-	-	-	-	-	-	-	-	-	-
comp991_c0_seq1	0.5	1.42	1.03	1.50589	no	1.04264	no	-	-	205	-	-	-	-	-	-	-	-	-	-	-	-	-	-	-
comp992_c0_seq1	1.26	0.74	0.14	-0.767827	no	-3.16993	no	-	-	343	sp|Q9LT72|PUS4_ARATH RNA pseudourine synthase 4. mitochondrial OS=Arabidopsis thaliana GN=At3g19440 PE=2 SV=1	3e-44	gnl|CDD|211346 cd02869. PseudoU_synth_RluCD_like. Pseudouridine synthase. RsuA/RluD family. This group is comprised of eukaryotic. bacterial and archeal proteins similar to eight site specific Escherichia coli pseudouridine synthases: RsuA. RluA. RluB. RluC. RluD. RluE. RluF and TruA. Pseudouridine synthases catalyze the isomerization of specific uridines in a n RNA molecule to pseudouridines (5-…	1e-26	tr|D7UBZ2|D7UBZ2_VITVI Putative uncharacterized protein OS=Vitis vinifera GN=VIT_03s0180g00270 PE=4 SV=1	5e-58	ref|XP_002282614.1| PREDICTED: RNA pseudourine synthase 4. mitochondrial [Vitis vinifera] emb|CBI40257.3| unnamed protein product [Vitis vinifera]	5e-58	D7UBZ2_VITVI/192-364 PF00849.17;PseudoU_synth_2;	2e-58	-	GO:0003796.lysozyme activity;GO:0003723.RNA binding;GO:0016787.hydrolase activity;GO:0008152.metabolic process;GO:0009451.RNA modification;GO:0009982.pseudouridine synthase activity;GO:0001522.pseudouridine synthesis;GO:0016798.hydrolase activity. acting on glycosyl bonds;	-	-	-
comp993_c0_seq1	0.4	1.02	1.07	1.3505	no	1.41954	no	-	-	459	-	-	-	-	-	-	-	-	-	-	-	-	-	-	-
comp995_c0_seq1	0.51	1.29	0.19	1.3388	no	-1.4245	no	-	-	241	-	-	-	-	-	-	-	-	-	-	-	-	-	-	-
comp996_c0_seq1	1.21	0.5	0.39	-1.27501	no	-1.63346	no	-	-	543	-	-	-	-	-	-	-	-	-	-	-	-	-	-	-
comp997_c0_seq1	1	0.86	0.42	-0.217591	no	-1.25154	no	-	-	226	-	-	-	-	-	-	-	-	-	-	-	-	-	-	-
comp998_c0_seq1	0.7	0.48	0.43	-0.544321	no	-0.703018	no	-	-	324	-	-	-	-	-	-	-	-	-	-	-	-	-	-	-
comp999_c0_seq1	0	0.75	1.26	#DIV/0!	no	#DIV/0!	no	-	-	261	-	-	-	-	-	-	-	-	-	-	-	-	-	-	-
comp1000_c0_seq1	1.2	1	1.03	-0.263034	no	-0.22039	no	-	-	273	-	-	-	-	-	-	-	-	-	-	-	-	-	-	-
comp1001_c0_seq1	2.17	0.27	0	-3.00666	no	#NUM!	no	-	-	359	-	-	-	-	-	-	-	-	-	-	-	-	-	-	-
comp1002_c0_seq1	0.16	1.34	0.54	3.06609	no	1.75489	no	PPP2R2	protein phosphatase 2 (formerly 2A). regulatory subunit B	522	sp|Q0E2P1|2ABB_ORYSJ Serine/threonine protein phosphatase 2A 55 kDa regulatory subunit B beta isoform OS=Oryza sativa subsp. japonica GN=Os02g0224200 PE=2 SV=1	3e-32	-	-	tr|D7SHP1|D7SHP1_VITVI Putative uncharacterized protein OS=Vitis vinifera GN=VIT_17s0000g08730 PE=4 SV=1	2e-44	emb|CBI15001.3| unnamed protein product [Vitis vinifera]	2e-44	-	-	-	GO:0008601.protein phosphatase type 2A regulator activity;GO:0007165.signal transduction;GO:0000159.protein phosphatase type 2A complex;	-	K04354	ko03015. mRNA surveillance pathway;ko04111. Cell cycle - yeast;ko04151. PI3K-Akt signaling pathway;ko04530. Tight junction;ko04728. Dopaminergic synapse;ko05142. Chagas disease (American trypanosomiasis);ko05160. Hepatitis C;
comp1003_c0_seq1	1.01	0.66	1.22	-0.613817	no	0.272526	no	-	-	326	-	-	-	-	-	-	-	-	-	-	-	-	-	-	-
comp1005_c0_seq2	0.78	0.86	0.89	0.140863	no	0.190331	no	-	-	474	-	-	-	-	-	-	-	-	-	-	-	-	-	-	-
comp1006_c0_seq1	0.65	0.55	0.83	-0.241008	no	0.352672	no	-	-	597	-	-	-	-	-	-	-	-	-	-	-	-	-	-	-
comp1007_c0_seq1	0.19	0.7	1.63	1.88136	no	3.1008	no	-	-	664	-	-	-	-	-	-	-	-	-	-	-	-	-	-	-
comp1008_c0_seq1	1.61	1.88	2.01	0.223672	no	0.320135	no	-	-	280	-	-	-	-	tr|A5YPB7|A5YPB7_9ROSI Putative gag protein (Fragment) OS=(Populus tomentosa x P. bolleana) x P. tomentosa PE=4 SV=1	2e-10	-	-	-	-	-	GO:0015074.DNA integration;GO:0003964.RNA-directed DNA polymerase activity;GO:0003723.RNA binding;GO:0003677.DNA binding;GO:0008270.zinc ion binding;GO:0006278.RNA-dependent DNA replication;GO:0003676.nucleic acid binding;	-	-	-
comp1009_c0_seq1	2	0.54	0.25	-1.88897	no	-3	no	-	-	287	-	-	-	-	-	-	-	-	-	-	-	-	-	-	-
comp1010_c0_seq1	0.58	0.72	0.87	0.311944	no	0.584963	no	-	-	352	-	-	-	-	-	-	-	-	-	-	-	-	-	-	-
comp1012_c0_seq1	1.51	0.6	0	-1.33151	no	#NUM!	no	-	-	259	-	-	-	-	-	-	-	-	-	-	-	-	-	-	-
comp1013_c0_seq1	1.67	1.58	0.88	-0.0799235	no	-0.924273	no	-	-	320	-	-	-	-	-	-	ref|XP_002266871.1| PREDICTED: pentatricopeptide repeat-containing protein At5g66520-like [Vitis vinifera]	4e-15	-	-	-	-	-	-	-
comp1015_c0_seq1	0.91	0.94	1.14	0.0467942	no	0.325095	no	-	-	227	sp|Q8GX93|CLCE_ARATH Chloride channel protein CLC-e OS=Arabidopsis thaliana GN=CLC-E PE=2 SV=2	1e-11	-	-	tr|F6I0N4|F6I0N4_VITVI Putative uncharacterized protein OS=Vitis vinifera GN=VIT_03s0038g04260 PE=4 SV=1	1e-12	emb|CBI37702.3| unnamed protein product [Vitis vinifera]	8e-13	A5B8N3_VITVI/766-1122 PF00654.15;Voltage_CLC;	7e-14	-	GO:0016020.membrane;GO:0055085.transmembrane transport;GO:0003723.RNA binding;GO:0005247.voltage-gated chloride channel activity;GO:0003964.RNA-directed DNA polymerase activity;GO:0005216.ion channel activity;GO:0006821.chloride transport;GO:0016021.integral to membrane;GO:0006278.RNA-dependent DNA replication;	-	-	-
comp1018_c0_seq1	0.2	0.58	1.87	1.53605	no	3.22497	no	-	-	201	-	-	-	-	-	-	-	-	-	-	-	-	-	-	-
comp1019_c0_seq1	0.09	1.41	1.6	3.96963	no	4.152	no	-	-	220	-	-	-	-	-	-	-	-	-	-	-	-	-	-	-
comp1020_c0_seq1	2.03	0.6	2.4	-1.75845	no	0.241555	no	-	-	588	-	-	-	-	-	-	-	-	-	-	-	-	-	-	-
comp1021_c0_seq1	2.63	2.49	0.32	-0.0789171	no	-3.03892	no	-	-	297	-	-	-	-	-	-	-	-	-	-	-	-	-	-	-
comp1022_c0_seq1	1.17	1.39	1.01	0.248576	no	-0.212153	no	-	-	280	-	-	-	-	-	-	-	-	-	-	-	-	-	-	-
comp1023_c0_seq1	0.86	0.91	1.17	0.0815299	no	0.4441	no	-	-	383	-	-	-	-	-	-	-	-	-	-	-	-	-	-	-
comp1025_c0_seq1	1.27	0.37	1.63	-1.77923	no	0.360043	no	-	-	419	-	-	-	-	-	-	-	-	-	-	-	-	-	-	-
comp1026_c0_seq1	1.93	0.96	0	-1.00749	no	#NUM!	no	-	-	224	sp|Q2QLI6|MP701_ORYSJ Microtubule-associated protein 70-1 OS=Oryza sativa subsp. japonica GN=MAP70.1 PE=2 SV=1	3e-16	gnl|CDD|203570 pfam07058. Myosin_HC-like. Myosin II heavy chain-like. This family represents a conserved region within a number of myosin II heavy chain-like proteins that seem to be specific to Arabidopsis thaliana.	2e-24	tr|C6T8S9|C6T8S9_SOYBN Putative uncharacterized protein OS=Glycine max PE=2 SV=1	5e-17	gb|ACU18231.1| unknown [Glycine max]	5e-17	C6T8S9_SOYBN/179-360 PF07058.6;Myosin_HC-like;	2e-18	-	-	-	-	-
comp1029_c0_seq1	1.24	0.51	0.62	-1.28177	no	-1	no	-	-	266	-	-	-	-	-	-	-	-	-	-	-	-	-	-	-
comp1031_c0_seq1	0.98	1.01	0.81	0.0435016	no	-0.27486	no	-	-	231	-	-	-	-	-	-	-	-	-	-	-	-	-	-	-
comp1033_c0_seq1	0.42	0.6	0.56	0.514573	no	0.415037	no	-	-	293	-	-	-	-	-	-	-	-	-	-	-	-	-	-	-
comp1034_c0_seq1	0.13	0.69	0.76	2.40808	no	2.54749	no	-	-	308	-	-	-	-	-	-	-	-	-	-	-	-	-	-	-
comp1035_c0_seq2	2.85	0.03	0	-6.56986	no	#NUM!	no	-	-	691	-	-	-	-	-	-	-	-	-	-	-	-	-	-	-
comp1036_c0_seq1	0.39	1.39	0.88	1.83354	no	1.17403	no	-	-	266	-	-	-	-	-	-	-	-	-	-	-	-	-	-	-
comp1037_c0_seq1	1.04	0.92	0.51	-0.176878	no	-1.02801	no	-	-	276	-	-	-	-	-	-	-	-	-	-	-	-	-	-	-
comp1039_c0_seq1	0.87	1.05	0.36	0.271302	no	-1.27302	no	-	-	521	-	-	-	-	tr|Q1RU93|Q1RU93_MEDTR RNA-directed DNA polymerase (Reverse transcriptase); Ribonuclease H; Endonuclease/exonuclease/phosphatase OS=Medicago truncatula GN=MtrDRAFT_AC153123g43v2 PE=4 SV=2	4e-29	gb|ABE87589.2| RNA-directed DNA polymerase (Reverse transcriptase); Ribonuclease H; Endonuclease/exonuclease/phosphatase [Medicago truncatula]	3e-29	Q1RU93_MEDTR/506-766 PF00078.22;RVT_1;	6e-32	-	GO:0003964.RNA-directed DNA polymerase activity;GO:0004527.exonuclease activity;GO:0003723.RNA binding;GO:0004523.ribonuclease H activity;GO:0004519.endonuclease activity;GO:0006278.RNA-dependent DNA replication;GO:0003676.nucleic acid binding;	-	-	-
comp1040_c0_seq1	1.31	0.93	0.56	-0.494264	no	-1.22607	no	-	-	250	sp|Q9FF86|DCR_ARATH BAHD acyltransferase DCR OS=Arabidopsis thaliana GN=DCR PE=2 SV=1	1e-08	-	-	tr|F6H1B6|F6H1B6_VITVI Putative uncharacterized protein OS=Vitis vinifera GN=VIT_18s0001g10240 PE=4 SV=1	3e-21	ref|XP_003603073.1| N-hydroxycinnamoyl/benzoyltransferase [Medicago truncatula] gb|AES73324.1| N-hydroxycinnamoyl/benzoyltransferase [Medicago truncatula]	4e-21	A5APP6_VITVI/83-526 PF02458.10;Transferase;	1e-20	-	GO:0016747.transferase activity. transferring acyl groups other than amino-acyl groups;	-	-	-
comp1041_c0_seq1	1	0.71	0	-0.494109	no	#NUM!	no	-	-	329	-	-	-	-	-	-	-	-	-	-	-	-	-	-	-
comp1042_c0_seq1	2.13	0.51	0	-2.06228	no	#NUM!	no	-	-	385	-	-	-	-	tr|B9SI51|B9SI51_RICCO ATP-binding cassette transporter. putative OS=Ricinus communis GN=RCOM_0612740 PE=3 SV=1	8e-21	ref|XP_002525670.1| ATP-binding cassette transporter. putative [Ricinus communis] gb|EEF36788.1| ATP-binding cassette transporter. putative [Ricinus communis]	7e-21	A2Z8W6_ORYSI/1-79 PB349474; Pfam-B_349474;	6e-11	-	GO:0016020.membrane;GO:0005524.ATP binding;GO:0015416.organic phosphonate transmembrane-transporting ATPase activity;GO:0016787.hydrolase activity;GO:0000166.nucleotide binding;GO:0006200.ATP catabolic process;GO:0017111.nucleoside-triphosphatase activity;GO:0016887.ATPase activity;	-	-	-
comp1045_c0_seq1	0.78	0.94	0.73	0.269187	no	-0.0955777	no	-	-	289	-	-	-	-	-	-	-	-	-	-	-	-	-	-	-
comp1046_c0_seq1	1.65	0.66	1.1	-1.32193	no	-0.584963	no	-	-	256	-	-	-	-	-	-	-	-	-	-	-	-	-	-	-
comp1047_c0_seq1	0.35	0.85	1	1.28011	no	1.51457	no	-	-	387	-	-	-	-	tr|B9N9Z9|B9N9Z9_POPTR Predicted protein OS=Populus trichocarpa GN=POPTRDRAFT_786987 PE=4 SV=1	4e-33	ref|XP_002332086.1| predicted protein [Populus trichocarpa] gb|EEF12037.1| predicted protein [Populus trichocarpa]	4e-33	B9N9Z9_POPTR/1-299 PF12767.2;SAGA-Tad1;	2e-30	-	-	-	-	-
comp1048_c0_seq1	0.84	0.51	0.7	-0.719892	no	-0.263034	no	-	-	268	-	-	-	-	-	-	-	-	-	-	-	-	-	-	-
comp1049_c0_seq2	1.23	0.67	1.14	-0.876425	no	-0.109624	no	-	-	350	-	-	-	-	-	-	-	-	-	-	-	-	-	-	-
comp1050_c0_seq1	1.22	0.34	0.41	-1.84327	no	-1.57319	no	-	-	286	-	-	-	-	-	-	-	-	-	-	-	-	-	-	-
comp1053_c0_seq1	1.02	0.82	0.63	-0.314873	no	-0.695145	no	-	-	261	-	-	-	-	-	-	-	-	-	-	-	-	-	-	-
comp1054_c0_seq1	0.95	0.18	0.51	-2.39993	no	-0.89743	no	-	-	324	-	-	-	-	-	-	-	-	-	-	-	-	-	-	-
comp1055_c0_seq1	0.58	0.78	1.32	0.427421	no	1.18641	no	-	-	250	-	-	-	-	-	-	-	-	-	-	-	-	-	-	-
comp1056_c0_seq1	0.68	0.75	1.62	0.141356	no	1.25239	no	-	-	363	-	-	-	-	-	-	-	-	-	-	-	-	-	-	-
comp1057_c0_seq1	2.29	0.27	0.25	-3.08432	no	-3.19535	no	-	-	287	-	-	-	-	-	-	-	-	-	-	-	-	-	-	-
comp1058_c0_seq1	0.66	1.41	1.04	1.09516	no	0.656046	no	-	-	249	-	-	-	-	-	-	-	-	-	-	-	-	-	-	-
comp1059_c0_seq1	0.47	1.51	0.14	1.68382	no	-1.74723	no	-	-	347	-	-	-	-	tr|B9IQJ2|B9IQJ2_POPTR NAC domain protein. IPR003441 (Fragment) OS=Populus trichocarpa GN=NAC060 PE=4 SV=1	1e-09	ref|XP_002325991.1| NAC domain protein. IPR003441 [Populus trichocarpa] gb|EEF00373.1| NAC domain protein. IPR003441 [Populus trichocarpa]	1e-09	-	-	-	GO:0003677.DNA binding;GO:0006355.regulation of transcription. DNA-dependent;	-	-	-
comp1060_c0_seq1	2.61	0.14	0	-4.22055	no	#NUM!	no	-	-	283	-	-	-	-	-	-	-	-	-	-	-	-	-	-	-
comp1061_c0_seq1	0.84	0.75	0.8	-0.163499	no	-0.0703893	no	-	-	438	-	-	-	-	-	-	-	-	-	-	-	-	-	-	-
comp1062_c0_seq1	1.63	1.09	1.1	-0.580544	no	-0.567368	no	-	-	214	-	-	-	-	-	-	-	-	-	-	-	-	-	-	-
comp1064_c0_seq1	0.28	1.32	0.94	2.23704	no	1.74723	no	-	-	649	-	-	-	-	-	-	-	-	-	-	-	-	-	-	-
comp1065_c0_seq1	1.55	0.86	0.59	-0.84986	no	-1.39348	no	-	-	318	-	-	-	-	-	-	-	-	-	-	-	-	-	-	-
comp1067_c0_seq1	1.13	1.07	1.49	-0.078712	no	0.39899	no	-	-	472	-	-	-	-	-	-	-	-	-	-	-	-	-	-	-
comp1069_c0_seq1	1.61	0.48	1.84	-1.74595	no	0.192645	no	-	-	484	-	-	-	-	-	-	-	-	-	-	-	-	-	-	-
comp1071_c0_seq1	1.16	0.78	0.39	-0.572579	no	-1.57258	no	-	-	300	-	-	-	-	-	-	-	-	-	-	-	-	-	-	-
comp1074_c0_seq1	1.39	1.15	0.29	-0.273451	no	-2.26096	no	-	-	560	-	-	-	-	-	-	-	-	-	-	-	-	-	-	-
comp1075_c0_seq1	1.71	3.24	1.74	0.921997	no	0.025091	no	-	-	216	-	-	-	-	-	-	-	-	-	-	-	-	-	-	-
comp1077_c0_seq1	1.68	0.47	0.57	-1.83773	no	-1.55943	no	HSPA1_8	heat shock 70kDa protein 1/8	330	sp|P09189|HSP7C_PETHY Heat shock cognate 70 kDa protein OS=Petunia hybrida GN=HSP70 PE=2 SV=1	1e-31	gnl|CDD|185395 PTZ00009. PTZ00009. heat shock 70 kDa protein; Provisional.	1e-37	tr|Q41291|Q41291_SORBI Heat shock protein cognate 70 (Fragment) OS=Sorghum bicolor GN=hsc70 PE=2 SV=1	3e-33	gb|AAA86903.1| heat shock protein cognate 70. partial [Sorghum bicolor]	2e-33	Q41291_SORBI/9-209 PF00012.15;HSP70;	5e-34	O	GO:0016020.membrane;GO:0005524.ATP binding;GO:0000166.nucleotide binding;GO:0006950.response to stress;GO:0009536.plastid;GO:0031969.chloroplast membrane;GO:0009507.chloroplast;	-	K03283	ko03040. Spliceosome;ko04010. MAPK signaling pathway;ko04141. Protein processing in endoplasmic reticulum;ko04144. Endocytosis;ko04612. Antigen processing and presentation;ko05134. Legionellosis;ko05145. Toxoplasmosis;ko05162. Measles;ko05164. Influenza A;ko05169. Epstein-Barr virus infection;
comp1078_c0_seq1	0.2	1.02	0.79	2.3505	no	1.98185	no	-	-	209	-	-	-	-	-	-	-	-	-	-	-	-	-	-	-
comp1079_c0_seq1	1.08	0.33	1.03	-1.71049	no	-0.068387	no	-	-	477	-	-	-	-	tr|Q2HUG4|Q2HUG4_MEDTR RNA-directed DNA polymerase (Reverse transcriptase) OS=Medicago truncatula GN=MtrDRAFT_AC149134g40v2 PE=4 SV=2	2e-23	gb|ABD28670.2| RNA-directed DNA polymerase (Reverse transcriptase) [Medicago truncatula]	2e-23	Q9FGY7_ARATH/3-118 PF00078.22;RVT_1;	1e-12	-	GO:0003964.RNA-directed DNA polymerase activity;GO:0003723.RNA binding;GO:0006278.RNA-dependent DNA replication;	-	-	-
comp1082_c0_seq1	0.41	0.78	0.94	0.92785	no	1.19704	no	-	-	400	-	-	-	-	-	-	-	-	-	-	-	-	-	-	-
comp1083_c0_seq1	0.68	1.14	0.35	0.745427	no	-0.95818	no	-	-	272	-	-	-	-	tr|F6I392|F6I392_VITVI Putative uncharacterized protein OS=Vitis vinifera GN=VIT_15s0048g00470 PE=4 SV=1	4e-31	ref|XP_003633922.1| PREDICTED: tubulin-specific chaperone D isoform 2 [Vitis vinifera]	4e-31	-	-	-	GO:0005488.binding;	-	-	-
comp1085_c0_seq1	0	0.81	1.5	#DIV/0!	no	#DIV/0!	no	-	-	360	-	-	-	-	-	-	-	-	-	-	-	-	-	-	-
comp1087_c0_seq2	0.26	1.1	0.67	2.08092	no	1.36565	no	-	-	317	-	-	-	-	-	-	-	-	-	-	-	-	-	-	-
comp1088_c0_seq1	0.57	0.4	1.3	-0.510962	no	1.18948	no	-	-	289	-	-	-	-	tr|D7TUH3|D7TUH3_VITVI Putative uncharacterized protein OS=Vitis vinifera GN=VIT_03s0017g02310 PE=4 SV=1	4e-10	emb|CBI34148.3| unnamed protein product [Vitis vinifera]	4e-10	D7TUH3_VITVI/17-150 PF00892.15;EamA;	3e-11	-	GO:0016020.membrane;	-	-	-
comp1090_c0_seq1	0.78	0.95	0.05	0.284453	no	-3.96347	no	-	-	449	-	-	-	-	-	-	-	-	-	-	-	-	-	-	-
comp1093_c0_seq1	1.67	1.17	2.01	-0.51334	no	0.267347	no	-	-	467	-	-	-	-	-	-	-	-	-	-	-	-	-	-	-
comp1094_c0_seq1	0.97	0.92	1.11	-0.0763509	no	0.194503	no	-	-	253	sp|Q7XA40|RGA3_SOLBU Putative disease resistance protein RGA3 OS=Solanum bulbocastanum GN=RGA3 PE=2 SV=2	8e-14	gnl|CDD|201512 pfam00931. NB-ARC. NB-ARC domain.	2e-14	tr|B9SHI8|B9SHI8_RICCO Leucine-rich repeat containing protein. putative OS=Ricinus communis GN=RCOM_1122050 PE=4 SV=1	1e-18	ref|XP_002525457.1| leucine-rich repeat containing protein. putative [Ricinus communis] gb|EEF36947.1| leucine-rich repeat containing protein. putative [Ricinus communis]	9e-19	B9SHI8_RICCO/172-456 PF00931.17;NB-ARC;	1e-20	T	GO:0016787.hydrolase activity;GO:0005524.ATP binding;GO:0000166.nucleotide binding;GO:0004721.phosphoprotein phosphatase activity;GO:0006952.defense response;GO:0006915.apoptotic process;	-	-	-
comp1096_c0_seq1	1.48	1.69	2.54	0.191426	no	0.779231	no	-	-	277	-	-	-	-	-	-	-	-	-	-	-	-	-	-	-
comp1097_c0_seq1	0.78	1.65	1.18	1.08092	no	0.597241	no	-	-	318	-	-	-	-	-	-	-	-	-	-	-	-	-	-	-
comp1099_c0_seq2	2.63	0.76	2.47	-1.79099	no	-0.0905518	no	-	-	323	-	-	gnl|CDD|193585 cd08824. LOTUS. LOTUS is an uncharacterized small globular domain found in Limkain b1. Oskar and Tudor-containing proteins 5 and 7. LOTUS is an uncharacterized small globular domain found in Limkain b1. Oskar and Tudor-containing proteins 5 and 7. The LOTUS containing proteins are germline-specific and are found in the nuage/polar granules of germ cells. Tudor-containing protein 5 …	5e-11	tr|B9N4Y8|B9N4Y8_POPTR Predicted protein OS=Populus trichocarpa GN=POPTRDRAFT_671445 PE=4 SV=1	2e-20	ref|XP_002330299.1| predicted protein [Populus trichocarpa] gb|EEF08465.1| predicted protein [Populus trichocarpa]	2e-20	B9N4Y8_POPTR/455-526 PF12872.2;OST-HTH;	5e-23	-	-	-	-	-
comp1100_c0_seq1	2.29	0.72	0.13	-1.66928	no	-4.13876	no	-	-	350	-	-	-	-	-	-	-	-	-	-	-	-	-	-	-
comp1101_c0_seq1	0.38	2.17	0	2.51362	no	#NUM!	no	-	-	251	-	-	-	-	-	-	-	-	-	-	-	-	-	-	-
comp1102_c0_seq1	1.3	0.25	0.89	-2.37851	no	-0.546634	no	-	-	211	-	-	-	-	-	-	-	-	-	-	-	-	-	-	-
comp1104_c0_seq1	0	0.28	2	#DIV/0!	no	#DIV/0!	no	-	-	352	-	-	-	-	-	-	-	-	-	-	-	-	-	-	-
comp1105_c0_seq1	0.83	0.45	2.7	-0.883186	no	1.70178	no	-	-	348	-	-	-	-	-	-	-	-	-	-	-	-	-	-	-
comp1106_c0_seq1	0.52	1.24	1.5	1.25376	no	1.52838	no	-	-	235	-	-	-	-	-	-	-	-	-	-	-	-	-	-	-
comp1107_c0_seq1	1.13	0.79	0.86	-0.516398	no	-0.393914	no	-	-	491	-	-	-	-	tr|B9H9H6|B9H9H6_POPTR Predicted protein OS=Populus trichocarpa GN=POPTRDRAFT_560451 PE=4 SV=1	2e-24	ref|XP_002308920.1| predicted protein [Populus trichocarpa] gb|EEE92443.1| predicted protein [Populus trichocarpa]	2e-24	B9H9H6_POPTR/32-149 PB018377; Pfam-B_18377;	1e-21	-	-	-	-	-
comp1108_c0_seq1	2.37	0.85	0.66	-1.47935	no	-1.84435	no	-	-	251	-	-	-	-	-	-	-	-	-	-	-	-	-	-	-
comp1109_c0_seq1	0.58	1.26	0.29	1.1193	no	-1	no	-	-	247	-	-	-	-	-	-	-	-	-	-	-	-	-	-	-
comp1110_c0_seq1	1.36	0.62	0.8	-1.13327	no	-0.765535	no	-	-	500	-	-	-	-	-	-	-	-	-	-	-	-	-	-	-
comp1111_c0_seq1	1.22	0.87	0.55	-0.487794	no	-1.14938	no	-	-	472	sp|Q56XI1|PPR25_ARATH Pentatricopeptide repeat-containing protein At1g09410 OS=Arabidopsis thaliana GN=PCMP-H18 PE=2 SV=2	1e-46	gnl|CDD|178626 PLN03077. PLN03077. Protein ECB2; Provisional.	1e-46	tr|F6H9I8|F6H9I8_VITVI Putative uncharacterized protein OS=Vitis vinifera GN=VIT_04s0069g00930 PE=4 SV=1	6e-81	emb|CBI24015.3| unnamed protein product [Vitis vinifera]	2e-81	D7T0K5_VITVI/436-559 PF14432.1;DYW_deaminase;	1e-28	-	GO:0005488.binding;	-	-	-
comp1113_c0_seq1	1.28	0.5	0.56	-1.35614	no	-1.19265	no	-	-	464	-	-	-	-	-	-	-	-	-	-	-	-	-	-	-
comp1116_c0_seq1	1.59	0.92	0.81	-0.789321	no	-0.973033	no	-	-	232	-	-	-	-	-	-	-	-	-	-	-	-	-	-	-
comp1117_c0_seq1	0.68	0.92	0.82	0.436099	no	0.270089	no	-	-	486	-	-	-	-	-	-	-	-	-	-	-	-	-	-	-
comp1118_c0_seq1	0	0.17	2.87	#DIV/0!	no	#DIV/0!	no	-	-	335	-	-	-	-	-	-	-	-	-	-	-	-	-	-	-
comp1119_c0_seq1	1.16	0.57	0.18	-1.02509	no	-2.68806	no	-	-	512	-	-	-	-	-	-	-	-	-	-	-	-	-	-	-
comp1121_c0_seq1	0.45	0.68	1.55	0.59561	no	1.78427	no	-	-	228	-	-	-	-	-	-	-	-	-	-	-	-	-	-	-
comp1123_c0_seq1	0.63	0.6	1.26	-0.0703893	no	1	no	-	-	260	-	-	-	-	-	-	-	-	-	-	-	-	-	-	-
comp1124_c0_seq1	3.93	0.14	0	-4.81103	no	#NUM!	no	-	-	272	-	-	-	-	-	-	-	-	-	-	-	-	-	-	-
comp1125_c0_seq1	0.94	0.57	0.84	-0.721699	no	-0.162271	no	-	-	205	-	-	-	-	-	-	-	-	-	-	-	-	-	-	-
comp1126_c0_seq1	1.39	0.15	1.04	-3.21205	no	-0.418501	no	-	-	384	sp|Q8L7Q7|PME64_ARATH Probable pectinesterase/pectinesterase inhibitor 64 OS=Arabidopsis thaliana GN=PME64 PE=2 SV=2	2e-23	gnl|CDD|178310 PLN02708. PLN02708. Probable pectinesterase/pectinesterase inhibitor.	1e-43	tr|F6I0G1|F6I0G1_VITVI Putative uncharacterized protein OS=Vitis vinifera GN=VIT_04s0044g01030 PE=3 SV=1	1e-26	ref|XP_002275192.1| PREDICTED: probable pectinesterase/pectinesterase inhibitor 51 [Vitis vinifera]	1e-26	B9RU20_RICCO/40-191 PF04043.10;PMEI;	6e-29	-	GO:0045330.aspartyl esterase activity;GO:0016787.hydrolase activity;GO:0005618.cell wall;GO:0043086.negative regulation of catalytic activity;GO:0004857.enzyme inhibitor activity;GO:0030599.pectinesterase activity;GO:0042545.cell wall modification;	-	-	-
comp1127_c0_seq1	0	0.97	1.29	#DIV/0!	no	#DIV/0!	no	-	-	402	-	-	-	-	-	-	-	-	-	-	-	-	-	-	-
comp1129_c0_seq1	0.42	0.16	0.76	-1.39232	no	0.85561	no	-	-	247	-	-	-	-	-	-	-	-	-	-	-	-	-	-	-
comp1133_c0_seq1	0	2.86	0.41	#DIV/0!	no	#DIV/0!	no	-	-	231	-	-	-	-	-	-	-	-	-	-	-	-	-	-	-
comp1134_c0_seq1	1.46	0.43	1.77	-1.76356	no	0.277781	no	-	-	451	-	-	-	-	-	-	-	-	-	-	-	-	-	-	-
comp1135_c0_seq2	0.79	1.13	0.48	0.516398	no	-0.718818	no	-	-	583	-	-	-	-	tr|F2DPJ6|F2DPJ6_HORVD Predicted protein OS=Hordeum vulgare var. distichum PE=2 SV=1	7e-29	emb|CBI29773.3| unnamed protein product [Vitis vinifera]	8e-30	F2CVD7_HORVD/921-1195 PF00069.20;Pkinase;	1e-31	-	GO:0004713.protein tyrosine kinase activity;GO:0005524.ATP binding;GO:0004672.protein kinase activity;GO:0000166.nucleotide binding;GO:0006468.protein phosphorylation;GO:0016772.transferase activity. transferring phosphorus-containing groups;	-	-	-
comp1136_c0_seq1	2.05	0.53	0	-1.95156	no	#NUM!	no	-	-	221	-	-	-	-	-	-	-	-	-	-	-	-	-	-	-
comp1137_c0_seq1	0.54	0.77	1.34	0.511899	no	1.3112	no	-	-	228	-	-	-	-	-	-	-	-	-	-	-	-	-	-	-
comp1139_c0_seq1	2.45	0.81	0.56	-1.59679	no	-2.12928	no	-	-	335	sp|Q5G1T1|PP272_ARATH Pentatricopeptide repeat-containing protein At3g49170. chloroplastic OS=Arabidopsis thaliana GN=EMB2261 PE=2 SV=1	3e-27	gnl|CDD|178626 PLN03077. PLN03077. Protein ECB2; Provisional.	4e-28	tr|F6H0N6|F6H0N6_VITVI Putative uncharacterized protein OS=Vitis vinifera GN=VIT_18s0001g04270 PE=4 SV=1	2e-38	ref|XP_002284321.1| PREDICTED: pentatricopeptide repeat-containing protein At1g20230-like [Vitis vinifera]	5e-39	-	-	-	GO:0005488.binding;	-	-	-
comp1140_c0_seq1	1.58	0.75	0.07	-1.07496	no	-4.49643	no	-	-	350	-	-	gnl|CDD|151481 pfam11034. DUF2823. Protein of unknown function (DUF2823). This family of proteins are possible glucose repressible proteins however this cannot be confirmed. Currently. no function is known.	1e-09	-	-	-	-	-	-	-	-	-	-	-
comp1141_c0_seq1	0.29	0.32	0.99	0.142019	no	1.77138	no	-	-	426	-	-	-	-	-	-	-	-	-	-	-	-	-	-	-
comp1143_c0_seq1	1.17	0.69	0	-0.76184	no	#NUM!	no	-	-	420	-	-	-	-	-	-	-	-	-	-	-	-	-	-	-
comp1144_c0_seq1	0.4	0.75	1.13	0.906891	no	1.49825	no	-	-	207	-	-	-	-	-	-	-	-	-	-	-	-	-	-	-
comp1145_c0_seq1	0.36	0.51	1.24	0.5025	no	1.78427	no	-	-	228	-	-	-	-	-	-	-	-	-	-	-	-	-	-	-
comp1147_c0_seq1	2.51	0	0.57	#NUM!	no	-2.13865	no	-	-	328	-	-	-	-	-	-	-	-	-	-	-	-	-	-	-
comp1148_c0_seq1	2.08	0.17	0	-3.61298	no	#NUM!	no	-	-	227	sp|Q8S985|ARFO_ORYSJ Auxin response factor 15 OS=Oryza sativa subsp. japonica GN=ARF15 PE=2 SV=1	9e-07	-	-	tr|F6HM45|F6HM45_VITVI Putative uncharacterized protein OS=Vitis vinifera GN=VIT_10s0003g00420 PE=4 SV=1	6e-15	emb|CBI30623.3| unnamed protein product [Vitis vinifera]	5e-15	A5BA08_VITVI/441-568 PB008564; Pfam-B_8564;	4e-17	-	GO:0005634.nucleus;GO:0003677.DNA binding;GO:0006355.regulation of transcription. DNA-dependent;GO:0009734.auxin mediated signaling pathway;GO:0009725.response to hormone stimulus;GO:0006351.transcription. DNA-dependent;GO:0046983.protein dimerization activity;	-	-	-
comp1149_c0_seq2	0.68	0.64	0.11	-0.0874628	no	-2.62803	no	-	-	212	-	-	-	-	-	-	-	-	-	-	-	-	-	-	-
comp1150_c0_seq1	0.5	0.78	1.05	0.641546	no	1.07039	no	-	-	449	-	-	-	-	-	-	-	-	-	-	-	-	-	-	-
comp1151_c0_seq1	1.04	0.66	0.88	-0.656046	no	-0.241008	no	-	-	295	-	-	-	-	-	-	-	-	-	-	-	-	-	-	-
comp1152_c0_seq1	0.87	0.82	0.99	-0.0853915	no	0.186413	no	-	-	261	-	-	-	-	-	-	-	-	-	-	-	-	-	-	-
comp1153_c0_seq1	1.05	0.86	0.41	-0.287981	no	-1.35669	no	EFR	LRR receptor-like serine/threonine-protein kinase EFR	566	sp|C0LGT6|EFR_ARATH LRR receptor-like serine/threonine-protein kinase EFR OS=Arabidopsis thaliana GN=EFR PE=1 SV=1	2e-44	gnl|CDD|177728 PLN00113. PLN00113. leucine-rich repeat receptor-like protein kinase; Provisional.	1e-37	tr|B9N9G9|B9N9G9_POPTR Predicted protein OS=Populus trichocarpa GN=POPTRDRAFT_585874 PE=4 SV=1	2e-52	ref|XP_002331904.1| predicted protein [Populus trichocarpa] gb|EEF11707.1| predicted protein [Populus trichocarpa]	2e-52	C5Z115_SORBI/521-581 PF13855.1;LRR_8;	3e-14	STZ	GO:0032440.2-alkenal reductase [NAD(P)] activity;GO:0016020.membrane;GO:0016310.phosphorylation;GO:0004715.non-membrane spanning protein tyrosine kinase activity;GO:0005524.ATP binding;GO:0004872.receptor activity;GO:0016301.kinase activity;GO:0006468.protein phosphorylation;GO:0055114.oxidation-reduction process;GO:0004674.protein serine/threonine kinase activity;GO:0000166.nucleotide binding;GO…	EC:2.7.11.1	K13428	ko04626. Plant-pathogen interaction;
comp1154_c0_seq1	0.61	3.15	0.46	2.36847	no	-0.407175	no	-	-	407	-	-	-	-	tr|A5BUF4|A5BUF4_VITVI Putative uncharacterized protein OS=Vitis vinifera GN=VITISV_044312 PE=4 SV=1	2e-38	emb|CAN79339.1| hypothetical protein VITISV_044312 [Vitis vinifera]	2e-38	Q7XRN3_ORYSJ/1101-1349 PB077036; Pfam-B_77036;	7e-18	-	GO:0015074.DNA integration;GO:0005634.nucleus;GO:0003723.RNA binding;GO:0003677.DNA binding;GO:0003676.nucleic acid binding;GO:0003964.RNA-directed DNA polymerase activity;GO:0008270.zinc ion binding;GO:0006278.RNA-dependent DNA replication;	-	-	-
comp1155_c0_seq1	1.74	0.73	0.44	-1.25312	no	-1.98351	no	-	-	213	-	-	-	-	-	-	-	-	-	-	-	-	-	-	-
comp1156_c0_seq1	1.76	1.3	3.36	-0.437064	no	0.932886	no	-	-	210	-	-	-	-	-	-	-	-	-	-	-	-	-	-	-
comp1157_c0_seq1	1.74	0.75	1.08	-1.21412	no	-0.688056	no	-	-	284	-	-	-	-	-	-	-	-	-	-	-	-	-	-	-
comp1158_c0_seq1	2.9	0.37	0.6	-2.97046	no	-2.27302	no	RP-L32e. RPL32	large subunit ribosomal protein L32e	312	sp|Q7RXY1|RL32_NEUCR 60S ribosomal protein L32 OS=Neurospora crassa (strain ATCC 24698 / 74-OR23-1A / CBS 708.71 / DSM 1257 / FGSC 987) GN=rpl-32 PE=3 SV=1	9e-48	gnl|CDD|185488 PTZ00159. PTZ00159. 60S ribosomal protein L32; Provisional.	7e-54	tr|H6BKR7|H6BKR7_EXODN 60S ribosomal protein L32 OS=Exophiala dermatitidis (strain ATCC 34100 / CBS 525.76 / NIH/UT8656) GN=HMPREF1120_00910 PE=4 SV=1	9e-58	gb|EHY52701.1| 60S ribosomal protein L32 [Exophiala dermatitidis NIH/UT8656]	8e-58	A6S9U4_BOTFB/14-123 PF01655.13;Ribosomal_L32e;	3e-44	J	GO:0005840.ribosome;GO:0030529.ribonucleoprotein complex;GO:0006412.translation;GO:0005622.intracellular;GO:0003735.structural constituent of ribosome;	-	K02912	ko03010. Ribosome;
comp1160_c0_seq1	0.74	1.05	0.61	0.504792	no	-0.278716	no	-	-	612	-	-	-	-	-	-	-	-	-	-	-	-	-	-	-
comp1161_c0_seq1	0.83	0.73	1.59	-0.185215	no	0.937844	no	E3.5.1.49	formamidase	263	sp|Q50228|FMDA_METME Formamidase OS=Methylophilus methylotrophus GN=fmdA PE=1 SV=1	3e-22	gnl|CDD|202525 pfam03069. FmdA_AmdA. Acetamidase/Formamidase family. This family includes amidohydrolases of formamide EC:3.5.1.49 and acetamide. Methylophilus methylotrophus fmdA forms a homotrimer suggesting all the members of this family also do.	3e-32	tr|D7TT87|D7TT87_VITVI Putative uncharacterized protein OS=Vitis vinifera GN=VIT_07s0129g00310 PE=4 SV=1	9e-51	gb|AFK33754.1| unknown [Lotus japonicus]	2e-51	B9VXW6_LUPAL/8-413 PF03069.10;FmdA_AmdA;	8e-52	-	GO:0016787.hydrolase activity;GO:0008152.metabolic process;GO:0016811.hydrolase activity. acting on carbon-nitrogen (but not peptide) bonds. in linear amides;GO:0004328.formamidase activity;	EC:3.5.1.49	K01455	ko00630. Glyoxylate and dicarboxylate metabolism;ko00910. Nitrogen metabolism;
comp1163_c0_seq1	1.67	1.37	0.71	-0.285672	no	-1.23396	no	-	-	222	-	-	-	-	-	-	-	-	-	-	-	-	-	-	-
comp1164_c0_seq1	1.76	0.54	0.83	-1.70454	no	-1.08439	no	-	-	218	-	-	-	-	tr|Q9M1P0|Q9M1P0_ARATH Putative uncharacterized protein T18B22.40 OS=Arabidopsis thaliana GN=T18B22.40 PE=4 SV=1	4e-15	ref|XP_003577080.1| PREDICTED: LOW QUALITY PROTEIN: putative nuclease HARBI1-like [Brachypodium distachyon]	1e-15	Q9M1P0_ARATH/150-312 PF13359.1;DDE_4;	1e-16	L	GO:0016788.hydrolase activity. acting on ester bonds;	-	-	-
comp1166_c0_seq1	1.13	1.55	1.59	0.455945	no	0.492704	no	-	-	326	-	-	-	-	-	-	-	-	-	-	-	-	-	-	-
comp1167_c0_seq1	1.31	0.26	0.48	-2.33298	no	-1.44846	no	-	-	344	-	-	-	-	tr|F6I2V3|F6I2V3_VITVI Putative uncharacterized protein OS=Vitis vinifera GN=VIT_15s0048g02990 PE=4 SV=1	7e-39	ref|XP_002262724.1| PREDICTED: uncharacterized protein LOC100255828 [Vitis vinifera]	6e-39	-	-	O	GO:0005524.ATP binding;GO:0000166.nucleotide binding;GO:0017111.nucleoside-triphosphatase activity;	-	-	-
comp1168_c0_seq1	1.19	2.25	2.87	0.918963	no	1.27009	no	-	-	311	-	-	-	-	-	-	-	-	-	-	-	-	-	-	-
comp1169_c0_seq1	2.27	1.27	2.18	-0.837864	no	-0.0583642	no	-	-	398	-	-	-	-	-	-	-	-	-	-	-	-	-	-	-
comp1170_c0_seq1	0.77	0.55	0.29	-0.485427	no	-1.40881	no	-	-	319	-	-	-	-	-	-	-	-	-	-	-	-	-	-	-
comp1172_c0_seq1	1.84	2.62	0.42	0.509861	no	-2.13124	no	-	-	223	-	-	-	-	-	-	-	-	-	-	-	-	-	-	-
comp1174_c0_seq1	1.56	0.28	0	-2.47805	no	#NUM!	no	-	-	276	-	-	-	-	-	-	-	-	-	-	-	-	-	-	-
comp1175_c0_seq1	1.43	0.15	0.46	-3.25298	no	-1.63631	no	-	-	258	-	-	-	-	-	-	-	-	-	-	-	-	-	-	-
comp1176_c0_seq1	2.08	1.23	1.03	-0.757925	no	-1.01394	no	-	-	977	sp|Q5G1T1|PP272_ARATH Pentatricopeptide repeat-containing protein At3g49170. chloroplastic OS=Arabidopsis thaliana GN=EMB2261 PE=2 SV=1	1e-99	gnl|CDD|178630 PLN03081. PLN03081. pentatricopeptide (PPR) repeat-containing protein; Provisional.	2e-79	tr|F6H8E7|F6H8E7_VITVI Putative uncharacterized protein OS=Vitis vinifera GN=VIT_00s1944g00010 PE=4 SV=1	5e-109	emb|CBI23560.3| unnamed protein product [Vitis vinifera]	1e-109	D7SZ80_VITVI/363-487 PF14432.1;DYW_deaminase;	1e-63	-	GO:0005488.binding;	-	-	-
comp1177_c0_seq1	2.67	2.04	1.53	-0.388271	no	-0.803308	no	-	-	400	-	-	-	-	tr|I1N5U3|I1N5U3_SOYBN Uncharacterized protein OS=Glycine max PE=4 SV=1	1e-14	-	-	B9SH77_RICCO/221-484 PF00069.20;Pkinase;	2e-15	-	GO:0016310.phosphorylation;GO:0005524.ATP binding;GO:0004674.protein serine/threonine kinase activity;GO:0016301.kinase activity;GO:0004672.protein kinase activity;GO:0006468.protein phosphorylation;GO:0016772.transferase activity. transferring phosphorus-containing groups;	-	-	-
comp1178_c0_seq1	0.58	1.85	1.27	1.6734	no	1.1307	no	-	-	389	-	-	-	-	-	-	-	-	-	-	-	-	-	-	-
comp1179_c0_seq1	1.06	0.5	1.17	-1.08406	no	0.142444	no	-	-	541	-	-	-	-	-	-	-	-	-	-	-	-	-	-	-
comp1180_c0_seq1	2.15	0.6	1.09	-1.8413	no	-0.980009	no	-	-	258	-	-	-	-	-	-	-	-	-	-	-	-	-	-	-
comp1181_c0_seq1	0.4	0.63	0.15	0.655352	no	-1.41504	no	-	-	308	-	-	-	-	-	-	-	-	-	-	-	-	-	-	-
comp1182_c0_seq1	0.43	1.15	1.09	1.41923	no	1.34192	no	-	-	237	-	-	-	-	-	-	-	-	-	-	-	-	-	-	-
comp1183_c0_seq1	0.65	0.93	1.12	0.516791	no	0.784987	no	-	-	252	-	-	-	-	-	-	ref|XP_002460845.1| hypothetical protein SORBIDRAFT_02g036110 [Sorghum bicolor] gb|EER97366.1| hypothetical protein SORBIDRAFT_02g036110 [Sorghum bicolor]	9e-06	-	-	-	-	-	-	-
comp1184_c0_seq1	0.87	0.64	0.55	-0.442943	no	-0.661584	no	-	-	424	-	-	-	-	-	-	-	-	-	-	-	-	-	-	-
comp1187_c0_seq1	2.78	0.88	0.07	-1.65951	no	-5.31159	no	-	-	332	-	-	gnl|CDD|192759 pfam11443. DUF2828. Domain of unknown function (DUF2828). This is a uncharacterized domain found in eukaryotes and viruses.	1e-27	tr|G7JY31|G7JY31_MEDTR Putative uncharacterized protein OS=Medicago truncatula GN=MTR_5g045160 PE=4 SV=1	4e-35	ref|XP_003614127.1| hypothetical protein MTR_5g045160 [Medicago truncatula] gb|AES97085.1| hypothetical protein MTR_5g045160 [Medicago truncatula]	4e-35	D7U615_VITVI/78-627 PF11443.3;DUF2828;	1e-29	-	-	-	-	-
comp1191_c0_seq1	1.48	0.27	0.89	-2.45457	no	-0.73372	no	-	-	501	-	-	-	-	-	-	-	-	-	-	-	-	-	-	-
comp1193_c0_seq1	2.05	0.42	0	-2.28716	no	#NUM!	no	-	-	321	-	-	-	-	tr|A5C9I7|A5C9I7_VITVI Putative uncharacterized protein OS=Vitis vinifera GN=VITISV_031302 PE=4 SV=1	6e-12	emb|CAN64365.1| hypothetical protein VITISV_031302 [Vitis vinifera]	5e-12	A5C9I7_VITVI/1-73 PB023783; Pfam-B_23783;	2e-11	-	-	-	-	-
comp1194_c0_seq1	1.04	0.4	0.71	-1.37851	no	-0.550693	no	OPN4. Rh2_7	r-opsin	433	sp|P35361|OPSO_LIMPO Ocellar opsin OS=Limulus polyphemus PE=1 SV=1	4e-48	-	-	tr|B1B1U6|B1B1U6_9ARAC Kumopsin2 OS=Hasarius adansoni GN=HaRh2 PE=2 SV=1	7e-57	dbj|BAG14331.1| kumopsin2 [Hasarius adansoni]	6e-57	B1B1U6_9ARAC/88-352 PF00001.16;7tm_1;	1e-34	-	GO:0016020.membrane;GO:0007186.G-protein coupled receptor signaling pathway;GO:0007165.signal transduction;GO:0004872.receptor activity;GO:0007601.visual perception;GO:0018298.protein-chromophore linkage;GO:0004930.G-protein coupled receptor activity;GO:0007602.phototransduction;GO:0050896.response to stimulus;GO:0016021.integral to membrane;GO:0004871.signal transducer activity;GO:0009881.photor…	-	K04255	-
comp1195_c0_seq1	2.09	1.24	1.5	-0.753163	no	-0.47854	no	-	-	314	-	-	-	-	-	-	-	-	-	-	-	-	-	-	-
comp1196_c0_seq1	0.8	0.9	0.5	0.169925	no	-0.678072	no	-	-	281	-	-	-	-	-	-	-	-	-	-	-	-	-	-	-
comp1197_c0_seq1	0.8	0.36	0.09	-1.152	no	-3.152	no	-	-	537	-	-	-	-	-	-	-	-	-	-	-	-	-	-	-
comp1200_c0_seq1	0.91	0.69	0.94	-0.39927	no	0.0467942	no	-	-	225	-	-	-	-	-	-	-	-	-	-	-	-	-	-	-
comp1201_c0_seq1	0.39	1.15	1.33	1.56009	no	1.76988	no	-	-	424	-	-	-	-	-	-	-	-	-	-	-	-	-	-	-
comp1202_c0_seq1	0.27	0.13	2.59	-1.05445	no	3.26192	no	-	-	308	-	-	-	-	-	-	-	-	-	-	-	-	-	-	-
comp1205_c0_seq1	1.37	0.54	1.44	-1.34314	no	0.0718929	no	-	-	359	-	-	-	-	-	-	-	-	-	-	-	-	-	-	-
comp1206_c0_seq1	0.57	1	0.53	0.810966	no	-0.10497	no	-	-	581	-	-	-	-	-	-	-	-	-	-	-	-	-	-	-
comp1207_c0_seq1	1.15	0.36	0.88	-1.67557	no	-0.386058	no	-	-	322	-	-	-	-	-	-	-	-	-	-	-	-	-	-	-
comp1208_c0_seq1	0.62	0.1	1.19	-2.63227	no	0.940621	no	-	-	395	-	-	-	-	-	-	ref|XP_002282620.1| PREDICTED: probable LRR receptor-like serine/threonine-protein kinase At1g51810-like [Vitis vinifera]	3e-23	-	-	-	-	-	-	-
comp1210_c0_seq1	1.1	0.47	0.34	-1.22677	no	-1.6939	no	-	-	205	-	-	-	-	-	-	-	-	-	-	-	-	-	-	-
comp1211_c0_seq1	0.86	0.24	1.05	-1.8413	no	0.287981	no	-	-	404	-	-	-	-	-	-	-	-	-	-	-	-	-	-	-
comp1215_c0_seq1	2.04	0	0	#NUM!	no	#NUM!	no	-	-	302	-	-	-	-	tr|A5BAD7|A5BAD7_VITVI Putative uncharacterized protein OS=Vitis vinifera GN=VIT_07s0031g00770 PE=4 SV=1	2e-25	ref|XP_002277488.2| PREDICTED: uncharacterized protein LOC100259450 [Vitis vinifera]	9e-26	B9HHH4_POPTR/39-93 PB002335; Pfam-B_2335;	3e-11	-	-	-	-	-
comp1216_c0_seq1	1.61	1.85	0.53	0.200465	no	-1.603	no	-	-	357	-	-	-	-	-	-	-	-	-	-	-	-	-	-	-
comp1217_c0_seq1	0.97	0.7	1.4	-0.47063	no	0.52937	no	-	-	268	-	-	-	-	-	-	-	-	-	-	-	-	-	-	-
comp1219_c0_seq1	0.14	0.67	0.89	2.25873	no	2.66838	no	-	-	291	-	-	-	-	-	-	-	-	-	-	-	-	-	-	-
comp1221_c0_seq1	0.88	0.58	0.23	-0.601451	no	-1.93587	no	-	-	303	-	-	-	-	-	-	-	-	-	-	-	-	-	-	-
comp1222_c0_seq1	0.4	0.51	0.55	0.350497	no	0.459432	no	-	-	254	-	-	-	-	-	-	-	-	-	-	-	-	-	-	-
comp1223_c0_seq1	0.52	0.91	0.7	0.807355	no	0.428843	no	-	-	236	-	-	-	-	-	-	-	-	-	-	-	-	-	-	-
comp1224_c0_seq1	1.33	1.4	0	0.0740006	no	#NUM!	no	-	-	416	-	-	-	-	-	-	-	-	-	-	-	-	-	-	-
comp1225_c0_seq1	0.69	0.37	1.69	-0.899071	no	1.29235	no	-	-	208	-	-	-	-	-	-	-	-	-	-	-	-	-	-	-
comp1226_c0_seq1	0.72	0.37	1.19	-0.960472	no	0.724893	no	-	-	416	-	-	-	-	tr|I1I536|I1I536_BRADI Uncharacterized protein OS=Brachypodium distachyon GN=BRADI3G29975 PE=4 SV=1	8e-22	ref|XP_003571941.1| PREDICTED: RNA-directed DNA polymerase from mobile element jockey-like [Brachypodium distachyon]	2e-21	-	-	-	-	-	-	-
comp1228_c0_seq1	0.65	0.12	2.38	-2.43741	no	1.87245	no	-	-	316	-	-	-	-	-	-	-	-	-	-	-	-	-	-	-
comp1229_c0_seq1	1.64	0.3	0.6	-2.45066	no	-1.45066	no	-	-	389	-	-	-	-	-	-	-	-	-	-	-	-	-	-	-
comp1230_c0_seq1	0.76	1.14	0.72	0.584963	no	-0.0780025	no	-	-	459	-	-	-	-	-	-	-	-	-	-	-	-	-	-	-
comp1232_c0_seq1	0.49	1.52	1.8	1.63322	no	1.87714	no	-	-	587	-	-	-	-	tr|I1MPB8|I1MPB8_SOYBN Uncharacterized protein OS=Glycine max PE=4 SV=1	2e-26	-	-	-	-	-	-	-	-	-
comp1233_c0_seq1	1.7	0.85	0.29	-1	no	-2.55141	no	-	-	411	-	-	-	-	-	-	-	-	-	-	-	-	-	-	-
comp1234_c0_seq1	0.71	0.57	0.69	-0.316857	no	-0.0412227	no	-	-	203	-	-	-	-	-	-	-	-	-	-	-	-	-	-	-
comp1235_c0_seq1	1.01	0.38	0.23	-1.41028	no	-2.13465	no	-	-	204	-	-	-	-	-	-	-	-	-	-	-	-	-	-	-
comp1236_c0_seq1	0.18	2.49	1.2	3.79008	no	2.73697	no	-	-	234	-	-	-	-	-	-	-	-	-	-	-	-	-	-	-
comp1238_c0_seq1	0.86	0.7	1.61	-0.296982	no	0.904652	no	-	-	335	-	-	-	-	-	-	-	-	-	-	-	-	-	-	-
comp1240_c0_seq1	0.79	0.75	0.91	-0.0749621	no	0.204014	no	-	-	311	-	-	-	-	-	-	-	-	-	-	-	-	-	-	-
comp1241_c0_seq1	1.5	1.04	0.57	-0.528379	no	-1.39593	no	-	-	205	-	-	-	-	-	-	-	-	-	-	-	-	-	-	-
comp1243_c0_seq1	0.9	2.42	1.89	1.42701	no	1.07039	no	-	-	273	-	-	-	-	-	-	-	-	-	-	-	-	-	-	-
comp1244_c0_seq1	1.33	1.57	1.33	0.239338	no	0	no	-	-	495	-	-	-	-	-	-	-	-	-	-	-	-	-	-	-
comp1245_c0_seq1	0.56	0.99	0.56	0.822002	no	0	no	-	-	294	-	-	-	-	-	-	-	-	-	-	-	-	-	-	-
comp1246_c0_seq1	1.9	2.52	0.65	0.407424	no	-1.54749	no	-	-	216	-	-	-	-	-	-	-	-	-	-	-	-	-	-	-
comp1249_c0_seq1	0.46	1.36	1.5	1.5639	no	1.70526	no	-	-	267	-	-	-	-	-	-	-	-	-	-	-	-	-	-	-
comp1251_c0_seq1	1.43	0.12	1.19	-3.57491	no	-0.265054	no	-	-	315	-	-	-	-	-	-	-	-	-	-	-	-	-	-	-
comp1252_c0_seq1	3.25	0.68	0.36	-2.25683	no	-3.17437	no	-	-	259	-	-	-	-	-	-	-	-	-	-	-	-	-	-	-
comp1253_c0_seq1	2.07	1.04	0.55	-0.993047	no	-1.91213	no	-	-	298	-	-	-	-	-	-	-	-	-	-	-	-	-	-	-
comp1253_c1_seq1	0.15	0.34	0.75	1.18057	no	2.32193	no	-	-	283	-	-	-	-	-	-	-	-	-	-	-	-	-	-	-
comp1255_c0_seq1	1.07	0.95	0.49	-0.171611	no	-1.12676	no	-	-	288	-	-	-	-	-	-	-	-	-	-	-	-	-	-	-
comp1256_c0_seq2	2.12	0.45	0.94	-2.23607	no	-1.17333	no	-	-	600	-	-	-	-	-	-	-	-	-	-	-	-	-	-	-
comp1258_c0_seq1	0.95	0	0.46	#NUM!	no	-1.04629	no	-	-	304	-	-	-	-	-	-	-	-	-	-	-	-	-	-	-
comp1259_c0_seq1	0.41	1.3	0.31	1.66482	no	-0.403356	no	-	-	299	-	-	-	-	-	-	-	-	-	-	-	-	-	-	-
comp1260_c0_seq1	0.94	1.36	0.15	0.532874	no	-2.6477	no	-	-	458	sp|Q9SY02|PP301_ARATH Pentatricopeptide repeat-containing protein At4g02750 OS=Arabidopsis thaliana GN=PCMP-H24 PE=2 SV=1	2e-57	gnl|CDD|178630 PLN03081. PLN03081. pentatricopeptide (PPR) repeat-containing protein; Provisional.	5e-42	tr|I1K5E0|I1K5E0_SOYBN Uncharacterized protein OS=Glycine max PE=4 SV=1	2e-64	emb|CBI15551.3| unnamed protein product [Vitis vinifera]	2e-64	D7SJ90_VITVI/551-675 PF14432.1;DYW_deaminase;	4e-65	-	GO:0005488.binding;	-	-	-
comp1262_c0_seq1	0.9	0.48	1.21	-0.906891	no	0.42701	no	-	-	523	-	-	-	-	-	-	-	-	-	-	-	-	-	-	-
comp1263_c0_seq1	0.03	1.17	0.89	5.2854	no	4.89077	no	-	-	633	-	-	-	-	tr|I1LHK2|I1LHK2_SOYBN Uncharacterized protein OS=Glycine max PE=4 SV=1	1e-91	emb|CBI16907.3| unnamed protein product [Vitis vinifera]	3e-90	A5B6Q9_VITVI/1-99 PB001440; Pfam-B_1440;	4e-50	R	GO:0005488.binding;	-	-	-
comp1264_c0_seq1	0.82	0.15	0.56	-2.45066	no	-0.550197	no	-	-	251	-	-	-	-	-	-	-	-	-	-	-	-	-	-	-
comp1265_c0_seq1	0.89	0.34	1.63	-1.38827	no	0.872995	no	-	-	231	-	-	-	-	-	-	-	-	-	-	-	-	-	-	-
comp1267_c0_seq1	0.35	0.17	4.22	-1.04182	no	3.59182	no	-	-	234	-	-	-	-	-	-	-	-	-	-	-	-	-	-	-
comp1268_c0_seq1	3.16	0.09	0.34	-5.13386	no	-3.21632	no	-	-	416	-	-	-	-	-	-	-	-	-	-	-	-	-	-	-
comp1269_c0_seq1	0	0.17	1.64	#DIV/0!	no	#DIV/0!	no	-	-	229	-	-	-	-	-	-	-	-	-	-	-	-	-	-	-
comp1270_c0_seq2	0.98	0.81	0.45	-0.27486	no	-1.12286	no	-	-	314	-	-	-	-	-	-	-	-	-	-	-	-	-	-	-
comp1271_c0_seq1	1.71	0.57	0.69	-1.58496	no	-1.30933	no	DARS. aspS	aspartyl-tRNA synthetase	240	-	-	gnl|CDD|178442 PLN02850. PLN02850. aspartate-tRNA ligase.	6e-18	tr|Q8VYA0|Q8VYA0_ARATH Aspartate--tRNA ligase-like protein OS=Arabidopsis thaliana GN=At4g31180 PE=2 SV=1	1e-09	emb|CBI20816.3| unnamed protein product [Vitis vinifera]	1e-09	B9HBL6_POPTR/204-525 PF00152.15;tRNA-synt_2;	2e-10	J	GO:0005524.ATP binding;GO:0004815.aspartate-tRNA ligase activity;GO:0005737.cytoplasm;GO:0016874.ligase activity;GO:0003676.nucleic acid binding;GO:0006422.aspartyl-tRNA aminoacylation;GO:0000166.nucleotide binding;GO:0006418.tRNA aminoacylation for protein translation;GO:0006412.translation;GO:0004812.aminoacyl-tRNA ligase activity;	EC:6.1.1.12	K01876	ko00970. Aminoacyl-tRNA biosynthesis;
comp1272_c0_seq1	1.46	1.14	0.43	-0.356935	no	-1.76356	no	-	-	547	-	-	-	-	-	-	-	-	-	-	-	-	-	-	-
comp1273_c0_seq1	0.56	1.85	0	1.72403	no	#NUM!	no	-	-	473	-	-	-	-	-	-	-	-	-	-	-	-	-	-	-
comp1274_c0_seq1	1.18	0.81	0.51	-0.542793	no	-1.21022	no	-	-	507	-	-	-	-	-	-	-	-	-	-	-	-	-	-	-
comp1275_c0_seq1	1.16	0.51	0.92	-1.18556	no	-0.334419	no	-	-	231	-	-	-	-	-	-	-	-	-	-	-	-	-	-	-
comp1277_c0_seq1	1.76	1.14	0.11	-0.626542	no	-4	no	-	-	444	-	-	-	-	tr|Q19PL0|Q19PL0_POPTR NBS type disease resistance protein OS=Populus trichocarpa PE=2 SV=1	6e-46	gb|ABF81447.1| NBS type disease resistance protein [Populus trichocarpa]	5e-46	Q19PL0_POPTR/11-257 PF07727.9;RVT_2;	1e-46	-	GO:0015074.DNA integration;GO:0003677.DNA binding;GO:0005524.ATP binding;GO:0006952.defense response;GO:0008270.zinc ion binding;GO:0006915.apoptotic process;GO:0003676.nucleic acid binding;	-	-	-
comp1279_c0_seq1	4.01	0.19	0.34	-4.39953	no	-3.56	no	-	-	210	-	-	-	-	-	-	-	-	-	-	-	-	-	-	-
comp1281_c0_seq1	1.43	1.49	1.8	0.0592972	no	0.331982	no	-	-	287	-	-	-	-	-	-	-	-	-	-	-	-	-	-	-
comp1282_c0_seq1	0.49	1.13	1.25	1.20547	no	1.35107	no	-	-	377	-	-	-	-	-	-	-	-	-	-	-	-	-	-	-
comp1283_c0_seq1	0	0	3.48	#DIV/0!	no	#DIV/0!	no	-	-	243	-	-	-	-	-	-	-	-	-	-	-	-	-	-	-
comp1284_c0_seq1	0.62	0.83	0.57	0.420843	no	-0.121306	no	-	-	329	-	-	-	-	-	-	-	-	-	-	-	-	-	-	-
comp1285_c0_seq1	0.71	1.07	0.89	0.59172	no	0.325986	no	-	-	290	-	-	-	-	-	-	-	-	-	-	-	-	-	-	-
comp1288_c0_seq1	0.15	0	1.55	#NUM!	no	3.36923	no	-	-	273	-	-	-	-	-	-	-	-	-	-	-	-	-	-	-
comp1291_c0_seq1	1.23	0.73	1.49	-0.75269	no	0.276654	no	-	-	268	-	-	-	-	-	-	-	-	-	-	-	-	-	-	-
comp1292_c0_seq1	0.58	0.69	1.39	0.250543	no	1.26096	no	-	-	355	-	-	-	-	-	-	-	-	-	-	-	-	-	-	-
comp1295_c0_seq1	1.41	0.3	1.61	-2.23266	no	0.191366	no	FDH	formate dehydrogenase	526	sp|Q07103|FDH_NEUCR Formate dehydrogenase OS=Neurospora crassa (strain ATCC 24698 / 74-OR23-1A / CBS 708.71 / DSM 1257 / FGSC 987) GN=fdh PE=2 SV=1	3e-108	gnl|CDD|178684 PLN03139. PLN03139. formate dehydrogenase; Provisional.	4e-84	tr|H6BZC4|H6BZC4_EXODN Formate dehydrogenase OS=Exophiala dermatitidis (strain ATCC 34100 / CBS 525.76 / NIH/UT8656) GN=HMPREF1120_05043 PE=3 SV=1	2e-117	gb|EHY56987.1| formate dehydrogenase [Exophiala dermatitidis NIH/UT8656]	2e-117	A7EUN0_SCLS1/86-407 PF00389.25;2-Hacid_dh;	4e-113	CE	GO:0005524.ATP binding;GO:0005737.cytoplasm;GO:0055114.oxidation-reduction process;GO:0006734.NADH metabolic process;GO:0070403.NAD+ binding;GO:0006735.NADH regeneration;GO:0005829.cytosol;GO:0000166.nucleotide binding;GO:0048037.cofactor binding;GO:0016491.oxidoreductase activity;GO:0016616.oxidoreductase activity. acting on the CH-OH group of donors. NAD or NADP as acceptor;GO:0008152.metabolic…	EC:1.2.1.2	K00122	ko00630. Glyoxylate and dicarboxylate metabolism;ko00680. Methane metabolism;
comp1296_c0_seq1	0.78	1.13	0.84	0.534777	no	0.106915	no	-	-	447	-	-	-	-	tr|B9SWI9|B9SWI9_RICCO Putative uncharacterized protein OS=Ricinus communis GN=RCOM_0278060 PE=4 SV=1	5e-39	ref|XP_002530358.1| conserved hypothetical protein [Ricinus communis] gb|EEF32019.1| conserved hypothetical protein [Ricinus communis]	5e-39	B9SWI9_RICCO/220-746 PB010136; Pfam-B_10136;	1e-40	-	-	-	-	-
comp1297_c0_seq1	0.1	0.69	1.32	2.7866	no	3.72247	no	-	-	392	-	-	-	-	-	-	-	-	-	-	-	-	-	-	-
comp1300_c0_seq1	0.78	0.54	1.13	-0.530515	no	0.534777	no	-	-	347	-	-	-	-	-	-	-	-	-	-	-	-	-	-	-
comp1301_c0_seq1	1.77	0.86	1.16	-1.04134	no	-0.609625	no	-	-	325	-	-	-	-	-	-	-	-	-	-	-	-	-	-	-
comp1303_c0_seq1	0.91	0.9	0.21	-0.0159415	no	-2.11548	no	-	-	452	-	-	-	-	-	-	-	-	-	-	-	-	-	-	-
comp1304_c0_seq1	1.98	0	0.91	#NUM!	no	-1.12156	no	-	-	311	sp|O22938|Y2182_ARATH Leucine-rich repeat receptor-like tyrosine-protein kinase At2g41820 OS=Arabidopsis thaliana GN=At2g41820 PE=1 SV=1	2e-24	gnl|CDD|177728 PLN00113. PLN00113. leucine-rich repeat receptor-like protein kinase; Provisional.	2e-25	tr|I1LNV2|I1LNV2_SOYBN Uncharacterized protein OS=Glycine max PE=4 SV=1	3e-33	ref|XP_003540583.1| PREDICTED: probable LRR receptor-like serine/threonine-protein kinase At4g08850-like [Glycine max]	6e-33	B9R9U0_RICCO/499-556 PF13855.1;LRR_8;	7e-18	SZT	GO:0032440.2-alkenal reductase [NAD(P)] activity;GO:0016020.membrane;GO:0016310.phosphorylation;GO:0004709.MAP kinase kinase kinase activity;GO:0005524.ATP binding;GO:0016301.kinase activity;GO:0004872.receptor activity;GO:0006468.protein phosphorylation;GO:0055114.oxidation-reduction process;GO:0004713.protein tyrosine kinase activity;GO:0004672.protein kinase activity;GO:0000166.nucleotide bind…	-	-	-
comp1305_c0_seq1	0.63	0.87	0.76	0.465664	no	0.270648	no	-	-	557	-	-	-	-	-	-	-	-	-	-	-	-	-	-	-
comp1306_c0_seq1	0.74	1.05	1.69	0.504792	no	1.19143	no	-	-	222	-	-	-	-	-	-	-	-	-	-	-	-	-	-	-
comp1307_c0_seq1	0.9	1.28	1.2	0.508147	no	0.415037	no	-	-	274	-	-	-	-	-	-	-	-	-	-	-	-	-	-	-
comp1308_c0_seq1	0.85	0.91	0.3	0.0984037	no	-1.5025	no	-	-	386	-	-	-	-	tr|A5BZZ3|A5BZZ3_VITVI DNA-directed RNA polymerase OS=Vitis vinifera GN=VITISV_011232 PE=3 SV=1	2e-18	emb|CBI34757.3| unnamed protein product [Vitis vinifera]	2e-18	-	-	-	GO:0003677.DNA binding;GO:0016779.nucleotidyltransferase activity;GO:0006351.transcription. DNA-dependent;GO:0003899.DNA-directed RNA polymerase activity;GO:0005507.copper ion binding;GO:0016740.transferase activity;GO:0048038.quinone binding;GO:0009308.amine metabolic process;	-	-	-
comp1310_c0_seq1	1.12	0.67	0.4	-0.741266	no	-1.48543	no	-	-	349	-	-	-	-	tr|B9IBH7|B9IBH7_POPTR Predicted protein OS=Populus trichocarpa GN=POPTRDRAFT_573438 PE=4 SV=1	7e-20	ref|XP_002321322.1| predicted protein [Populus trichocarpa] gb|EEE99637.1| predicted protein [Populus trichocarpa]	6e-20	A5AFE7_VITVI/231-549 PB032959; Pfam-B_32959;	3e-20	-	-	-	-	-
comp1311_c0_seq1	0.14	0.8	0.81	2.51457	no	2.5325	no	-	-	580	-	-	-	-	-	-	-	-	-	-	-	-	-	-	-
comp1312_c0_seq2	2.19	1.66	0.3	-0.399748	no	-2.8679	no	-	-	470	-	-	-	-	-	-	-	-	-	-	-	-	-	-	-
comp1313_c0_seq1	0.16	0.47	1.5	1.55459	no	3.22882	no	-	-	250	-	-	-	-	tr|F6H108|F6H108_VITVI Putative uncharacterized protein OS=Vitis vinifera GN=VIT_18s0001g07170 PE=4 SV=1	5e-07	emb|CAN62051.1| hypothetical protein VITISV_016641 [Vitis vinifera]	5e-07	-	-	-	GO:0003964.RNA-directed DNA polymerase activity;GO:0003723.RNA binding;GO:0005488.binding;GO:0006278.RNA-dependent DNA replication;	-	-	-
comp1315_c0_seq1	3.08	0.11	0.26	-4.80735	no	-3.56635	no	-	-	367	sp|P40781|CYPR4_CYNCA Protein CYPRO4 OS=Cynara cardunculus GN=CYPRO4 PE=2 SV=1	2e-35	-	-	tr|B7FFC8|B7FFC8_MEDTR Putative uncharacterized protein (Fragment) OS=Medicago truncatula PE=2 SV=1	6e-47	gb|ACJ83318.1| unknown [Medicago truncatula]	6e-47	B9R7C7_RICCO/3-587 PF08553.5;VID27;	2e-46	U	-	-	-	-
comp1316_c0_seq1	0.85	1.08	0.88	0.345497	no	0.0500407	no	-	-	558	-	-	-	-	-	-	-	-	-	-	-	-	-	-	-
comp1317_c0_seq1	0.6	0.57	0.2	-0.0740006	no	-1.58496	no	-	-	240	-	-	-	-	-	-	-	-	-	-	-	-	-	-	-
comp1319_c0_seq1	1.09	1.1	1.08	0.0131754	no	-0.0132968	no	-	-	284	-	-	-	-	-	-	-	-	-	-	-	-	-	-	-
comp1320_c0_seq1	1.65	0.32	1.07	-2.36632	no	-0.624855	no	-	-	549	sp|Q5XET4|PP142_ARATH Pentatricopeptide repeat-containing protein At2g01860 OS=Arabidopsis thaliana GN=EMB975 PE=2 SV=1	3e-34	-	-	tr|D7LPW5|D7LPW5_ARALL Pentatricopeptide repeat-containing protein OS=Arabidopsis lyrata subsp. lyrata GN=ARALYDRAFT_484103 PE=4 SV=1	2e-32	gb|AAD21784.1| hypothetical protein [Arabidopsis thaliana]	1e-34	C5WTE6_SORBI/405-438 PF13812.1;PPR_3;	3e-06	-	-	-	-	-
comp1321_c0_seq1	2.06	0.51	0.96	-2.01408	no	-1.10154	no	-	-	269	-	-	-	-	-	-	-	-	-	-	-	-	-	-	-
comp1323_c0_seq1	0.97	2.76	1.71	1.50861	no	0.81794	no	-	-	508	-	-	-	-	tr|A5C9T7|A5C9T7_VITVI Putative uncharacterized protein OS=Vitis vinifera GN=VITISV_037079 PE=4 SV=1	2e-31	emb|CAN81968.1| hypothetical protein VITISV_037079 [Vitis vinifera]	2e-31	-	-	-	GO:0015074.DNA integration;GO:0046872.metal ion binding;GO:0003677.DNA binding;GO:0004553.hydrolase activity. hydrolyzing O-glycosyl compounds;GO:0008270.zinc ion binding;GO:0005975.carbohydrate metabolic process;GO:0003676.nucleic acid binding;	-	-	-
comp1324_c0_seq1	1.06	0.56	0.91	-0.920566	no	-0.220126	no	-	-	311	-	-	-	-	-	-	-	-	-	-	-	-	-	-	-
comp1329_c0_seq1	1.59	0	0.33	#NUM!	no	-2.26849	no	-	-	284	-	-	-	-	-	-	-	-	-	-	-	-	-	-	-
comp1330_c0_seq1	2.29	1.82	0.52	-0.331409	no	-2.13876	no	-	-	449	sp|Q9C9N5|Y1668_ARATH Probable inactive leucine-rich repeat receptor-like protein kinase At1g66830 OS=Arabidopsis thaliana GN=At1g66830 PE=1 SV=1	4e-41	-	-	tr|D7T903|D7T903_VITVI Putative uncharacterized protein OS=Vitis vinifera GN=VIT_01s0011g04060 PE=4 SV=1	9e-56	ref|XP_002282768.1| PREDICTED: probable inactive leucine-rich repeat receptor-like protein kinase At1g66830 [Vitis vinifera] emb|CBI26974.3| unnamed protein product [Vitis vinifera]	8e-56	B9SJW4_RICCO/135-196 PF13855.1;LRR_8;	1e-21	ST	GO:0032440.2-alkenal reductase [NAD(P)] activity;GO:0016020.membrane;GO:0005524.ATP binding;GO:0006468.protein phosphorylation;GO:0055114.oxidation-reduction process;GO:0004674.protein serine/threonine kinase activity;GO:0004672.protein kinase activity;GO:0016021.integral to membrane;GO:0016772.transferase activity. transferring phosphorus-containing groups;GO:0016491.oxidoreductase activity;	-	-	-
comp1331_c0_seq1	0.44	1.42	0.7	1.69032	no	0.669851	no	-	-	604	sp|P0C7R4|PP110_ARATH Pentatricopeptide repeat-containing protein At1g69290 OS=Arabidopsis thaliana GN=At1g69290 PE=2 SV=1	8e-16	-	-	tr|D7T9W7|D7T9W7_VITVI Putative uncharacterized protein OS=Vitis vinifera GN=VIT_01s0011g00490 PE=4 SV=1	3e-31	ref|XP_002274151.1| PREDICTED: pentatricopeptide repeat-containing protein At1g69290 [Vitis vinifera]	8e-32	-	-	-	-	-	-	-
comp1332_c0_seq1	2.02	0.96	1.64	-1.07325	no	-0.300659	no	-	-	244	-	-	-	-	-	-	-	-	-	-	-	-	-	-	-
comp1333_c0_seq1	1.81	2.25	1.96	0.313935	no	0.114864	no	-	-	216	sp|P10978|POLX_TOBAC Retrovirus-related Pol polyprotein from transposon TNT 1-94 OS=Nicotiana tabacum PE=2 SV=1	9e-10	-	-	tr|A5C9T7|A5C9T7_VITVI Putative uncharacterized protein OS=Vitis vinifera GN=VITISV_037079 PE=4 SV=1	4e-24	emb|CAN81968.1| hypothetical protein VITISV_037079 [Vitis vinifera]	3e-24	-	-	-	GO:0015074.DNA integration;GO:0003677.DNA binding;GO:0008233.peptidase activity;GO:0016779.nucleotidyltransferase activity;GO:0004518.nuclease activity;GO:0004190.aspartic-type endopeptidase activity;GO:0003676.nucleic acid binding;GO:0003964.RNA-directed DNA polymerase activity;GO:0046872.metal ion binding;GO:0016787.hydrolase activity;GO:0008270.zinc ion binding;GO:0016740.transferase activity;…	-	-	-
comp1335_c0_seq1	0.32	0.9	0.29	1.49185	no	-0.142019	no	-	-	323	-	-	-	-	-	-	-	-	-	-	-	-	-	-	-
comp1336_c0_seq1	0.49	1.44	0.77	1.55522	no	0.652077	no	GTF3C1	general transcription factor 3C polypeptide 1	674	-	-	-	-	tr|F6HXX9|F6HXX9_VITVI Putative uncharacterized protein OS=Vitis vinifera GN=VIT_09s0002g01430 PE=4 SV=1	2e-47	ref|XP_002264494.2| PREDICTED: uncharacterized protein LOC100267761 [Vitis vinifera]	2e-47	D7TZT7_VITVI/112-196 PF04182.7;B-block_TFIIIC;	4e-12	-	-	-	K15199	-
comp1337_c0_seq1	1.38	0.48	0	-1.52356	no	#NUM!	no	-	-	283	-	-	-	-	-	-	-	-	-	-	-	-	-	-	-
comp1339_c0_seq1	1.21	0.86	0.76	-0.492598	no	-0.670936	no	-	-	340	sp|Q9M1D8|PP288_ARATH Pentatricopeptide repeat-containing protein At3g60050 OS=Arabidopsis thaliana GN=At3g60050 PE=2 SV=1	2e-52	gnl|CDD|205222 pfam13041. PPR_2. PPR repeat family. This repeat has no known function. It is about 35 amino acids long and is found in up to 18 copies in some proteins. The family appears to be greatly expanded in plants and fungi. The repeat has been called PPR.	2e-14	tr|I1LDR8|I1LDR8_SOYBN Uncharacterized protein OS=Glycine max PE=4 SV=1	3e-61	ref|XP_003535615.1| PREDICTED: pentatricopeptide repeat-containing protein At3g60050-like [Glycine max]	3e-61	A2Z953_ORYSI/356-404 PF13041.1;PPR_2;	3e-24	-	-	-	-	-
comp1340_c0_seq1	0.6	1.27	0.85	1.08179	no	0.5025	no	-	-	276	-	-	-	-	-	-	-	-	-	-	-	-	-	-	-
comp1341_c0_seq1	1.21	0.6	0.78	-1.01197	no	-0.633461	no	-	-	389	-	-	-	-	-	-	-	-	-	-	-	-	-	-	-
comp1344_c0_seq1	1.48	0.13	0.48	-3.50901	no	-1.62449	no	-	-	291	-	-	-	-	-	-	-	-	-	-	-	-	-	-	-
comp1345_c0_seq1	0.8	0.61	0.73	-0.391191	no	-0.132104	no	-	-	257	-	-	-	-	-	-	-	-	-	-	-	-	-	-	-
comp1346_c0_seq1	0.24	0.67	1.97	1.48113	no	3.03709	no	-	-	346	-	-	-	-	-	-	-	-	-	-	-	-	-	-	-
comp1347_c0_seq1	1.11	0.53	0.4	-1.0665	no	-1.47249	no	-	-	295	sp|Q3ECH2|Y1670_ARATH Probable receptor-like protein kinase At1g67000 OS=Arabidopsis thaliana GN=At1g67000 PE=2 SV=2	1e-20	-	-	tr|F6I2Q8|F6I2Q8_VITVI Putative uncharacterized protein OS=Vitis vinifera GN=VIT_16s0013g01310 PE=4 SV=1	2e-33	ref|XP_002327951.1| predicted protein [Populus trichocarpa] gb|EEE75739.1| predicted protein [Populus trichocarpa]	5e-33	E0CVJ1_VITVI/208-475 PF00069.20;Pkinase;	7e-32	T	GO:0005524.ATP binding;GO:0004674.protein serine/threonine kinase activity;GO:0004672.protein kinase activity;GO:0000166.nucleotide binding;GO:0006468.protein phosphorylation;GO:0016772.transferase activity. transferring phosphorus-containing groups;	-	-	-
comp1348_c0_seq2	1.01	0.59	0.49	-0.775568	no	-1.0435	no	-	-	428	-	-	-	-	-	-	-	-	-	-	-	-	-	-	-
comp1350_c0_seq1	1.13	0.48	1.15	-1.23522	no	0.0253111	no	-	-	489	-	-	-	-	-	-	-	-	-	-	-	-	-	-	-
comp1351_c0_seq1	1.81	0.96	0.09	-0.914883	no	-4.32992	no	-	-	748	-	-	-	-	tr|C5XMF7|C5XMF7_SORBI Putative uncharacterized protein Sb03g037140 OS=Sorghum bicolor GN=Sb03g037140 PE=4 SV=1	7e-30	ref|XP_002456483.1| hypothetical protein SORBIDRAFT_03g037140 [Sorghum bicolor] gb|EES01603.1| hypothetical protein SORBIDRAFT_03g037140 [Sorghum bicolor]	7e-30	-	-	-	GO:0005524.ATP binding;GO:0006952.defense response;GO:0006915.apoptotic process;	-	-	-
comp1352_c0_seq1	0.2	0.3	3.11	0.584963	no	3.95884	no	-	-	513	-	-	-	-	-	-	-	-	-	-	-	-	-	-	-
comp1353_c0_seq1	1.24	0.24	0.71	-2.36923	no	-0.804449	no	-	-	662	-	-	-	-	-	-	-	-	-	-	-	-	-	-	-
comp1354_c0_seq1	1.21	1.25	1.16	0.046921	no	-0.0608822	no	-	-	203	-	-	-	-	-	-	-	-	-	-	-	-	-	-	-
comp1355_c0_seq1	1.58	0.15	0.6	-3.39689	no	-1.39689	no	-	-	390	-	-	-	-	-	-	-	-	-	-	-	-	-	-	-
comp1356_c0_seq1	1.37	0.12	0	-3.51307	no	#NUM!	no	-	-	330	-	-	-	-	-	-	-	-	-	-	-	-	-	-	-
comp1357_c0_seq1	0.32	1.2	0	1.90689	no	#NUM!	no	-	-	260	-	-	-	-	-	-	-	-	-	-	-	-	-	-	-
comp1359_c0_seq1	4.52	0	0	#NUM!	no	#NUM!	no	-	-	218	-	-	-	-	-	-	-	-	-	-	-	-	-	-	-
comp1360_c0_seq1	1.15	0.57	0.15	-1.0126	no	-2.9386	no	-	-	305	-	-	-	-	-	-	-	-	-	-	-	-	-	-	-
comp1362_c0_seq1	3.19	0.58	0.56	-2.45943	no	-2.51006	no	-	-	335	-	-	-	-	-	-	-	-	-	-	-	-	-	-	-
comp1363_c0_seq1	1.22	0.44	0.97	-1.47131	no	-0.330824	no	-	-	438	-	-	-	-	-	-	-	-	-	-	-	-	-	-	-
comp1364_c0_seq2	0.58	1.09	0.33	0.910203	no	-0.813587	no	-	-	428	-	-	-	-	-	-	-	-	-	-	-	-	-	-	-
comp1367_c0_seq1	1.61	2.08	0.34	0.369523	no	-2.24345	no	-	-	280	-	-	-	-	-	-	-	-	-	-	-	-	-	-	-
comp1368_c0_seq1	1.19	0.63	0	-0.917538	no	#NUM!	no	SIGMA70	RNA polymerase sigma factor	276	sp|O24621|SIGC_ARATH RNA polymerase sigma factor sigC OS=Arabidopsis thaliana GN=SIGC PE=2 SV=1	2e-11	-	-	tr|B9RRX0|B9RRX0_RICCO RNA polymerase sigma factor rpoD. putative OS=Ricinus communis GN=RCOM_0798990 PE=4 SV=1	6e-11	ref|XP_002516489.1| RNA polymerase sigma factor rpoD. putative [Ricinus communis] gb|EEF45830.1| RNA polymerase sigma factor rpoD. putative [Ricinus communis]	5e-11	B9RRX0_RICCO/405-482 PF04539.11;Sigma70_r3;	3e-13	-	GO:0003677.DNA binding;GO:0006355.regulation of transcription. DNA-dependent;GO:0009536.plastid;GO:0016987.sigma factor activity;GO:0003700.sequence-specific DNA binding transcription factor activity;GO:0009507.chloroplast;GO:0006352.DNA-dependent transcription. initiation;	-	K03093	-
comp1369_c0_seq1	0.24	0.89	1.5	1.89077	no	2.64386	no	-	-	611	-	-	-	-	-	-	-	-	-	-	-	-	-	-	-
comp1370_c0_seq1	0.68	0.82	0.99	0.270089	no	0.541894	no	-	-	639	-	-	-	-	-	-	-	-	-	-	-	-	-	-	-
comp1371_c0_seq1	2.09	0.61	2.02	-1.77662	no	-0.0491476	no	-	-	256	-	-	-	-	-	-	-	-	-	-	-	-	-	-	-
comp1372_c0_seq1	0.56	0.53	1.77	-0.0794345	no	1.66025	no	-	-	292	-	-	-	-	-	-	-	-	-	-	-	-	-	-	-
comp1373_c0_seq1	1.6	0.51	0.81	-1.6495	no	-0.982078	no	-	-	231	-	-	-	-	-	-	-	-	-	-	-	-	-	-	-
comp1375_c0_seq1	1.34	1.07	0	-0.324622	no	#NUM!	no	-	-	291	-	-	-	-	-	-	-	-	-	-	-	-	-	-	-
comp1376_c0_seq1	2.62	0.04	0.36	-6.03342	no	-2.8635	no	-	-	308	sp|Q6K908|ARP3_ORYSJ Actin-related protein 3 OS=Oryza sativa subsp. japonica GN=ARP3 PE=2 SV=1	8e-17	-	-	tr|B9P5P4|B9P5P4_POPTR Predicted protein OS=Populus trichocarpa GN=POPTRDRAFT_829120 PE=4 SV=1	4e-17	ref|XP_002336321.1| predicted protein [Populus trichocarpa] gb|EEE73156.1| predicted protein [Populus trichocarpa]	4e-17	-	-	-	GO:0030833.regulation of actin filament polymerization;GO:0005856.cytoskeleton;GO:0003779.actin binding;GO:0005524.ATP binding;	-	-	-
comp1377_c0_seq1	0.92	1.5	0.83	0.705257	no	-0.148523	no	-	-	312	sp|Q9LIQ7|PP252_ARATH Pentatricopeptide repeat-containing protein At3g24000. mitochondrial OS=Arabidopsis thaliana GN=PCMP-H87 PE=2 SV=1	5e-29	gnl|CDD|178626 PLN03077. PLN03077. Protein ECB2; Provisional.	3e-23	tr|B9SGV8|B9SGV8_RICCO Pentatricopeptide repeat-containing protein. putative OS=Ricinus communis GN=RCOM_0820370 PE=4 SV=1	7e-37	ref|XP_002525227.1| pentatricopeptide repeat-containing protein. putative [Ricinus communis] gb|EEF37193.1| pentatricopeptide repeat-containing protein. putative [Ricinus communis]	7e-37	B9HBZ4_POPTR/79-127 PF13041.1;PPR_2;	2e-06	-	GO:0005488.binding;	-	-	-
comp1378_c0_seq1	1.37	1.29	1.91	-0.0868048	no	0.479397	no	-	-	406	-	-	-	-	-	-	-	-	-	-	-	-	-	-	-
comp1379_c0_seq1	1.73	0.66	0.79	-1.39023	no	-1.13085	no	-	-	237	-	-	-	-	-	-	-	-	-	-	-	-	-	-	-
comp1380_c0_seq2	0.12	0.44	2.81	1.87447	no	4.54946	no	-	-	351	-	-	-	-	-	-	-	-	-	-	-	-	-	-	-
comp1381_c0_seq1	0.34	1.4	1.46	2.04182	no	2.10236	no	-	-	306	-	-	-	-	-	-	-	-	-	-	-	-	-	-	-
comp1382_c0_seq1	1.16	0.94	0.28	-0.303392	no	-2.05063	no	-	-	331	sp|O82485|OPT7_ARATH Oligopeptide transporter 7 OS=Arabidopsis thaliana GN=OPT7 PE=2 SV=1	5e-53	gnl|CDD|200045 TIGR00728. OPT_sfam. oligopeptide transporters. OPT superfamily. This superfamily has two main branches. One branch contains a tetrapeptide transporter demonstrated experimentally in three different species of yeast. The other family contains EspB of Myxococcus xanthus. a protein required for normal rather than delayed sporulation after cellular aggregation; its role is unknown but…	5e-34	tr|Q0DF09|Q0DF09_ORYSJ Os06g0125400 protein OS=Oryza sativa subsp. japonica GN=Os06g0125400 PE=4 SV=1	8e-63	ref|NP_001056650.2| Os06g0125400 [Oryza sativa Japonica Group] dbj|BAF18564.2| Os06g0125400 [Oryza sativa Japonica Group]	7e-63	Q0DF09_ORYSJ/4-184 PF03169.10;OPT;	5e-64	T	GO:0055085.transmembrane transport;	-	-	-
comp1383_c0_seq1	0.87	0.24	0.64	-1.85798	no	-0.442943	no	-	-	329	-	-	-	-	-	-	-	-	-	-	-	-	-	-	-
comp1384_c0_seq1	0.43	0.69	0.49	0.68226	no	0.188445	no	-	-	337	-	-	-	-	-	-	-	-	-	-	-	-	-	-	-
comp1385_c0_seq1	0.54	2.09	0.68	1.95247	no	0.332575	no	-	-	345	-	-	-	-	tr|G7JTL7|G7JTL7_MEDTR Protein VERNALIZATION INSENSITIVE OS=Medicago truncatula GN=MTR_4g039650 PE=4 SV=1	4e-12	ref|XP_003605787.1| Protein VERNALIZATION INSENSITIVE [Medicago truncatula] gb|AES87984.1| Protein VERNALIZATION INSENSITIVE [Medicago truncatula]	3e-12	-	-	-	-	-	-	-
comp1386_c0_seq1	0.69	0.56	1.01	-0.30117	no	0.549687	no	-	-	209	-	-	-	-	-	-	-	-	-	-	-	-	-	-	-
comp1388_c0_seq1	1.81	4.38	3.32	1.27494	no	0.875194	no	-	-	453	-	-	-	-	-	-	-	-	-	-	-	-	-	-	-
comp1389_c0_seq1	0.44	3.86	0.5	3.13303	no	0.184425	no	-	-	282	-	-	-	-	tr|F6HAI8|F6HAI8_VITVI Putative uncharacterized protein OS=Vitis vinifera GN=VIT_16s0022g00030 PE=4 SV=1	3e-14	emb|CBI24630.3| unnamed protein product [Vitis vinifera]	3e-14	A5AU62_VITVI/1-583 PB000135; Pfam-B_135;	1e-10	-	-	-	-	-
comp1390_c0_seq1	0.83	0.2	2.06	-2.05311	no	1.31146	no	-	-	296	-	-	-	-	-	-	-	-	-	-	-	-	-	-	-
comp1392_c0_seq1	0.83	0.94	1.01	0.179549	no	0.283172	no	-	-	373	-	-	-	-	-	-	-	-	-	-	-	-	-	-	-
comp1393_c0_seq1	1.15	1.6	0.31	0.476438	no	-1.89129	no	-	-	536	-	-	gnl|CDD|206132 pfam13962. PGG. Domain of unknown function. The PGG domain is named for the highly conserved sequence motif found at the startt of the domain. The function is not known.	3e-26	tr|F8WLA2|F8WLA2_CITUN Ankyrin repeat family protein OS=Citrus unshiu GN=ORF35 PE=4 SV=1	3e-21	dbj|BAK61847.1| Ankyrin repeat family protein [Citrus unshiu]	3e-21	D7STU9_VITVI/157-280 PF13962.1;PGG;	7e-23	-	-	-	-	-
comp1394_c0_seq1	0.91	0.17	0.42	-2.42033	no	-1.11548	no	-	-	225	-	-	-	-	-	-	-	-	-	-	-	-	-	-	-
comp1395_c0_seq1	1.44	0.22	0.26	-2.71049	no	-2.46949	no	-	-	356	-	-	-	-	-	-	-	-	-	-	-	-	-	-	-
comp1396_c0_seq1	2.45	0.4	0.1	-2.61471	no	-4.61471	no	-	-	486	-	-	-	-	-	-	-	-	-	-	-	-	-	-	-
comp1397_c0_seq1	0.92	0.53	0.26	-0.795642	no	-1.82312	no	-	-	267	-	-	-	-	-	-	-	-	-	-	-	-	-	-	-
comp1398_c0_seq1	1.09	1.17	0.6	0.10218	no	-0.861294	no	-	-	433	-	-	-	-	-	-	-	-	-	-	-	-	-	-	-
comp1399_c0_seq1	0.75	1.31	0.49	0.804604	no	-0.614109	no	-	-	385	-	-	-	-	-	-	-	-	-	-	-	-	-	-	-
comp1401_c0_seq1	2.64	0.31	0.38	-3.0902	no	-2.79647	no	-	-	249	-	-	-	-	-	-	-	-	-	-	-	-	-	-	-
comp1404_c0_seq1	1.62	1.79	1.93	0.143966	no	0.252607	no	-	-	203	sp|P04146|COPIA_DROME Copia protein OS=Drosophila melanogaster GN=GIP PE=1 SV=3	8e-15	gnl|CDD|149018 pfam07727. RVT_2. Reverse transcriptase (RNA-dependent DNA polymerase). A reverse transcriptase gene is usually indicative of a mobile element such as a retrotransposon or retrovirus. Reverse transcriptases occur in a variety of mobile elements. including retrotransposons. retroviruses. group II introns. bacterial msDNAs. hepadnaviruses. and caulimoviruses. This Pfam entry includes…	8e-41	tr|A8I461|A8I461_ORYSJ Putative uncharacterized protein (Fragment) OS=Oryza sativa subsp. japonica PE=4 SV=1	3e-23	gb|ABV72583.1| unknown [Oryza sativa Japonica Group]	3e-23	A8I461_ORYSJ/48-291 PF07727.9;RVT_2;	2e-24	-	GO:0015074.DNA integration;GO:0003677.DNA binding;GO:0008233.peptidase activity;GO:0005524.ATP binding;GO:0003964.RNA-directed DNA polymerase activity;GO:0016787.hydrolase activity;GO:0004672.protein kinase activity;GO:0008270.zinc ion binding;GO:0006468.protein phosphorylation;GO:0016779.nucleotidyltransferase activity;GO:0003676.nucleic acid binding;GO:0004190.aspartic-type endopeptidase activi…	-	-	-
comp1405_c0_seq1	0.35	1.07	0.85	1.61218	no	1.28011	no	-	-	579	-	-	-	-	tr|G7K6S1|G7K6S1_MEDTR Urea active transporter-like protein OS=Medicago truncatula GN=MTR_5g026640 PE=3 SV=1	6e-46	ref|XP_003612583.1| Urea active transporter-like protein [Medicago truncatula] gb|AES95541.1| Urea active transporter-like protein [Medicago truncatula]	6e-46	-	-	-	GO:0016020.membrane;GO:0006810.transport;GO:0055085.transmembrane transport;GO:0016021.integral to membrane;GO:0006814.sodium ion transport;GO:0006811.ion transport;GO:0005215.transporter activity;	-	-	-
comp1406_c0_seq1	0.6	0.78	0.72	0.378512	no	0.263034	no	-	-	551	-	-	-	-	-	-	-	-	-	-	-	-	-	-	-
comp1407_c0_seq1	0.73	0.69	1.45	-0.0813001	no	0.990085	no	-	-	308	-	-	-	-	-	-	-	-	-	-	-	-	-	-	-
comp1408_c0_seq1	0.09	0.56	1.36	2.63743	no	3.91754	no	-	-	482	-	-	-	-	-	-	-	-	-	-	-	-	-	-	-
comp1409_c0_seq1	0.97	0.1	0.92	-3.27798	no	-0.0763509	no	-	-	381	-	-	-	-	-	-	-	-	-	-	-	-	-	-	-
comp1410_c0_seq1	1.17	0.88	1.07	-0.410933	no	-0.128898	no	-	-	264	-	-	-	-	tr|I1KP39|I1KP39_SOYBN Uncharacterized protein OS=Glycine max GN=Gma.57703 PE=4 SV=1	2e-12	ref|XP_003532394.1| PREDICTED: uncharacterized protein LOC100802147 [Glycine max]	2e-12	A5BXX3_VITVI/1-229 PB038937; Pfam-B_38937;	1e-08	-	-	-	-	-
comp1411_c0_seq1	0.79	1.65	0.96	1.06254	no	0.281182	no	-	-	731	-	-	-	-	-	-	-	-	-	-	-	-	-	-	-
comp1414_c0_seq1	0.44	0.62	3.18	0.494765	no	2.85345	no	-	-	281	-	-	-	-	-	-	-	-	-	-	-	-	-	-	-
comp1415_c0_seq1	0.34	2.12	1.28	2.64046	no	1.91254	no	-	-	367	-	-	-	-	-	-	-	-	-	-	-	-	-	-	-
comp1416_c0_seq1	0.33	1.91	0.87	2.53303	no	1.39855	no	-	-	377	-	-	-	-	-	-	-	-	-	-	-	-	-	-	-
comp1417_c0_seq1	1.03	0.58	0.12	-0.82852	no	-3.10154	no	-	-	399	-	-	-	-	tr|B9IJY6|B9IJY6_POPTR Predicted protein OS=Populus trichocarpa GN=POPTRDRAFT_577649 PE=4 SV=1	2e-16	ref|XP_002324059.1| predicted protein [Populus trichocarpa] gb|EEF04192.1| predicted protein [Populus trichocarpa]	1e-16	-	-	-	-	-	-	-
comp1418_c0_seq1	1.17	0.76	1.2	-0.622437	no	0.0365259	no	-	-	333	sp|Q7PC88|AB31G_ARATH ABC transporter G family member 31 OS=Arabidopsis thaliana GN=ABCG31 PE=2 SV=1	3e-38	gnl|CDD|178685 PLN03140. PLN03140. ABC transporter G family member; Provisional.	7e-44	tr|G7KE48|G7KE48_MEDTR Pleiotropic drug resistance ABC transporter family protein OS=Medicago truncatula GN=MTR_5g070320 PE=4 SV=1	1e-37	ref|XP_003615634.1| Pleiotropic drug resistance ABC transporter family protein [Medicago truncatula] gb|AES98592.1| Pleiotropic drug resistance ABC transporter family protein [Medicago truncatula]	1e-37	-	-	Q	GO:0016020.membrane;GO:0005524.ATP binding;GO:0000166.nucleotide binding;GO:0017111.nucleoside-triphosphatase activity;GO:0006200.ATP catabolic process;GO:0016887.ATPase activity;	-	-	-
comp1419_c0_seq1	0.37	2.45	0.85	2.72718	no	1.19994	no	-	-	222	-	-	-	-	tr|Q0DSW7|Q0DSW7_ORYSJ Os03g0283800 protein (Fragment) OS=Oryza sativa subsp. japonica GN=Os03g0283800 PE=4 SV=2	2e-09	ref|NP_001049757.2| Os03g0283800 [Oryza sativa Japonica Group] dbj|BAF11671.2| Os03g0283800 [Oryza sativa Japonica Group]	2e-09	Q0DSW7_ORYSJ/1-151 PF00566.13;RabGAP-TBC;	5e-10	-	GO:0005097.Rab GTPase activator activity;GO:0032851.positive regulation of Rab GTPase activity;GO:0005622.intracellular;GO:0032313.regulation of Rab GTPase activity;	-	-	-
comp1420_c0_seq1	0.18	0.63	1.35	1.80735	no	2.90689	no	-	-	558	-	-	-	-	-	-	-	-	-	-	-	-	-	-	-
comp1421_c0_seq1	0.74	1.23	0.32	0.733061	no	-1.20945	no	-	-	443	sp|Q9C9H9|PP114_ARATH Pentatricopeptide repeat-containing protein At1g71420 OS=Arabidopsis thaliana GN=PCMP-H70 PE=2 SV=1	2e-47	gnl|CDD|178626 PLN03077. PLN03077. Protein ECB2; Provisional.	6e-55	tr|F6GW22|F6GW22_VITVI Putative uncharacterized protein OS=Vitis vinifera GN=VIT_18s0089g00260 PE=4 SV=1	4e-55	emb|CBI17034.3| unnamed protein product [Vitis vinifera]	2e-55	C5WVQ1_SORBI/807-879 PF13041.1;PPR_2;	4e-15	-	GO:0005488.binding;	-	-	-
comp1422_c0_seq1	1.06	0.2	1.15	-2.40599	no	0.11757	no	-	-	389	-	-	-	-	-	-	-	-	-	-	-	-	-	-	-
comp1423_c0_seq1	1.33	0.47	0.09	-1.50069	no	-3.88536	no	-	-	990	-	-	-	-	-	-	-	-	-	-	-	-	-	-	-
comp1425_c0_seq1	0.37	0.57	0.85	0.623437	no	1.19994	no	-	-	275	-	-	-	-	-	-	-	-	-	-	-	-	-	-	-
comp1426_c0_seq2	1.24	0.09	0.66	-3.78427	no	-0.909802	no	-	-	215	-	-	-	-	-	-	-	-	-	-	-	-	-	-	-
comp1429_c0_seq1	0.75	1.43	0	0.931053	no	#NUM!	no	-	-	300	-	-	-	-	-	-	-	-	-	-	-	-	-	-	-
comp1430_c0_seq1	0.49	0.67	0.81	0.451379	no	0.72514	no	-	-	291	-	-	-	-	-	-	-	-	-	-	-	-	-	-	-
comp1431_c0_seq1	1.28	0.75	0.45	-0.771181	no	-1.50815	no	SFRS2	splicing factor. arginine/serine-rich 2	467	-	-	gnl|CDD|197681 smart00360. RRM. RNA recognition motif.	3e-19	tr|D8T8C2|D8T8C2_SELML Putative uncharacterized protein OS=Selaginella moellendorffii GN=SELMODRAFT_134332 PE=4 SV=1	8e-12	-	-	A8ZKA5_ACAM1/3-73 PF00076.17;RRM_1;	2e-09	-	GO:0000166.nucleotide binding;GO:0003676.nucleic acid binding;	-	K12891	ko03040. Spliceosome;ko05168. Herpes simplex infection;
comp1433_c0_seq1	1.4	1.11	0.77	-0.334867	no	-0.862496	no	-	-	245	-	-	gnl|CDD|175989 cd04022. C2A_MCTP_PRT_plant. C2 domain first repeat found in Multiple C2 domain and Transmembrane region Proteins (MCTP); plant subset. MCTPs are involved in Ca2+ signaling at the membrane. Plant-MCTPs are composed of a variable N-terminal sequence. four C2 domains. two transmembrane regions (TMRs). and a short C-terminal sequence. It is one of four protein classes that are anchore…	3e-26	tr|F6I605|F6I605_VITVI Putative uncharacterized protein OS=Vitis vinifera GN=VIT_15s0046g03030 PE=4 SV=1	4e-22	emb|CBI40337.3| unnamed protein product [Vitis vinifera]	2e-22	A5C8U1_VITVI/6-91 PF00168.25;C2;	7e-11	-	GO:0016020.membrane;	-	-	-
comp1434_c0_seq1	0.51	0.48	1.36	-0.0874628	no	1.41504	no	-	-	242	-	-	-	-	-	-	-	-	-	-	-	-	-	-	-
comp1435_c0_seq1	0.97	0.73	0.44	-0.410088	no	-1.14048	no	-	-	212	-	-	-	-	-	-	-	-	-	-	-	-	-	-	-
comp1436_c0_seq2	0.25	0.53	0.92	1.08406	no	1.87971	no	-	-	332	-	-	-	-	-	-	-	-	-	-	-	-	-	-	-
comp1438_c0_seq1	0.68	0.62	0.39	-0.133267	no	-0.802061	no	-	-	240	-	-	-	-	-	-	-	-	-	-	-	-	-	-	-
comp1439_c0_seq1	0.54	0.8	0.7	0.567041	no	0.374396	no	-	-	268	-	-	-	-	-	-	-	-	-	-	-	-	-	-	-
comp1443_c0_seq1	0.73	0.69	1.04	-0.0813001	no	0.510615	no	-	-	226	-	-	-	-	tr|F6H8Q9|F6H8Q9_VITVI Putative uncharacterized protein OS=Vitis vinifera GN=VIT_05s0049g01560 PE=4 SV=1	6e-11	emb|CBI23691.3| unnamed protein product [Vitis vinifera]	6e-11	-	-	-	GO:0005488.binding;	-	-	-
comp1446_c0_seq1	0.97	0.63	1.87	-0.622633	no	0.946982	no	-	-	276	-	-	-	-	-	-	-	-	-	-	-	-	-	-	-
comp1450_c0_seq1	0.28	0.46	0.56	0.716207	no	1	no	-	-	293	-	-	-	-	-	-	-	-	-	-	-	-	-	-	-
comp1451_c0_seq1	1.25	0.34	0	-1.87832	no	#NUM!	no	-	-	230	-	-	-	-	-	-	-	-	-	-	-	-	-	-	-
comp1453_c0_seq1	0.86	1.09	0.55	0.34192	no	-0.644905	no	-	-	214	-	-	-	-	-	-	-	-	-	-	-	-	-	-	-
comp1454_c0_seq1	0.68	0.95	1.33	0.482393	no	0.96782	no	-	-	635	-	-	-	-	-	-	-	-	-	-	-	-	-	-	-
comp1455_c0_seq1	1.31	0.22	0.26	-2.57399	no	-2.33298	no	-	-	266	-	-	-	-	-	-	-	-	-	-	-	-	-	-	-
comp1456_c0_seq1	1.08	0.98	0.84	-0.140178	no	-0.36257	no	-	-	417	-	-	-	-	-	-	-	-	-	-	-	-	-	-	-
comp1457_c0_seq1	0.58	0.62	1.42	0.0962153	no	1.29177	no	-	-	281	-	-	-	-	-	-	-	-	-	-	-	-	-	-	-
comp1458_c0_seq1	0.61	1.41	0	1.20881	no	#NUM!	no	-	-	235	-	-	-	-	tr|A5ACM2|A5ACM2_VITVI Putative uncharacterized protein OS=Vitis vinifera GN=VITISV_001347 PE=4 SV=1	2e-07	emb|CBI20388.3| unnamed protein product [Vitis vinifera]	1e-07	-	-	-	-	-	-	-
comp1459_c0_seq1	1.68	0.43	0.3	-1.96605	no	-2.48543	no	-	-	318	-	-	-	-	-	-	-	-	-	-	-	-	-	-	-
comp1460_c0_seq1	2.06	0.17	0.42	-3.59904	no	-2.29418	no	-	-	226	-	-	-	-	-	-	-	-	-	-	-	-	-	-	-
comp1462_c0_seq1	0.46	0.51	0.7	0.148863	no	0.605721	no	-	-	267	-	-	-	-	-	-	-	-	-	-	-	-	-	-	-
comp1463_c0_seq1	0.8	1.2	1.83	0.584963	no	1.19377	no	-	-	205	-	-	-	-	tr|A2Q3E4|A2Q3E4_MEDTR RNA-directed DNA polymerase ; HMG-I and HMG-Y. DNA-binding. putative OS=Medicago truncatula GN=MtrDRAFT_AC155881g8v1 PE=4 SV=1	1e-15	gb|ABN08144.1| RNA-directed DNA polymerase ; HMG-I and HMG-Y. DNA-binding. putative [Medicago truncatula]	1e-15	-	-	-	GO:0003964.RNA-directed DNA polymerase activity;GO:0003723.RNA binding;GO:0003677.DNA binding;GO:0006278.RNA-dependent DNA replication;	-	-	-
comp1465_c0_seq1	1.64	0.11	1.11	-3.89812	no	-0.563136	no	-	-	339	-	-	-	-	-	-	-	-	-	-	-	-	-	-	-
comp1466_c0_seq1	1.07	1.66	0.09	0.633572	no	-3.57154	no	-	-	270	-	-	-	-	-	-	-	-	-	-	-	-	-	-	-
comp1467_c0_seq1	0.68	0.45	1.09	-0.59561	no	0.680721	no	-	-	302	-	-	-	-	tr|C6ZS43|C6ZS43_SOYBN NBS-LRR type disease resistance protein OS=Glycine max PE=2 SV=1	1e-12	ref|NP_001235671.1| NBS-LRR type disease resistance protein [Glycine max] gb|ACM89637.1| NBS-LRR type disease resistance protein [Glycine max]	1e-12	-	-	T	GO:0005524.ATP binding;GO:0006952.defense response;GO:0006915.apoptotic process;	-	-	-
comp1468_c0_seq1	0.67	1.03	0.53	0.620411	no	-0.338169	no	-	-	490	-	-	-	-	-	-	-	-	-	-	-	-	-	-	-
comp1470_c0_seq2	1.02	0.4	0.59	-1.3505	no	-0.789782	no	-	-	441	-	-	-	-	-	-	-	-	-	-	-	-	-	-	-
comp1472_c0_seq1	0.82	1.06	0.68	0.370368	no	-0.270089	no	MIPEP	mitochondrial intermediate peptidase	550	-	-	-	-	tr|F6HAR8|F6HAR8_VITVI Putative uncharacterized protein OS=Vitis vinifera GN=VIT_16s0022g01260 PE=3 SV=1	6e-51	emb|CBI24552.3| unnamed protein product [Vitis vinifera]	7e-51	-	-	-	GO:0046872.metal ion binding;GO:0016787.hydrolase activity;GO:0008237.metallopeptidase activity;GO:0008233.peptidase activity;GO:0006508.proteolysis;GO:0004222.metalloendopeptidase activity;	EC:3.4.24.59	K01410	-
comp1473_c0_seq1	1.56	1.11	0.22	-0.490986	no	-2.82597	no	-	-	421	sp|Q7M443|CHIT2_TULBA Chitinase 2 OS=Tulipa bakeri PE=1 SV=1	3e-70	gnl|CDD|119361 cd06544. GH18_narbonin. Narbonin is a plant 2S protein from the globulin fraction of narbon bean (Vicia narbonensis L.) cotyledons with unknown function. Narbonin has a glycosyl hydrolase family 18 (GH18) domain without the conserved catalytic residues and with no known enzymatic activity. Narbonin amounts to up to 3% of the total seed globulins of mature seeds and was thought to b…	5e-80	tr|B9T3J2|B9T3J2_RICCO Chitinase 1. putative OS=Ricinus communis GN=RCOM_1264000 PE=3 SV=1	9e-73	ref|XP_002532811.1| Chitinase 1 precursor. putative [Ricinus communis] gb|EEF29568.1| Chitinase 1 precursor. putative [Ricinus communis]	8e-73	B9T3J2_RICCO/35-244 PF00704.23;Glyco_hydro_18;	9e-75	-	GO:0008152.metabolic process;GO:0003824.catalytic activity;GO:0016798.hydrolase activity. acting on glycosyl bonds;GO:0004553.hydrolase activity. hydrolyzing O-glycosyl compounds;GO:0043169.cation binding;GO:0008061.chitin binding;GO:0006032.chitin catabolic process;GO:0016787.hydrolase activity;GO:0000272.polysaccharide catabolic process;GO:0005975.carbohydrate metabolic process;GO:0004568.chiti…	-	-	-
comp1475_c0_seq1	0.34	0.22	1.64	-0.628031	no	2.27009	no	-	-	358	-	-	-	-	-	-	-	-	-	-	-	-	-	-	-
comp1476_c0_seq1	1.8	0.7	0.09	-1.36257	no	-4.32193	no	HSPA1_8	heat shock 70kDa protein 1/8	251	sp|Q9C7X7|HSP7N_ARATH Heat shock 70 kDa protein 18 OS=Arabidopsis thaliana GN=HSP70-18 PE=1 SV=1	1e-34	gnl|CDD|185395 PTZ00009. PTZ00009. heat shock 70 kDa protein; Provisional.	2e-46	tr|D4P5A4|D4P5A4_NICBE HSP70-like protein (Fragment) OS=Nicotiana benthamiana PE=2 SV=1	5e-36	gb|ADD69959.1| HSP70-like protein [Nicotiana benthamiana]	5e-36	Q41291_SORBI/9-209 PF00012.15;HSP70;	6e-35	O	GO:0005524.ATP binding;GO:0000166.nucleotide binding;GO:0006950.response to stress;	-	K03283	ko03040. Spliceosome;ko04010. MAPK signaling pathway;ko04141. Protein processing in endoplasmic reticulum;ko04144. Endocytosis;ko04612. Antigen processing and presentation;ko05134. Legionellosis;ko05145. Toxoplasmosis;ko05162. Measles;ko05164. Influenza A;ko05169. Epstein-Barr virus infection;
comp1477_c0_seq1	0.47	1.76	0.44	1.90484	no	-0.0951572	no	-	-	265	-	-	-	-	-	-	-	-	-	-	-	-	-	-	-
comp1479_c0_seq1	0.96	1.81	0.71	0.914883	no	-0.435215	no	-	-	429	-	-	gnl|CDD|187703 cd09279. RNase_HI_archaeal_like. RNAse HI family that includes Archaeal RNase HI. Ribonuclease H (RNase H) is classified into two evolutionarily unrelated families. type 1 (prokaryotic RNase HI. eukaryotic RNase H1 and viral RNase H) and type 2 (prokaryotic RNase HII and HIII. and eukaryotic RNase H2). RNase H is an endonuclease that cleaves the RNA strand of an RNA/DNA hybrid in a…	3e-35	tr|A5BET8|A5BET8_VITVI Putative uncharacterized protein OS=Vitis vinifera GN=VITISV_009398 PE=4 SV=1	1e-21	emb|CAN70076.1| hypothetical protein VITISV_009398 [Vitis vinifera]	1e-21	E1QGT2_DESB2/111-199 PF13456.1;RVT_3;	9e-17	-	GO:0003964.RNA-directed DNA polymerase activity;GO:0003723.RNA binding;GO:0004523.ribonuclease H activity;GO:0006278.RNA-dependent DNA replication;GO:0003676.nucleic acid binding;	-	-	-
comp1480_c0_seq1	0.13	1.07	0.84	3.04103	no	2.69188	no	-	-	309	-	-	-	-	-	-	-	-	-	-	-	-	-	-	-
comp1481_c0_seq1	1.59	0.45	0.18	-1.82103	no	-3.14296	no	-	-	259	-	-	-	-	-	-	-	-	-	-	-	-	-	-	-
comp1482_c0_seq1	0.61	0.98	0.3	0.683973	no	-1.02385	no	-	-	237	-	-	-	-	-	-	-	-	-	-	-	-	-	-	-
comp1483_c0_seq1	1.6	0.48	0.16	-1.73697	no	-3.32193	no	-	-	1144	-	-	gnl|CDD|153167 cd04895. ACT_ACR_1. ACT domain-containing protein which is composed almost entirely of four ACT domain repeats (the "ACR" protein). This CD includes the N-terminal ACT domain. of a novel type of ACT domain-containing protein which is composed almost entirely of four ACT domain repeats (the "ACR" protein). ACR proteins. found only in Arabidopsis and Oryza. as yet. are proposed to fu…	5e-40	tr|B9RBU8|B9RBU8_RICCO Amino acid binding protein. putative OS=Ricinus communis GN=RCOM_1681230 PE=4 SV=1	1e-161	ref|XP_002509632.1| amino acid binding protein. putative [Ricinus communis] gb|EEF51019.1| amino acid binding protein. putative [Ricinus communis]	1e-161	A5ADW0_VITVI/36-99 PF01842.20;ACT;	1e-30	-	GO:0016597.amino acid binding;GO:0008152.metabolic process;	-	-	-
comp1484_c0_seq1	0.57	0.58	1.02	0.025091	no	0.839535	no	-	-	436	-	-	-	-	-	-	-	-	-	-	-	-	-	-	-
comp1486_c0_seq1	0.49	1.02	0.76	1.05772	no	0.633218	no	-	-	589	sp|Q9FFE3|PP388_ARATH Pentatricopeptide repeat-containing protein At5g16420. mitochondrial OS=Arabidopsis thaliana GN=At5g16420 PE=2 SV=1	4e-47	-	-	tr|D7UA12|D7UA12_VITVI Putative uncharacterized protein OS=Vitis vinifera GN=VIT_14s0060g01400 PE=4 SV=1	5e-67	ref|XP_002278172.1| PREDICTED: pentatricopeptide repeat-containing protein At5g16420. mitochondrial [Vitis vinifera] emb|CBI39576.3| unnamed protein product [Vitis vinifera]	5e-67	-	-	-	GO:0016668.oxidoreductase activity. acting on a sulfur group of donors. NAD or NADP as acceptor;GO:0005488.binding;GO:0055114.oxidation-reduction process;GO:0016491.oxidoreductase activity;	-	-	-
comp1487_c0_seq1	1.25	0.24	0.86	-2.38082	no	-0.53952	no	-	-	329	-	-	-	-	-	-	-	-	-	-	-	-	-	-	-
comp1489_c0_seq1	0.63	1.4	1.29	1.152	no	1.03395	no	-	-	292	-	-	-	-	tr|D7SJW4|D7SJW4_VITVI Putative uncharacterized protein OS=Vitis vinifera GN=VIT_06s0004g06750 PE=4 SV=1	1e-08	ref|XP_002278953.1| PREDICTED: U-box domain-containing protein 43-like [Vitis vinifera]	1e-08	D7SJW4_VITVI/1-229 PB000413; Pfam-B_413;	3e-10	-	GO:0000151.ubiquitin ligase complex;GO:0016567.protein ubiquitination;GO:0005488.binding;GO:0004842.ubiquitin-protein ligase activity;	-	-	-
comp1490_c0_seq1	0.63	1.2	0.72	0.929611	no	0.192645	no	-	-	325	-	-	-	-	-	-	-	-	-	-	-	-	-	-	-
comp1491_c0_seq2	2.05	0.53	0.73	-1.95156	no	-1.48966	no	-	-	291	-	-	-	-	-	-	-	-	-	-	-	-	-	-	-
comp1492_c0_seq1	1.65	1.25	0.54	-0.400538	no	-1.61143	no	-	-	436	-	-	-	-	-	-	-	-	-	-	-	-	-	-	-
comp1494_c0_seq1	0.72	0.68	1.65	-0.0824622	no	1.1964	no	-	-	284	-	-	-	-	-	-	-	-	-	-	-	-	-	-	-
comp1495_c0_seq1	0.37	2.59	1.04	2.80735	no	1.49099	no	-	-	225	-	-	-	-	-	-	-	-	-	-	-	-	-	-	-
comp1496_c0_seq1	1.6	0.43	0.26	-1.89566	no	-2.62149	no	-	-	360	-	-	-	-	-	-	-	-	-	-	-	-	-	-	-
comp1497_c0_seq1	1.37	0.97	0.39	-0.498119	no	-1.81263	no	-	-	240	-	-	-	-	-	-	-	-	-	-	-	-	-	-	-
comp1499_c0_seq1	0.48	0.51	0.96	0.0874628	no	1	no	-	-	684	-	-	-	-	-	-	-	-	-	-	-	-	-	-	-
comp1502_c0_seq1	0.57	0.14	0.82	-2.02554	no	0.524662	no	-	-	288	sp|Q9ZQ89|UPS2_ARATH Ureide permease 2 OS=Arabidopsis thaliana GN=UPS2 PE=2 SV=2	1e-29	gnl|CDD|191696 pfam07168. Ureide_permease. Ureide permease. Heterocyclic nitrogen compounds may serve as nitrogen sources or nitrogen transport compounds in plants that are not able to fix nitrogen. This family represents ureide permease. a transporter of a wide spectrum of oxo derivatives of heterocyclic nitrogen compounds. including allantoin. uric acid and xanthine; it has 10 putative transmem…	3e-40	tr|Q0IN64|Q0IN64_ORYSJ Os12g0502800 protein OS=Oryza sativa subsp. japonica GN=Os12g0502800 PE=2 SV=1	7e-30	ref|NP_001066832.1| Os12g0502800 [Oryza sativa Japonica Group] gb|ABA98644.1| Ureide permease 2. putative. expressed [Oryza sativa Japonica Group] dbj|BAF29851.1| Os12g0502800 [Oryza sativa Japonica Group] dbj|BAG93639.1| unnamed protein product [Oryza sativa Japonica Group] dbj|BAG97647.1| unnamed protein product [Oryza sativa Japonica Group]	6e-30	Q2QQ91_ORYSJ/49-393 PF07168.6;Ureide_permease;	8e-31	-	GO:0016020.membrane;GO:0006810.transport;GO:0005524.ATP binding;GO:0000166.nucleotide binding;GO:0016021.integral to membrane;	-	-	-
comp1503_c0_seq1	0.87	0.34	0.23	-1.35548	no	-1.91938	no	-	-	400	-	-	-	-	-	-	-	-	-	-	-	-	-	-	-
comp1504_c0_seq1	1.51	0.33	0	-2.19401	no	#NUM!	no	-	-	354	-	-	-	-	-	-	-	-	-	-	-	-	-	-	-
comp1505_c0_seq1	1.45	0.63	0.28	-1.20263	no	-2.37255	no	-	-	497	-	-	-	-	-	-	-	-	-	-	-	-	-	-	-
comp1506_c0_seq2	0.82	1.12	0.31	0.449803	no	-1.40336	no	-	-	452	-	-	-	-	-	-	-	-	-	-	-	-	-	-	-
comp1507_c0_seq2	0.23	0.96	0.18	2.0614	no	-0.353637	no	-	-	264	-	-	-	-	-	-	-	-	-	-	-	-	-	-	-
comp1508_c0_seq1	1.33	0.69	2.36	-0.946758	no	0.827361	no	-	-	339	-	-	-	-	-	-	-	-	-	-	-	-	-	-	-
comp1510_c0_seq1	0.29	1.45	0.67	2.32193	no	1.20811	no	-	-	565	-	-	-	-	tr|B9HC32|B9HC32_POPTR Predicted protein OS=Populus trichocarpa GN=POPTRDRAFT_762402 PE=4 SV=1	1e-26	ref|XP_002308172.1| predicted protein [Populus trichocarpa] gb|EEE91695.1| predicted protein [Populus trichocarpa]	1e-26	B9I279_POPTR/8-127 PF00075.19;RNase_H;	9e-12	-	GO:0003964.RNA-directed DNA polymerase activity;GO:0003723.RNA binding;GO:0004523.ribonuclease H activity;GO:0006278.RNA-dependent DNA replication;GO:0003676.nucleic acid binding;	-	-	-
comp1512_c0_seq2	1	0.4	0.61	-1.32193	no	-0.713119	no	-	-	578	-	-	-	-	-	-	-	-	-	-	-	-	-	-	-
comp1514_c0_seq1	0.79	0.69	0.06	-0.195256	no	-3.71882	no	-	-	366	-	-	-	-	-	-	-	-	-	-	-	-	-	-	-
comp1517_c0_seq1	0.72	0.34	1.08	-1.08246	no	0.584963	no	-	-	456	-	-	-	-	-	-	-	-	-	-	-	-	-	-	-
comp1518_c0_seq1	1.07	0.77	0.29	-0.47468	no	-1.88349	no	-	-	327	-	-	-	-	-	-	-	-	-	-	-	-	-	-	-
comp1519_c0_seq2	0.69	0.73	0.44	0.0813001	no	-0.649093	no	-	-	533	-	-	-	-	-	-	-	-	-	-	-	-	-	-	-
comp1521_c0_seq1	1.59	0.25	0	-2.66903	no	#NUM!	no	-	-	311	-	-	-	-	-	-	-	-	-	-	-	-	-	-	-
comp1522_c0_seq1	0.79	0.53	0.64	-0.57586	no	-0.303781	no	-	-	441	-	-	-	-	-	-	-	-	-	-	-	-	-	-	-
comp1523_c0_seq1	1.04	0.14	0.51	-2.89308	no	-1.02801	no	ND5	NADH-ubiquinone oxidoreductase chain 5	276	sp|P10330|NU5M_OENBE NADH-ubiquinone oxidoreductase chain 5 OS=Oenothera berteriana GN=ND5 PE=2 SV=2	5e-55	gnl|CDD|177253 MTH00210. ND5. NADH dehydrogenase subunit 5; Provisional.	2e-40	tr|F8TCB7|F8TCB7_BYRCR NADH dehydrogenase subunit 5 (Fragment) OS=Byrsonima crassifolia GN=nad5 PE=4 SV=1	6e-57	gb|AEH04462.1| NADH dehydrogenase subunit 5 [Byrsonima crassifolia]	5e-57	A1XJT4_9ASPA/44-322 PF00361.15;Oxidored_q1;	3e-14	C	GO:0016020.membrane;GO:0006810.transport;GO:0042773.ATP synthesis coupled electron transport;GO:0055114.oxidation-reduction process;GO:0022900.electron transport chain;GO:0005743.mitochondrial inner membrane;GO:0016021.integral to membrane;GO:0070469.respiratory chain;GO:0005739.mitochondrion;GO:0008137.NADH dehydrogenase (ubiquinone) activity;GO:0016491.oxidoreductase activity;	EC:1.6.5.3	K03883	ko00190. Oxidative phosphorylation;ko05012. Parkinson's disease;
comp1524_c0_seq2	0	1.26	0.85	#DIV/0!	no	#DIV/0!	no	-	-	277	-	-	-	-	tr|F6H159|F6H159_VITVI Putative uncharacterized protein OS=Vitis vinifera GN=VIT_18s0001g08380 PE=3 SV=1	2e-06	ref|XP_002285521.1| PREDICTED: homeobox protein knotted-1-like 2 [Vitis vinifera]	2e-06	-	-	-	GO:0005634.nucleus;GO:0003677.DNA binding;GO:0006355.regulation of transcription. DNA-dependent;GO:0043565.sequence-specific DNA binding;GO:0006351.transcription. DNA-dependent;GO:0003700.sequence-specific DNA binding transcription factor activity;	-	-	-
comp1525_c0_seq1	0.78	0.41	0.69	-0.92785	no	-0.176878	no	-	-	238	-	-	-	-	-	-	-	-	-	-	-	-	-	-	-
comp1527_c0_seq2	1.46	0.51	0.06	-1.5174	no	-4.60486	no	-	-	379	-	-	-	-	-	-	-	-	-	-	-	-	-	-	-
comp1529_c0_seq1	0.42	0.69	0.7	0.716207	no	0.736966	no	-	-	539	-	-	-	-	-	-	-	-	-	-	-	-	-	-	-
comp1530_c0_seq2	1.13	1.09	0.66	-0.0519946	no	-0.775785	no	DDX11. CHL1. CTF1	chromosome transmission fidelity protein 1	783	sp|A8MPP1|D11L8_HUMAN Putative ATP-dependent RNA helicase DDX11-like protein 8 OS=Homo sapiens GN=DDX11L8 PE=1 SV=1	4e-49	gnl|CDD|161953 TIGR00604. rad3. DNA repair helicase (rad3). All proteins in this family for which funcitons are known are DNA-DNA helicases that funciton in the initiation of transcription and nucleotide excision repair as part of the TFIIH complex. This family is based on the phylogenomic analysis of JA Eisen (1999. Ph.D. Thesis. Stanford University).	5e-59	tr|B9GG23|B9GG23_POPTR Predicted protein OS=Populus trichocarpa GN=POPTRDRAFT_797535 PE=4 SV=1	8e-120	ref|XP_002299703.1| predicted protein [Populus trichocarpa] gb|EEE84508.1| predicted protein [Populus trichocarpa]	7e-120	B9GG23_POPTR/665-883 PF13307.1;Helicase_C_2;	2e-107	L	GO:0005634.nucleus;GO:0003677.DNA binding;GO:0005524.ATP binding;GO:0006139.nucleobase-containing compound metabolic process;GO:0004386.helicase activity;GO:0008026.ATP-dependent helicase activity;GO:0004003.ATP-dependent DNA helicase activity;GO:0003676.nucleic acid binding;GO:0016817.hydrolase activity. acting on acid anhydrides;GO:0016787.hydrolase activity;GO:0000166.nucleotide binding;GO:001…	EC:3.6.4.13	K11273	-
comp1531_c0_seq1	0.92	0.29	1.76	-1.66558	no	0.93587	no	-	-	267	-	-	-	-	-	-	-	-	-	-	-	-	-	-	-
comp1532_c0_seq1	0.65	0.62	1.12	-0.0681715	no	0.784987	no	-	-	252	-	-	-	-	-	-	-	-	-	-	-	-	-	-	-
comp1533_c0_seq1	1.78	0.56	0.9	-1.66838	no	-0.98388	no	-	-	208	-	-	-	-	-	-	-	-	-	-	-	-	-	-	-
comp1534_c0_seq1	2.01	0.78	0	-1.36565	no	#NUM!	no	-	-	675	-	-	gnl|CDD|175986 cd04019. C2C_MCTP_PRT_plant. C2 domain third repeat found in Multiple C2 domain and Transmembrane region Proteins (MCTP); plant subset. MCTPs are involved in Ca2+ signaling at the membrane. Plant-MCTPs are composed of a variable N-terminal sequence. four C2 domains. two transmembrane regions (TMRs). and a short C-terminal sequence. It is one of four protein classes that are anchore…	2e-44	tr|F6GTA5|F6GTA5_VITVI Putative uncharacterized protein OS=Vitis vinifera GN=VIT_17s0000g05700 PE=4 SV=1	1e-83	ref|XP_002267314.1| PREDICTED: uncharacterized protein LOC100262158 [Vitis vinifera]	1e-83	D7SIF9_VITVI/416-502 PF00168.25;C2;	3e-10	-	-	-	-	-
comp1535_c0_seq1	6.14	0	0.44	#NUM!	no	-3.80266	no	-	-	214	-	-	-	-	-	-	-	-	-	-	-	-	-	-	-
comp1536_c0_seq1	1.99	0	1.37	#NUM!	no	-0.538593	no	-	-	206	-	-	-	-	-	-	-	-	-	-	-	-	-	-	-
comp1538_c0_seq1	0.09	1.05	0.2	3.54432	no	1.152	no	DRS2. ATP8A	phospholipid-transporting ATPase	240	sp|Q9LVK9|ALA7_ARATH Putative phospholipid-transporting ATPase 7 OS=Arabidopsis thaliana GN=ALA7 PE=2 SV=3	2e-34	gnl|CDD|200120 TIGR01652. ATPase-Plipid. phospholipid-translocating P-type ATPase. flippase. This model describes the P-type ATPase responsible for transporting phospholipids from one leaflet of bilayer membranes to the other. These ATPases are found only in eukaryotes.	4e-50	tr|G3LKL4|G3LKL4_9BRAS AT1G54280-like protein (Fragment) OS=Capsella rubella PE=3 SV=1	5e-35	gb|AEN81102.1| AT1G54280-like protein. partial [Capsella grandiflora] gb|AEN81103.1| AT1G54280-like protein. partial [Capsella grandiflora] gb|AEN81104.1| AT1G54280-like protein. partial [Capsella rubella] gb|AEN81105.1| AT1G54280-like protein. partial [Capsella rubella] gb|AEN81106.1| AT1G54280-like protein. partial [Capsella rubella] gb|AEN81107.1| AT1G54280-like protein. partial [Capsella rube…	4e-35	D7SIS8_VITVI/109-414 PF00122.15;E1-E2_ATPase;	4e-32	RP	GO:0000287.magnesium ion binding;GO:0015662.ATPase activity. coupled to transmembrane movement of ions. phosphorylative mechanism;GO:0005524.ATP binding;GO:0006754.ATP biosynthetic process;GO:0046872.metal ion binding;GO:0016820.hydrolase activity. acting on acid anhydrides. catalyzing transmembrane movement of substances;GO:0000166.nucleotide binding;GO:0015914.phospholipid transport;GO:0016021.…	EC:3.6.3.1	K14802	-
comp1540_c0_seq1	0.21	0.75	0.24	1.8365	no	0.192645	no	-	-	391	-	-	-	-	-	-	-	-	-	-	-	-	-	-	-
comp1541_c0_seq1	0.47	0.28	0.87	-0.747234	no	0.888355	no	-	-	351	-	-	-	-	-	-	-	-	-	-	-	-	-	-	-
comp1543_c0_seq1	1	0.63	0.51	-0.666576	no	-0.971431	no	-	-	368	-	-	-	-	-	-	-	-	-	-	-	-	-	-	-
comp1545_c0_seq1	1.25	0.58	0.52	-1.1078	no	-1.26534	no	-	-	541	-	-	-	-	-	-	-	-	-	-	-	-	-	-	-
comp1546_c0_seq1	0.77	0.94	0.88	0.287802	no	0.192645	no	-	-	373	-	-	-	-	-	-	-	-	-	-	-	-	-	-	-
comp1547_c0_seq2	1.19	0.75	0	-0.665999	no	#NUM!	no	-	-	260	sp|Q9FLB4|DRL31_ARATH Putative disease resistance protein At5g05400 OS=Arabidopsis thaliana GN=At5g05400 PE=2 SV=1	5e-08	gnl|CDD|201512 pfam00931. NB-ARC. NB-ARC domain.	2e-06	tr|A5BHM3|A5BHM3_VITVI Putative uncharacterized protein OS=Vitis vinifera GN=VITISV_015136 PE=4 SV=1	3e-21	emb|CBI22416.3| unnamed protein product [Vitis vinifera]	5e-22	E0CUF8_VITVI/1-132 PF00931.17;NB-ARC;	1e-22	T	GO:0005524.ATP binding;GO:0006952.defense response;GO:0000166.nucleotide binding;GO:0017111.nucleoside-triphosphatase activity;GO:0006915.apoptotic process;	-	-	-
comp1550_c0_seq1	1.58	0.19	0.7	-3.05585	no	-1.1745	no	-	-	300	-	-	-	-	-	-	-	-	-	-	-	-	-	-	-
comp1551_c0_seq1	0.55	0.87	0.35	0.661584	no	-0.652077	no	-	-	337	-	-	gnl|CDD|191629 pfam06880. DUF1262. Protein of unknown function (DUF1262). This family represents a conserved region within a number of proteins of unknown function that seem to be specific to Arabidopsis thaliana. Note that some family members contain more than one copy of this region.	2e-37	tr|A9PCC5|A9PCC5_POPTR Predicted protein OS=Populus trichocarpa GN=POPTRDRAFT_556174 PE=2 SV=1	1e-34	ref|XP_002305971.1| predicted protein [Populus trichocarpa] gb|ABK94028.1| unknown [Populus trichocarpa] gb|EEE86482.1| predicted protein [Populus trichocarpa]	9e-35	A9PCC5_POPTR/23-123 PF06880.6;DUF1262;	3e-30	-	-	-	-	-
comp1552_c0_seq1	0.15	0.21	0.91	0.485427	no	2.6009	no	-	-	283	-	-	-	-	-	-	-	-	-	-	-	-	-	-	-
comp1553_c0_seq1	0.21	1.17	0.34	2.47805	no	0.695145	no	-	-	481	-	-	-	-	-	-	-	-	-	-	-	-	-	-	-
comp1555_c0_seq1	0.39	0.25	1.12	-0.641546	no	1.52195	no	-	-	314	-	-	-	-	-	-	-	-	-	-	-	-	-	-	-
comp1556_c0_seq1	0.7	1.16	0.6	0.728698	no	-0.222392	no	-	-	234	-	-	-	-	-	-	-	-	-	-	-	-	-	-	-
comp1557_c0_seq1	0.24	1.36	0.82	2.5025	no	1.77259	no	-	-	343	-	-	-	-	-	-	-	-	-	-	-	-	-	-	-
comp1558_c0_seq1	0.56	0.16	1.72	-1.80735	no	1.61891	no	-	-	369	-	-	-	-	-	-	-	-	-	-	-	-	-	-	-
comp1559_c0_seq1	1.23	0.49	0	-1.3278	no	#NUM!	no	-	-	400	sp|Q1PFQ9|PPR62_ARATH Pentatricopeptide repeat-containing protein At1g28690. mitochondrial OS=Arabidopsis thaliana GN=PCMP-E34 PE=2 SV=2	1e-37	gnl|CDD|178630 PLN03081. PLN03081. pentatricopeptide (PPR) repeat-containing protein; Provisional.	2e-45	tr|I1JDA6|I1JDA6_SOYBN Uncharacterized protein OS=Glycine max PE=4 SV=1	2e-56	ref|XP_002299253.1| predicted protein [Populus trichocarpa] gb|EEE84058.1| predicted protein [Populus trichocarpa]	4e-50	A5C7H1_VITVI/361-410 PF13041.1;PPR_2;	1e-19	-	GO:0005488.binding;	-	-	-
comp1560_c0_seq1	0.66	0.55	0.57	-0.263034	no	-0.211504	no	-	-	248	-	-	-	-	-	-	-	-	-	-	-	-	-	-	-
comp1561_c0_seq1	0.62	0.33	0.71	-0.909802	no	0.195551	no	-	-	529	-	-	-	-	-	-	-	-	-	-	-	-	-	-	-
comp1563_c0_seq1	0.66	0.46	0.41	-0.520832	no	-0.686842	no	-	-	341	-	-	-	-	-	-	-	-	-	-	-	-	-	-	-
comp1565_c0_seq1	2.51	1.87	1.03	-0.424649	no	-1.28504	no	-	-	229	-	-	-	-	-	-	-	-	-	-	-	-	-	-	-
comp1566_c0_seq1	0.68	0.48	0.39	-0.5025	no	-0.802061	no	-	-	241	-	-	-	-	-	-	-	-	-	-	-	-	-	-	-
comp1567_c0_seq1	0	0.33	2.2	#DIV/0!	no	#DIV/0!	no	-	-	299	-	-	-	-	-	-	-	-	-	-	-	-	-	-	-
comp1568_c0_seq1	2.64	1.85	0.08	-0.513013	no	-5.04439	no	-	-	280	-	-	-	-	-	-	-	-	-	-	-	-	-	-	-
comp1572_c0_seq1	1.17	0.61	0.96	-0.939627	no	-0.285402	no	-	-	317	-	-	-	-	tr|F6H7C6|F6H7C6_VITVI Putative uncharacterized protein OS=Vitis vinifera GN=VIT_16s0098g00420 PE=3 SV=1	4e-14	ref|XP_002263106.2| PREDICTED: probable receptor-like protein kinase At1g67000-like [Vitis vinifera]	7e-14	-	-	-	GO:0005524.ATP binding;GO:0004674.protein serine/threonine kinase activity;GO:0004672.protein kinase activity;GO:0006468.protein phosphorylation;GO:0016772.transferase activity. transferring phosphorus-containing groups;	-	-	-
comp1573_c0_seq1	0.54	0.65	0.78	0.26748	no	0.530515	no	-	-	422	-	-	-	-	tr|A5BIY3|A5BIY3_VITVI Putative uncharacterized protein OS=Vitis vinifera GN=VITISV_020730 PE=4 SV=1	5e-40	emb|CAN65707.1| hypothetical protein VITISV_020730 [Vitis vinifera]	4e-40	A5AEG6_VITVI/4-349 PB000595; Pfam-B_595;	4e-35	-	GO:0003964.RNA-directed DNA polymerase activity;GO:0003723.RNA binding;GO:0006278.RNA-dependent DNA replication;	-	-	-
comp1575_c0_seq1	0.76	0.56	1.26	-0.440573	no	0.729352	no	-	-	484	sp|Q9LUJ2|PP249_ARATH Pentatricopeptide repeat-containing protein At3g22690 OS=Arabidopsis thaliana GN=PCMP-H56 PE=2 SV=1	3e-29	gnl|CDD|178626 PLN03077. PLN03077. Protein ECB2; Provisional.	1e-26	tr|B9HUS7|B9HUS7_POPTR Predicted protein OS=Populus trichocarpa GN=POPTRDRAFT_769280 PE=4 SV=1	5e-29	ref|XP_002314675.1| predicted protein [Populus trichocarpa] gb|EEF00846.1| predicted protein [Populus trichocarpa]	5e-29	Q0IRZ1_ORYSJ/383-435 PF13041.1;PPR_2;	7e-06	-	GO:0005488.binding;	-	-	-
comp1577_c0_seq1	0.72	0.91	0.41	0.33787	no	-0.812373	no	-	-	342	-	-	-	-	-	-	-	-	-	-	-	-	-	-	-
comp1579_c0_seq1	0.26	0.25	0.59	-0.0565835	no	1.1822	no	-	-	316	-	-	-	-	tr|I1IFX6|I1IFX6_BRADI Uncharacterized protein OS=Brachypodium distachyon GN=BRADI3G61082 PE=4 SV=1	2e-14	ref|XP_003581610.1| PREDICTED: uncharacterized protein LOC100840703 [Brachypodium distachyon]	9e-14	E4Z8N8_MALDO/228-472 PF00078.22;RVT_1;	2e-13	-	-	-	-	-
comp1582_c0_seq1	1.01	0.95	0	-0.0883559	no	#NUM!	no	-	-	204	-	-	-	-	-	-	-	-	-	-	-	-	-	-	-
comp1583_c0_seq1	1.06	0.36	0.52	-1.558	no	-1.02748	no	-	-	272	-	-	-	-	-	-	-	-	-	-	-	-	-	-	-
comp1586_c0_seq1	1.72	0.6	0	-1.51937	no	#NUM!	no	-	-	454	-	-	-	-	-	-	-	-	-	-	-	-	-	-	-
comp1587_c0_seq1	0.94	0.15	1.44	-2.6477	no	0.615336	no	-	-	261	-	-	-	-	-	-	-	-	-	-	-	-	-	-	-
comp1588_c0_seq1	0.79	0.29	0.63	-1.4458	no	-0.326501	no	-	-	336	-	-	-	-	-	-	-	-	-	-	-	-	-	-	-
comp1589_c0_seq1	0.77	0.82	0.33	0.0907655	no	-1.22239	no	-	-	213	-	-	-	-	-	-	-	-	-	-	-	-	-	-	-
comp1590_c0_seq1	1.98	0	0	#NUM!	no	#NUM!	no	-	-	301	-	-	-	-	-	-	-	-	-	-	-	-	-	-	-
comp1591_c0_seq1	0.4	0.59	0.56	0.560715	no	0.485427	no	-	-	464	-	-	-	-	-	-	-	-	-	-	-	-	-	-	-
comp1592_c0_seq1	0.24	0.81	1.11	1.75489	no	2.20945	no	-	-	338	-	-	-	-	tr|I1I004|I1I004_BRADI Uncharacterized protein OS=Brachypodium distachyon GN=BRADI3G11987 PE=4 SV=1	9e-12	ref|XP_003571941.1| PREDICTED: RNA-directed DNA polymerase from mobile element jockey-like [Brachypodium distachyon]	2e-11	-	-	-	-	-	-	-
comp1594_c0_seq1	1.14	1.7	2.24	0.576501	no	0.974465	no	-	-	252	-	-	-	-	-	-	-	-	-	-	-	-	-	-	-
comp1595_c0_seq1	0.27	1.44	1.12	2.41504	no	2.05247	no	-	-	230	-	-	-	-	-	-	-	-	-	-	-	-	-	-	-
comp1596_c0_seq1	0.61	0.39	1.87	-0.645335	no	1.61616	no	-	-	201	-	-	-	-	-	-	-	-	-	-	-	-	-	-	-
comp1597_c0_seq1	0.11	1.95	0.08	4.1479	no	-0.459432	no	MYBP	myb proto-oncogene protein. plant	569	sp|Q4JL84|MYB59_ARATH Transcription factor MYB59 OS=Arabidopsis thaliana GN=MYB59 PE=2 SV=2	5e-71	gnl|CDD|178640 PLN03091. PLN03091. hypothetical protein; Provisional.	2e-41	tr|F6GV45|F6GV45_VITVI Putative uncharacterized protein OS=Vitis vinifera GN=VIT_06s0004g04140 PE=4 SV=1	1e-71	ref|XP_002284400.1| PREDICTED: transcription factor MYB59-like [Vitis vinifera]	1e-71	D7MSI4_ARALL/63-108 PF00249.26;Myb_DNA-binding;	1e-24	K	GO:0005634.nucleus;GO:0003677.DNA binding;GO:0006355.regulation of transcription. DNA-dependent;GO:0006351.transcription. DNA-dependent;	-	K09422	-
comp1598_c0_seq1	1.48	0.12	0.7	-3.62449	no	-1.08017	no	-	-	334	-	-	-	-	-	-	-	-	-	-	-	-	-	-	-
comp1599_c0_seq1	0.36	0.77	0.31	1.09686	no	-0.215729	no	-	-	226	-	-	-	-	-	-	-	-	-	-	-	-	-	-	-
comp1600_c0_seq1	0.51	0.9	0.17	0.819428	no	-1.58496	no	-	-	280	-	-	-	-	-	-	-	-	-	-	-	-	-	-	-
comp1601_c0_seq1	0.49	0.76	0.61	0.633218	no	0.316027	no	-	-	540	sp|Q9LUB9|Y5813_ARATH BTB/POZ domain-containing protein At5g48130 OS=Arabidopsis thaliana GN=At5g48130 PE=2 SV=1	6e-78	-	-	tr|B9IAQ3|B9IAQ3_POPTR Predicted protein (Fragment) OS=Populus trichocarpa GN=POPTRDRAFT_246949 PE=4 SV=1	7e-96	ref|XP_002321176.1| predicted protein [Populus trichocarpa] gb|EEE99491.1| predicted protein [Populus trichocarpa]	6e-96	D8QYY5_SELML/74-215 PB004958; Pfam-B_4958;	1e-24	-	GO:0007165.signal transduction;GO:0009416.response to light stimulus;GO:0004871.signal transducer activity;	-	-	-
comp1604_c0_seq1	0.62	0.71	0.85	0.195551	no	0.455195	no	-	-	331	-	-	-	-	-	-	-	-	-	-	-	-	-	-	-
comp1605_c0_seq2	1.14	0.26	0.47	-2.13245	no	-1.2783	no	-	-	301	-	-	-	-	-	-	-	-	-	-	-	-	-	-	-
comp1606_c0_seq1	1.66	0.63	2.27	-1.39776	no	0.451509	no	-	-	248	-	-	-	-	-	-	-	-	-	-	-	-	-	-	-
comp1607_c0_seq1	0.14	0	1.73	#NUM!	no	3.62727	no	-	-	298	-	-	-	-	-	-	-	-	-	-	-	-	-	-	-
comp1608_c0_seq1	0.65	0.31	0.19	-1.06817	no	-1.77444	no	-	-	252	-	-	-	-	-	-	-	-	-	-	-	-	-	-	-
comp1610_c0_seq2	0.82	0.39	1.41	-1.07215	no	0.781999	no	-	-	299	-	-	-	-	-	-	-	-	-	-	-	-	-	-	-
comp1614_c0_seq1	1.86	0	1.52	#NUM!	no	-0.291231	no	-	-	309	-	-	-	-	-	-	-	-	-	-	-	-	-	-	-
comp1622_c0_seq1	0.17	1.14	0.2	2.74543	no	0.234465	no	-	-	358	-	-	-	-	-	-	-	-	-	-	-	-	-	-	-
comp1623_c0_seq1	0.59	0.71	1.15	0.267104	no	0.962847	no	-	-	245	-	-	-	-	-	-	-	-	-	-	-	-	-	-	-
comp1624_c0_seq1	1.01	0.44	0.8	-1.19878	no	-0.336283	no	-	-	265	-	-	-	-	-	-	-	-	-	-	-	-	-	-	-
comp1625_c0_seq1	0.63	0.46	0.39	-0.453718	no	-0.691878	no	-	-	421	sp|P92519|M810_ARATH Uncharacterized mitochondrial protein AtMg00810 OS=Arabidopsis thaliana GN=AtMg00810 PE=4 SV=1	5e-31	-	-	tr|A5C2J9|A5C2J9_VITVI Putative uncharacterized protein OS=Vitis vinifera GN=VITISV_018493 PE=4 SV=1	3e-50	emb|CAN75233.1| hypothetical protein VITISV_018493 [Vitis vinifera]	3e-50	-	-	-	GO:0015074.DNA integration;GO:0003677.DNA binding;GO:0008233.peptidase activity;GO:0016779.nucleotidyltransferase activity;GO:0004518.nuclease activity;GO:0004190.aspartic-type endopeptidase activity;GO:0003676.nucleic acid binding;GO:0003964.RNA-directed DNA polymerase activity;GO:0046872.metal ion binding;GO:0016787.hydrolase activity;GO:0008270.zinc ion binding;GO:0016740.transferase activity;…	-	-	-
comp1628_c0_seq1	0.98	0.2	1.52	-2.29278	no	0.633218	no	-	-	293	-	-	-	-	-	-	-	-	-	-	-	-	-	-	-
comp1629_c0_seq1	0.71	0.17	1.41	-2.06228	no	0.989804	no	-	-	233	-	-	-	-	-	-	-	-	-	-	-	-	-	-	-
comp1632_c0_seq1	0.48	0.18	1.32	-1.41504	no	1.45943	no	-	-	426	-	-	-	-	-	-	-	-	-	-	-	-	-	-	-
comp1633_c0_seq1	1.41	0.17	0.61	-3.05209	no	-1.20881	no	-	-	349	-	-	-	-	-	-	-	-	-	-	-	-	-	-	-
comp1634_c0_seq1	0.52	0.28	0.69	-0.893085	no	0.408085	no	-	-	274	-	-	-	-	-	-	-	-	-	-	-	-	-	-	-
comp1636_c0_seq2	0.82	0.45	0.51	-0.865699	no	-0.685127	no	-	-	648	-	-	-	-	-	-	-	-	-	-	-	-	-	-	-
comp1637_c0_seq2	0.63	0.59	0.68	-0.0946369	no	0.110183	no	-	-	687	-	-	-	-	-	-	-	-	-	-	-	-	-	-	-
comp1638_c0_seq1	0.85	0.4	0.81	-1.08746	no	-0.0695409	no	-	-	289	-	-	-	-	-	-	-	-	-	-	-	-	-	-	-
comp1639_c0_seq1	0.34	1.21	0.46	1.8314	no	0.436099	no	-	-	660	sp|Q651J5|PHO13_ORYSJ Phosphate transporter PHO1-3 OS=Oryza sativa subsp. japonica GN=PHO1-3 PE=2 SV=1	9e-113	gnl|CDD|202546 pfam03124. EXS. EXS family. We have named this region the EXS family after (ERD1. XPR1. and SYG1). This family includes C-terminus portions from the SYG1 G-protein associated signal transduction protein from Saccharomyces cerevisiae. and sequences that are thought to be murine leukaemia virus (MLV) receptors (XPR1). N-terminus portions from these proteins are aligned in the SPX pfa…	1e-57	tr|D7T9D4|D7T9D4_VITVI Putative uncharacterized protein OS=Vitis vinifera GN=VIT_01s0011g02520 PE=4 SV=1	2e-115	ref|XP_003631230.1| PREDICTED: phosphate transporter PHO1 homolog 1 isoform 2 [Vitis vinifera] emb|CBI27105.3| unnamed protein product [Vitis vinifera]	1e-115	D7T9D4_VITVI/432-768 PF03124.9;EXS;	3e-112	U	GO:0016021.integral to membrane;	-	-	-
comp1640_c0_seq1	0.59	1.04	0.18	0.817797	no	-1.71272	no	-	-	524	-	-	-	-	-	-	-	-	-	-	-	-	-	-	-
comp1641_c0_seq1	0.88	0.67	0	-0.393342	no	#NUM!	no	-	-	233	-	-	-	-	-	-	-	-	-	-	-	-	-	-	-
comp1643_c0_seq1	0.46	0.88	0.53	0.93587	no	0.204358	no	-	-	222	sp|Q7XA40|RGA3_SOLBU Putative disease resistance protein RGA3 OS=Solanum bulbocastanum GN=RGA3 PE=2 SV=2	4e-12	gnl|CDD|201512 pfam00931. NB-ARC. NB-ARC domain.	4e-14	tr|B9RSM1|B9RSM1_RICCO Leucine-rich repeat containing protein. putative OS=Ricinus communis GN=RCOM_1727110 PE=4 SV=1	2e-14	ref|XP_002516740.1| leucine-rich repeat containing protein. putative [Ricinus communis] gb|EEF45638.1| leucine-rich repeat containing protein. putative [Ricinus communis]	1e-14	B9RSM1_RICCO/169-451 PF00931.17;NB-ARC;	3e-16	T	GO:0006281.DNA repair;GO:0005524.ATP binding;GO:0006468.protein phosphorylation;GO:0005622.intracellular;GO:0006915.apoptotic process;GO:0004518.nuclease activity;GO:0016787.hydrolase activity;GO:0004674.protein serine/threonine kinase activity;GO:0004721.phosphoprotein phosphatase activity;GO:0006952.defense response;GO:0000166.nucleotide binding;GO:0004672.protein kinase activity;GO:0016772.tra…	-	-	-
comp1646_c0_seq1	2.02	0.43	0	-2.23195	no	#NUM!	no	-	-	406	-	-	-	-	-	-	-	-	-	-	-	-	-	-	-
comp1647_c0_seq2	0	1.09	0.47	#DIV/0!	no	#DIV/0!	no	-	-	446	-	-	-	-	-	-	-	-	-	-	-	-	-	-	-
comp1648_c0_seq1	0.27	1.5	1.49	2.47393	no	2.46428	no	-	-	299	-	-	-	-	-	-	-	-	-	-	-	-	-	-	-
comp1649_c0_seq1	0.9	0.51	1.24	-0.819428	no	0.462343	no	-	-	228	-	-	-	-	-	-	-	-	-	-	-	-	-	-	-
comp1650_c0_seq1	0.61	0.52	0.47	-0.230298	no	-0.376148	no	-	-	301	-	-	-	-	-	-	-	-	-	-	-	-	-	-	-
comp1652_c0_seq1	1.16	0.35	0.34	-1.7287	no	-1.77052	no	-	-	319	-	-	-	-	-	-	-	-	-	-	-	-	-	-	-
comp1653_c0_seq1	1.77	0.17	0.2	-3.38014	no	-3.14568	no	-	-	464	sp|Q9FHM4|MA653_ARATH 65-kDa microtubule-associated protein 3 OS=Arabidopsis thaliana GN=MAP65-3 PE=1 SV=1	2e-31	-	-	tr|B9RHR0|B9RHR0_RICCO Protein regulator of cytokinesis. putative OS=Ricinus communis GN=RCOM_1767510 PE=4 SV=1	6e-38	ref|XP_002513279.1| Protein regulator of cytokinesis. putative [Ricinus communis] gb|EEF49147.1| Protein regulator of cytokinesis. putative [Ricinus communis]	5e-38	B9ICW8_POPTR/26-447 PF03999.7;MAP65_ASE1;	7e-32	DZ	GO:0003677.DNA binding;	-	-	-
comp1654_c0_seq1	0.76	1.55	1.68	1.0282	no	1.14439	no	-	-	516	-	-	-	-	tr|A5AII9|A5AII9_VITVI Putative uncharacterized protein OS=Vitis vinifera GN=VITISV_034905 PE=4 SV=1	8e-22	emb|CAN71355.1| hypothetical protein VITISV_034905 [Vitis vinifera]	7e-22	-	-	-	GO:0003677.DNA binding;GO:0046983.protein dimerization activity;GO:0003676.nucleic acid binding;	-	-	-
comp1655_c0_seq1	1.29	0.64	0.24	-1.01123	no	-2.42626	no	-	-	398	-	-	-	-	tr|D7SJW4|D7SJW4_VITVI Putative uncharacterized protein OS=Vitis vinifera GN=VIT_06s0004g06750 PE=4 SV=1	5e-52	ref|XP_002278953.1| PREDICTED: U-box domain-containing protein 43-like [Vitis vinifera]	4e-52	D7SJW4_VITVI/1-229 PB000413; Pfam-B_413;	3e-57	-	GO:0000151.ubiquitin ligase complex;GO:0016567.protein ubiquitination;GO:0005488.binding;GO:0004842.ubiquitin-protein ligase activity;	-	-	-
comp1656_c0_seq1	1.19	0.25	0.18	-2.25096	no	-2.72489	no	-	-	396	-	-	-	-	-	-	-	-	-	-	-	-	-	-	-
comp1659_c0_seq1	0.85	0.56	0.29	-0.602036	no	-1.55141	no	DHX35	ATP-dependent RNA helicase DDX35	243	sp|Q5RBD4|DHX35_PONAB Probable ATP-dependent RNA helicase DHX35 OS=Pongo abelii GN=DHX35 PE=2 SV=1	5e-13	-	-	tr|D7TJH8|D7TJH8_VITVI Putative uncharacterized protein OS=Vitis vinifera GN=VIT_10s0003g00810 PE=4 SV=1	1e-31	emb|CBI30650.3| unnamed protein product [Vitis vinifera]	1e-31	A2VD50_DANRE/46-217 PF00270.24;DEAD;	2e-09	A	GO:0006397.mRNA processing;GO:0005524.ATP binding;GO:0004386.helicase activity;GO:0071013.catalytic step 2 spliceosome;GO:0008026.ATP-dependent helicase activity;GO:0003676.nucleic acid binding;GO:0016787.hydrolase activity;GO:0005681.spliceosomal complex;GO:0000166.nucleotide binding;GO:0008380.RNA splicing;	EC:3.6.4.13	K13117	-
comp1660_c0_seq1	0.72	0.49	0.6	-0.555215	no	-0.263034	no	-	-	630	-	-	-	-	-	-	-	-	-	-	-	-	-	-	-
comp1661_c0_seq1	0.82	1.55	0.56	0.918572	no	-0.550197	no	-	-	251	-	-	-	-	-	-	-	-	-	-	-	-	-	-	-
comp1663_c0_seq1	1.17	0.97	0.67	-0.270452	no	-0.804276	no	-	-	280	-	-	-	-	-	-	-	-	-	-	-	-	-	-	-
comp1667_c0_seq1	1.89	0.33	1.97	-2.51785	no	0.0598094	no	-	-	239	-	-	-	-	-	-	-	-	-	-	-	-	-	-	-
comp1670_c0_seq1	0.98	0.37	0.74	-1.40526	no	-0.405256	no	-	-	349	-	-	-	-	tr|D7U2I2|D7U2I2_VITVI Putative uncharacterized protein OS=Vitis vinifera GN=VIT_07s0005g01440 PE=4 SV=1	3e-14	ref|XP_002276396.2| PREDICTED: protein fat-free homolog [Vitis vinifera] emb|CBI36948.3| unnamed protein product [Vitis vinifera]	3e-14	B9GSS4_POPTR/67-342 PB000131; Pfam-B_131;	2e-14	-	-	-	-	-
comp1671_c0_seq1	2.34	1.51	1.18	-0.63196	no	-0.987722	no	-	-	439	-	-	-	-	-	-	-	-	-	-	-	-	-	-	-
comp1673_c0_seq1	1.09	2.06	1.13	0.918316	no	0.0519946	no	-	-	415	-	-	-	-	-	-	-	-	-	-	-	-	-	-	-
comp1674_c0_seq2	1.1	0.09	0.91	-3.61143	no	-0.273565	no	-	-	412	-	-	-	-	-	-	-	-	-	-	-	-	-	-	-
comp1675_c0_seq2	0.25	0.82	0.99	1.7137	no	1.9855	no	-	-	333	-	-	-	-	-	-	-	-	-	-	-	-	-	-	-
comp1677_c0_seq1	1.66	0.45	0.28	-1.88319	no	-2.56768	no	-	-	393	-	-	-	-	-	-	-	-	-	-	-	-	-	-	-
comp1678_c0_seq1	1.53	0.31	0.75	-2.30319	no	-1.02857	no	-	-	375	-	-	-	-	-	-	-	-	-	-	-	-	-	-	-
comp1679_c0_seq1	0.4	0.9	0.46	1.16993	no	0.201634	no	-	-	565	-	-	-	-	tr|C6TGQ2|C6TGQ2_SOYBN Uncharacterized protein OS=Glycine max GN=Gma.55495 PE=2 SV=1	1e-20	-	-	-	-	-	-	-	-	-
comp1682_c0_seq1	1.46	0.31	0.56	-2.23563	no	-1.38247	no	-	-	253	-	-	-	-	-	-	-	-	-	-	-	-	-	-	-
comp1683_c0_seq1	0.83	0.53	1.9	-0.647119	no	1.19482	no	-	-	296	-	-	-	-	-	-	-	-	-	-	-	-	-	-	-
comp1684_c0_seq1	0.38	0.36	0.87	-0.0780025	no	1.19502	no	-	-	216	-	-	-	-	-	-	-	-	-	-	-	-	-	-	-
comp1685_c0_seq1	2.2	0.35	0.63	-2.65208	no	-1.80408	no	-	-	224	-	-	-	-	-	-	-	-	-	-	-	-	-	-	-
comp1687_c0_seq1	0.58	0.94	1	0.696608	no	0.785875	no	-	-	352	-	-	-	-	-	-	-	-	-	-	-	-	-	-	-
comp1688_c0_seq1	0.7	0.15	1.61	-2.22239	no	1.20163	no	-	-	263	-	-	-	-	-	-	-	-	-	-	-	-	-	-	-
comp1689_c0_seq1	0.81	1.92	0.23	1.24511	no	-1.81629	no	-	-	203	-	-	-	-	-	-	-	-	-	-	-	-	-	-	-
comp1691_c0_seq1	0.99	0.64	0.24	-0.629357	no	-2.04439	no	-	-	396	sp|Q9LRR4|R13L1_ARATH Putative disease resistance RPP13-like protein 1 OS=Arabidopsis thaliana GN=RPPL1 PE=2 SV=1	3e-17	-	-	tr|A5C799|A5C799_VITVI Putative uncharacterized protein OS=Vitis vinifera GN=VITISV_042289 PE=4 SV=1	4e-24	emb|CAN81911.1| hypothetical protein VITISV_042289 [Vitis vinifera]	4e-24	B9SPM5_RICCO/596-654 PF13855.1;LRR_8;	1e-13	TSZ	GO:0005524.ATP binding;GO:0006952.defense response;GO:0006915.apoptotic process;	-	-	-
comp1692_c0_seq1	0.51	1.44	1.3	1.4975	no	1.34994	no	-	-	324	-	-	-	-	-	-	-	-	-	-	-	-	-	-	-
comp1693_c0_seq1	1.77	0	0	#NUM!	no	#NUM!	no	-	-	336	-	-	-	-	-	-	-	-	-	-	-	-	-	-	-
comp1695_c0_seq1	1.29	0.04	0.43	-5.01123	no	-1.58496	no	CYP79A2	cytochrome P450. family 79. subfamily A. polypeptide 2 (phenylalanine N-monooxygenase)	495	sp|Q43135|C79A1_SORBI Tyrosine N-monooxygenase OS=Sorghum bicolor GN=CYP79A1 PE=1 SV=3	2e-70	gnl|CDD|166612 PLN02971. PLN02971. tryptophan N-hydroxylase.	8e-78	tr|F6HA57|F6HA57_VITVI Putative uncharacterized protein OS=Vitis vinifera GN=VIT_06s0009g03120 PE=3 SV=1	2e-74	ref|XP_003632241.1| PREDICTED: LOW QUALITY PROTEIN: phenylalanine N-monooxygenase-like [Vitis vinifera]	5e-74	A5BQ78_VITVI/83-557 PF00067.17;p450;	3e-72	QI	GO:0016020.membrane;GO:0009055.electron carrier activity;GO:0005792.microsome;GO:0005783.endoplasmic reticulum;GO:0020037.heme binding;GO:0005506.iron ion binding;GO:0019756.cyanogenic glycoside biosynthetic process;GO:0055114.oxidation-reduction process;GO:0016705.oxidoreductase activity. acting on paired donors. with incorporation or reduction of molecular oxygen;GO:0046872.metal ion binding;GO…	EC:1.14.13.124	K12153	ko00460. Cyanoamino acid metabolism;ko00966. Glucosinolate biosynthesis;
comp1696_c0_seq1	0.87	0.34	0.29	-1.35548	no	-1.58496	no	-	-	400	sp|P14381|YTX2_XENLA Transposon TX1 uncharacterized 149 kDa protein OS=Xenopus laevis PE=4 SV=1	2e-14	gnl|CDD|73156 cd01650. RT_nLTR_like. RT_nLTR: Non-LTR (long terminal repeat) retrotransposon and non-LTR retrovirus reverse transcriptase (RT). This subfamily contains both non-LTR retrotransposons and non-LTR retrovirus RTs. RTs catalyze the conversion of single-stranded RNA into double-stranded DNA for integration into host chromosomes. RT is a multifunctional enzyme with RNA-directed DNA polym…	7e-33	tr|A5CAE9|A5CAE9_VITVI Putative uncharacterized protein OS=Vitis vinifera GN=VITISV_027357 PE=4 SV=1	2e-40	emb|CAN62252.1| hypothetical protein VITISV_027357 [Vitis vinifera]	2e-40	A5AUZ8_VITVI/428-648 PF00078.22;RVT_1;	3e-39	-	GO:0003964.RNA-directed DNA polymerase activity;GO:0003723.RNA binding;GO:0016779.nucleotidyltransferase activity;GO:0016740.transferase activity;GO:0006278.RNA-dependent DNA replication;	-	-	-
comp1698_c0_seq1	1.4	0.88	1.47	-0.669851	no	0.0703893	no	-	-	352	-	-	gnl|CDD|202658 pfam03478. DUF295. Protein of unknown function (DUF295). This family of proteins are found in plants. The function of the proteins is unknown.	7e-07	-	-	-	-	-	-	-	-	-	-	-
comp1699_c0_seq1	1.03	1.35	0.92	0.390315	no	-0.162939	no	-	-	460	-	-	-	-	-	-	-	-	-	-	-	-	-	-	-
comp1700_c0_seq1	0.53	0.41	0.88	-0.370368	no	0.731511	no	-	-	428	-	-	-	-	-	-	-	-	-	-	-	-	-	-	-
comp1701_c0_seq1	1.89	0.4	0.19	-2.24031	no	-3.31431	no	-	-	727	-	-	-	-	-	-	-	-	D7MT71_ARALL/1104-1177 PB038790; Pfam-B_38790;	9e-23	-	-	-	-	-
comp1702_c0_seq1	1.46	0.42	1.17	-1.79751	no	-0.31946	no	-	-	281	-	-	-	-	-	-	-	-	-	-	-	-	-	-	-
comp1704_c0_seq1	0.84	0.2	1.27	-2.07039	no	0.596367	no	-	-	295	-	-	-	-	-	-	-	-	-	-	-	-	-	-	-
comp1705_c0_seq2	0.64	0.35	0.31	-0.870717	no	-1.0458	no	-	-	450	-	-	-	-	-	-	-	-	-	-	-	-	-	-	-
comp1706_c0_seq1	1.05	0.5	0.4	-1.07039	no	-1.39232	no	-	-	235	-	-	-	-	-	-	-	-	-	-	-	-	-	-	-
comp1707_c0_seq1	0.4	0.76	0.46	0.925999	no	0.201634	no	-	-	206	-	-	-	-	-	-	-	-	-	-	-	-	-	-	-
comp1708_c0_seq1	1.81	0.09	0	-4.32992	no	#NUM!	no	-	-	227	-	-	-	-	tr|B9RQF4|B9RQF4_RICCO Putative uncharacterized protein OS=Ricinus communis GN=RCOM_1490430 PE=4 SV=1	2e-09	ref|XP_002515973.1| conserved hypothetical protein [Ricinus communis] gb|EEF46393.1| conserved hypothetical protein [Ricinus communis]	2e-09	-	-	-	-	-	-	-
comp1709_c0_seq1	0.88	1	0	0.184425	no	#NUM!	no	-	-	234	-	-	-	-	-	-	-	-	-	-	-	-	-	-	-
comp1710_c0_seq1	1.7	0.62	0.75	-1.45519	no	-1.18057	no	-	-	314	-	-	-	-	-	-	-	-	-	-	-	-	-	-	-
comp1711_c0_seq1	1.01	0.96	0.46	-0.073249	no	-1.13465	no	-	-	203	-	-	-	-	-	-	-	-	-	-	-	-	-	-	-
comp1714_c0_seq1	1.79	0.38	0.23	-2.23589	no	-2.96025	no	-	-	207	-	-	-	-	-	-	-	-	-	-	-	-	-	-	-
comp1716_c0_seq1	1.94	1.03	0	-0.913412	no	#NUM!	no	-	-	339	-	-	-	-	tr|A5B994|A5B994_VITVI Putative uncharacterized protein OS=Vitis vinifera GN=VITISV_023328 PE=4 SV=1	7e-38	emb|CAN82978.1| hypothetical protein VITISV_023328 [Vitis vinifera]	6e-38	-	-	-	GO:0015074.DNA integration;GO:0046872.metal ion binding;GO:0003677.DNA binding;GO:0006508.proteolysis;GO:0008270.zinc ion binding;GO:0004190.aspartic-type endopeptidase activity;GO:0003676.nucleic acid binding;	-	-	-
comp1718_c0_seq2	1.02	0.11	0.13	-3.21299	no	-2.97199	no	-	-	362	sp|C0LGP4|Y3475_ARATH Probable LRR receptor-like serine/threonine-protein kinase At3g47570 OS=Arabidopsis thaliana GN=At3g47570 PE=1 SV=1	4e-41	-	-	tr|B6D3R4|B6D3R4_PLAAC Kinase-like protein pac.Erf.14 (Fragment) OS=Platanus acerifolia PE=4 SV=1	2e-51	gb|ACI05961.1| kinase-like protein pac.Erf.14 [Platanus x acerifolia]	2e-51	B6D3R4_PLAAC/2-159 PF07714.12;Pkinase_Tyr;	4e-52	T	GO:0016310.phosphorylation;GO:0005524.ATP binding;GO:0004674.protein serine/threonine kinase activity;GO:0016301.kinase activity;GO:0004672.protein kinase activity;GO:0006468.protein phosphorylation;GO:0016772.transferase activity. transferring phosphorus-containing groups;	-	-	-
comp1722_c0_seq1	0.51	0.69	1.68	0.436099	no	1.71989	no	-	-	280	sp|Q2L8Z7|ATPI_GOSHI ATP synthase subunit a. chloroplastic OS=Gossypium hirsutum GN=atpI PE=3 SV=1	1e-10	gnl|CDD|176987 CHL00046. atpI. ATP synthase CF0 A subunit.	2e-11	tr|D2E4K2|D2E4K2_9ORYZ AtpI (Fragment) OS=Oryza neocaledonica GN=atpI PE=4 SV=1	4e-10	gb|ADA59312.1| AtpI. partial (chloroplast) [Oryza neocaledonica]	4e-10	-	-	-	GO:0016020.membrane;GO:0006810.transport;GO:0009535.chloroplast thylakoid membrane;GO:0009579.thylakoid;GO:0006811.ion transport;GO:0015986.ATP synthesis coupled proton transport;GO:0006754.ATP biosynthetic process;GO:0045263.proton-transporting ATP synthase complex. coupling factor F(o);GO:0016021.integral to membrane;GO:0009536.plastid;GO:0015078.hydrogen ion transmembrane transporter activity;…	-	-	-
comp1723_c0_seq1	0.87	0.58	0.6	-0.584963	no	-0.536053	no	-	-	235	-	-	-	-	-	-	-	-	-	-	-	-	-	-	-
comp1724_c0_seq1	1.01	1.03	0.83	0.028289	no	-0.283172	no	-	-	284	-	-	-	-	-	-	-	-	-	-	-	-	-	-	-
comp1725_c0_seq1	1.25	0.74	0.54	-0.756331	no	-1.2109	no	-	-	262	sp|Q9FI80|PP425_ARATH Pentatricopeptide repeat-containing protein At5g48910 OS=Arabidopsis thaliana GN=PCMP-H38 PE=2 SV=1	1e-27	gnl|CDD|178630 PLN03081. PLN03081. pentatricopeptide (PPR) repeat-containing protein; Provisional.	1e-25	tr|B9I5M1|B9I5M1_POPTR Predicted protein OS=Populus trichocarpa GN=POPTRDRAFT_773768 PE=4 SV=1	4e-30	ref|XP_002319650.1| predicted protein [Populus trichocarpa] gb|EEE95573.1| predicted protein [Populus trichocarpa]	3e-30	B9I5M1_POPTR/574-695 PF14432.1;DYW_deaminase;	1e-26	-	-	-	-	-
comp1728_c0_seq1	0.4	0.54	0.65	0.432959	no	0.70044	no	-	-	363	-	-	-	-	-	-	-	-	-	-	-	-	-	-	-
comp1729_c0_seq1	2.26	0.05	0.57	-5.49825	no	-1.98729	no	-	-	409	-	-	-	-	-	-	-	-	-	-	-	-	-	-	-
comp1731_c0_seq1	0.21	1.59	0.29	2.92057	no	0.465664	no	-	-	490	sp|P04323|POL3_DROME Retrovirus-related Pol polyprotein from transposon 17.6 OS=Drosophila melanogaster GN=pol PE=4 SV=1	3e-31	-	-	tr|Q2A9Z5|Q2A9Z5_ASPOF Gag-pol polyprotein. putative OS=Asparagus officinalis GN=20.t00045 PE=4 SV=1	1e-77	gb|ABD63193.1| gag-pol polyprotein. putative [Asparagus officinalis]	1e-77	-	-	-	GO:0015074.DNA integration;GO:0005634.nucleus;GO:0003723.RNA binding;GO:0003677.DNA binding;GO:0003676.nucleic acid binding;GO:0003964.RNA-directed DNA polymerase activity;GO:0008270.zinc ion binding;GO:0006278.RNA-dependent DNA replication;	-	-	-
comp1732_c0_seq1	0.53	0.22	0.09	-1.26849	no	-2.558	no	-	-	270	-	-	-	-	tr|F6I1F8|F6I1F8_VITVI Putative uncharacterized protein OS=Vitis vinifera GN=VIT_15s0045g00880 PE=4 SV=1	2e-08	emb|CBI38084.3| unnamed protein product [Vitis vinifera]	2e-08	-	-	-	GO:0005524.ATP binding;GO:0006952.defense response;GO:0006915.apoptotic process;	-	-	-
comp1733_c0_seq2	1.55	0.36	0	-2.1062	no	#NUM!	no	-	-	219	-	-	-	-	-	-	-	-	-	-	-	-	-	-	-
comp1734_c0_seq1	0.2	0	1.35	#NUM!	no	2.75489	no	-	-	209	-	-	-	-	-	-	-	-	-	-	-	-	-	-	-
comp1737_c0_seq1	1.28	0.44	0.27	-1.54057	no	-2.24511	no	-	-	353	-	-	-	-	-	-	-	-	-	-	-	-	-	-	-
comp1738_c0_seq1	2.09	0.25	1.04	-3.0635	no	-1.00692	no	-	-	315	-	-	-	-	-	-	-	-	-	-	-	-	-	-	-
comp1739_c0_seq1	0.53	1.17	0.2	1.14244	no	-1.40599	no	E6.3.2.17	folylpolyglutamate synthase	232	-	-	gnl|CDD|178501 PLN02913. PLN02913. dihydrofolate synthetase.	5e-18	tr|H2KWT8|H2KWT8_ORYSJ Dihydrofolate synthetase/folylpolyglutamate synthetase. putative. expressed OS=Oryza sativa subsp. japonica GN=LOC_Os12g42870 PE=4 SV=1	6e-11	gb|ABG22092.1| dihydrofolate synthetase/folylpolyglutamate synthetase. putative. expressed [Oryza sativa Japonica Group]	5e-11	Q9FN53_ARATH/80-293 PF08245.7;Mur_ligase_M;	2e-09	-	-	EC:6.3.2.17	K01930	ko00790. Folate biosynthesis;
comp1741_c0_seq1	1.19	0.68	0.44	-0.807355	no	-1.43539	no	-	-	426	-	-	-	-	-	-	-	-	-	-	-	-	-	-	-
comp1742_c0_seq1	0.93	1.38	0	0.569366	no	#NUM!	no	-	-	352	-	-	-	-	-	-	-	-	-	-	-	-	-	-	-
comp1743_c0_seq1	2.15	0	0.52	#NUM!	no	-2.04775	no	-	-	316	-	-	-	-	-	-	-	-	-	-	-	-	-	-	-
comp1744_c0_seq1	0.42	1.33	0.48	1.66297	no	0.192645	no	-	-	293	sp|Q9SGH2|MBD9_ARATH Methyl-CpG-binding domain-containing protein 9 OS=Arabidopsis thaliana GN=MBD9 PE=2 SV=1	1e-36	-	-	tr|I1N5T6|I1N5T6_SOYBN Uncharacterized protein OS=Glycine max PE=4 SV=1	1e-41	ref|XP_003637616.1| hypothetical protein MTR_092s0006. partial [Medicago truncatula] gb|AES84754.1| hypothetical protein MTR_092s0006. partial [Medicago truncatula]	1e-39	A9TPS5_PHYPA/911-1029 PB027733; Pfam-B_27733;	5e-20	-	GO:0046872.metal ion binding;GO:0005634.nucleus;GO:0003677.DNA binding;GO:0008270.zinc ion binding;GO:0005622.intracellular;	-	-	-
comp1745_c0_seq1	0.29	0.83	0.67	1.51706	no	1.20811	no	-	-	211	-	-	-	-	-	-	-	-	-	-	-	-	-	-	-
comp1746_c0_seq1	0.86	0.54	0.39	-0.671377	no	-1.14086	no	-	-	357	sp|P0C8Q3|PP326_ARATH Pentatricopeptide repeat-containing protein At4g19890 OS=Arabidopsis thaliana GN=At4g19890 PE=2 SV=1	4e-34	gnl|CDD|205222 pfam13041. PPR_2. PPR repeat family. This repeat has no known function. It is about 35 amino acids long and is found in up to 18 copies in some proteins. The family appears to be greatly expanded in plants and fungi. The repeat has been called PPR.	3e-15	tr|I1L624|I1L624_SOYBN Uncharacterized protein OS=Glycine max PE=4 SV=1	3e-51	ref|XP_003533559.1| PREDICTED: pentatricopeptide repeat-containing protein At4g19890-like [Glycine max]	4e-51	A5BPH2_VITVI/503-552 PF13041.1;PPR_2;	2e-22	-	GO:0005488.binding;	-	-	-
comp1747_c0_seq1	0.69	0.82	0.99	0.249028	no	0.520832	no	-	-	357	-	-	-	-	-	-	-	-	-	-	-	-	-	-	-
comp1748_c0_seq1	0.78	0.74	0.44	-0.0759489	no	-0.825971	no	-	-	317	-	-	-	-	-	-	-	-	-	-	-	-	-	-	-
comp1748_c1_seq1	0.05	0.79	0.64	3.98185	no	3.67807	no	-	-	294	-	-	-	-	-	-	-	-	-	-	-	-	-	-	-
comp1749_c0_seq1	0.06	0.17	1.61	1.5025	no	4.74595	no	-	-	234	-	-	-	-	-	-	-	-	-	-	-	-	-	-	-
comp1751_c0_seq2	2.62	0	0	#NUM!	no	#NUM!	no	-	-	321	-	-	-	-	-	-	-	-	-	-	-	-	-	-	-
comp1752_c0_seq1	0.28	0.94	0.65	1.74723	no	1.21501	no	-	-	289	-	-	-	-	-	-	-	-	-	-	-	-	-	-	-
comp1753_c0_seq1	1.08	2.68	0	1.3112	no	#NUM!	no	-	-	305	-	-	-	-	-	-	-	-	-	-	-	-	-	-	-
comp1755_c0_seq1	0.43	0.08	1.38	-2.42626	no	1.68226	no	-	-	238	-	-	-	-	-	-	-	-	-	-	-	-	-	-	-
comp1756_c0_seq1	0.22	1.12	0.69	2.34792	no	1.64909	no	-	-	376	-	-	-	-	-	-	-	-	-	-	-	-	-	-	-
comp1758_c0_seq1	0.58	0.43	0.37	-0.431716	no	-0.648528	no	-	-	317	sp|Q9FM64|PP431_ARATH Pentatricopeptide repeat-containing protein At5g55740. chloroplastic OS=Arabidopsis thaliana GN=CRR21 PE=2 SV=1	2e-17	gnl|CDD|178626 PLN03077. PLN03077. Protein ECB2; Provisional.	8e-20	tr|F6HH55|F6HH55_VITVI Putative uncharacterized protein OS=Vitis vinifera GN=VIT_11s0016g04580 PE=4 SV=1	3e-18	ref|XP_002281645.1| PREDICTED: pentatricopeptide repeat-containing protein At5g55740. chloroplastic-like [Vitis vinifera]	3e-18	D7L8S9_ARALL/299-347 PF13041.1;PPR_2;	1e-09	-	GO:0005488.binding;	-	-	-
comp1759_c0_seq1	0.21	0.25	1.56	0.251539	no	2.89308	no	-	-	386	-	-	-	-	tr|F6HU90|F6HU90_VITVI Putative uncharacterized protein OS=Vitis vinifera GN=VIT_02s0025g02850 PE=4 SV=1	1e-19	ref|XP_002278574.2| PREDICTED: subtilisin-like protease-like [Vitis vinifera]	1e-19	-	-	-	GO:0004252.serine-type endopeptidase activity;GO:0016787.hydrolase activity;GO:0008233.peptidase activity;GO:0006508.proteolysis;GO:0042802.identical protein binding;GO:0043086.negative regulation of catalytic activity;GO:0008236.serine-type peptidase activity;	-	-	-
comp1760_c0_seq1	0.61	0.58	0.6	-0.0727563	no	-0.0238467	no	-	-	472	sp|Q9LS72|PP261_ARATH Pentatricopeptide repeat-containing protein At3g29230 OS=Arabidopsis thaliana GN=PCMP-E27 PE=2 SV=1	1e-36	-	-	tr|F6H5W5|F6H5W5_VITVI Putative uncharacterized protein OS=Vitis vinifera GN=VIT_14s0108g01340 PE=4 SV=1	1e-35	ref|XP_002278886.1| PREDICTED: pentatricopeptide repeat-containing protein At3g29230 [Vitis vinifera]	9e-36	D7LNV1_ARALL/186-216 PF01535.15;PPR;	7e-07	-	GO:0005488.binding;	-	-	-
comp1762_c0_seq1	0.77	0.58	1.32	-0.408806	no	0.777608	no	-	-	267	-	-	-	-	-	-	-	-	-	-	-	-	-	-	-
comp1764_c0_seq2	0.45	0.63	0.34	0.485427	no	-0.40439	no	-	-	276	-	-	-	-	-	-	-	-	-	-	-	-	-	-	-
comp1766_c0_seq1	0.56	1.37	0.32	1.29068	no	-0.807355	no	-	-	440	-	-	-	-	-	-	-	-	-	-	-	-	-	-	-
comp1767_c0_seq1	0.75	2.44	1.42	1.70192	no	0.920928	no	-	-	495	-	-	-	-	-	-	-	-	-	-	-	-	-	-	-
comp1768_c0_seq1	1.25	0.53	0.43	-1.23786	no	-1.53952	no	-	-	330	-	-	-	-	-	-	-	-	-	-	-	-	-	-	-
comp1769_c0_seq1	0.28	1	0.8	1.8365	no	1.51457	no	-	-	292	-	-	-	-	-	-	-	-	-	-	-	-	-	-	-
comp1770_c0_seq1	1.09	0.89	0.98	-0.292451	no	-0.153474	no	-	-	526	-	-	-	-	-	-	-	-	-	-	-	-	-	-	-
comp1771_c0_seq1	1.22	0.96	1.48	-0.345775	no	0.278716	no	-	-	507	-	-	-	-	-	-	-	-	-	-	-	-	-	-	-
comp1773_c0_seq1	1.06	1.17	2.22	0.142444	no	1.0665	no	-	-	233	-	-	-	-	-	-	-	-	-	-	-	-	-	-	-
comp1774_c0_seq1	1.45	1.6	1.53	0.142019	no	0.0774788	no	TAF1	transcription initiation factor TFIID subunit 1	523	sp|Q67W65|TAF1_ORYSJ Transcription initiation factor TFIID subunit 1 OS=Oryza sativa subsp. japonica GN=TAF1 PE=2 SV=1	6e-32	gnl|CDD|150052 pfam09247. TBP-binding. TATA box-binding protein binding. Members of this family adopt a structure consisting of three alpha helices and a beta-hairpin. They bind to TATA box-binding protein (TBP). inhibiting TBP interaction with the TATA element. thereby resulting in shutting down of gene transcription.	1e-11	tr|B9S9F7|B9S9F7_RICCO Transcription initiation factor tfiid. putative OS=Ricinus communis GN=RCOM_0884950 PE=4 SV=1	8e-34	ref|XP_002273712.2| PREDICTED: transcription initiation factor TFIID subunit 1-A-like [Vitis vinifera]	2e-34	B9S9F7_RICCO/15-86 PF09247.6;TBP-binding;	1e-21	-	GO:0006413.translational initiation;GO:0003743.translation initiation factor activity;GO:0008270.zinc ion binding;GO:0016740.transferase activity;GO:0003676.nucleic acid binding;	-	K03125	ko03022. Basal transcription factors;
comp1775_c0_seq1	0.87	0.2	0.99	-2.12102	no	0.186413	no	-	-	285	-	-	-	-	-	-	-	-	-	-	-	-	-	-	-
comp1776_c0_seq1	0.85	0.45	0.75	-0.917538	no	-0.180572	no	-	-	218	-	-	-	-	-	-	-	-	-	-	-	-	-	-	-
comp1778_c0_seq1	0.6	0.48	0.68	-0.321928	no	0.180572	no	-	-	241	-	-	-	-	-	-	-	-	-	-	-	-	-	-	-
comp1779_c0_seq1	0.77	1.24	0.35	0.68741	no	-1.1375	no	-	-	534	-	-	-	-	-	-	-	-	-	-	-	-	-	-	-
comp1780_c0_seq1	1.42	0.56	0.54	-1.34239	no	-1.39486	no	-	-	347	-	-	-	-	-	-	-	-	-	-	-	-	-	-	-
comp1781_c0_seq1	0.52	1.15	0	1.14505	no	#NUM!	no	-	-	236	sp|P93005|PP181_ARATH Pentatricopeptide repeat-containing protein At2g33680 OS=Arabidopsis thaliana GN=PCMP-E19 PE=2 SV=1	5e-11	gnl|CDD|178626 PLN03077. PLN03077. Protein ECB2; Provisional.	3e-11	tr|Q0DQL5|Q0DQL5_ORYSJ Os03g0582100 protein OS=Oryza sativa subsp. japonica GN=Os03g0582100 PE=4 SV=1	4e-13	ref|NP_001050559.1| Os03g0582100 [Oryza sativa Japonica Group] dbj|BAF12473.1| Os03g0582100 [Oryza sativa Japonica Group]	4e-13	B9S753_RICCO/382-432 PF13041.1;PPR_2;	8e-08	-	-	-	-	-
comp1782_c0_seq1	2.05	0.97	0.59	-1.07957	no	-1.79684	no	-	-	240	-	-	-	-	-	-	-	-	-	-	-	-	-	-	-
comp1783_c0_seq1	0.62	1.22	1.2	0.976541	no	0.952694	no	-	-	527	-	-	-	-	-	-	-	-	-	-	-	-	-	-	-
comp1787_c0_seq1	2	0.3	0.07	-2.73697	no	-4.8365	no	-	-	329	-	-	gnl|CDD|192017 pfam08372. PRT_C. Plant phosphoribosyltransferase C-terminal. This domain is found at the C-terminus of phosphoribosyltransferases and phosphoribosyltransferase-like proteins. It contains putative transmembrane regions. It often appears together with calcium-ion dependent C2 domains (pfam00168).	8e-42	tr|Q8LSY5|Q8LSY5_THUDO Phosphoribosyltransferase (Fragment) OS=Thujopsis dolabrata GN=pat PE=4 SV=1	2e-25	dbj|BAB91451.1| phosphoribosyltransferase [Thujopsis dolabrata]	2e-25	C0PF02_MAIZE/568-723 PF08372.5;PRT_C;	8e-27	-	GO:0016757.transferase activity. transferring glycosyl groups;GO:0016740.transferase activity;	-	-	-
comp1789_c0_seq1	0	0.73	1.76	#DIV/0!	no	#DIV/0!	no	-	-	213	-	-	-	-	-	-	-	-	-	-	-	-	-	-	-
comp1790_c0_seq1	0.19	0.91	0.44	2.25987	no	1.2115	no	-	-	213	-	-	-	-	-	-	-	-	-	-	-	-	-	-	-
comp1791_c0_seq1	0.78	0.57	0.2	-0.452512	no	-1.96347	no	-	-	237	-	-	-	-	-	-	-	-	-	-	-	-	-	-	-
comp1792_c0_seq1	0.61	0.72	0.7	0.239188	no	0.198546	no	petD	cytochrome b6-f complex subunit 4	270	sp|Q06GM9|PETD_PIPCE Cytochrome b6-f complex subunit 4 OS=Piper cenocladum GN=petD PE=3 SV=1	1e-14	gnl|CDD|176998 CHL00058. petD. cytochrome b6/f complex subunit IV.	8e-20	tr|D9Z4T0|D9Z4T0_9MAGN PetD (Fragment) OS=Paeonia rockii GN=petD PE=4 SV=1	2e-14	gb|ADK66930.1| PetD [Paeonia delavayi] gb|ADK66932.1| PetD [Paeonia ludlowii] gb|ADK66934.1| PetD [Paeonia yananensis] gb|ADK66936.1| PetD [Paeonia jishanensis] gb|ADK66938.1| PetD [Paeonia rockii] gb|ADK66940.1| PetD [Paeonia rockii] gb|ADK66942.1| PetD [Paeonia rockii] gb|ADK66944.1| PetD [Paeonia rockii] gb|ADK66946.1| PetD [Paeonia rockii] gb|AEO50864.1| PetD. partial [Paeonia delavayi] gb|AE…	2e-14	-	-	-	GO:0016020.membrane;GO:0009055.electron carrier activity;GO:0006810.transport;GO:0009535.chloroplast thylakoid membrane;GO:0045156.electron transporter. transferring electrons within the cyclic electron transport pathway of photosynthesis activity;GO:0009579.thylakoid;GO:0042651.thylakoid membrane;GO:0022900.electron transport chain;GO:0022904.respiratory electron transport chain;GO:0016021.integ…	-	K02637	ko00195. Photosynthesis;
comp1796_c0_seq1	1.94	0.4	0	-2.27798	no	#NUM!	no	-	-	775	-	-	-	-	-	-	-	-	-	-	-	-	-	-	-
comp1797_c0_seq1	0	1.12	1.2	#DIV/0!	no	#DIV/0!	no	-	-	312	-	-	-	-	-	-	-	-	-	-	-	-	-	-	-
comp1798_c0_seq1	0.75	1.3	0.08	0.793549	no	-3.22882	no	-	-	300	-	-	-	-	-	-	-	-	-	-	-	-	-	-	-
comp1799_c0_seq1	0.22	0.21	1.6	-0.0671142	no	2.8625	no	-	-	366	-	-	-	-	-	-	-	-	-	-	-	-	-	-	-
comp1801_c0_seq1	0.52	1.14	0.79	1.13245	no	0.603341	no	-	-	238	-	-	-	-	-	-	-	-	-	-	-	-	-	-	-
comp1802_c0_seq1	0.36	0	1.03	#NUM!	no	1.51658	no	-	-	229	-	-	-	-	-	-	-	-	-	-	-	-	-	-	-
comp1804_c0_seq1	0.94	0.6	0.81	-0.647698	no	-0.214739	no	-	-	261	-	-	-	-	-	-	-	-	-	-	-	-	-	-	-
comp1805_c0_seq1	0.92	0.52	0.42	-0.823122	no	-1.13124	no	-	-	223	-	-	-	-	-	-	-	-	-	-	-	-	-	-	-
comp1806_c0_seq1	0.85	0.31	0.75	-1.45519	no	-0.180572	no	-	-	436	-	-	-	-	-	-	-	-	-	-	-	-	-	-	-
comp1807_c0_seq1	1.87	0.84	0.61	-1.15458	no	-1.61616	no	-	-	231	-	-	-	-	-	-	-	-	-	-	-	-	-	-	-
comp1808_c0_seq1	1.13	0.4	0.64	-1.49825	no	-0.820179	no	-	-	292	-	-	-	-	-	-	-	-	-	-	-	-	-	-	-
comp1809_c0_seq1	0.5	0.64	0.43	0.356144	no	-0.217591	no	-	-	489	sp|O49399|PP321_ARATH Pentatricopeptide repeat-containing protein At4g18840 OS=Arabidopsis thaliana GN=PCMP-E101 PE=2 SV=2	4e-48	gnl|CDD|178626 PLN03077. PLN03077. Protein ECB2; Provisional.	3e-42	tr|C5X339|C5X339_SORBI Putative uncharacterized protein Sb02g027420 OS=Sorghum bicolor GN=Sb02g027420 PE=4 SV=1	6e-62	ref|XP_002460391.1| hypothetical protein SORBIDRAFT_02g027420 [Sorghum bicolor] gb|EER96912.1| hypothetical protein SORBIDRAFT_02g027420 [Sorghum bicolor]	5e-62	A5BML2_VITVI/450-520 PF13041.1;PPR_2;	5e-14	-	GO:0005488.binding;	-	-	-
comp1810_c0_seq1	1	0.77	0.47	-0.37707	no	-1.08927	no	-	-	553	-	-	-	-	-	-	-	-	-	-	-	-	-	-	-
comp1811_c0_seq1	0.92	0.64	0.55	-0.523562	no	-0.742202	no	-	-	514	sp|Q9LYN8|EXS_ARATH Leucine-rich repeat receptor protein kinase EXS OS=Arabidopsis thaliana GN=EXS PE=1 SV=1	1e-23	-	-	tr|B9R9U0|B9R9U0_RICCO Receptor protein kinase. putative OS=Ricinus communis GN=RCOM_1500640 PE=4 SV=1	7e-40	ref|XP_002510965.1| receptor protein kinase. putative [Ricinus communis] gb|EEF51567.1| receptor protein kinase. putative [Ricinus communis]	6e-40	A8W3Q4_9BRAS/126-186 PF13855.1;LRR_8;	6e-13	S	GO:0032440.2-alkenal reductase [NAD(P)] activity;GO:0016020.membrane;GO:0016310.phosphorylation;GO:0004709.MAP kinase kinase kinase activity;GO:0005524.ATP binding;GO:0016301.kinase activity;GO:0004872.receptor activity;GO:0006468.protein phosphorylation;GO:0055114.oxidation-reduction process;GO:0004713.protein tyrosine kinase activity;GO:0000166.nucleotide binding;GO:0004672.protein kinase activ…	-	-	-
comp1812_c0_seq1	0.48	0.68	0.82	0.5025	no	0.77259	no	-	-	343	-	-	-	-	-	-	-	-	-	-	-	-	-	-	-
comp1813_c0_seq1	0.54	2.23	1.24	2.04601	no	1.19931	no	-	-	227	-	-	-	-	-	-	-	-	-	-	-	-	-	-	-
comp1814_c0_seq1	1.23	0	0.44	#NUM!	no	-1.48308	no	-	-	317	-	-	-	-	-	-	-	-	-	-	-	-	-	-	-
comp1815_c0_seq1	0.42	0.95	0.86	1.17754	no	1.03395	no	-	-	489	-	-	-	-	-	-	-	-	-	-	-	-	-	-	-
comp1816_c0_seq1	0	0.5	2.73	#DIV/0!	no	#DIV/0!	no	-	-	232	-	-	-	-	-	-	-	-	-	-	-	-	-	-	-
comp1818_c0_seq2	1.4	0.19	0.3	-2.88136	no	-2.22239	no	-	-	309	-	-	-	-	-	-	-	-	-	-	-	-	-	-	-
comp1819_c0_seq2	1.9	0	0	#NUM!	no	#NUM!	no	RAC1	Ras-related C3 botulinum toxin substrate 1	271	sp|Q41253|RAC13_GOSHI Rac-like GTP-binding protein RAC13 OS=Gossypium hirsutum GN=RAC13 PE=2 SV=1	2e-58	gnl|CDD|206705 cd04133. Rop_like. Rho-related protein from plants (Rop)-like. The Rop (Rho-related protein from plants) subfamily plays a role in diverse cellular processes. including cytoskeletal organization. pollen and vegetative cell growth. hormone responses. stress responses. and pathogen resistance. Rops are able to regulate several downstream pathways to amplify a specific signal by actin…	5e-71	tr|B9S945|B9S945_RICCO Rac gtpase. putative OS=Ricinus communis GN=RCOM_1012270 PE=3 SV=1	1e-56	sp|Q41253.1|RAC13_GOSHI RecName: Full=Rac-like GTP-binding protein RAC13; Flags: Precursor gb|AAB35093.1| pea Rho1 protein homolog/mammalian rac protein homolog [Gossypium hirsutum]	7e-57	B9S945_RICCO/8-179 PF00071.17;Ras;	1e-57	RTU	GO:0016020.membrane;GO:0016787.hydrolase activity;GO:0004767.sphingomyelin phosphodiesterase activity;GO:0007264.small GTPase mediated signal transduction;GO:0000166.nucleotide binding;GO:0005622.intracellular;GO:0005525.GTP binding;GO:0005737.cytoplasm;	-	K04392	ko04010. MAPK signaling pathway;ko04062. Chemokine signaling pathway;ko04145. Phagosome;ko04151. PI3K-Akt signaling pathway;ko04310. Wnt signaling pathway;ko04360. Axon guidance;ko04370. VEGF signaling pathway;ko04380. Osteoclast differentiation;ko04510. Focal adhesion;ko04520. Adherens junction;ko04620. Toll-like receptor signaling pathway;ko04650. Natural killer cell mediated cytotoxicity;ko046…
comp1820_c0_seq1	0.81	0.75	0.91	-0.111031	no	0.167945	no	-	-	491	-	-	-	-	-	-	-	-	-	-	-	-	-	-	-
comp1821_c0_seq1	1.5	0.27	0.11	-2.47393	no	-3.76939	no	-	-	219	-	-	-	-	-	-	-	-	-	-	-	-	-	-	-
comp1822_c0_seq1	0.53	0.5	0.85	-0.0840643	no	0.68147	no	-	-	389	-	-	-	-	-	-	-	-	-	-	-	-	-	-	-
comp1823_c0_seq1	0.46	0.61	1.8	0.407175	no	1.96829	no	-	-	222	-	-	-	-	-	-	-	-	-	-	-	-	-	-	-
comp1824_c0_seq1	1.13	0.25	0.5	-2.17632	no	-1.17632	no	-	-	236	-	-	-	-	-	-	-	-	-	-	-	-	-	-	-
comp1825_c0_seq1	0.07	0	2.84	#NUM!	no	5.34239	no	-	-	554	-	-	-	-	-	-	-	-	-	-	-	-	-	-	-
comp1827_c0_seq1	0.43	1.05	0.28	1.28798	no	-0.61891	no	-	-	426	-	-	-	-	tr|F6I6E5|F6I6E5_VITVI Putative uncharacterized protein OS=Vitis vinifera GN=VIT_15s0046g00420 PE=4 SV=1	2e-19	ref|XP_002263610.1| PREDICTED: uncharacterized protein LOC100245070 [Vitis vinifera]	2e-19	-	-	-	-	-	-	-
comp1828_c0_seq1	2.15	0	0.24	#NUM!	no	-3.16323	no	-	-	392	-	-	-	-	-	-	-	-	-	-	-	-	-	-	-
comp1829_c0_seq1	0.83	1.32	0.34	0.669355	no	-1.28758	no	-	-	620	sp|Q9SX38|DRL4_ARATH Putative disease resistance protein At1g50180 OS=Arabidopsis thaliana GN=At1g50180 PE=2 SV=2	1e-19	-	-	tr|F6I619|F6I619_VITVI Putative uncharacterized protein OS=Vitis vinifera GN=VIT_15s0046g02800 PE=4 SV=1	5e-32	ref|XP_003633980.1| PREDICTED: disease susceptibility protein LOV1-like [Vitis vinifera]	1e-31	-	-	-	GO:0005524.ATP binding;GO:0006952.defense response;GO:0006915.apoptotic process;	-	-	-
comp1830_c0_seq1	0.81	0.66	0.8	-0.295456	no	-0.0179219	no	-	-	354	-	-	-	-	-	-	-	-	-	-	-	-	-	-	-
comp1831_c0_seq1	1.36	0.68	0.67	-1	no	-1.02137	no	folE	GTP cyclohydrolase I	741	-	-	-	-	-	-	-	-	-	-	-	-	EC:3.5.4.16	K01495	ko00790. Folate biosynthesis;
comp1832_c0_seq1	0.85	1.78	0	1.06634	no	#NUM!	no	-	-	339	sp|P93749|Y2197_ARATH Probable protein kinase At2g41970 OS=Arabidopsis thaliana GN=At2g41970 PE=2 SV=1	3e-53	-	-	tr|B9HA11|B9HA11_POPTR Predicted protein OS=Populus trichocarpa GN=POPTRDRAFT_867894 PE=3 SV=1	4e-53	ref|XP_002308358.1| predicted protein [Populus trichocarpa] gb|EEE91881.1| predicted protein [Populus trichocarpa]	3e-53	B9T805_RICCO/72-350 PF07714.12;Pkinase_Tyr;	5e-47	T	GO:0016310.phosphorylation;GO:0005524.ATP binding;GO:0016301.kinase activity;GO:0006468.protein phosphorylation;GO:0004713.protein tyrosine kinase activity;GO:0009626.plant-type hypersensitive response;GO:0004674.protein serine/threonine kinase activity;GO:0000166.nucleotide binding;GO:0004672.protein kinase activity;GO:0006952.defense response;GO:0016740.transferase activity;GO:0016772.transfera…	-	-	-
comp1834_c0_seq1	0.21	0.54	0.59	1.36257	no	1.49033	no	-	-	399	-	-	-	-	-	-	-	-	-	-	-	-	-	-	-
comp1835_c0_seq1	1.11	0.66	0.47	-0.750022	no	-1.23983	no	-	-	648	sp|Q9S7G7|MB3R1_ARATH Myb-related protein 3R-1 OS=Arabidopsis thaliana GN=MYB3R-1 PE=2 SV=1	1e-39	-	-	tr|F6H2Y2|F6H2Y2_VITVI Putative uncharacterized protein OS=Vitis vinifera GN=VIT_04s0008g03780 PE=4 SV=1	3e-49	ref|XP_002281528.2| PREDICTED: myb-related protein 3R-1-like [Vitis vinifera]	9e-49	Q948S5_TOBAC/551-1041 PB008481; Pfam-B_8481;	1e-47	-	GO:0005634.nucleus;GO:0003677.DNA binding;GO:0006355.regulation of transcription. DNA-dependent;	-	-	-
comp1837_c0_seq1	0.12	1.38	0.27	3.52356	no	1.16993	no	-	-	352	sp|Q9SXL4|AHK1_ARATH Histidine kinase 1 OS=Arabidopsis thaliana GN=AHK1 PE=1 SV=2	2e-45	-	-	tr|B9P857|B9P857_POPTR Histidine kinase osmosensor protein OS=Populus trichocarpa GN=POPTRDRAFT_793555 PE=4 SV=1	3e-52	ref|XP_002337182.1| histidine kinase osmosensor protein [Populus trichocarpa] gb|EEE76785.1| histidine kinase osmosensor protein [Populus trichocarpa]	3e-52	D7SNX1_VITVI/594-745 PF02518.21;HATPase_c;	7e-48	T	GO:0018106.peptidyl-histidine phosphorylation;GO:0016020.membrane;GO:0016310.phosphorylation;GO:0007165.signal transduction;GO:0005524.ATP binding;GO:0016301.kinase activity;GO:0006355.regulation of transcription. DNA-dependent;GO:0003676.nucleic acid binding;GO:0004673.protein histidine kinase activity;GO:0000155.two-component sensor activity;GO:0000160.two-component signal transduction system (…	-	-	-
comp1838_c0_seq1	0.17	1.36	0.38	3	no	1.16046	no	-	-	373	-	-	-	-	-	-	-	-	-	-	-	-	-	-	-
comp1839_c0_seq1	1.04	0.79	1.19	-0.396659	no	0.194378	no	-	-	247	-	-	-	-	-	-	-	-	-	-	-	-	-	-	-
comp1840_c0_seq1	0.51	1.21	0.73	1.24644	no	0.517399	no	-	-	321	-	-	-	-	-	-	-	-	-	-	-	-	-	-	-
comp1841_c0_seq1	0.97	0.64	0.65	-0.599913	no	-0.577545	no	-	-	826	-	-	-	-	-	-	-	-	-	-	-	-	-	-	-
comp1842_c0_seq1	0.86	0.58	0.84	-0.568284	no	-0.0339473	no	-	-	334	-	-	-	-	-	-	-	-	-	-	-	-	-	-	-
comp1843_c0_seq2	1.69	0.45	0.42	-1.90903	no	-2.00856	no	-	-	558	sp|Q9CAL3|CRK2_ARATH Cysteine-rich receptor-like protein kinase 2 OS=Arabidopsis thaliana GN=CRK2 PE=2 SV=1	8e-61	gnl|CDD|201908 pfam01657. Stress-antifung. Salt stress response/antifungal. This domain is often found in association with the kinase domains pfam00069 or pfam07714. In many proteins it is duplicated. It contains six conserved cysteines which are involved in disulphide bridges. It has a role in salt stress response and has antifungal activity.	3e-19	tr|B9SPH6|B9SPH6_RICCO Kinase. putative OS=Ricinus communis GN=RCOM_0023630 PE=4 SV=1	5e-62	ref|XP_002527895.1| kinase. putative [Ricinus communis] gb|EEF34452.1| kinase. putative [Ricinus communis]	4e-62	B9SPH6_RICCO/13-113 PF01657.12;Stress-antifung;	2e-51	-	GO:0016310.phosphorylation;GO:0005524.ATP binding;GO:0016301.kinase activity;GO:0006468.protein phosphorylation;GO:0004674.protein serine/threonine kinase activity;GO:0000166.nucleotide binding;GO:0004672.protein kinase activity;GO:0016740.transferase activity;GO:0016772.transferase activity. transferring phosphorus-containing groups;GO:0004714.transmembrane receptor protein tyrosine kinase activ…	-	-	-
comp1844_c0_seq1	0.47	0.69	1.72	0.553936	no	1.87168	no	-	-	790	-	-	-	-	-	-	-	-	-	-	-	-	-	-	-
comp1845_c0_seq1	1.17	0.78	0.61	-0.584963	no	-0.939627	no	-	-	1077	sp|Q10137|SEC14_SCHPO Sec14 cytosolic factor OS=Schizosaccharomyces pombe (strain 972 / ATCC 24843) GN=sec14 PE=2 SV=1	3e-60	gnl|CDD|197768 smart00516. SEC14. Domain in homologues of a S. cerevisiae phosphatidylinositol transfer protein (Sec14p). Domain in homologues of a S. cerevisiae phosphatidylinositol transfer protein (Sec14p) and in RhoGAPs. RhoGEFs and the RasGAP. neurofibromin (NF1). Lipid-binding domain. The SEC14 domain of Dbl is known to associate with G protein beta/gamma subunits.	8e-39	tr|B9MXL4|B9MXL4_POPTR Predicted protein OS=Populus trichocarpa GN=POPTRDRAFT_1111550 PE=4 SV=1	0	ref|XP_002327784.1| predicted protein [Populus trichocarpa] gb|EEE75262.1| predicted protein [Populus trichocarpa]	0	B9S6A7_RICCO/138-305 PF00650.15;CRAL_TRIO;	5e-98	I	GO:0016020.membrane;GO:0006810.transport;GO:0005794.Golgi apparatus;GO:0005622.intracellular;GO:0015031.protein transport;GO:0000139.Golgi membrane;GO:0005215.transporter activity;	-	-	-
comp1848_c0_seq1	1.43	0.3	0.36	-2.25298	no	-1.98995	no	-	-	258	-	-	-	-	-	-	-	-	-	-	-	-	-	-	-
comp1851_c0_seq1	0.66	0.5	0.15	-0.400538	no	-2.1375	no	-	-	313	-	-	-	-	-	-	-	-	-	-	-	-	-	-	-
comp1852_c0_seq1	2.07	0.03	0.4	-6.10852	no	-2.37156	no	-	-	413	-	-	-	-	-	-	-	-	-	-	-	-	-	-	-
comp1854_c0_seq1	0.78	1.35	0.59	0.791413	no	-0.402759	no	-	-	318	-	-	-	-	-	-	-	-	-	-	-	-	-	-	-
comp1855_c0_seq1	1.4	1.52	0.23	0.118644	no	-2.60572	no	-	-	205	-	-	-	-	tr|B9SH62|B9SH62_RICCO Disease resistance protein RGA2. putative OS=Ricinus communis GN=RCOM_1118640 PE=4 SV=1	4e-06	ref|XP_002525331.1| Disease resistance protein RGA2. putative [Ricinus communis] gb|EEF37064.1| Disease resistance protein RGA2. putative [Ricinus communis]	4e-06	-	-	-	GO:0016787.hydrolase activity;GO:0005524.ATP binding;GO:0006952.defense response;GO:0004721.phosphoprotein phosphatase activity;GO:0006915.apoptotic process;	-	-	-
comp1856_c0_seq1	0	0.89	5.58	#DIV/0!	no	#DIV/0!	no	-	-	219	-	-	-	-	-	-	-	-	-	-	-	-	-	-	-
comp1857_c0_seq1	0	0.84	1.36	#DIV/0!	no	#DIV/0!	no	-	-	277	-	-	-	-	-	-	-	-	-	-	-	-	-	-	-
comp1861_c0_seq1	0.58	0.23	0.57	-1.33442	no	-0.025091	no	-	-	249	-	-	-	-	-	-	-	-	-	-	-	-	-	-	-
comp1862_c0_seq1	0.82	0	0.84	#NUM!	no	0.0347654	no	-	-	225	sp|Q9LK73|U88A1_ARATH UDP-glycosyltransferase 88A1 OS=Arabidopsis thaliana GN=UGT88A1 PE=2 SV=1	4e-16	gnl|CDD|178581 PLN03004. PLN03004. UDP-glycosyltransferase.	2e-20	tr|F6H6Q6|F6H6Q6_VITVI Putative uncharacterized protein OS=Vitis vinifera GN=VIT_16s0050g01580 PE=3 SV=1	2e-18	emb|CBI22618.3| unnamed protein product [Vitis vinifera]	6e-19	A5BFH4_VITVI/3-443 PF00201.13;UDPGT;	4e-08	-	GO:0016757.transferase activity. transferring glycosyl groups;GO:0008152.metabolic process;GO:0016758.transferase activity. transferring hexosyl groups;GO:0016740.transferase activity;	-	-	-
comp1863_c0_seq1	0.3	0.65	1.02	1.11548	no	1.76553	no	-	-	208	-	-	-	-	-	-	-	-	-	-	-	-	-	-	-
comp1865_c0_seq1	0.97	0.11	0	-3.14048	no	#NUM!	no	CESA	cellulose synthase A	361	-	-	-	-	-	-	-	-	-	-	-	-	EC:2.4.1.12	K10999	-
comp1866_c0_seq1	0.51	0.97	0.06	0.927488	no	-3.08746	no	-	-	362	-	-	-	-	-	-	-	-	-	-	-	-	-	-	-
comp1867_c0_seq1	1.36	0.3	1.01	-2.18057	no	-0.429251	no	-	-	256	-	-	-	-	-	-	-	-	-	-	-	-	-	-	-
comp1868_c0_seq1	0	0.8	1.37	#DIV/0!	no	#DIV/0!	no	-	-	342	-	-	-	-	tr|A5BUC0|A5BUC0_VITVI Putative uncharacterized protein OS=Vitis vinifera GN=VITISV_043786 PE=4 SV=1	1e-09	-	-	-	-	-	GO:0003964.RNA-directed DNA polymerase activity;GO:0003723.RNA binding;GO:0055114.oxidation-reduction process;GO:0006278.RNA-dependent DNA replication;	-	-	-
comp1870_c0_seq1	0.58	0.82	0.44	0.499571	no	-0.398549	no	-	-	214	-	-	-	-	-	-	-	-	-	-	-	-	-	-	-
comp1873_c0_seq1	0.73	1.51	0.91	1.04858	no	0.31797	no	-	-	309	-	-	-	-	-	-	-	-	-	-	-	-	-	-	-
comp1874_c0_seq1	0.57	1.08	0.65	0.921997	no	0.189478	no	-	-	287	-	-	-	-	tr|F6I0A6|F6I0A6_VITVI Putative uncharacterized protein OS=Vitis vinifera GN=VIT_04s0044g01990 PE=3 SV=1	5e-11	emb|CBI37482.3| unnamed protein product [Vitis vinifera]	5e-11	-	-	-	GO:0016310.phosphorylation;GO:0005524.ATP binding;GO:0016301.kinase activity;GO:0005529.carbohydrate binding;GO:0006468.protein phosphorylation;GO:0005488.binding;GO:0004674.protein serine/threonine kinase activity;GO:0000166.nucleotide binding;GO:0004672.protein kinase activity;GO:0016772.transferase activity. transferring phosphorus-containing groups;	-	-	-
comp1876_c0_seq2	0.19	1.23	0.22	2.69459	no	0.211504	no	EFR	LRR receptor-like serine/threonine-protein kinase EFR	536	sp|C0LGT6|EFR_ARATH LRR receptor-like serine/threonine-protein kinase EFR OS=Arabidopsis thaliana GN=EFR PE=1 SV=1	7e-34	gnl|CDD|177728 PLN00113. PLN00113. leucine-rich repeat receptor-like protein kinase; Provisional.	8e-41	tr|G7K438|G7K438_MEDTR Receptor-like protein kinase OS=Medicago truncatula GN=MTR_5g025850 PE=4 SV=1	1e-44	ref|XP_003612512.1| Receptor-like protein kinase [Medicago truncatula] gb|AES95470.1| Receptor-like protein kinase [Medicago truncatula]	1e-44	C7J886_ORYSJ/205-282 PF13855.1;LRR_8;	3e-14	SZ	GO:0005524.ATP binding;GO:0004674.protein serine/threonine kinase activity;GO:0004672.protein kinase activity;GO:0006468.protein phosphorylation;GO:0016772.transferase activity. transferring phosphorus-containing groups;	EC:2.7.11.1	K13428	ko04626. Plant-pathogen interaction;
comp1878_c0_seq1	1.15	0.75	0	-0.616671	no	#NUM!	no	-	-	232	-	-	-	-	tr|D7TCH8|D7TCH8_VITVI Putative uncharacterized protein OS=Vitis vinifera GN=VIT_11s0016g01420 PE=4 SV=1	6e-13	ref|XP_002278315.1| PREDICTED: uncharacterized protein At5g12080 [Vitis vinifera] emb|CBI27836.3| unnamed protein product [Vitis vinifera]	6e-13	D7TCH8_VITVI/81-329 PB170836; Pfam-B_170836;	1e-14	-	GO:0016020.membrane;GO:0055085.transmembrane transport;	-	-	-
comp1880_c0_seq1	0.06	0.24	0.96	2	no	4	no	-	-	319	-	-	-	-	-	-	-	-	-	-	-	-	-	-	-
comp1881_c0_seq1	1.3	0.35	0.14	-1.89308	no	-3.21501	no	-	-	443	-	-	-	-	-	-	-	-	-	-	-	-	-	-	-
comp1882_c0_seq1	0.64	0.08	2.02	-3	no	1.65821	no	-	-	256	-	-	-	-	-	-	-	-	-	-	-	-	-	-	-
comp1883_c0_seq1	1.67	0.58	0.61	-1.52572	no	-1.45297	no	-	-	270	-	-	-	-	-	-	-	-	-	-	-	-	-	-	-
comp1884_c0_seq1	2.41	0.48	0	-2.32793	no	#NUM!	no	-	-	202	-	-	-	-	-	-	-	-	-	-	-	-	-	-	-
comp1889_c0_seq1	0.88	0.59	0.86	-0.576789	no	-0.0331669	no	-	-	328	-	-	-	-	-	-	-	-	-	-	-	-	-	-	-
comp1890_c0_seq1	0.79	0.37	1.57	-1.09433	no	0.99084	no	-	-	209	-	-	-	-	-	-	-	-	-	-	-	-	-	-	-
comp1891_c0_seq1	0.37	1.18	2.2	1.67319	no	2.57191	no	-	-	331	-	-	-	-	-	-	-	-	-	-	-	-	-	-	-
comp1892_c0_seq1	0.85	0.81	0.57	-0.0695409	no	-0.576501	no	-	-	289	-	-	-	-	-	-	-	-	-	-	-	-	-	-	-
comp1895_c0_seq1	0	2.49	0.48	#DIV/0!	no	#DIV/0!	no	-	-	391	sp|P22151|GRG1_NEUCR Glucose-repressible gene protein OS=Neurospora crassa (strain ATCC 24698 / 74-OR23-1A / CBS 708.71 / DSM 1257 / FGSC 987) GN=grg-1 PE=2 SV=1	9e-13	gnl|CDD|151481 pfam11034. DUF2823. Protein of unknown function (DUF2823). This family of proteins are possible glucose repressible proteins however this cannot be confirmed. Currently. no function is known.	4e-22	tr|H6BY07|H6BY07_EXODN Putative uncharacterized protein OS=Exophiala dermatitidis (strain ATCC 34100 / CBS 525.76 / NIH/UT8656) GN=HMPREF1120_04704 PE=4 SV=1	5e-23	gb|EHY56629.1| hypothetical protein HMPREF1120_04704 [Exophiala dermatitidis NIH/UT8656]	4e-23	E3K3W2_PUCGT/1-68 PF11034.3;DUF2823;	2e-19	-	-	-	-	-
comp1896_c0_seq1	0.59	0.35	0.76	-0.75336	no	0.365284	no	-	-	277	-	-	-	-	-	-	-	-	-	-	-	-	-	-	-
comp1897_c0_seq2	1.65	0.43	0.38	-1.94006	no	-2.11839	no	-	-	498	-	-	-	-	-	-	-	-	-	-	-	-	-	-	-
comp1898_c0_seq1	1.04	0.33	0.59	-1.65605	no	-0.817797	no	-	-	237	-	-	-	-	tr|A5BJF7|A5BJF7_VITVI Putative uncharacterized protein OS=Vitis vinifera GN=VITISV_030754 PE=4 SV=1	2e-11	emb|CAN61422.1| hypothetical protein VITISV_030754 [Vitis vinifera]	2e-11	-	-	-	-	-	-	-
comp1899_c0_seq1	1.71	0.08	0.19	-4.41785	no	-3.16993	no	-	-	482	-	-	-	-	-	-	-	-	-	-	-	-	-	-	-
comp1902_c0_seq1	0.23	0.36	1.23	0.646363	no	2.41895	no	-	-	536	-	-	-	-	-	-	-	-	-	-	-	-	-	-	-
comp1903_c0_seq1	1.08	1.02	0.39	-0.0824622	no	-1.46949	no	-	-	419	-	-	-	-	tr|F4IB51|F4IB51_ARATH HAT transposon superfamily protein OS=Arabidopsis thaliana GN=At1g43260 PE=4 SV=1	5e-30	ref|NP_175015.1| hAT transposon superfamily protein [Arabidopsis thaliana] gb|AEE31965.1| hAT transposon superfamily protein [Arabidopsis thaliana]	4e-30	-	-	-	GO:0003677.DNA binding;GO:0046983.protein dimerization activity;GO:0003676.nucleic acid binding;	-	-	-
comp1904_c0_seq1	1.54	0	0	#NUM!	no	#NUM!	no	-	-	348	-	-	-	-	-	-	-	-	-	-	-	-	-	-	-
comp1905_c0_seq1	0.86	0.43	1.56	-1	no	0.859137	no	-	-	452	-	-	-	-	-	-	-	-	-	-	-	-	-	-	-
comp1906_c0_seq1	1.57	1.99	2	0.342004	no	0.349235	no	-	-	470	-	-	-	-	-	-	-	-	-	-	-	-	-	-	-
comp1907_c0_seq1	0.5	0.57	0.74	0.189034	no	0.565597	no	-	-	412	-	-	-	-	-	-	-	-	-	-	-	-	-	-	-
comp1908_c0_seq1	0.23	1.42	0.53	2.62619	no	1.20436	no	-	-	536	-	-	-	-	-	-	-	-	-	-	-	-	-	-	-
comp1910_c0_seq1	0.62	0.36	1.41	-0.784271	no	1.18536	no	-	-	433	-	-	-	-	-	-	-	-	-	-	-	-	-	-	-
comp1911_c0_seq1	0.92	0.7	0.44	-0.394279	no	-1.06413	no	aroF. aroG. aroH	3-deoxy-7-phosphoheptulonate synthase	692	sp|P27608|AROF_TOBAC Phospho-2-dehydro-3-deoxyheptonate aldolase 1. chloroplastic OS=Nicotiana tabacum GN=DHAPS-1 PE=2 SV=1	1e-35	-	-	tr|C5WRG8|C5WRG8_SORBI Putative uncharacterized protein Sb01g028770 OS=Sorghum bicolor GN=Sb01g028770 PE=4 SV=1	2e-51	-	-	-	-	-	GO:0008652.cellular amino acid biosynthetic process;GO:0003849.3-deoxy-7-phosphoheptulonate synthase activity;GO:0009073.aromatic amino acid family biosynthetic process;GO:0016740.transferase activity;GO:0009536.plastid;GO:0009507.chloroplast;	EC:2.5.1.54	K01626	ko00400. Phenylalanine. tyrosine and tryptophan biosynthesis;
comp1912_c0_seq2	0.5	0.94	0.76	0.910733	no	0.604071	no	-	-	247	-	-	-	-	-	-	-	-	-	-	-	-	-	-	-
comp1913_c0_seq1	0.34	0.48	1.35	0.4975	no	1.98935	no	-	-	243	-	-	-	-	-	-	-	-	-	-	-	-	-	-	-
comp1914_c0_seq1	2.13	0.34	0.81	-2.64725	no	-1.39486	no	-	-	231	-	-	-	-	-	-	-	-	-	-	-	-	-	-	-
comp1915_c0_seq1	1.63	1.19	0.27	-0.45391	no	-2.59384	no	-	-	441	-	-	-	-	-	-	-	-	-	-	-	-	-	-	-
comp1916_c0_seq1	0.57	0.95	0.65	0.736966	no	0.189478	no	ATR	serine/threonine-protein kinase ATR	288	sp|Q5Z987|ATR_ORYSJ Serine/threonine-protein kinase ATR OS=Oryza sativa subsp. japonica GN=Os06g0724700 PE=2 SV=1	1e-42	-	-	tr|B9NFL8|B9NFL8_POPTR Predicted protein OS=Populus trichocarpa GN=POPTRDRAFT_790118 PE=4 SV=1	4e-45	ref|XP_002334053.1| predicted protein [Populus trichocarpa] gb|EEE78068.1| predicted protein [Populus trichocarpa]	4e-45	B9NFL8_POPTR/126-506 PF02259.18;FAT;	9e-39	TBLD	GO:0016310.phosphorylation;GO:0005524.ATP binding;GO:0004674.protein serine/threonine kinase activity;GO:0016301.kinase activity;GO:0000166.nucleotide binding;GO:0016773.phosphotransferase activity. alcohol group as acceptor;GO:0016740.transferase activity;GO:0005488.binding;GO:0016772.transferase activity. transferring phosphorus-containing groups;	EC:2.7.11.1	K06640	ko03460. Fanconi anemia pathway;ko04110. Cell cycle;ko04115. p53 signaling pathway;ko05166. HTLV-I infection;
comp1917_c0_seq1	1.25	0.47	0.29	-1.4112	no	-2.1078	no	-	-	328	-	-	-	-	-	-	-	-	-	-	-	-	-	-	-
comp1918_c0_seq1	0.47	0.89	0.36	0.921145	no	-0.384664	no	-	-	263	-	-	-	-	-	-	-	-	-	-	-	-	-	-	-
comp1919_c0_seq1	2.83	0	0.1	#NUM!	no	-4.82273	no	-	-	247	-	-	-	-	-	-	-	-	-	-	-	-	-	-	-
comp1920_c0_seq1	0.65	0.92	0.52	0.501194	no	-0.321928	no	-	-	317	-	-	-	-	-	-	-	-	-	-	-	-	-	-	-
comp1921_c0_seq1	1.35	0.57	0.34	-1.24393	no	-1.98935	no	-	-	274	-	-	-	-	-	-	-	-	-	-	-	-	-	-	-
comp1923_c0_seq1	0.75	0.95	0.43	0.341037	no	-0.802554	no	-	-	328	-	-	-	-	-	-	-	-	-	-	-	-	-	-	-
comp1925_c0_seq1	1.59	1.39	1.96	-0.193942	no	0.301827	no	-	-	336	-	-	-	-	-	-	-	-	-	-	-	-	-	-	-
comp1926_c0_seq1	0.47	0.57	1.13	0.278301	no	1.26559	no	-	-	477	-	-	-	-	-	-	-	-	-	-	-	-	-	-	-
comp1927_c0_seq1	1.01	0	0.77	#NUM!	no	-0.391425	no	-	-	243	-	-	-	-	-	-	-	-	-	-	-	-	-	-	-
comp1928_c0_seq1	1.84	1.57	0.9	-0.228941	no	-1.03171	no	-	-	235	-	-	-	-	-	-	-	-	-	-	-	-	-	-	-
comp1929_c0_seq2	0.44	0.8	0.58	0.862496	no	0.398549	no	-	-	847	-	-	-	-	-	-	-	-	-	-	-	-	-	-	-
comp1930_c0_seq1	0.92	1.35	0.93	0.553254	no	0.0155969	no	-	-	201	-	-	-	-	-	-	-	-	-	-	-	-	-	-	-
comp1931_c0_seq1	0.77	0.76	0.36	-0.018859	no	-1.09686	no	-	-	590	-	-	-	-	-	-	-	-	-	-	-	-	-	-	-
comp1932_c0_seq1	0.42	1.32	0.39	1.65208	no	-0.106915	no	-	-	488	sp|Q9SN39|PP320_ARATH Pentatricopeptide repeat-containing protein At4g18750. chloroplastic OS=Arabidopsis thaliana GN=PCMP-H45 PE=2 SV=1	2e-34	gnl|CDD|178626 PLN03077. PLN03077. Protein ECB2; Provisional.	2e-42	tr|A5AJ01|A5AJ01_VITVI Putative uncharacterized protein OS=Vitis vinifera GN=VITISV_011875 PE=4 SV=1	3e-63	ref|XP_002278166.1| PREDICTED: pentatricopeptide repeat-containing protein At4g18750. chloroplastic-like [Vitis vinifera]	3e-64	B9GYU2_POPTR/259-308 PF13041.1;PPR_2;	3e-13	-	GO:0046872.metal ion binding;GO:0030001.metal ion transport;GO:0005488.binding;	-	-	-
comp1933_c0_seq1	2.01	0.43	0.3	-2.22479	no	-2.74416	no	-	-	635	-	-	-	-	-	-	-	-	-	-	-	-	-	-	-
comp1934_c0_seq1	0.23	1.31	0.79	2.50986	no	1.78022	no	-	-	355	-	-	-	-	-	-	-	-	-	-	-	-	-	-	-
comp1935_c0_seq1	0.59	0.91	0.84	0.625152	no	0.509674	no	-	-	384	-	-	-	-	-	-	-	-	-	-	-	-	-	-	-
comp1937_c0_seq1	1.74	0.75	4.7	-1.21412	no	1.43357	no	-	-	260	sp|Q9ZV25|P2C23_ARATH Probable protein phosphatase 2C 23 OS=Arabidopsis thaliana GN=PLL4 PE=2 SV=1	3e-19	-	-	tr|F2DV35|F2DV35_HORVD Predicted protein OS=Hordeum vulgare var. distichum PE=2 SV=1	3e-19	dbj|BAJ98956.1| predicted protein [Hordeum vulgare subsp. vulgare]	3e-19	-	-	-	GO:0016787.hydrolase activity;GO:0008152.metabolic process;GO:0004721.phosphoprotein phosphatase activity;GO:0003824.catalytic activity;	-	-	-
comp1938_c0_seq1	1.74	0.34	0.45	-2.35548	no	-1.95109	no	-	-	568	-	-	-	-	-	-	-	-	-	-	-	-	-	-	-
comp1939_c0_seq1	2.1	0.23	0	-3.19068	no	#NUM!	no	-	-	333	-	-	-	-	-	-	-	-	-	-	-	-	-	-	-
comp1940_c0_seq1	1.27	0.18	0	-2.81876	no	#NUM!	no	-	-	421	-	-	-	-	-	-	-	-	-	-	-	-	-	-	-
comp1941_c0_seq1	1.87	0.09	0	-4.37697	no	#NUM!	no	-	-	451	sp|Q9FKB6|Y5880_ARATH BTB/POZ domain-containing protein At5g48800 OS=Arabidopsis thaliana GN=At5g48800 PE=1 SV=1	8e-51	-	-	tr|B9GQH7|B9GQH7_POPTR Predicted protein (Fragment) OS=Populus trichocarpa GN=POPTRDRAFT_645415 PE=4 SV=1	3e-73	ref|XP_002301784.1| predicted protein [Populus trichocarpa] gb|EEE81057.1| predicted protein [Populus trichocarpa]	3e-73	B9S529_RICCO/201-460 PF03000.9;NPH3;	3e-37	-	GO:0007165.signal transduction;GO:0009416.response to light stimulus;GO:0004871.signal transducer activity;	-	-	-
comp1942_c0_seq1	0.81	0.35	0.14	-1.21057	no	-2.5325	no	-	-	331	-	-	-	-	-	-	-	-	-	-	-	-	-	-	-
comp1943_c0_seq1	1.25	0.45	1.28	-1.47393	no	0.0342157	no	-	-	607	-	-	-	-	-	-	-	-	-	-	-	-	-	-	-
comp1944_c0_seq1	1.41	0.33	0.56	-2.09516	no	-1.3322	no	-	-	291	-	-	-	-	-	-	-	-	-	-	-	-	-	-	-
comp1945_c0_seq2	2.95	0.87	1.74	-1.76163	no	-0.761628	no	-	-	404	-	-	gnl|CDD|205222 pfam13041. PPR_2. PPR repeat family. This repeat has no known function. It is about 35 amino acids long and is found in up to 18 copies in some proteins. The family appears to be greatly expanded in plants and fungi. The repeat has been called PPR.	2e-10	-	-	-	-	D7SQM4_VITVI/551-600 PF13041.1;PPR_2;	3e-07	-	-	-	-	-
comp1947_c0_seq1	0.14	0.4	1.29	1.51457	no	3.20387	no	-	-	291	-	-	-	-	-	-	-	-	-	-	-	-	-	-	-
comp1948_c0_seq1	0.38	0.18	0.97	-1.078	no	1.35199	no	-	-	218	-	-	-	-	-	-	-	-	-	-	-	-	-	-	-
comp1949_c0_seq1	1.74	0.58	0.7	-1.58496	no	-1.31366	no	-	-	401	-	-	-	-	-	-	-	-	-	-	-	-	-	-	-
comp1950_c0_seq1	1.25	0.72	0.67	-0.795859	no	-0.899695	no	-	-	543	-	-	-	-	tr|I1HVL2|I1HVL2_BRADI Uncharacterized protein OS=Brachypodium distachyon GN=BRADI2G61980 PE=4 SV=1	3e-84	ref|XP_003565162.1| PREDICTED: uncharacterized protein LOC100835005 isoform 1 [Brachypodium distachyon] ref|XP_003565163.1| PREDICTED: uncharacterized protein LOC100835005 isoform 2 [Brachypodium distachyon]	8e-83	A2YS01_ORYSI/22-446 PF03547.13;Mem_trans;	1e-80	S	GO:0055085.transmembrane transport;GO:0016021.integral to membrane;	-	-	-
comp1951_c0_seq1	1.41	0.32	0	-2.13955	no	#NUM!	no	-	-	553	sp|Q9SZ52|PP344_ARATH Pentatricopeptide repeat-containing protein At4g31850. chloroplastic OS=Arabidopsis thaliana GN=PGR3 PE=1 SV=1	9e-33	gnl|CDD|205222 pfam13041. PPR_2. PPR repeat family. This repeat has no known function. It is about 35 amino acids long and is found in up to 18 copies in some proteins. The family appears to be greatly expanded in plants and fungi. The repeat has been called PPR.	1e-20	tr|F2DPG6|F2DPG6_HORVD Predicted protein OS=Hordeum vulgare var. distichum PE=2 SV=1	1e-35	dbj|BAJ96987.1| predicted protein [Hordeum vulgare subsp. vulgare]	1e-35	D8SP14_SELML/335-384 PF13041.1;PPR_2;	3e-14	-	GO:0005488.binding;	-	-	-
comp1952_c0_seq1	0.86	0.92	0.13	0.0972972	no	-2.72583	no	-	-	360	-	-	-	-	-	-	-	-	-	-	-	-	-	-	-
comp1954_c0_seq1	0.75	0.76	0.92	0.0191088	no	0.294743	no	-	-	357	-	-	-	-	-	-	-	-	-	-	-	-	-	-	-
comp1957_c0_seq1	0.14	1.63	0.99	3.54137	no	2.822	no	-	-	286	-	-	-	-	-	-	-	-	-	-	-	-	-	-	-
comp1958_c0_seq1	1.01	0.71	2.39	-0.508464	no	1.24266	no	-	-	275	-	-	-	-	-	-	-	-	-	-	-	-	-	-	-
comp1959_c0_seq1	0	0.57	0.35	#DIV/0!	no	#DIV/0!	no	-	-	271	-	-	-	-	-	-	-	-	-	-	-	-	-	-	-
comp1959_c1_seq1	1.09	1.07	0.86	-0.0267173	no	-0.34192	no	-	-	547	-	-	-	-	-	-	-	-	-	-	-	-	-	-	-
comp1960_c0_seq1	0.64	0.08	0.83	-3	no	0.375039	no	-	-	256	-	-	-	-	-	-	-	-	-	-	-	-	-	-	-
comp1961_c0_seq1	0.69	0.81	0.25	0.231326	no	-1.46467	no	-	-	478	-	-	-	-	-	-	-	-	-	-	-	-	-	-	-
comp1963_c0_seq1	1.44	0.27	0.19	-2.41504	no	-2.922	no	-	-	500	-	-	-	-	-	-	-	-	-	-	-	-	-	-	-
comp1966_c0_seq1	1.74	0.35	1.63	-2.31366	no	-0.0942153	no	FDH	formate dehydrogenase	331	sp|Q03134|FDH_EMENI Probable formate dehydrogenase OS=Emericella nidulans (strain FGSC A4 / ATCC 38163 / CBS 112.46 / NRRL 194 / M139) GN=aciA PE=2 SV=3	2e-56	gnl|CDD|178684 PLN03139. PLN03139. formate dehydrogenase; Provisional.	1e-50	tr|E5A0B4|E5A0B4_LEPMJ Similar to NAD-dependent formate dehydrogenase OS=Leptosphaeria maculans (strain JN3 / isolate v23.1.3 / race Av1-4-5-6-7-8) GN=LEMA_P101050.1 PE=3 SV=1	1e-61	ref|XP_003840453.1| similar to NAD-dependent formate dehydrogenase [Leptosphaeria maculans JN3] emb|CBX96974.1| similar to NAD-dependent formate dehydrogenase [Leptosphaeria maculans JN3]	1e-61	E5A0B4_LEPMC/25-344 PF00389.25;2-Hacid_dh;	1e-47	-	GO:0005524.ATP binding;GO:0005737.cytoplasm;GO:0055114.oxidation-reduction process;GO:0006734.NADH metabolic process;GO:0070403.NAD+ binding;GO:0006735.NADH regeneration;GO:0005829.cytosol;GO:0000166.nucleotide binding;GO:0048037.cofactor binding;GO:0016491.oxidoreductase activity;GO:0016616.oxidoreductase activity. acting on the CH-OH group of donors. NAD or NADP as acceptor;GO:0008152.metabolic…	EC:1.2.1.2	K00122	ko00630. Glyoxylate and dicarboxylate metabolism;ko00680. Methane metabolism;
comp1967_c0_seq1	0.58	0.06	1	-3.27302	no	0.785875	no	RAD7	DNA repair protein RAD7	352	-	-	-	-	tr|B9HD05|B9HD05_POPTR Predicted protein OS=Populus trichocarpa GN=POPTRDRAFT_819452 PE=4 SV=1	6e-29	ref|XP_002309464.1| predicted protein [Populus trichocarpa] gb|EEE92987.1| predicted protein [Populus trichocarpa]	5e-29	B9HD05_POPTR/101-130 PF13516.1;LRR_6;	4e-08	-	-	-	K15082	-
comp1968_c0_seq1	1.15	0.6	0.36	-0.938599	no	-1.67557	no	-	-	322	-	-	-	-	-	-	-	-	-	-	-	-	-	-	-
comp1969_c0_seq1	1.31	0.31	0.31	-2.07923	no	-2.07923	no	-	-	375	-	-	-	-	-	-	-	-	-	-	-	-	-	-	-
comp1971_c0_seq1	1.63	0.28	0.85	-2.54137	no	-0.939337	no	-	-	277	-	-	-	-	-	-	-	-	-	-	-	-	-	-	-
comp1972_c0_seq1	1.14	1.28	0.95	0.16711	no	-0.263034	no	-	-	395	-	-	-	-	-	-	-	-	-	-	-	-	-	-	-
comp1973_c0_seq1	0.37	0.57	0.65	0.623437	no	0.812914	no	-	-	618	-	-	-	-	-	-	-	-	D7TNI5_VITVI/502-597 PF00931.17;NB-ARC;	3e-10	-	-	-	-	-
comp1974_c0_seq1	0.73	1.24	1	0.764372	no	0.454032	no	-	-	566	-	-	-	-	-	-	-	-	-	-	-	-	-	-	-
comp1975_c0_seq2	1.06	1.63	0	0.620808	no	#NUM!	no	-	-	310	-	-	gnl|CDD|130620 TIGR01557. myb_SHAQKYF. myb-like DNA-binding domain. SHAQKYF class. This model describes a DNA-binding domain restricted to (but common in) plant proteins. many of which also contain a response regulator domain. The domain appears related to the Myb-like DNA-binding domain described by Pfam model pfam00249. It is distinguished in part by a well-conserved motif SH[AL]QKY[RF] at the …	5e-15	tr|F6HH57|F6HH57_VITVI Putative uncharacterized protein OS=Vitis vinifera GN=VIT_11s0016g04600 PE=4 SV=1	6e-44	emb|CBI28136.3| unnamed protein product [Vitis vinifera]	2e-44	A9RRP7_PHYPA/296-347 PF00249.26;Myb_DNA-binding;	8e-15	-	GO:0005634.nucleus;GO:0003677.DNA binding;GO:0006355.regulation of transcription. DNA-dependent;	-	-	-
comp1977_c0_seq1	2.21	0.71	0.18	-1.63816	no	-3.61798	no	-	-	263	-	-	-	-	tr|B9RQ98|B9RQ98_RICCO Putative uncharacterized protein OS=Ricinus communis GN=RCOM_1486960 PE=4 SV=1	3e-29	ref|XP_002262895.2| PREDICTED: uncharacterized protein L728-like isoform 1 [Vitis vinifera]	2e-30	B9RQ98_RICCO/58-418 PF11443.3;DUF2828;	4e-30	-	-	-	-	-
comp1979_c0_seq1	0.34	0.44	1.11	0.371969	no	1.70695	no	-	-	656	-	-	-	-	-	-	-	-	-	-	-	-	-	-	-
comp1980_c0_seq1	0.96	0.35	0.68	-1.45568	no	-0.4975	no	-	-	278	-	-	-	-	-	-	-	-	-	-	-	-	-	-	-
comp1982_c0_seq1	0.43	0.41	0.59	-0.0687128	no	0.456378	no	-	-	237	-	-	-	-	-	-	-	-	-	-	-	-	-	-	-
comp1984_c0_seq1	1.13	0.46	0.37	-1.29662	no	-1.61073	no	-	-	255	-	-	-	-	-	-	-	-	-	-	-	-	-	-	-
comp1985_c0_seq2	1.19	1.34	0.75	0.171271	no	-0.665999	no	-	-	437	-	-	-	-	-	-	-	-	-	-	-	-	-	-	-
comp1986_c0_seq1	1.46	0.49	0.78	-1.57511	no	-0.904422	no	-	-	240	-	-	-	-	-	-	-	-	-	-	-	-	-	-	-
comp1987_c0_seq1	1.84	0.34	0	-2.4361	no	#NUM!	no	-	-	403	-	-	-	-	tr|F6H0L7|F6H0L7_VITVI Putative uncharacterized protein OS=Vitis vinifera GN=VIT_18s0001g03670 PE=4 SV=1	6e-62	emb|CBI19068.3| unnamed protein product [Vitis vinifera]	6e-64	D8QIC6_SCHCM/168-378 PF00644.15;PARP;	7e-15	-	GO:0008270.zinc ion binding;GO:0005622.intracellular;GO:0005488.binding;	-	-	-
comp1988_c0_seq1	1.37	0.71	1.14	-0.948285	no	-0.265142	no	-	-	330	-	-	-	-	-	-	-	-	-	-	-	-	-	-	-
comp1989_c0_seq1	0.08	0.91	1.48	3.50779	no	4.20945	no	-	-	492	-	-	-	-	-	-	-	-	-	-	-	-	-	-	-
comp1991_c0_seq1	1.19	0.45	0.2	-1.40296	no	-2.57289	no	-	-	345	-	-	-	-	-	-	-	-	-	-	-	-	-	-	-
comp1992_c0_seq1	1.37	0.51	0.55	-1.42561	no	-1.31667	no	-	-	344	-	-	-	-	-	-	-	-	-	-	-	-	-	-	-
comp1993_c0_seq1	1.66	0.22	1.36	-2.91561	no	-0.287577	no	-	-	346	-	-	-	-	-	-	-	-	-	-	-	-	-	-	-
comp1994_c0_seq1	0.13	1.74	0.31	3.7425	no	1.25376	no	-	-	457	-	-	-	-	-	-	-	-	-	-	-	-	-	-	-
comp1995_c0_seq1	0.33	1.09	3.77	1.72379	no	3.51403	no	-	-	249	-	-	-	-	-	-	-	-	-	-	-	-	-	-	-
comp1996_c0_seq1	0.17	1.46	1.29	3.10236	no	2.92376	no	-	-	236	sp|P54697|MYOJ_DICDI Myosin-J heavy chain OS=Dictyostelium discoideum GN=myoJ PE=4 SV=2	3e-19	gnl|CDD|30106 cd01384. MYSc_type_XI. Myosin motor domain. plant-specific type XI myosin. involved in organelle transport. This catalytic (head) domain has ATPase activity and belongs to the larger group of P-loop NTPases. Myosins are actin-dependent molecular motors that play important roles in muscle contraction. cell motility. and organelle transport. The head domain is a molecular motor. which…	3e-52	tr|B9S596|B9S596_RICCO Myosin XI. putative OS=Ricinus communis GN=RCOM_1724180 PE=4 SV=1	6e-41	ref|XP_002521165.1| myosin XI. putative [Ricinus communis] gb|EEF41316.1| myosin XI. putative [Ricinus communis]	5e-41	A5AK37_VITVI/70-726 PF00063.16;Myosin_head;	1e-41	Z	GO:0006810.transport;GO:0005524.ATP binding;GO:0003774.motor activity;GO:0003779.actin binding;GO:0000166.nucleotide binding;GO:0016459.myosin complex;GO:0007049.cell cycle;GO:0015031.protein transport;	-	-	-
comp1997_c0_seq1	1.81	0.45	1.2	-2.00799	no	-0.592955	no	-	-	431	-	-	-	-	-	-	-	-	-	-	-	-	-	-	-
comp1998_c0_seq1	0.36	1.4	0.41	1.95936	no	0.187627	no	-	-	347	-	-	-	-	-	-	-	-	-	-	-	-	-	-	-
comp1999_c0_seq1	1.64	0.52	0	-1.65711	no	#NUM!	no	-	-	490	-	-	-	-	-	-	-	-	-	-	-	-	-	-	-
comp2000_c0_seq1	0.26	0.66	1.82	1.34395	no	2.80735	no	-	-	322	-	-	-	-	-	-	-	-	-	-	-	-	-	-	-
comp2001_c0_seq1	1	0.41	0.2	-1.2863	no	-2.32193	no	-	-	471	-	-	-	-	-	-	-	-	-	-	-	-	-	-	-
comp2002_c0_seq1	0.27	0.56	1.23	1.05247	no	2.18763	no	-	-	382	-	-	-	-	-	-	-	-	-	-	-	-	-	-	-
comp2003_c0_seq1	0.44	1	0.6	1.18442	no	0.447459	no	-	-	330	-	-	-	-	-	-	-	-	-	-	-	-	-	-	-
comp2004_c0_seq2	0.18	0.5	1.47	1.47393	no	3.02975	no	-	-	464	-	-	-	-	tr|D9YRP1|D9YRP1_RUBID Putative uncharacterized protein (Fragment) OS=Rubus idaeus PE=4 SV=1	5e-06	gb|ACY72385.1| hypothetical protein. partial [Rubus idaeus]	4e-06	-	-	-	-	-	-	-
comp2005_c0_seq1	2.75	0.45	0.73	-2.61143	no	-1.91346	no	-	-	291	sp|Q9FHM4|MA653_ARATH 65-kDa microtubule-associated protein 3 OS=Arabidopsis thaliana GN=MAP65-3 PE=1 SV=1	2e-34	gnl|CDD|146567 pfam03999. MAP65_ASE1. Microtubule associated protein (MAP65/ASE1 family).	5e-21	tr|D7T1Y3|D7T1Y3_VITVI Putative uncharacterized protein OS=Vitis vinifera GN=VIT_16s0022g01820 PE=4 SV=1	1e-35	ref|XP_002267584.1| PREDICTED: 65-kDa microtubule-associated protein 3 [Vitis vinifera] emb|CBI24513.3| unnamed protein product [Vitis vinifera]	1e-35	B9RHR0_RICCO/36-668 PF03999.7;MAP65_ASE1;	2e-35	DZ	-	-	-	-
comp2006_c0_seq2	0.97	0.77	0.55	-0.333126	no	-0.818553	no	-	-	680	-	-	-	-	-	-	-	-	-	-	-	-	-	-	-
comp2009_c0_seq1	0.55	0.69	1.36	0.327165	no	1.3061	no	-	-	225	-	-	-	-	-	-	-	-	-	-	-	-	-	-	-
comp2011_c0_seq1	0.86	0.75	0.6	-0.197446	no	-0.519374	no	-	-	311	-	-	-	-	-	-	-	-	-	-	-	-	-	-	-
comp2012_c0_seq1	1.61	0.24	0	-2.74595	no	#NUM!	no	-	-	331	sp|Q9LMP1|WAK2_ARATH Wall-associated receptor kinase 2 OS=Arabidopsis thaliana GN=WAK2 PE=1 SV=1	6e-20	-	-	tr|F6H0G0|F6H0G0_VITVI Putative uncharacterized protein OS=Vitis vinifera GN=VIT_18s0001g01370 PE=4 SV=1	2e-27	ref|XP_002263295.2| PREDICTED: wall-associated receptor kinase 2-like [Vitis vinifera]	3e-27	-	-	-	GO:0032440.2-alkenal reductase [NAD(P)] activity;GO:0016310.phosphorylation;GO:0005524.ATP binding;GO:0016301.kinase activity;GO:0006468.protein phosphorylation;GO:0055114.oxidation-reduction process;GO:0004674.protein serine/threonine kinase activity;GO:0000166.nucleotide binding;GO:0004672.protein kinase activity;GO:0005509.calcium ion binding;GO:0016021.integral to membrane;GO:0016491.oxidored…	-	-	-
comp2013_c0_seq1	0.73	0.83	1.17	0.185215	no	0.68054	no	-	-	282	-	-	-	-	-	-	-	-	-	-	-	-	-	-	-
comp2014_c0_seq1	1.08	0.63	0.89	-0.777608	no	-0.279154	no	-	-	553	-	-	-	-	-	-	-	-	-	-	-	-	-	-	-
comp2015_c0_seq1	0.17	1.2	0.39	2.81943	no	1.19794	no	-	-	244	-	-	-	-	-	-	-	-	-	-	-	-	-	-	-
comp2017_c0_seq1	1.28	0.87	0.52	-0.557057	no	-1.29956	no	-	-	224	-	-	-	-	-	-	-	-	-	-	-	-	-	-	-
comp2018_c0_seq1	0.98	1.02	1.01	0.0577155	no	0.0435016	no	K07497	putative transposase	420	sp|P31843|RRPO_OENBE RNA-directed DNA polymerase homolog OS=Oenothera berteriana PE=4 SV=1	6e-46	gnl|CDD|73154 cd01647. RT_LTR. RT_LTR: Reverse transcriptases (RTs) from retrotransposons and retroviruses which have long terminal repeats (LTRs) in their DNA copies but not in their RNA template. RT catalyzes DNA replication from an RNA template. and is responsible for the replication of retroelements. An RT gene is usually indicative of a mobile element such as a retrotransposon or retrovirus.…	8e-79	tr|Q6L3S3|Q6L3S3_SOLDE Putative gag-pol polyprotein. identical OS=Solanum demissum GN=SDM1_41t00016 PE=4 SV=1	5e-75	gb|AAT38744.1| Putative gag-pol polyprotein. identical [Solanum demissum]	5e-75	A5BRB4_VITVI/544-676 PF00078.22;RVT_1;	9e-72	-	GO:0015074.DNA integration;GO:0005634.nucleus;GO:0003723.RNA binding;GO:0003677.DNA binding;GO:0016779.nucleotidyltransferase activity;GO:0004190.aspartic-type endopeptidase activity;GO:0003676.nucleic acid binding;GO:0003964.RNA-directed DNA polymerase activity;GO:0046872.metal ion binding;GO:0006508.proteolysis;GO:0008270.zinc ion binding;GO:0016740.transferase activity;GO:0005739.mitochondrion…	-	K07497	-
comp2019_c0_seq1	0.17	2.02	0.2	3.57075	no	0.234465	no	-	-	471	-	-	gnl|CDD|203351 pfam05922. Inhibitor_I9. Peptidase inhibitor I9. This family includes the proteinase B inhibitor from Saccharomyces cerevisiae and the activation peptides from peptidases of the subtilisin family. The subtilisin propeptides are known to function as molecular chaperones. assisting in the folding of the mature peptidase. but have also been shown to act as 'temporary inhibitors'.	4e-14	tr|E0CQB3|E0CQB3_VITVI Putative uncharacterized protein OS=Vitis vinifera GN=VIT_18s0001g14870 PE=4 SV=1	5e-29	ref|XP_002269753.1| PREDICTED: subtilisin-like protease-like [Vitis vinifera]	3e-30	E0CQB3_VITVI/6-81 PF05922.11;Inhibitor_I9;	1e-21	-	GO:0004252.serine-type endopeptidase activity;GO:0016787.hydrolase activity;GO:0008233.peptidase activity;GO:0006508.proteolysis;GO:0042802.identical protein binding;GO:0043086.negative regulation of catalytic activity;GO:0008236.serine-type peptidase activity;	-	-	-
comp2020_c0_seq1	0.94	1.05	0.2	0.159657	no	-2.23266	no	-	-	480	-	-	-	-	-	-	-	-	-	-	-	-	-	-	-
comp2024_c0_seq1	2.17	0.17	0	-3.67409	no	#NUM!	no	E3.2.1.21	beta-glucosidase	454	sp|Q7XKV4|BGL12_ORYSJ Beta-glucosidase 12 OS=Oryza sativa subsp. japonica GN=BGLU12 PE=2 SV=2	2e-81	gnl|CDD|201102 pfam00232. Glyco_hydro_1. Glycosyl hydrolase family 1.	5e-83	tr|A0SXU2|A0SXU2_LEULE Glycosylhydrolase family 1 (Fragment) OS=Leucaena leucocephala PE=2 SV=2	6e-80	gb|ABK60303.2| glycosylhydrolase family 1 [Leucaena leucocephala]	5e-80	A0SXU2_LEUGL/31-296 PF00232.13;Glyco_hydro_1;	5e-81	G	GO:0008422.beta-glucosidase activity;GO:0043169.cation binding;GO:0004553.hydrolase activity. hydrolyzing O-glycosyl compounds;GO:0008152.metabolic process;GO:0016787.hydrolase activity;GO:0005975.carbohydrate metabolic process;GO:0003824.catalytic activity;GO:0016798.hydrolase activity. acting on glycosyl bonds;	EC:3.2.1.21	K01188	ko00460. Cyanoamino acid metabolism;ko00500. Starch and sucrose metabolism;ko00940. Phenylpropanoid biosynthesis;
comp2026_c0_seq1	0	0	2.03	#DIV/0!	no	#DIV/0!	no	-	-	254	-	-	-	-	-	-	-	-	-	-	-	-	-	-	-
comp2027_c0_seq1	1.39	0.44	0.66	-1.65951	no	-1.07455	no	-	-	355	-	-	-	-	tr|A5BLH8|A5BLH8_VITVI Putative uncharacterized protein OS=Vitis vinifera GN=VITISV_006383 PE=4 SV=1	2e-10	emb|CAN60031.1| hypothetical protein VITISV_006383 [Vitis vinifera]	2e-10	-	-	-	GO:0046872.metal ion binding;GO:0008270.zinc ion binding;GO:0003676.nucleic acid binding;	-	-	-
comp2028_c0_seq1	0.39	1.48	1.45	1.92405	no	1.89451	no	-	-	421	-	-	-	-	-	-	-	-	-	-	-	-	-	-	-
comp2029_c0_seq2	0.5	1.31	0.92	1.38957	no	0.879706	no	-	-	407	sp|Q9LNG5|PPP7L_ARATH Serine/threonine-protein phosphatase 7 long form homolog OS=Arabidopsis thaliana GN=At1g48120 PE=2 SV=1	6e-19	gnl|CDD|204506 pfam10536. PMD. Plant mobile domain. This domain was identified by Babu and colleagues in a variety of transposases.	1e-35	tr|B9GTG6|B9GTG6_POPTR Predicted protein (Fragment) OS=Populus trichocarpa GN=POPTRDRAFT_408995 PE=4 SV=1	5e-25	ref|XP_002302840.1| predicted protein [Populus trichocarpa] gb|EEE82113.1| predicted protein [Populus trichocarpa]	4e-25	B9T6J6_RICCO/59-410 PF10536.4;PMD;	1e-19	-	GO:0016787.hydrolase activity;GO:0004721.phosphoprotein phosphatase activity;	-	-	-
comp2030_c0_seq1	0.82	0.93	2.43	0.181607	no	1.56726	no	-	-	251	-	-	-	-	-	-	-	-	-	-	-	-	-	-	-
comp2031_c0_seq1	1.59	0.72	0.39	-1.14296	no	-2.02748	no	-	-	298	-	-	-	-	-	-	-	-	-	-	-	-	-	-	-
comp2033_c0_seq1	0.75	0	1.72	#NUM!	no	1.19745	no	-	-	219	-	-	-	-	-	-	-	-	-	-	-	-	-	-	-
comp2034_c0_seq1	0.65	0.46	0.61	-0.498806	no	-0.0916305	no	-	-	502	-	-	-	-	-	-	-	-	-	-	-	-	-	-	-
comp2035_c0_seq1	3.05	0.55	1	-2.47131	no	-1.60881	no	-	-	283	-	-	-	-	-	-	-	-	-	-	-	-	-	-	-
comp2036_c0_seq1	0.76	0.5	0.26	-0.604071	no	-1.54749	no	-	-	272	-	-	-	-	-	-	-	-	-	-	-	-	-	-	-
comp2037_c0_seq1	1.03	0.36	0.97	-1.51658	no	-0.0865877	no	-	-	219	-	-	-	-	-	-	-	-	-	-	-	-	-	-	-
comp2038_c0_seq1	2.45	1.55	1.17	-0.660514	no	-1.06627	no	-	-	201	-	-	-	-	-	-	-	-	-	-	-	-	-	-	-
comp2039_c0_seq1	0.24	0.84	1.39	1.80735	no	2.53398	no	-	-	254	-	-	-	-	-	-	-	-	-	-	-	-	-	-	-
comp2040_c0_seq1	0	0	1.88	#DIV/0!	no	#DIV/0!	no	-	-	225	-	-	-	-	-	-	-	-	-	-	-	-	-	-	-
comp2042_c0_seq1	0.93	0.71	0.27	-0.389412	no	-1.78427	no	-	-	354	-	-	-	-	-	-	-	-	-	-	-	-	-	-	-
comp2043_c0_seq1	0.3	1.1	1.28	1.87447	no	2.09311	no	-	-	476	-	-	-	-	-	-	-	-	-	-	-	-	-	-	-
comp2044_c0_seq1	0	1.77	0.71	#DIV/0!	no	#DIV/0!	no	-	-	263	-	-	-	-	-	-	-	-	-	-	-	-	-	-	-
comp2045_c0_seq1	0.91	0.86	1.04	-0.0815299	no	0.192645	no	-	-	225	-	-	-	-	-	-	-	-	-	-	-	-	-	-	-
comp2046_c0_seq1	1.5	1.42	1.28	-0.0790716	no	-0.228819	no	-	-	439	-	-	-	-	-	-	-	-	-	-	-	-	-	-	-
comp2047_c0_seq1	0.44	0.5	1	0.184425	no	1.18442	no	-	-	235	-	-	-	-	-	-	-	-	-	-	-	-	-	-	-
comp2048_c0_seq1	0.36	1.01	0.2	1.48829	no	-0.847997	no	-	-	231	-	-	-	-	-	-	-	-	-	-	-	-	-	-	-
comp2050_c0_seq1	2.35	0.19	1.79	-3.62859	no	-0.392701	no	-	-	210	-	-	-	-	-	-	-	-	-	-	-	-	-	-	-
comp2051_c0_seq1	1.56	0.17	0.59	-3.19794	no	-1.40276	no	-	-	224	-	-	-	-	-	-	-	-	-	-	-	-	-	-	-
comp2053_c0_seq1	0.72	0.85	0.14	0.239466	no	-2.36257	no	ARR-B	two-component response regulator ARR-B family	344	sp|P62598|ARR12_ARATH Two-component response regulator ARR12 OS=Arabidopsis thaliana GN=ARR12 PE=2 SV=2	3e-31	-	-	tr|F6GZ31|F6GZ31_VITVI Putative uncharacterized protein OS=Vitis vinifera GN=VIT_11s0206g00060 PE=4 SV=1	6e-38	emb|CAN60088.1| hypothetical protein VITISV_005486 [Vitis vinifera]	6e-38	C6T9N0_SOYBN/21-132 PF00072.19;Response_reg;	5e-25	-	GO:0005634.nucleus;GO:0003677.DNA binding;GO:0000160.two-component signal transduction system (phosphorelay);GO:0006355.regulation of transcription. DNA-dependent;GO:0000156.two-component response regulator activity;	-	K14491	ko04075. Plant hormone signal transduction;
comp2054_c0_seq1	1.03	0.4	0.21	-1.36457	no	-2.29418	no	-	-	340	-	-	-	-	-	-	-	-	-	-	-	-	-	-	-
comp2055_c0_seq1	1.79	0.72	0.63	-1.31389	no	-1.50654	no	-	-	298	-	-	-	-	tr|Q2AA19|Q2AA19_ASPOF RNase H family protein OS=Asparagus officinalis GN=20.t00014 PE=4 SV=1	1e-40	gb|ABD63162.1| RNase H family protein [Asparagus officinalis]	1e-40	A5B0T5_VITVI/801-930 PB273755; Pfam-B_273755;	5e-24	-	GO:0003964.RNA-directed DNA polymerase activity;GO:0003723.RNA binding;GO:0004523.ribonuclease H activity;GO:0006278.RNA-dependent DNA replication;GO:0003676.nucleic acid binding;	-	-	-
comp2057_c0_seq2	0.5	0.77	0.88	0.62293	no	0.815575	no	-	-	533	-	-	-	-	-	-	-	-	-	-	-	-	-	-	-
comp2058_c0_seq1	1.04	0.62	0.97	-0.746243	no	-0.100527	no	-	-	316	-	-	-	-	-	-	-	-	-	-	-	-	-	-	-
comp2059_c0_seq1	0.66	0.23	0.19	-1.52083	no	-1.79647	no	-	-	249	-	-	-	-	-	-	-	-	-	-	-	-	-	-	-
comp2060_c0_seq1	0.95	0.81	1.18	-0.230006	no	0.312787	no	-	-	239	-	-	-	-	-	-	-	-	-	-	-	-	-	-	-
comp2061_c0_seq1	1.08	0.44	0.7	-1.29546	no	-0.625604	no	-	-	267	-	-	-	-	-	-	-	-	-	-	-	-	-	-	-
comp2062_c0_seq1	1.09	0.79	0.66	-0.464404	no	-0.72379	no	E3.6.3.8	Ca2+-transporting ATPase	319	sp|Q9LIK7|ACA13_ARATH Putative calcium-transporting ATPase 13. plasma membrane-type OS=Arabidopsis thaliana GN=ACA13 PE=2 SV=1	9e-44	gnl|CDD|188151 TIGR01517. ATPase-IIB_Ca. plasma-membrane calcium-translocating P-type ATPase. This model describes the P-type ATPase responsible for translocating calcium ions across the plasma membrane of eukaryotes. out of the cell. In some organisms. this type of pump may also be found in vacuolar membranes. In humans and mice. at least. there are multiple isoforms of the PMCA pump with overla…	1e-29	tr|A5BQI8|A5BQI8_VITVI Putative uncharacterized protein OS=Vitis vinifera GN=VITISV_002636 PE=4 SV=1	3e-54	emb|CAN79198.1| hypothetical protein VITISV_002636 [Vitis vinifera]	3e-54	D7T758_VITVI/656-767 PF00689.16;Cation_ATPase_C;	1e-54	P	GO:0070588.calcium ion transmembrane transport;GO:0016020.membrane;GO:0008152.metabolic process;GO:0005524.ATP binding;GO:0015662.ATPase activity. coupled to transmembrane movement of ions. phosphorylative mechanism;GO:0005388.calcium-transporting ATPase activity;GO:0003824.catalytic activity;GO:0006812.cation transport;GO:0006754.ATP biosynthetic process;GO:0046872.metal ion binding;GO:0000166.n…	EC:3.6.3.8	K01537	-
comp2063_c0_seq2	0.14	1.49	0.32	3.41181	no	1.19265	no	PIKFYVE. FAB1	1-phosphatidylinositol-3-phosphate 5-kinase	443	-	-	gnl|CDD|201748 pfam01363. FYVE. FYVE zinc finger. The FYVE zinc finger is named after four proteins that it has been found in: Fab1. YOTB/ZK632.12. Vac1. and EEA1. The FYVE finger has been shown to bind two Zn++ ions. The FYVE finger has eight potential zinc coordinating cysteine positions. Many members of this family also include two histidines in a motif R+HHC+XCG. where + represents a charged …	7e-24	tr|B9T3Y2|B9T3Y2_RICCO Fyve finger-containing phosphoinositide kinase. fyv1. putative OS=Ricinus communis GN=RCOM_0417950 PE=4 SV=1	6e-51	ref|XP_002532951.1| fyve finger-containing phosphoinositide kinase. fyv1. putative [Ricinus communis] gb|EEF29435.1| fyve finger-containing phosphoinositide kinase. fyv1. putative [Ricinus communis]	5e-51	D7TC87_VITVI/31-103 PF01363.16;FYVE;	1e-43	-	GO:0016307.phosphatidylinositol phosphate kinase activity;GO:0016310.phosphorylation;GO:0000285.1-phosphatidylinositol-3-phosphate 5-kinase activity;GO:0005524.ATP binding;GO:0016301.kinase activity;GO:0046854.phosphatidylinositol phosphorylation;GO:0044267.cellular protein metabolic process;GO:0046872.metal ion binding;GO:0046488.phosphatidylinositol metabolic process;GO:0016740.transferase acti…	EC:2.7.1.150	K00921	ko00562. Inositol phosphate metabolism;ko04070. Phosphatidylinositol signaling system;ko04145. Phagosome;ko04810. Regulation of actin cytoskeleton;
comp2066_c0_seq1	0.67	0.85	1.28	0.343302	no	0.933911	no	-	-	368	sp|O64900|C80B2_ESCCA (S)-N-methylcoclaurine 3'-hydroxylase isozyme 2 OS=Eschscholzia californica GN=CYP80B2 PE=2 SV=1	8e-30	-	-	tr|B9VRK1|B9VRK1_PAPSO (S)-N-methylcoclaurine 3'-hydroxylase (Fragment) OS=Papaver somniferum GN=CYP80B1 PE=4 SV=1	5e-31	gb|ACM44071.1| (S)-N-methylcoclaurine 3'-hydroxylase [Papaver somniferum]	4e-31	A5AN87_VITVI/39-162 PF00067.17;p450;	1e-30	-	GO:0016020.membrane;GO:0005783.endoplasmic reticulum;GO:0009813.flavonoid biosynthetic process;GO:0005506.iron ion binding;GO:0055114.oxidation-reduction process;GO:0016705.oxidoreductase activity. acting on paired donors. with incorporation or reduction of molecular oxygen;GO:0016711.flavonoid 3'-monooxygenase activity;GO:0016021.integral to membrane;GO:0016491.oxidoreductase activity;GO:0009055…	-	-	-
comp2067_c0_seq1	0.73	0.52	2.1	-0.489385	no	1.52442	no	-	-	224	-	-	-	-	-	-	-	-	-	-	-	-	-	-	-
comp2068_c0_seq1	1.49	0.76	0.13	-0.971241	no	-3.51873	no	-	-	359	-	-	-	-	-	-	-	-	-	-	-	-	-	-	-
comp2070_c0_seq2	1.52	0.79	0.63	-0.944147	no	-1.27065	no	-	-	297	-	-	-	-	-	-	-	-	-	-	-	-	-	-	-
comp2072_c0_seq1	0.58	0.53	0.71	-0.130061	no	0.291766	no	-	-	464	-	-	-	-	-	-	-	-	-	-	-	-	-	-	-
comp2073_c0_seq1	1.19	0.54	0.66	-1.13993	no	-0.850424	no	-	-	466	-	-	-	-	-	-	-	-	-	-	-	-	-	-	-
comp2074_c0_seq1	0.82	0.78	0.47	-0.0721498	no	-0.802963	no	-	-	300	-	-	-	-	-	-	-	-	-	-	-	-	-	-	-
comp2075_c0_seq1	0.1	0.58	0.58	2.53605	no	2.53605	no	-	-	202	-	-	-	-	-	-	-	-	-	-	-	-	-	-	-
comp2077_c0_seq1	0.83	0.94	0.38	0.179549	no	-1.12711	no	-	-	249	-	-	-	-	-	-	-	-	-	-	-	-	-	-	-
comp2078_c0_seq1	0.48	0.55	1.03	0.196397	no	1.10154	no	-	-	389	-	-	-	-	-	-	-	-	-	-	-	-	-	-	-
comp2079_c0_seq1	0.67	0.24	0.77	-1.48113	no	0.200697	no	-	-	399	-	-	-	-	-	-	-	-	-	-	-	-	-	-	-
comp2080_c0_seq1	1.03	0.59	0.87	-0.803857	no	-0.243557	no	-	-	298	-	-	-	-	-	-	-	-	-	-	-	-	-	-	-
comp2082_c0_seq1	0.7	0.58	0	-0.271302	no	#NUM!	no	-	-	236	-	-	-	-	-	-	-	-	-	-	-	-	-	-	-
comp2083_c0_seq1	0.54	0.62	0.71	0.199309	no	0.39486	no	-	-	756	-	-	-	-	-	-	-	-	-	-	-	-	-	-	-
comp2085_c0_seq1	1.89	0.26	0	-2.8618	no	#NUM!	no	-	-	381	sp|Q9C698|FPP6_ARATH Filament-like plant protein 6 OS=Arabidopsis thaliana GN=FPP6 PE=2 SV=1	2e-32	gnl|CDD|203347 pfam05911. DUF869. Plant protein of unknown function (DUF869). This family consists of a number of sequences found in Arabidopsis thaliana. Oryza sativa and Lycopersicon esculentum (Tomato). The function of this family is unknown.	2e-36	tr|F6H074|F6H074_VITVI Putative uncharacterized protein OS=Vitis vinifera GN=VIT_18s0001g13970 PE=4 SV=1	4e-41	emb|CBI19835.3| unnamed protein product [Vitis vinifera]	3e-41	E0CPL9_VITVI/95-907 PF05911.6;DUF869;	4e-42	-	-	-	-	-
comp2086_c0_seq1	1.67	0.43	0	-1.95744	no	#NUM!	no	-	-	407	-	-	gnl|CDD|191336 pfam05664. DUF810. Protein of unknown function (DUF810). This family consists of several plant proteins of unknown function.	9e-39	tr|A9NX86|A9NX86_PICSI Putative uncharacterized protein OS=Picea sitchensis PE=2 SV=1	6e-39	gb|ABK25247.1| unknown [Picea sitchensis]	6e-39	A9NX86_PICSI/32-687 PF05664.6;DUF810;	9e-40	-	-	-	-	-
comp2087_c0_seq1	0.55	0.86	1.97	0.644905	no	1.84069	no	-	-	226	-	-	-	-	-	-	-	-	-	-	-	-	-	-	-
comp2091_c0_seq1	1.01	0.39	0.75	-1.37281	no	-0.429393	no	-	-	252	-	-	-	-	-	-	-	-	-	-	-	-	-	-	-
comp2092_c0_seq1	0.3	0.45	1.02	0.584963	no	1.76553	no	-	-	345	-	-	-	-	tr|D7SQL8|D7SQL8_VITVI Putative uncharacterized protein OS=Vitis vinifera GN=VIT_07s0141g00640 PE=4 SV=1	6e-32	ref|XP_002275636.1| PREDICTED: lysine histidine transporter-like 5 [Vitis vinifera] emb|CBI17949.3| unnamed protein product [Vitis vinifera]	5e-32	B8BGT6_ORYSI/27-214 PF01490.13;Aa_trans;	3e-33	-	GO:0016020.membrane;GO:0016021.integral to membrane;	-	-	-
comp2094_c0_seq2	0.47	0.9	0.6	0.937264	no	0.352302	no	-	-	433	-	-	-	-	-	-	-	-	-	-	-	-	-	-	-
comp2096_c0_seq1	0.51	0.72	0.83	0.4975	no	0.702614	no	-	-	680	-	-	-	-	-	-	-	-	-	-	-	-	-	-	-
comp2103_c0_seq1	0.98	0.51	0	-0.942285	no	#NUM!	no	-	-	230	-	-	-	-	-	-	-	-	-	-	-	-	-	-	-
comp2105_c0_seq1	0.86	0.59	0.19	-0.543622	no	-2.17834	no	-	-	624	-	-	-	-	tr|Q53M12|Q53M12_ORYSJ ATPase. AAA family protein OS=Oryza sativa subsp. japonica GN=LOC_Os11g13990 PE=4 SV=1	5e-31	gb|AAX95843.1| hypothetical protein LOC_Os11g13990 [Oryza sativa Japonica Group] gb|ABA92390.1| ATPase. AAA family protein [Oryza sativa Japonica Group]	5e-31	Q53M12_ORYSJ/1-309 PB011883; Pfam-B_11883;	1e-33	-	GO:0003887.DNA-directed DNA polymerase activity;GO:0003677.DNA binding;GO:0005524.ATP binding;GO:0009360.DNA polymerase III complex;GO:0006260.DNA replication;	-	-	-
comp2106_c0_seq1	1.6	0	1.52	#NUM!	no	-0.0740006	no	-	-	309	-	-	-	-	-	-	-	-	-	-	-	-	-	-	-
comp2108_c0_seq1	0.8	0.47	0.82	-0.767339	no	0.0356239	no	-	-	542	-	-	-	-	-	-	-	-	-	-	-	-	-	-	-
comp2109_c0_seq1	1.5	0.37	0.09	-2.01937	no	-4.05889	no	-	-	261	-	-	gnl|CDD|191340 pfam05686. Glyco_transf_90. Glycosyl transferase family 90. This family of glycosyl transferases are specifically (mannosyl) glucuronoxylomannan/galactoxylomannan -beta 1.2-xylosyltransferases. EC:2.4.2.-.	6e-57	tr|F6H6P6|F6H6P6_VITVI Putative uncharacterized protein OS=Vitis vinifera GN=VIT_16s0050g00160 PE=4 SV=1	1e-50	ref|XP_002268245.1| PREDICTED: O-glucosyltransferase rumi homolog [Vitis vinifera] emb|CBI22745.3| unnamed protein product [Vitis vinifera]	1e-50	E0CUG4_VITVI/120-516 PF05686.7;Glyco_transf_90;	3e-52	R	-	-	-	-
comp2110_c0_seq1	0.36	0.29	0.64	-0.311944	no	0.830075	no	-	-	403	-	-	-	-	-	-	-	-	-	-	-	-	-	-	-
comp2111_c0_seq1	0.29	0.37	0.45	0.351472	no	0.633872	no	-	-	209	-	-	-	-	-	-	-	-	-	-	-	-	-	-	-
comp2113_c0_seq1	0	0.77	1.29	#DIV/0!	no	#DIV/0!	no	-	-	254	-	-	-	-	-	-	-	-	-	-	-	-	-	-	-
comp2115_c0_seq1	3.28	0	1.32	#NUM!	no	-1.31316	no	-	-	213	-	-	-	-	-	-	-	-	-	-	-	-	-	-	-
comp2116_c0_seq2	1.25	0.45	0.82	-1.47393	no	-0.608232	no	-	-	345	-	-	-	-	-	-	-	-	-	-	-	-	-	-	-
comp2117_c0_seq1	0.56	0.53	0.64	-0.0794345	no	0.192645	no	-	-	258	-	-	-	-	-	-	-	-	-	-	-	-	-	-	-
comp2118_c0_seq1	0.69	0.82	1.38	0.249028	no	1	no	-	-	238	-	-	-	-	-	-	-	-	-	-	-	-	-	-	-
comp2119_c0_seq1	0.13	0.99	1.35	2.92892	no	3.37638	no	-	-	314	-	-	-	-	-	-	-	-	-	-	-	-	-	-	-
comp2120_c0_seq1	0.57	1.07	1.02	0.908577	no	0.839535	no	-	-	254	-	-	-	-	-	-	-	-	-	-	-	-	-	-	-
comp2123_c0_seq1	0.48	1.07	0.48	1.1565	no	0	no	-	-	345	-	-	-	-	-	-	-	-	-	-	-	-	-	-	-
comp2124_c0_seq1	1.44	0.48	0.49	-1.58496	no	-1.55522	no	-	-	242	-	-	-	-	-	-	-	-	-	-	-	-	-	-	-
comp2125_c0_seq1	0.36	0.68	0.41	0.917538	no	0.187627	no	-	-	229	-	-	-	-	-	-	-	-	-	-	-	-	-	-	-
comp2126_c0_seq2	0.82	0.62	0.37	-0.403356	no	-1.1481	no	-	-	252	-	-	-	-	-	-	-	-	-	-	-	-	-	-	-
comp2127_c0_seq2	1.35	0.98	0.45	-0.462106	no	-1.58496	no	-	-	518	-	-	-	-	-	-	-	-	-	-	-	-	-	-	-
comp2128_c0_seq1	0.65	0.57	0.92	-0.189478	no	0.501194	no	-	-	410	-	-	-	-	tr|A5BXY1|A5BXY1_VITVI Putative uncharacterized protein OS=Vitis vinifera GN=VITISV_043863 PE=4 SV=1	1e-24	emb|CBI39481.3| unnamed protein product [Vitis vinifera]	1e-24	A5BXY1_VITVI/1-149 PB197638; Pfam-B_197638;	6e-27	-	GO:0008168.methyltransferase activity;GO:0032259.methylation;	-	-	-
comp2129_c0_seq1	0.27	1.07	1.06	1.98658	no	1.97303	no	-	-	309	-	-	-	-	-	-	-	-	-	-	-	-	-	-	-
comp2131_c0_seq1	1.63	0.49	1.02	-1.73402	no	-0.676303	no	-	-	277	-	-	-	-	-	-	-	-	-	-	-	-	-	-	-
comp2132_c0_seq1	0.61	0.96	0.47	0.654225	no	-0.376148	no	-	-	303	sp|Q9SZT8|PP354_ARATH Pentatricopeptide repeat-containing protein At4g37380. chloroplastic OS=Arabidopsis thaliana GN=PCMP-H48 PE=2 SV=1	3e-31	gnl|CDD|178626 PLN03077. PLN03077. Protein ECB2; Provisional.	3e-23	tr|D5AAE0|D5AAE0_PICSI Putative uncharacterized protein OS=Picea sitchensis PE=2 SV=1	4e-35	gb|ADE76509.1| unknown [Picea sitchensis]	4e-35	B9IKK7_POPTR/602-726 PF14432.1;DYW_deaminase;	5e-21	-	GO:0005488.binding;	-	-	-
comp2135_c0_seq1	1.37	1.42	1.4	0.051715	no	0.0312509	no	-	-	301	-	-	-	-	-	-	-	-	-	-	-	-	-	-	-
comp2137_c0_seq1	0.84	0.36	0.72	-1.22239	no	-0.222392	no	-	-	360	-	-	-	-	-	-	-	-	-	-	-	-	-	-	-
comp2139_c0_seq1	0.58	0.48	1.08	-0.273018	no	0.896907	no	-	-	282	-	-	-	-	-	-	-	-	-	-	-	-	-	-	-
comp2140_c0_seq1	1	0.44	0.53	-1.18442	no	-0.915936	no	-	-	268	-	-	-	-	-	-	-	-	-	-	-	-	-	-	-
comp2141_c0_seq1	0.53	0.56	0.61	0.0794345	no	0.202817	no	-	-	347	sp|Q9SZD5|LRK59_ARATH L-type lectin-domain containing receptor kinase V.9 OS=Arabidopsis thaliana GN=LECRK59 PE=2 SV=1	8e-25	gnl|CDD|173887 cd06899. lectin_legume_LecRK_Arcelin_ConA. legume lectins. lectin-like receptor kinases. arcelin. concanavalinA. and alpha-amylase inhibitor. This alignment model includes the legume lectins (also known as agglutinins). the arcelin (also known as phytohemagglutinin-L) family of lectin-like defense proteins. the LecRK family of lectin-like receptor kinases. concanavalinA (ConA). and…	1e-34	tr|B9S3F7|B9S3F7_RICCO Kinase. putative OS=Ricinus communis GN=RCOM_0733440 PE=3 SV=1	9e-31	ref|XP_002520526.1| kinase. putative [Ricinus communis] gb|EEF41939.1| kinase. putative [Ricinus communis]	8e-31	B8XSN7_AEGTA/25-265 PF00139.14;Lectin_legB;	4e-21	-	GO:0016310.phosphorylation;GO:0005524.ATP binding;GO:0005529.carbohydrate binding;GO:0016301.kinase activity;GO:0004872.receptor activity;GO:0006468.protein phosphorylation;GO:0005488.binding;GO:0004693.cyclin-dependent protein kinase activity;GO:0004674.protein serine/threonine kinase activity;GO:0000166.nucleotide binding;GO:0004672.protein kinase activity;GO:0016740.transferase activity;GO:000…	-	-	-
comp2142_c0_seq2	1.19	0.66	0.38	-0.850424	no	-1.64689	no	-	-	620	-	-	-	-	-	-	-	-	-	-	-	-	-	-	-
comp2144_c0_seq2	1.14	0.57	0.77	-1	no	-0.566103	no	-	-	307	-	-	-	-	-	-	-	-	-	-	-	-	-	-	-
comp2146_c0_seq1	0.67	0.63	0.76	-0.0888093	no	0.181838	no	-	-	216	-	-	-	-	-	-	-	-	-	-	-	-	-	-	-
comp2151_c0_seq1	0.2	1.51	1.82	2.91648	no	3.18587	no	-	-	206	-	-	-	-	-	-	-	-	-	-	-	-	-	-	-
comp2152_c0_seq2	0	1.35	0.95	#DIV/0!	no	#DIV/0!	no	-	-	273	-	-	-	-	tr|F6H2G3|F6H2G3_VITVI Putative uncharacterized protein OS=Vitis vinifera GN=VIT_19s0014g04600 PE=4 SV=1	2e-10	-	-	-	-	-	GO:0005524.ATP binding;GO:0004674.protein serine/threonine kinase activity;GO:0004672.protein kinase activity;GO:0005529.carbohydrate binding;GO:0006468.protein phosphorylation;GO:0048544.recognition of pollen;GO:0016772.transferase activity. transferring phosphorus-containing groups;	-	-	-
comp2153_c0_seq1	0.42	0.53	1.27	0.335603	no	1.59637	no	-	-	296	-	-	-	-	-	-	-	-	-	-	-	-	-	-	-
comp2155_c0_seq1	1.4	0.3	1.53	-2.22239	no	0.128105	no	-	-	323	-	-	-	-	-	-	-	-	-	-	-	-	-	-	-
comp2156_c0_seq1	0.34	0.48	0.78	0.4975	no	1.19794	no	-	-	241	-	-	-	-	-	-	-	-	-	-	-	-	-	-	-
comp2158_c0_seq1	1.15	0.67	0.43	-0.779401	no	-1.41923	no	-	-	548	-	-	-	-	-	-	-	-	-	-	-	-	-	-	-
comp2159_c0_seq1	0.3	0.9	0.64	1.58496	no	1.09311	no	-	-	477	-	-	-	-	-	-	-	-	-	-	-	-	-	-	-
comp2160_c0_seq1	1.02	0.26	0.62	-1.97199	no	-0.718229	no	-	-	606	-	-	-	-	-	-	-	-	-	-	-	-	-	-	-
comp2161_c0_seq2	0.95	0.95	0.11	0	no	-3.11042	no	-	-	431	-	-	-	-	-	-	-	-	-	-	-	-	-	-	-
comp2162_c0_seq1	0.38	0.66	0.43	0.796467	no	0.178337	no	-	-	325	-	-	-	-	-	-	-	-	-	-	-	-	-	-	-
comp2163_c0_seq1	0.63	1.04	0.42	0.72316	no	-0.584963	no	-	-	392	-	-	-	-	-	-	-	-	-	-	-	-	-	-	-
comp2164_c0_seq1	0.99	0.54	0.48	-0.874469	no	-1.04439	no	-	-	395	-	-	-	-	-	-	-	-	-	-	-	-	-	-	-
comp2165_c0_seq1	0.94	0.55	0.76	-0.773229	no	-0.306661	no	-	-	526	-	-	-	-	-	-	-	-	-	-	-	-	-	-	-
comp2167_c0_seq1	1.25	0.52	0.71	-1.26534	no	-0.816037	no	-	-	263	-	-	-	-	-	-	-	-	-	-	-	-	-	-	-
comp2168_c0_seq1	0.22	0.78	0.43	1.82597	no	0.966833	no	MYO5	myosin V	275	-	-	-	-	tr|B9S596|B9S596_RICCO Myosin XI. putative OS=Ricinus communis GN=RCOM_1724180 PE=4 SV=1	7e-27	emb|CBI37226.3| unnamed protein product [Vitis vinifera]	1e-27	D7TS40_VITVI/11-52 PF02736.14;Myosin_N;	5e-14	-	GO:0003779.actin binding;GO:0005524.ATP binding;GO:0016459.myosin complex;GO:0003774.motor activity;GO:0000166.nucleotide binding;	-	K10357	-
comp2169_c0_seq1	0.45	1.53	0.51	1.76553	no	0.180572	no	-	-	229	-	-	-	-	-	-	-	-	-	-	-	-	-	-	-
comp2171_c0_seq1	0	1.31	1.27	#DIV/0!	no	#DIV/0!	no	-	-	296	-	-	-	-	-	-	-	-	-	-	-	-	-	-	-
comp2175_c0_seq1	1.69	0	0	#NUM!	no	#NUM!	no	E1.14.-.-	-	497	sp|Q9FMY1|C86B1_ARATH Cytochrome P450 86B1 OS=Arabidopsis thaliana GN=CYP86B1 PE=2 SV=1	1e-39	gnl|CDD|177826 PLN02169. PLN02169. fatty acid (omega-1)-hydroxylase/midchain alkane hydroxylase.	1e-48	tr|B9N1E9|B9N1E9_POPTR Cytochrome P450 OS=Populus trichocarpa GN=CYP96F5 PE=3 SV=1	1e-50	ref|XP_002329123.1| cytochrome P450 [Populus trichocarpa] gb|EEF06923.1| cytochrome P450 [Populus trichocarpa]	1e-50	B9N1E9_POPTR/30-513 PF00067.17;p450;	2e-51	QI	GO:0016020.membrane;GO:0009055.electron carrier activity;GO:0005783.endoplasmic reticulum;GO:0020037.heme binding;GO:0005506.iron ion binding;GO:0055114.oxidation-reduction process;GO:0016705.oxidoreductase activity. acting on paired donors. with incorporation or reduction of molecular oxygen;GO:0046872.metal ion binding;GO:0070330.aromatase activity;GO:0016021.integral to membrane;GO:0005789.end…	-	K00517	ko00363. Bisphenol degradation;ko00624. Polycyclic aromatic hydrocarbon degradation;ko00627. Aminobenzoate degradation;ko00903. Limonene and pinene degradation;ko00945. Stilbenoid. diarylheptanoid and gingerol biosynthesis;
comp2176_c0_seq2	0.57	0.36	1.08	-0.662965	no	0.921997	no	-	-	217	-	-	-	-	-	-	-	-	-	-	-	-	-	-	-
comp2177_c0_seq1	1.59	0.45	1.27	-1.82103	no	-0.324198	no	-	-	258	-	-	-	-	-	-	-	-	-	-	-	-	-	-	-
comp2178_c0_seq1	1.17	0.74	0.22	-0.660911	no	-2.41093	no	-	-	210	-	-	-	-	-	-	-	-	-	-	-	-	-	-	-
comp2180_c0_seq1	0.95	0	1.54	#NUM!	no	0.696931	no	-	-	412	-	-	-	-	-	-	-	-	-	-	-	-	-	-	-
comp2181_c0_seq1	0.44	0.41	1.4	-0.10188	no	1.66985	no	-	-	235	-	-	-	-	-	-	-	-	-	-	-	-	-	-	-
comp2182_c0_seq1	1.14	0.29	0.94	-1.97491	no	-0.278301	no	-	-	398	-	-	-	-	-	-	-	-	-	-	-	-	-	-	-
comp2186_c0_seq1	1.08	0.93	0	-0.215729	no	#NUM!	no	-	-	209	-	-	-	-	-	-	-	-	-	-	-	-	-	-	-
comp2189_c0_seq1	0.48	0.23	1.01	-1.0614	no	1.07325	no	-	-	257	-	-	-	-	-	-	-	-	-	-	-	-	-	-	-
comp2190_c0_seq1	0.51	1.08	0.13	1.08246	no	-1.97199	no	-	-	360	-	-	-	-	-	-	-	-	-	-	-	-	-	-	-
comp2191_c0_seq1	0.81	1.05	0.42	0.374396	no	-0.947533	no	-	-	279	-	-	-	-	-	-	-	-	-	-	-	-	-	-	-
comp2195_c0_seq1	0.23	0.54	1.31	1.23133	no	2.50986	no	-	-	359	-	-	-	-	-	-	-	-	-	-	-	-	-	-	-
comp2196_c0_seq1	1.58	0.14	1.15	-3.49643	no	-0.458291	no	-	-	286	-	-	-	-	-	-	-	-	-	-	-	-	-	-	-
comp2197_c0_seq1	0.35	1.08	0.3	1.6256	no	-0.222392	no	-	-	235	-	-	-	-	-	-	-	-	-	-	-	-	-	-	-
comp2198_c0_seq1	1.27	0.14	0.58	-3.18133	no	-1.1307	no	-	-	568	-	-	-	-	-	-	-	-	-	-	-	-	-	-	-
comp2199_c0_seq2	1.65	0.54	0	-1.61143	no	#NUM!	no	-	-	323	-	-	-	-	tr|D6BRE7|D6BRE7_9ROSI Putative uncharacterized protein OS=Jatropha curcas PE=2 SV=1	7e-13	gb|ADB93073.1| conserved hypothetical protein [Jatropha curcas]	6e-13	D6BRE7_9ROSI/1-166 PF05907.8;DUF866;	1e-13	-	-	-	-	-
comp2200_c0_seq1	0.51	0.88	0	0.787006	no	#NUM!	no	-	-	242	-	-	-	-	-	-	-	-	-	-	-	-	-	-	-
comp2201_c0_seq2	1.87	0.7	0.31	-1.41761	no	-2.5927	no	-	-	725	-	-	-	-	-	-	-	-	-	-	-	-	-	-	-
comp2202_c0_seq1	0.33	0.78	1.89	1.24101	no	2.51785	no	-	-	249	-	-	-	-	-	-	-	-	-	-	-	-	-	-	-
comp2203_c0_seq1	0.1	0.65	0	2.70044	no	#NUM!	no	-	-	211	-	-	-	-	-	-	-	-	-	-	-	-	-	-	-
comp2205_c0_seq1	0.3	1.28	1.2	2.09311	no	2	no	-	-	274	-	-	-	-	-	-	-	-	-	-	-	-	-	-	-
comp2207_c0_seq1	0.58	1.03	2.1	0.82852	no	1.85626	no	-	-	492	-	-	-	-	-	-	-	-	-	-	-	-	-	-	-
comp2209_c0_seq1	0.56	1.24	0.43	1.14684	no	-0.38109	no	-	-	219	-	-	-	-	-	-	-	-	-	-	-	-	-	-	-
comp2210_c0_seq1	1.1	0.76	0.23	-0.533432	no	-2.2578	no	-	-	205	sp|Q9LR47|IP5P3_ARATH Type I inositol 1.4.5-trisphosphate 5-phosphatase CVP2 OS=Arabidopsis thaliana GN=CVP2 PE=1 SV=2	4e-14	gnl|CDD|178733 PLN03191. PLN03191. Type I inositol-1.4.5-trisphosphate 5-phosphatase 2; Provisional.	5e-17	tr|I1NSN1|I1NSN1_ORYGL Uncharacterized protein OS=Oryza glaberrima PE=4 SV=1	9e-21	ref|XP_002439984.1| hypothetical protein SORBIDRAFT_09g023855 [Sorghum bicolor] gb|EES18414.1| hypothetical protein SORBIDRAFT_09g023855 [Sorghum bicolor]	2e-20	B9H550_POPTR/15-157 PF03372.18;Exo_endo_phos;	1e-21	-	GO:0004437.inositol or phosphatidylinositol phosphatase activity;	-	-	-
comp2211_c0_seq1	0.63	0.6	0.9	-0.0703893	no	0.514573	no	-	-	391	-	-	-	-	-	-	-	-	-	-	-	-	-	-	-
comp2212_c0_seq1	1.89	0	0.43	#NUM!	no	-2.13598	no	-	-	217	-	-	-	-	-	-	-	-	-	-	-	-	-	-	-
comp2214_c0_seq1	0.61	0.64	1.7	0.0692627	no	1.47865	no	-	-	304	-	-	-	-	-	-	-	-	-	-	-	-	-	-	-
comp2215_c0_seq1	0.28	2.01	0.09	2.8437	no	-1.63743	no	-	-	514	sp|Q9C9L5|WAKLH_ARATH Wall-associated receptor kinase-like 9 OS=Arabidopsis thaliana GN=WAKL9 PE=2 SV=1	1e-28	-	-	tr|F6GSN9|F6GSN9_VITVI Putative uncharacterized protein OS=Vitis vinifera GN=VIT_17s0000g02100 PE=4 SV=1	2e-36	ref|XP_002282887.1| PREDICTED: wall-associated receptor kinase 2-like isoform 3 [Vitis vinifera]	1e-36	-	-	-	GO:0004709.MAP kinase kinase kinase activity;GO:0005524.ATP binding;GO:0006468.protein phosphorylation;GO:0004674.protein serine/threonine kinase activity;GO:0000166.nucleotide binding;GO:0004672.protein kinase activity;GO:0005509.calcium ion binding;GO:0016021.integral to membrane;GO:0016740.transferase activity;GO:0016772.transferase activity. transferring phosphorus-containing groups;	-	-	-
comp2217_c0_seq1	0.67	0.09	1.09	-2.89616	no	0.702095	no	-	-	216	-	-	-	-	-	-	-	-	-	-	-	-	-	-	-
comp2218_c0_seq1	1.29	0.89	1.05	-0.535494	no	-0.296982	no	-	-	366	-	-	-	-	-	-	-	-	-	-	-	-	-	-	-
comp2221_c0_seq1	0.31	0.15	2.48	-1.04731	no	3	no	-	-	265	-	-	-	-	-	-	-	-	-	-	-	-	-	-	-
comp2222_c0_seq1	0.91	0.25	0.52	-1.86394	no	-0.807355	no	-	-	317	-	-	-	-	-	-	-	-	-	-	-	-	-	-	-
comp2223_c0_seq1	1.52	0.62	0.66	-1.29373	no	-1.20353	no	-	-	284	sp|Q9FMF6|PP444_ARATH Pentatricopeptide repeat-containing protein At5g64320. mitochondrial OS=Arabidopsis thaliana GN=At5g64320 PE=2 SV=1	2e-28	gnl|CDD|205222 pfam13041. PPR_2. PPR repeat family. This repeat has no known function. It is about 35 amino acids long and is found in up to 18 copies in some proteins. The family appears to be greatly expanded in plants and fungi. The repeat has been called PPR.	2e-20	tr|F6GZE2|F6GZE2_VITVI Putative uncharacterized protein OS=Vitis vinifera GN=VIT_00s1045g00010 PE=4 SV=1	1e-40	ref|XP_003635514.1| PREDICTED: pentatricopeptide repeat-containing protein At5g64320. mitochondrial-like [Vitis vinifera]	2e-40	B9HCV6_POPTR/625-674 PF13041.1;PPR_2;	2e-21	-	GO:0005488.binding;	-	-	-
comp2224_c0_seq1	0.92	0.91	0.35	-0.0157673	no	-1.39428	no	-	-	534	sp|Q9FIX3|PP407_ARATH Pentatricopeptide repeat-containing protein At5g39710 OS=Arabidopsis thaliana GN=EMB2745 PE=2 SV=1	1e-71	-	-	tr|B9S789|B9S789_RICCO Pentatricopeptide repeat-containing protein. putative OS=Ricinus communis GN=RCOM_0774540 PE=4 SV=1	1e-76	ref|XP_002521858.1| pentatricopeptide repeat-containing protein. putative [Ricinus communis] gb|EEF40494.1| pentatricopeptide repeat-containing protein. putative [Ricinus communis]	1e-76	B9S789_RICCO/86-135 PF13041.1;PPR_2;	1e-19	-	GO:0005488.binding;	-	-	-
comp2227_c0_seq1	1.52	1.01	0.97	-0.589716	no	-0.648015	no	-	-	243	-	-	-	-	-	-	-	-	-	-	-	-	-	-	-
comp2229_c0_seq1	1.52	0.1	2.11	-3.926	no	0.473172	no	-	-	379	-	-	-	-	-	-	-	-	-	-	-	-	-	-	-
comp2230_c0_seq1	0.33	1.2	0.19	1.8625	no	-0.796467	no	-	-	372	sp|Q9C9H9|PP114_ARATH Pentatricopeptide repeat-containing protein At1g71420 OS=Arabidopsis thaliana GN=PCMP-H70 PE=2 SV=1	1e-24	gnl|CDD|178630 PLN03081. PLN03081. pentatricopeptide (PPR) repeat-containing protein; Provisional.	2e-23	tr|B9SHM3|B9SHM3_RICCO Pentatricopeptide repeat-containing protein. putative OS=Ricinus communis GN=RCOM_0740710 PE=4 SV=1	6e-30	ref|XP_002269754.2| PREDICTED: pentatricopeptide repeat-containing protein At1g71420-like [Vitis vinifera]	1e-34	B9SHM3_RICCO/102-132 PF01535.15;PPR;	2e-06	-	GO:0005488.binding;	-	-	-
comp2231_c0_seq1	1.58	0.13	0.37	-3.60334	no	-2.09433	no	-	-	441	-	-	-	-	-	-	-	-	-	-	-	-	-	-	-
comp2233_c0_seq1	0.89	0.28	0.51	-1.66838	no	-0.803308	no	-	-	276	-	-	-	-	-	-	-	-	-	-	-	-	-	-	-
comp2234_c0_seq1	0.96	0.37	0.2	-1.37551	no	-2.26303	no	-	-	470	-	-	-	-	-	-	-	-	-	-	-	-	-	-	-
comp2235_c0_seq2	0.62	0.94	0.81	0.600393	no	0.385654	no	-	-	434	-	-	-	-	tr|I1ISX7|I1ISX7_BRADI Uncharacterized protein OS=Brachypodium distachyon GN=BRADI4G38225 PE=4 SV=1	1e-32	gb|AAM47598.1| NBS/LRR resistance protein-like protein [Capsicum annuum]	1e-31	Q8LKI9_CAPAN/4-90 PF00078.22;RVT_1;	5e-17	-	GO:0003964.RNA-directed DNA polymerase activity;GO:0003723.RNA binding;GO:0003677.DNA binding;GO:0006278.RNA-dependent DNA replication;	-	-	-
comp2237_c0_seq2	0.22	0.7	0.42	1.66985	no	0.932886	no	-	-	278	-	-	-	-	-	-	-	-	-	-	-	-	-	-	-
comp2238_c0_seq1	0.68	1	0.35	0.556393	no	-0.95818	no	-	-	271	-	-	-	-	-	-	-	-	-	-	-	-	-	-	-
comp2240_c0_seq1	1.69	1.98	0.7	0.228477	no	-1.2716	no	-	-	304	-	-	-	-	-	-	-	-	-	-	-	-	-	-	-
comp2241_c0_seq1	0.49	1.62	0.91	1.72514	no	0.893085	no	-	-	337	-	-	-	-	-	-	-	-	-	-	-	-	-	-	-
comp2242_c0_seq1	2.69	0.17	0.82	-3.984	no	-1.71391	no	-	-	229	-	-	-	-	-	-	-	-	-	-	-	-	-	-	-
comp2247_c0_seq1	1.05	0.57	0.94	-0.881356	no	-0.159657	no	-	-	274	-	-	-	-	-	-	-	-	-	-	-	-	-	-	-
comp2248_c0_seq1	0	0	3.55	#DIV/0!	no	#DIV/0!	no	-	-	212	sp|P0C2F6|RNHX1_ARATH Putative ribonuclease H protein At1g65750 OS=Arabidopsis thaliana GN=At1g65750 PE=3 SV=1	4e-06	-	-	-	-	gb|EEC84981.1| hypothetical protein OsI_32247 [Oryza sativa Indica Group]	1e-05	-	-	-	-	-	-	-
comp2249_c0_seq1	0.57	0.42	0.43	-0.440573	no	-0.406625	no	-	-	324	-	-	-	-	-	-	-	-	-	-	-	-	-	-	-
comp2250_c0_seq1	1.14	0.27	0.65	-2.078	no	-0.810522	no	-	-	288	-	-	-	-	-	-	-	-	-	-	-	-	-	-	-
comp2251_c0_seq1	1.91	0.47	0	-2.02284	no	#NUM!	no	-	-	494	-	-	-	-	-	-	-	-	-	-	-	-	-	-	-
comp2253_c0_seq1	0	1.65	1.06	#DIV/0!	no	#DIV/0!	no	-	-	353	-	-	-	-	-	-	-	-	-	-	-	-	-	-	-
comp2254_c0_seq1	1.08	1.14	0.21	0.0780025	no	-2.36257	no	-	-	342	-	-	-	-	-	-	-	-	-	-	-	-	-	-	-
comp2255_c0_seq2	0.42	0.23	0.89	-0.868755	no	1.08342	no	-	-	344	-	-	-	-	-	-	-	-	-	-	-	-	-	-	-
comp2256_c0_seq1	2.83	0.19	0.06	-3.89673	no	-5.5597	no	-	-	276	-	-	-	-	tr|B9HH85|B9HH85_POPTR Predicted protein OS=Populus trichocarpa GN=POPTRDRAFT_802827 PE=4 SV=1	2e-06	ref|XP_002310707.1| predicted protein [Populus trichocarpa] gb|EEE91157.1| predicted protein [Populus trichocarpa]	2e-06	-	-	-	-	-	-	-
comp2258_c0_seq1	1.37	1.48	0.22	0.111421	no	-2.6386	no	-	-	210	-	-	-	-	-	-	-	-	-	-	-	-	-	-	-
comp2259_c0_seq1	0.93	0.26	0.74	-1.83872	no	-0.329705	no	-	-	442	-	-	-	-	tr|Q6R9K8|Q6R9K8_MAIZE Putative uncharacterized protein orf117-a OS=Zea mays GN=orf117-a PE=4 SV=1	2e-21	ref|YP_588300.1| hypothetical protein ZeamMp038 [Zea mays subsp. mays] gb|AAR91130.1| hypothetical protein (mitochondrion) [Zea mays]	2e-21	-	-	-	GO:0015074.DNA integration;GO:0003723.RNA binding;GO:0003677.DNA binding;GO:0004523.ribonuclease H activity;GO:0003676.nucleic acid binding;GO:0003964.RNA-directed DNA polymerase activity;GO:0005739.mitochondrion;GO:0006278.RNA-dependent DNA replication;	-	-	-
comp2260_c0_seq1	0.24	0.91	0.28	1.92283	no	0.222392	no	-	-	341	-	-	-	-	-	-	-	-	-	-	-	-	-	-	-
comp2262_c0_seq1	0.73	0	0.63	#NUM!	no	-0.212545	no	-	-	224	-	-	-	-	-	-	-	-	-	-	-	-	-	-	-
comp2263_c0_seq1	1.13	0.49	0.75	-1.20547	no	-0.59136	no	-	-	436	-	-	-	-	-	-	-	-	-	-	-	-	-	-	-
comp2264_c0_seq1	0.66	0.69	0.5	0.0641303	no	-0.400538	no	-	-	281	-	-	-	-	-	-	-	-	-	-	-	-	-	-	-
comp2265_c0_seq1	1.81	0.09	0.65	-4.32992	no	-1.47748	no	-	-	431	sp|P46608|HSBH1_SOYBN Homeobox protein SBH1 OS=Glycine max GN=H1 PE=2 SV=1	4e-42	gnl|CDD|203350 pfam05920. Homeobox_KN. Homeobox KN domain. This is a homeobox transcription factor KN domain conserved from fungi to human and plants.	6e-20	tr|D7SHP3|D7SHP3_VITVI Putative uncharacterized protein OS=Vitis vinifera GN=VIT_17s0000g08710 PE=3 SV=1	3e-46	ref|XP_002282076.1| PREDICTED: homeobox protein knotted-1-like 6 [Vitis vinifera] emb|CBI15003.3| unnamed protein product [Vitis vinifera]	2e-46	B9I3G1_POPTR/206-245 PF05920.6;Homeobox_KN;	6e-22	-	GO:0005634.nucleus;GO:0003677.DNA binding;GO:0006355.regulation of transcription. DNA-dependent;GO:0043565.sequence-specific DNA binding;GO:0006351.transcription. DNA-dependent;GO:0003700.sequence-specific DNA binding transcription factor activity;	-	-	-
comp2266_c0_seq1	0.37	1.56	0	2.07595	no	#NUM!	no	-	-	225	-	-	-	-	-	-	-	-	-	-	-	-	-	-	-
comp2267_c0_seq1	0.93	1.06	1.07	0.188762	no	0.202308	no	-	-	220	-	-	-	-	-	-	-	-	-	-	-	-	-	-	-
comp2268_c0_seq1	0.35	0.91	0.64	1.37851	no	0.870717	no	K07497	putative transposase	406	sp|Q7LHG5|YI31B_YEAST Transposon Ty3-I Gag-Pol polyprotein OS=Saccharomyces cerevisiae (strain ATCC 204508 / S288c) GN=TY3B-I PE=3 SV=2	2e-35	gnl|CDD|73154 cd01647. RT_LTR. RT_LTR: Reverse transcriptases (RTs) from retrotransposons and retroviruses which have long terminal repeats (LTRs) in their DNA copies but not in their RNA template. RT catalyzes DNA replication from an RNA template. and is responsible for the replication of retroelements. An RT gene is usually indicative of a mobile element such as a retrotransposon or retrovirus.…	8e-46	tr|A5ACJ6|A5ACJ6_VITVI Putative uncharacterized protein OS=Vitis vinifera GN=VITISV_029384 PE=4 SV=1	2e-74	emb|CAN64427.1| hypothetical protein VITISV_029384 [Vitis vinifera]	1e-74	A5ACJ6_VITVI/625-758 PF00078.22;RVT_1;	2e-53	-	GO:0015074.DNA integration;GO:0005634.nucleus;GO:0003723.RNA binding;GO:0003677.DNA binding;GO:0008168.methyltransferase activity;GO:0003676.nucleic acid binding;GO:0003964.RNA-directed DNA polymerase activity;GO:0008270.zinc ion binding;GO:0032259.methylation;GO:0006278.RNA-dependent DNA replication;	-	K07497	-
comp2269_c0_seq1	0.67	0.52	0.89	-0.365649	no	0.409644	no	-	-	556	-	-	-	-	-	-	-	-	-	-	-	-	-	-	-
comp2272_c0_seq1	1.42	1.04	0.63	-0.449307	no	-1.17247	no	-	-	375	-	-	-	-	-	-	-	-	-	-	-	-	-	-	-
comp2273_c0_seq1	0.92	1.21	0	0.395301	no	#NUM!	no	-	-	693	sp|Q7XU74|PX114_ORYSJ Peroxisomal membrane protein 11-4 OS=Oryza sativa subsp. japonica GN=PEX11-4 PE=2 SV=2	2e-98	-	-	tr|D7T1Z3|D7T1Z3_VITVI Putative uncharacterized protein OS=Vitis vinifera GN=VIT_16s0022g00470 PE=4 SV=1	2e-115	ref|XP_002267934.1| PREDICTED: peroxisomal membrane protein 11-4 [Vitis vinifera] emb|CBI24599.3| unnamed protein product [Vitis vinifera]	2e-115	D7T1Z3_VITVI/5-225 PF05648.9;PEX11;	7e-113	-	GO:0016559.peroxisome fission;GO:0005778.peroxisomal membrane;	-	-	-
comp2275_c0_seq1	1.09	1.12	0	0.0391706	no	#NUM!	no	-	-	226	sp|Q9M0M4|MO25M_ARATH Putative MO25-like protein At4g17270 OS=Arabidopsis thaliana GN=At4g17270 PE=2 SV=1	3e-08	-	-	tr|B9T038|B9T038_RICCO Calcium-binding protein. putative OS=Ricinus communis GN=RCOM_1144940 PE=4 SV=1	1e-08	ref|XP_002531607.1| Calcium-binding protein. putative [Ricinus communis] gb|EEF30782.1| Calcium-binding protein. putative [Ricinus communis]	1e-08	B9T038_RICCO/103-441 PF08569.6;Mo25;	3e-09	-	GO:0005488.binding;	-	-	-
comp2276_c0_seq1	1.3	0.31	0.3	-2.06817	no	-2.11548	no	-	-	315	sp|Q9LDE3|FBK9_ARATH F-box/kelch-repeat protein At1g23390 OS=Arabidopsis thaliana GN=At1g23390 PE=2 SV=1	3e-14	-	-	tr|I1JC45|I1JC45_SOYBN Uncharacterized protein OS=Glycine max GN=Gma.86 PE=4 SV=1	3e-23	ref|XP_003530637.1| PREDICTED: F-box/kelch-repeat protein At1g23390-like [Glycine max]	2e-23	E5GBI1_CUCME/13-55 PF00646.28;F-box;	3e-07	-	-	-	-	-
comp2278_c0_seq1	0.51	1.02	0.23	1	no	-1.14886	no	-	-	402	-	-	-	-	-	-	-	-	-	-	-	-	-	-	-
comp2280_c0_seq1	0.24	0.11	1.17	-1.12553	no	2.2854	no	-	-	341	-	-	-	-	-	-	-	-	-	-	-	-	-	-	-
comp2281_c0_seq1	2.29	0	0	#NUM!	no	#NUM!	no	-	-	215	-	-	-	-	-	-	-	-	-	-	-	-	-	-	-
comp2282_c0_seq1	0.78	0.61	0.33	-0.354665	no	-1.24101	no	-	-	289	sp|B2A6B7|OBG_NATTJ GTPase obg OS=Natranaerobius thermophilus (strain ATCC BAA-1301 / DSM 18059 / JW/NM-WN-LF) GN=obg PE=3 SV=1	5e-09	gnl|CDD|183415 PRK12297. obgE. GTPase CgtA; Reviewed.	1e-17	tr|F6HDG5|F6HDG5_VITVI Putative uncharacterized protein OS=Vitis vinifera GN=VIT_05s0020g01670 PE=3 SV=1	7e-17	ref|XP_002276482.1| PREDICTED: GTPase obg-like [Vitis vinifera]	6e-17	B9HSD8_POPTR/3-158 PF01018.17;GTP1_OBG;	6e-14	-	GO:0000287.magnesium ion binding;GO:0006184.GTP catabolic process;GO:0000166.nucleotide binding;GO:0005622.intracellular;GO:0005525.GTP binding;GO:0005737.cytoplasm;GO:0003924.GTPase activity;	-	-	-
comp2283_c0_seq1	0	1.56	0.94	#DIV/0!	no	#DIV/0!	no	-	-	250	-	-	-	-	-	-	-	-	-	-	-	-	-	-	-
comp2284_c0_seq1	0.52	0.14	1.19	-1.89308	no	1.19438	no	-	-	276	-	-	-	-	-	-	-	-	-	-	-	-	-	-	-
comp2285_c0_seq1	0.82	0.57	0.06	-0.524662	no	-3.77259	no	-	-	378	-	-	-	-	tr|F6HW90|F6HW90_VITVI Putative uncharacterized protein OS=Vitis vinifera GN=VIT_18s0166g00210 PE=4 SV=1	2e-28	emb|CBI35500.3| unnamed protein product [Vitis vinifera]	1e-28	O49281_ARATH/1-229 PB012554; Pfam-B_12554;	3e-20	-	GO:0046872.metal ion binding;	-	-	-
comp2286_c0_seq1	0.32	0.95	0.3	1.56986	no	-0.0931094	no	-	-	391	sp|Q9LUL5|PP229_ARATH Pentatricopeptide repeat-containing protein At3g14330 OS=Arabidopsis thaliana GN=PCMP-H57 PE=2 SV=2	6e-25	-	-	tr|A5C6H0|A5C6H0_VITVI Putative uncharacterized protein OS=Vitis vinifera GN=VITISV_000387 PE=4 SV=1	2e-33	emb|CAN70930.1| hypothetical protein VITISV_000387 [Vitis vinifera]	2e-33	B9GUD0_POPTR/94-143 PF13041.1;PPR_2;	2e-15	-	GO:0005488.binding;	-	-	-
comp2287_c0_seq1	1.35	0.5	0	-1.43296	no	#NUM!	no	-	-	273	-	-	-	-	-	-	-	-	-	-	-	-	-	-	-
comp2290_c0_seq1	0.63	1.25	0	0.988504	no	#NUM!	no	-	-	295	-	-	-	-	-	-	-	-	-	-	-	-	-	-	-
comp2292_c0_seq1	0.57	1.74	0.65	1.61005	no	0.189478	no	-	-	290	-	-	-	-	-	-	-	-	-	-	-	-	-	-	-
comp2293_c0_seq1	0.47	0.18	0.97	-1.38466	no	1.04532	no	-	-	219	-	-	-	-	-	-	-	-	-	-	-	-	-	-	-
comp2294_c0_seq2	0.77	0.07	1.13	-3.45943	no	0.553392	no	-	-	292	-	-	-	-	-	-	-	-	-	-	-	-	-	-	-
comp2295_c0_seq1	1.01	0.57	0.46	-0.825321	no	-1.13465	no	-	-	204	-	-	-	-	-	-	-	-	-	-	-	-	-	-	-
comp2297_c0_seq1	1.01	0.17	0.35	-2.57075	no	-1.52893	no	-	-	468	-	-	-	-	tr|A9PER8|A9PER8_POPTR Putative uncharacterized protein OS=Populus trichocarpa PE=2 SV=1	8e-57	gb|ABK94871.1| unknown [Populus trichocarpa]	7e-57	-	-	-	GO:0000151.ubiquitin ligase complex;GO:0016567.protein ubiquitination;GO:0005488.binding;GO:0016874.ligase activity;GO:0004842.ubiquitin-protein ligase activity;	-	-	-
comp2300_c0_seq1	0.88	0.69	0	-0.350907	no	#NUM!	no	-	-	280	-	-	-	-	-	-	-	-	-	-	-	-	-	-	-
comp2305_c0_seq1	0.82	1.08	1.12	0.397335	no	0.449803	no	-	-	251	-	-	-	-	-	-	-	-	-	-	-	-	-	-	-
comp2306_c0_seq1	1.84	0	1.58	#NUM!	no	-0.219781	no	-	-	268	-	-	-	-	-	-	-	-	-	-	-	-	-	-	-
comp2308_c0_seq1	0.39	0.92	0.45	1.23816	no	0.206451	no	-	-	422	-	-	-	-	-	-	-	-	-	-	-	-	-	-	-
comp2309_c0_seq1	0.64	0.61	0.37	-0.0692627	no	-0.790547	no	-	-	255	-	-	-	-	-	-	-	-	-	-	-	-	-	-	-
comp2313_c0_seq1	0	0.76	0.75	#DIV/0!	no	#DIV/0!	no	-	-	282	-	-	-	-	-	-	-	-	-	-	-	-	-	-	-
comp2314_c0_seq1	1.49	0.7	0	-1.08989	no	#NUM!	no	-	-	249	-	-	-	-	-	-	-	-	-	-	-	-	-	-	-
comp2315_c0_seq1	1.3	0.09	0.46	-3.85244	no	-1.49881	no	-	-	205	sp|Q9S7W5|TCP13_ARATH Transcription factor TCP13 OS=Arabidopsis thaliana GN=TCP13 PE=1 SV=1	3e-16	gnl|CDD|202709 pfam03634. TCP. TCP family transcription factor. This is a family of TCP plant transcription factors. TCP proteins were named after the first characterized members (TB1. CYC and PCFs) and they are involved in multiple developmental control pathways. This region contains a DNA binding basic-Helix-Loop-Helix (bHLP) structure.	3e-18	tr|F6H492|F6H492_VITVI Putative uncharacterized protein OS=Vitis vinifera GN=VIT_14s0068g00330 PE=4 SV=1	1e-23	ref|XP_002277074.1| PREDICTED: transcription factor TCP13 [Vitis vinifera]	9e-24	D7SVB4_VITVI/135-279 PF03634.8;TCP;	1e-25	-	-	-	-	-
comp2316_c0_seq1	1.33	0.19	0.47	-2.80735	no	-1.50069	no	-	-	201	-	-	-	-	-	-	-	-	-	-	-	-	-	-	-
comp2317_c0_seq1	1.12	0.39	0.7	-1.52195	no	-0.678072	no	-	-	201	-	-	-	-	-	-	-	-	-	-	-	-	-	-	-
comp2318_c0_seq1	1.1	0.25	0.12	-2.1375	no	-3.1964	no	-	-	392	sp|O81825|DRL28_ARATH Probable disease resistance protein At4g27220 OS=Arabidopsis thaliana GN=At4g27220 PE=2 SV=1	7e-20	-	-	tr|B9NEZ3|B9NEZ3_POPTR BED finger-nbs resistance protein OS=Populus trichocarpa GN=POPTRDRAFT_596201 PE=4 SV=1	1e-27	ref|XP_002333828.1| BED finger-nbs resistance protein [Populus trichocarpa] gb|EEE77012.1| BED finger-nbs resistance protein [Populus trichocarpa]	1e-27	B9IP23_POPTR/466-542 PF13855.1;LRR_8;	1e-15	TZ	GO:0005524.ATP binding;GO:0006952.defense response;GO:0000166.nucleotide binding;GO:0017111.nucleoside-triphosphatase activity;GO:0006915.apoptotic process;	-	-	-
comp2321_c0_seq1	1.11	0.94	1.14	-0.239827	no	0.0384741	no	-	-	517	-	-	-	-	-	-	-	-	-	-	-	-	-	-	-
comp2322_c0_seq1	1.79	0.28	0	-2.67646	no	#NUM!	no	-	-	275	-	-	-	-	tr|D5GKT8|D5GKT8_TUBMM Whole genome shotgun sequence assembly. scaffold_60. strain Mel28 OS=Tuber melanosporum (strain Mel28) GN=GSTUM_00009766001 PE=4 SV=1	7e-21	ref|XP_002840940.1| hypothetical protein [Tuber melanosporum Mel28] emb|CAZ85131.1| unnamed protein product [Tuber melanosporum]	6e-21	A7EH98_SCLS1/5-103 PF01172.13;SBDS;	3e-21	-	-	-	-	-
comp2323_c0_seq1	0.72	1.09	1.15	0.598259	no	0.675565	no	-	-	285	-	-	-	-	-	-	-	-	-	-	-	-	-	-	-
comp2325_c0_seq1	0.7	0.17	0.2	-2.04182	no	-1.80735	no	-	-	234	-	-	-	-	-	-	-	-	-	-	-	-	-	-	-
comp2327_c0_seq1	0.41	0.28	0.88	-0.550197	no	1.10188	no	-	-	348	-	-	-	-	-	-	-	-	-	-	-	-	-	-	-
comp2328_c0_seq1	0.29	0.72	0.33	1.31194	no	0.186413	no	-	-	216	-	-	-	-	-	-	-	-	-	-	-	-	-	-	-
comp2329_c0_seq1	0.81	0.29	0.35	-1.48187	no	-1.21057	no	-	-	203	-	-	-	-	-	-	-	-	-	-	-	-	-	-	-
comp2330_c0_seq1	0.69	0.82	0	0.249028	no	#NUM!	no	-	-	378	-	-	-	-	-	-	-	-	-	-	-	-	-	-	-
comp2332_c0_seq1	0	1.62	0.78	#DIV/0!	no	#DIV/0!	no	-	-	481	sp|O49561|G2OX8_ARATH Gibberellin 2-beta-dioxygenase 8 OS=Arabidopsis thaliana GN=GA2OX7 PE=1 SV=2	2e-31	-	-	tr|I1LIX4|I1LIX4_SOYBN Uncharacterized protein OS=Glycine max PE=4 SV=1	1e-41	ref|XP_003538979.1| PREDICTED: gibberellin 2-beta-dioxygenase 8-like [Glycine max]	9e-42	B9RY49_RICCO/37-148 PF14226.1;DIOX_N;	2e-41	-	GO:0016706.oxidoreductase activity. acting on paired donors. with incorporation or reduction of molecular oxygen. 2-oxoglutarate as one donor. and incorporation of one atom each of oxygen into both donors;GO:0016707.gibberellin 3-beta-dioxygenase activity;GO:0055114.oxidation-reduction process;GO:0016491.oxidoreductase activity;	-	-	-
comp2333_c0_seq1	1.74	0.27	0.25	-2.68806	no	-2.79909	no	-	-	284	-	-	-	-	-	-	-	-	-	-	-	-	-	-	-
comp2334_c0_seq1	0.63	1.12	1.43	0.830075	no	1.18259	no	-	-	295	-	-	-	-	-	-	-	-	-	-	-	-	-	-	-
comp2335_c0_seq1	0.39	0.47	0.76	0.269187	no	0.962525	no	-	-	370	-	-	-	-	-	-	-	-	-	-	-	-	-	-	-
comp2337_c0_seq1	0.39	1.03	0.53	1.4011	no	0.442518	no	-	-	265	-	-	-	-	-	-	-	-	-	-	-	-	-	-	-
comp2338_c0_seq1	0.71	1.01	0.4	0.508464	no	-0.827819	no	-	-	232	-	-	-	-	-	-	-	-	-	-	-	-	-	-	-
comp2340_c0_seq1	0.58	1.64	0	1.49957	no	#NUM!	no	-	-	213	-	-	-	-	-	-	-	-	-	-	-	-	-	-	-
comp2343_c0_seq1	0	0.75	1.36	#DIV/0!	no	#DIV/0!	no	-	-	208	-	-	-	-	-	-	-	-	-	-	-	-	-	-	-
comp2344_c0_seq1	0.92	0.06	0.3	-3.9386	no	-1.61667	no	-	-	313	-	-	-	-	-	-	-	-	-	-	-	-	-	-	-
comp2346_c0_seq1	1.71	0.34	0.33	-2.33039	no	-2.37346	no	-	-	289	-	-	-	-	-	-	-	-	-	-	-	-	-	-	-
comp2350_c0_seq1	1.02	1.16	1.72	0.185556	no	0.753839	no	-	-	301	-	-	-	-	-	-	-	-	-	-	-	-	-	-	-
comp2351_c0_seq1	0.63	1.12	1.08	0.830075	no	0.777608	no	-	-	521	-	-	-	-	-	-	-	-	-	-	-	-	-	-	-
comp2353_c0_seq1	0.29	0.41	0.49	0.499571	no	0.756729	no	-	-	288	-	-	-	-	-	-	-	-	-	-	-	-	-	-	-
comp2354_c0_seq1	1.23	0.14	0	-3.13516	no	#NUM!	no	-	-	283	-	-	-	-	-	-	-	-	-	-	-	-	-	-	-
comp2355_c0_seq1	0.2	0.57	0.23	1.51096	no	0.201634	no	-	-	206	-	-	-	-	-	-	-	-	-	-	-	-	-	-	-
comp2356_c0_seq1	1.75	0.37	0.67	-2.24176	no	-1.38512	no	-	-	211	-	-	-	-	-	-	-	-	-	-	-	-	-	-	-
comp2360_c0_seq1	0.96	1.36	0	0.5025	no	#NUM!	no	-	-	343	-	-	-	-	-	-	-	-	-	-	-	-	-	-	-
comp2362_c0_seq1	0.68	0.45	0.47	-0.59561	no	-0.532874	no	-	-	300	-	-	-	-	-	-	-	-	-	-	-	-	-	-	-
comp2363_c0_seq1	1.18	0.77	0	-0.615857	no	#NUM!	no	-	-	278	-	-	-	-	-	-	-	-	-	-	-	-	-	-	-
comp2364_c0_seq1	1.16	1.73	0.38	0.576647	no	-1.61005	no	-	-	248	-	-	-	-	-	-	-	-	-	-	-	-	-	-	-
comp2366_c0_seq1	1.09	0.69	0.33	-0.65966	no	-1.72379	no	-	-	282	-	-	-	-	-	-	-	-	-	-	-	-	-	-	-
comp2367_c0_seq1	0.79	0.57	0.42	-0.470891	no	-0.911463	no	-	-	339	-	-	-	-	-	-	-	-	-	-	-	-	-	-	-
comp2369_c0_seq1	0.25	0.96	0.39	1.94111	no	0.641546	no	-	-	242	-	-	-	-	-	-	-	-	-	-	-	-	-	-	-
comp2370_c0_seq1	1.64	2.85	1.25	0.797266	no	-0.391768	no	-	-	225	sp|P04146|COPIA_DROME Copia protein OS=Drosophila melanogaster GN=GIP PE=1 SV=3	2e-10	gnl|CDD|149018 pfam07727. RVT_2. Reverse transcriptase (RNA-dependent DNA polymerase). A reverse transcriptase gene is usually indicative of a mobile element such as a retrotransposon or retrovirus. Reverse transcriptases occur in a variety of mobile elements. including retrotransposons. retroviruses. group II introns. bacterial msDNAs. hepadnaviruses. and caulimoviruses. This Pfam entry includes…	3e-34	tr|I1MPB8|I1MPB8_SOYBN Uncharacterized protein OS=Glycine max PE=4 SV=1	5e-21	gb|ABF57065.1| reverse transcriptase [Prunus mume]	9e-21	Q1HE80_PRUMU/1-87 PF07727.9;RVT_2;	2e-21	-	GO:0015074.DNA integration;GO:0003677.DNA binding;GO:0008233.peptidase activity;GO:0016779.nucleotidyltransferase activity;GO:0004518.nuclease activity;GO:0004190.aspartic-type endopeptidase activity;GO:0003676.nucleic acid binding;GO:0003964.RNA-directed DNA polymerase activity;GO:0046872.metal ion binding;GO:0016787.hydrolase activity;GO:0008270.zinc ion binding;GO:0016740.transferase activity;…	-	-	-
comp2371_c0_seq1	0.44	1.22	0.32	1.47131	no	-0.459432	no	-	-	509	-	-	-	-	-	-	-	-	-	-	-	-	-	-	-
comp2372_c0_seq1	0.37	0.88	0	1.24998	no	#NUM!	no	-	-	221	-	-	-	-	-	-	-	-	-	-	-	-	-	-	-
comp2373_c0_seq1	0	0.85	0	#DIV/0!	no	#DIV/0!	no	-	-	230	-	-	-	-	-	-	-	-	-	-	-	-	-	-	-
comp2374_c0_seq1	2.06	0.29	0.42	-2.82852	no	-2.29418	no	-	-	339	-	-	-	-	-	-	-	-	-	-	-	-	-	-	-
comp2375_c0_seq1	1.38	0.43	0.1	-1.68226	no	-3.7866	no	-	-	685	-	-	-	-	-	-	-	-	-	-	-	-	-	-	-
comp2377_c0_seq1	1.32	0.39	0	-1.75899	no	#NUM!	no	-	-	202	-	-	-	-	-	-	-	-	-	-	-	-	-	-	-
comp2378_c0_seq1	0.77	0	1.76	#NUM!	no	1.19265	no	-	-	214	-	-	-	-	-	-	-	-	-	-	-	-	-	-	-
comp2379_c0_seq1	0.97	0.46	1.15	-1.07635	no	0.245577	no	-	-	593	-	-	-	-	-	-	-	-	-	-	-	-	-	-	-
comp2380_c0_seq1	0.29	1.47	0	2.34169	no	#NUM!	no	-	-	422	-	-	-	-	-	-	-	-	-	-	-	-	-	-	-
comp2381_c0_seq1	0.65	0.68	0.52	0.065095	no	-0.321928	no	-	-	540	sp|P04146|COPIA_DROME Copia protein OS=Drosophila melanogaster GN=GIP PE=1 SV=3	3e-22	gnl|CDD|149018 pfam07727. RVT_2. Reverse transcriptase (RNA-dependent DNA polymerase). A reverse transcriptase gene is usually indicative of a mobile element such as a retrotransposon or retrovirus. Reverse transcriptases occur in a variety of mobile elements. including retrotransposons. retroviruses. group II introns. bacterial msDNAs. hepadnaviruses. and caulimoviruses. This Pfam entry includes…	3e-69	tr|A2Q5V4|A2Q5V4_MEDTR Gag-pol polyprotein. putative OS=Medicago truncatula GN=MtrDRAFT_AC169177g29v1 PE=4 SV=1	4e-40	gb|ABN08974.1| gag-pol polyprotein. putative [Medicago truncatula]	4e-40	A2Q5V4_MEDTR/11-256 PF07727.9;RVT_2;	1e-42	-	GO:0015074.DNA integration;GO:0046872.metal ion binding;GO:0003677.DNA binding;GO:0008270.zinc ion binding;GO:0003676.nucleic acid binding;	-	-	-
comp2382_c0_seq1	0.58	0.59	0.86	0.0246621	no	0.568284	no	-	-	463	-	-	-	-	-	-	-	-	-	-	-	-	-	-	-
comp2383_c0_seq1	0.33	1.13	0.98	1.77578	no	1.57032	no	-	-	311	-	-	-	-	-	-	-	-	-	-	-	-	-	-	-
comp2385_c0_seq1	0.66	0.88	0.5	0.415037	no	-0.400538	no	-	-	375	-	-	-	-	-	-	-	-	-	-	-	-	-	-	-
comp2386_c0_seq1	1.79	1.23	1.49	-0.541301	no	-0.264647	no	-	-	253	-	-	-	-	-	-	-	-	-	-	-	-	-	-	-
comp2389_c0_seq1	1.34	0.95	0	-0.496234	no	#NUM!	no	-	-	245	-	-	-	-	-	-	-	-	-	-	-	-	-	-	-
comp2390_c0_seq1	1.71	0.9	0	-0.925999	no	#NUM!	no	-	-	216	-	-	-	-	-	-	-	-	-	-	-	-	-	-	-
comp2391_c0_seq1	0	0	1.13	#DIV/0!	no	#DIV/0!	no	-	-	249	-	-	-	-	-	-	-	-	-	-	-	-	-	-	-
comp2393_c0_seq1	1.26	0.3	0.54	-2.07039	no	-1.22239	no	-	-	260	-	-	-	-	-	-	-	-	-	-	-	-	-	-	-
comp2394_c0_seq1	0.73	0.69	0.54	-0.0813001	no	-0.434937	no	-	-	393	-	-	-	-	-	-	-	-	-	-	-	-	-	-	-
comp2395_c0_seq1	0.35	0.13	1.27	-1.42884	no	1.8594	no	-	-	295	-	-	-	-	-	-	-	-	-	-	-	-	-	-	-
comp2396_c0_seq1	0.17	0.48	2.31	1.4975	no	3.76429	no	-	-	244	-	-	-	-	-	-	-	-	-	-	-	-	-	-	-
comp2398_c0_seq1	0.94	1.78	1.48	0.921145	no	0.654865	no	-	-	350	-	-	-	-	-	-	-	-	-	-	-	-	-	-	-
comp2399_c0_seq1	0.44	1.04	1.21	1.24101	no	1.45943	no	-	-	467	-	-	-	-	-	-	-	-	-	-	-	-	-	-	-
comp2400_c0_seq1	1.75	0.47	0	-1.89662	no	#NUM!	no	-	-	412	-	-	-	-	tr|D7SY58|D7SY58_VITVI Putative uncharacterized protein OS=Vitis vinifera GN=VIT_05s0077g01330 PE=4 SV=1	9e-50	ref|XP_002276038.1| PREDICTED: uncharacterized protein LOC100241383 [Vitis vinifera] emb|CBI22915.3| unnamed protein product [Vitis vinifera]	8e-50	-	-	-	-	-	-	-
comp2401_c0_seq2	0.74	0.21	0.17	-1.81714	no	-2.12199	no	-	-	278	-	-	-	-	-	-	-	-	-	-	-	-	-	-	-
comp2404_c0_seq1	1.54	1.64	0.44	0.0907655	no	-1.80735	no	-	-	214	-	-	-	-	-	-	-	-	-	-	-	-	-	-	-
comp2405_c0_seq1	1.27	0	0	#NUM!	no	#NUM!	no	-	-	227	-	-	-	-	-	-	-	-	-	-	-	-	-	-	-
comp2406_c0_seq1	0.88	1.21	0.23	0.459432	no	-1.93587	no	-	-	305	-	-	-	-	-	-	-	-	-	-	-	-	-	-	-
comp2407_c0_seq1	0.72	0	0.98	#NUM!	no	0.444785	no	-	-	287	-	-	-	-	-	-	-	-	-	-	-	-	-	-	-
comp2408_c0_seq1	0.94	0.3	0.24	-1.6477	no	-1.96963	no	-	-	395	-	-	-	-	-	-	-	-	-	-	-	-	-	-	-
comp2409_c0_seq1	0.54	0.93	0.31	0.784271	no	-0.800691	no	-	-	229	-	-	-	-	-	-	-	-	-	-	-	-	-	-	-
comp2410_c0_seq1	0.37	1.06	0.43	1.51847	no	0.216811	no	-	-	221	-	-	-	-	-	-	-	-	-	-	-	-	-	-	-
comp2411_c0_seq1	1.53	0	0.35	#NUM!	no	-2.1281	no	-	-	335	-	-	-	-	-	-	-	-	-	-	-	-	-	-	-
comp2414_c0_seq1	0.15	0.39	1.23	1.37851	no	3.03562	no	-	-	402	-	-	-	-	-	-	-	-	-	-	-	-	-	-	-
comp2415_c0_seq1	1.07	0.4	0.65	-1.41954	no	-0.719099	no	-	-	289	-	-	-	-	tr|D7M315|D7M315_ARALL Putative uncharacterized protein OS=Arabidopsis lyrata subsp. lyrata GN=ARALYDRAFT_910449 PE=4 SV=1	9e-06	ref|XP_002872101.1| hypothetical protein ARALYDRAFT_910449 [Arabidopsis lyrata subsp. lyrata] gb|EFH48360.1| hypothetical protein ARALYDRAFT_910449 [Arabidopsis lyrata subsp. lyrata]	8e-06	-	-	-	GO:0016787.hydrolase activity;GO:0004806.triglyceride lipase activity;GO:0006629.lipid metabolic process;	-	-	-
comp2418_c0_seq1	0.83	0.78	0	-0.0896372	no	#NUM!	no	-	-	248	-	-	-	-	-	-	-	-	-	-	-	-	-	-	-
comp2420_c0_seq1	0.51	0.27	0.5	-0.917538	no	-0.0285692	no	-	-	283	-	-	-	-	-	-	-	-	-	-	-	-	-	-	-
comp2424_c0_seq1	2.63	0.55	0	-2.25756	no	#NUM!	no	-	-	211	-	-	-	-	tr|C6TDN0|C6TDN0_SOYBN Putative uncharacterized protein OS=Glycine max PE=2 SV=1	2e-10	ref|NP_001242376.1| uncharacterized protein LOC100781182 precursor [Glycine max] gb|ACU19932.1| unknown [Glycine max]	2e-10	-	-	-	GO:0009055.electron carrier activity;GO:0005507.copper ion binding;	-	-	-
comp2427_c0_seq1	0.65	0	1.5	#NUM!	no	1.20645	no	-	-	251	-	-	-	-	-	-	-	-	-	-	-	-	-	-	-
comp2428_c0_seq1	0.51	0.49	0.49	-0.0577155	no	-0.0577155	no	-	-	240	-	-	-	-	-	-	-	-	-	-	-	-	-	-	-
comp2429_c0_seq1	0.94	0.16	0.39	-2.55459	no	-1.26919	no	-	-	240	-	-	-	-	tr|B9IAJ9|B9IAJ9_POPTR Predicted protein OS=Populus trichocarpa GN=POPTRDRAFT_732312 PE=4 SV=1	3e-17	ref|XP_002320483.1| predicted protein [Populus trichocarpa] gb|EEE98798.1| predicted protein [Populus trichocarpa]	2e-17	B9IAJ9_POPTR/58-593 PB006567; Pfam-B_6567;	4e-18	-	-	-	-	-
comp2430_c0_seq1	0.17	0.22	1.82	0.371969	no	3.42033	no	-	-	361	-	-	-	-	-	-	-	-	-	-	-	-	-	-	-
comp2432_c0_seq1	0.37	0.43	0.61	0.216811	no	0.721284	no	-	-	502	-	-	-	-	-	-	-	-	-	-	-	-	-	-	-
comp2433_c0_seq1	1.01	0.48	0	-1.07325	no	#NUM!	no	-	-	489	-	-	-	-	-	-	-	-	-	-	-	-	-	-	-
comp2435_c0_seq1	1.61	0.15	0	-3.42403	no	#NUM!	no	-	-	256	-	-	-	-	-	-	-	-	-	-	-	-	-	-	-
comp2436_c0_seq1	1.03	0.24	0.44	-2.10154	no	-1.22707	no	-	-	318	-	-	-	-	-	-	-	-	-	-	-	-	-	-	-
comp2437_c0_seq1	0.99	1.15	0.61	0.216133	no	-0.698619	no	-	-	270	-	-	-	-	-	-	-	-	-	-	-	-	-	-	-
comp2438_c0_seq1	0.4	0.94	0	1.23266	no	#NUM!	no	-	-	208	sp|Q39688|EP1G_DAUCA Epidermis-specific secreted glycoprotein EP1 OS=Daucus carota GN=EP1 PE=1 SV=1	1e-09	-	-	tr|F6H2N5|F6H2N5_VITVI Putative uncharacterized protein OS=Vitis vinifera GN=VIT_19s0014g01370 PE=4 SV=1	2e-12	emb|CBI20194.3| unnamed protein product [Vitis vinifera]	1e-12	B9I1L7_POPTR/203-326 PF00954.15;S_locus_glycop;	2e-11	-	GO:0006833.water transport;GO:0003674.molecular_function;GO:0005529.carbohydrate binding;GO:0005576.extracellular region;GO:0048544.recognition of pollen;	-	-	-
comp2439_c0_seq1	0.19	0.37	0.66	0.961526	no	1.79647	no	-	-	212	-	-	-	-	-	-	-	-	-	-	-	-	-	-	-
comp2440_c0_seq1	1.9	0.13	0.31	-3.86942	no	-2.61566	no	-	-	302	-	-	-	-	-	-	-	-	-	-	-	-	-	-	-
comp2441_c0_seq1	0	1.64	0	#DIV/0!	no	#DIV/0!	no	-	-	380	-	-	-	-	-	-	-	-	-	-	-	-	-	-	-
comp2442_c0_seq1	0.63	0.08	0.82	-2.97728	no	0.380272	no	-	-	230	sp|Q7Y211|PP285_ARATH Pentatricopeptide repeat-containing protein At3g57430. chloroplastic OS=Arabidopsis thaliana GN=PCMP-H81 PE=2 SV=2	4e-17	gnl|CDD|178626 PLN03077. PLN03077. Protein ECB2; Provisional.	2e-15	tr|F6HEX8|F6HEX8_VITVI Putative uncharacterized protein OS=Vitis vinifera GN=VIT_01s0011g01100 PE=4 SV=1	2e-19	ref|XP_002275546.2| PREDICTED: pentatricopeptide repeat-containing protein At3g57430. chloroplastic-like [Vitis vinifera]	2e-19	-	-	-	GO:0005488.binding;	-	-	-
comp2443_c0_seq1	0.69	0.41	1.14	-0.750972	no	0.724366	no	-	-	329	-	-	-	-	-	-	-	-	-	-	-	-	-	-	-
comp2444_c0_seq1	1.07	0.08	0.1	-3.74147	no	-3.41954	no	-	-	479	-	-	-	-	-	-	-	-	-	-	-	-	-	-	-
comp2445_c0_seq1	1.29	1	0.27	-0.367371	no	-2.25634	no	-	-	350	-	-	-	-	-	-	-	-	-	-	-	-	-	-	-
comp2448_c0_seq1	0.43	0.35	1.26	-0.296982	no	1.55102	no	-	-	223	-	-	-	-	-	-	-	-	-	-	-	-	-	-	-
comp2450_c0_seq1	0.76	0.49	0.41	-0.633218	no	-0.890376	no	-	-	516	-	-	-	-	-	-	-	-	-	-	-	-	-	-	-
comp2451_c0_seq1	0.75	0.35	0	-1.09954	no	#NUM!	no	-	-	220	-	-	-	-	-	-	-	-	-	-	-	-	-	-	-
comp2452_c0_seq1	0.95	0.45	0	-1.078	no	#NUM!	no	-	-	432	-	-	-	-	-	-	-	-	-	-	-	-	-	-	-
comp2455_c0_seq1	1.04	0.29	0.71	-1.84246	no	-0.550693	no	-	-	396	-	-	-	-	-	-	-	-	-	-	-	-	-	-	-
comp2456_c0_seq1	2.03	0.19	0.7	-3.41741	no	-1.53605	no	-	-	202	-	-	-	-	-	-	-	-	-	-	-	-	-	-	-
comp2457_c0_seq1	0.96	0.27	0.66	-1.83007	no	-0.540568	no	-	-	429	-	-	-	-	-	-	-	-	-	-	-	-	-	-	-
comp2459_c0_seq1	0.29	1.07	0.56	1.88349	no	0.949374	no	-	-	418	sp|Q9LSL9|PP445_ARATH Pentatricopeptide repeat-containing protein At5g65560 OS=Arabidopsis thaliana GN=At5g65560 PE=2 SV=1	5e-48	gnl|CDD|205222 pfam13041. PPR_2. PPR repeat family. This repeat has no known function. It is about 35 amino acids long and is found in up to 18 copies in some proteins. The family appears to be greatly expanded in plants and fungi. The repeat has been called PPR.	7e-17	tr|F6HAZ8|F6HAZ8_VITVI Putative uncharacterized protein OS=Vitis vinifera GN=VIT_05s0094g01640 PE=4 SV=1	2e-55	ref|XP_002276453.1| PREDICTED: pentatricopeptide repeat-containing protein At5g65560 [Vitis vinifera] emb|CBI24780.3| unnamed protein product [Vitis vinifera]	1e-55	A5B584_VITVI/192-241 PF13041.1;PPR_2;	4e-20	-	GO:0005488.binding;	-	-	-
comp2460_c0_seq1	1.75	0	0	#NUM!	no	#NUM!	no	-	-	259	-	-	-	-	-	-	-	-	-	-	-	-	-	-	-
comp2461_c0_seq1	2.92	0	0	#NUM!	no	#NUM!	no	-	-	432	-	-	-	-	tr|F6HH64|F6HH64_VITVI Putative uncharacterized protein OS=Vitis vinifera GN=VIT_11s0016g04720 PE=4 SV=1	2e-27	ref|XP_002284999.1| PREDICTED: EG45-like domain containing protein-like isoform 3 [Vitis vinifera] ref|XP_002284997.1| PREDICTED: EG45-like domain containing protein-like isoform 2 [Vitis vinifera] ref|XP_002284996.1| PREDICTED: EG45-like domain containing protein-like isoform 1 [Vitis vinifera]	1e-27	D7SUL7_VITVI/202-282 PF03330.13;DPBB_1;	4e-26	-	-	-	-	-
comp2464_c0_seq1	2.13	0	0	#NUM!	no	#NUM!	no	-	-	231	-	-	-	-	-	-	-	-	-	-	-	-	-	-	-
comp2465_c0_seq1	0.96	0.95	0.55	-0.0151069	no	-0.803603	no	-	-	471	-	-	-	-	-	-	-	-	-	-	-	-	-	-	-
comp2466_c0_seq1	1.09	0.52	0	-1.06774	no	#NUM!	no	-	-	226	-	-	-	-	-	-	-	-	-	-	-	-	-	-	-
comp2467_c0_seq1	0	0.65	0.98	#DIV/0!	no	#DIV/0!	no	-	-	239	-	-	-	-	-	-	-	-	-	-	-	-	-	-	-
comp2468_c0_seq1	0.41	1.2	1.14	1.54934	no	1.47534	no	-	-	455	-	-	-	-	-	-	-	-	-	-	-	-	-	-	-
comp2469_c0_seq1	0	0.47	1.71	#DIV/0!	no	#DIV/0!	no	-	-	247	-	-	-	-	-	-	-	-	-	-	-	-	-	-	-
comp2472_c0_seq1	1.97	0.15	1.08	-3.71516	no	-0.867164	no	-	-	261	-	-	-	-	-	-	-	-	-	-	-	-	-	-	-
comp2473_c0_seq1	0.94	0.21	0.17	-2.16227	no	-2.46713	no	-	-	283	-	-	-	-	-	-	-	-	-	-	-	-	-	-	-
comp2476_c0_seq1	1.87	0	0	#NUM!	no	#NUM!	no	-	-	329	-	-	-	-	-	-	-	-	-	-	-	-	-	-	-
comp2477_c0_seq1	0.25	0.71	0.28	1.50589	no	0.163499	no	-	-	248	-	-	gnl|CDD|191442 pfam06075. DUF936. Plant protein of unknown function (DUF936). This family consists of several hypothetical proteins from Arabidopsis thaliana and Oryza sativa. The function of this family is unknown.	6e-41	tr|B9T7S6|B9T7S6_RICCO Putative uncharacterized protein OS=Ricinus communis GN=RCOM_0125920 PE=4 SV=1	7e-36	ref|XP_002534295.1| hypothetical protein RCOM_0125920 [Ricinus communis] gb|EEF28087.1| hypothetical protein RCOM_0125920 [Ricinus communis]	6e-36	B9T7S6_RICCO/4-230 PF06075.7;DUF936;	1e-36	-	-	-	-	-
comp2478_c0_seq1	0.2	0.37	1.35	0.887525	no	2.75489	no	-	-	209	-	-	gnl|CDD|202452 pfam02892. zf-BED. BED zinc finger.	1e-06	-	-	-	-	A5AGV1_VITVI/10-53 PF02892.10;zf-BED;	3e-07	-	-	-	-	-
comp2479_c0_seq1	0.6	0.83	0.36	0.468149	no	-0.736966	no	-	-	793	-	-	-	-	-	-	-	-	-	-	-	-	-	-	-
comp2480_c0_seq1	3.68	0	0	#NUM!	no	#NUM!	no	-	-	268	-	-	-	-	-	-	-	-	-	-	-	-	-	-	-
comp2483_c0_seq1	0.51	0.72	0.78	0.4975	no	0.612977	no	-	-	242	-	-	-	-	-	-	-	-	-	-	-	-	-	-	-
comp2484_c0_seq1	0.15	0.44	1.23	1.55254	no	3.03562	no	-	-	268	-	-	-	-	-	-	-	-	-	-	-	-	-	-	-
comp2486_c0_seq1	0.47	0.22	0.36	-1.09516	no	-0.384664	no	-	-	261	-	-	-	-	-	-	-	-	-	-	-	-	-	-	-
comp2489_c0_seq1	1.62	2.15	0	0.408343	no	#NUM!	no	-	-	253	-	-	-	-	-	-	-	-	-	-	-	-	-	-	-
comp2490_c0_seq1	1.02	0.87	0.63	-0.229482	no	-0.695145	no	-	-	445	-	-	-	-	-	-	-	-	-	-	-	-	-	-	-
comp2491_c0_seq1	1.17	0.49	0.3	-1.25565	no	-1.96347	no	-	-	316	-	-	-	-	-	-	-	-	-	-	-	-	-	-	-
comp2492_c0_seq1	0.24	1.05	0.86	2.12928	no	1.8413	no	-	-	521	-	-	-	-	-	-	-	-	-	-	-	-	-	-	-
comp2494_c0_seq1	0.45	0.72	0.26	0.678072	no	-0.791413	no	-	-	272	-	-	-	-	-	-	-	-	-	-	-	-	-	-	-
comp2496_c0_seq1	1.39	0.14	0.08	-3.31159	no	-4.11894	no	-	-	281	-	-	-	-	-	-	-	-	-	-	-	-	-	-	-
comp2497_c0_seq1	1	0.78	0	-0.358454	no	#NUM!	no	-	-	225	-	-	-	-	-	-	-	-	-	-	-	-	-	-	-
comp2498_c0_seq1	1.32	0.48	0.23	-1.45943	no	-2.52083	no	-	-	203	-	-	-	-	-	-	-	-	-	-	-	-	-	-	-
comp2499_c0_seq1	1.53	0.14	0.17	-3.45003	no	-3.16993	no	ftsH. hflB	cell division protease FtsH	282	sp|Q6AZT2|SPAST_XENLA Spastin OS=Xenopus laevis GN=spast PE=2 SV=1	1e-29	gnl|CDD|179699 PRK03992. PRK03992. proteasome-activating nucleotidase; Provisional.	8e-38	tr|I1JXJ1|I1JXJ1_SOYBN Uncharacterized protein OS=Glycine max PE=4 SV=1	1e-51	ref|XP_002322243.1| predicted protein [Populus trichocarpa] gb|EEF06370.1| predicted protein [Populus trichocarpa]	5e-51	B9I9T0_POPTR/967-1098 PF00004.24;AAA;	1e-35	O	GO:0016020.membrane;GO:0007399.nervous system development;GO:0005874.microtubule;GO:0005524.ATP binding;GO:0048676.axon extension involved in development;GO:0051260.protein homooligomerization;GO:0034214.protein hexamerization;GO:0005737.cytoplasm;GO:0045773.positive regulation of axon extension;GO:0048487.beta-tubulin binding;GO:0016787.hydrolase activity;GO:0043014.alpha-tubulin binding;GO:0000…	EC:3.4.24.-	K03798	-
comp2500_c0_seq1	2.17	0.44	0	-2.30212	no	#NUM!	no	-	-	265	-	-	-	-	-	-	-	-	-	-	-	-	-	-	-
comp2501_c0_seq1	0.4	0	1.62	#NUM!	no	2.01792	no	-	-	203	-	-	-	-	-	-	-	-	-	-	-	-	-	-	-
comp2502_c0_seq1	0.87	0.12	0.28	-2.85798	no	-1.63559	no	-	-	330	-	-	-	-	-	-	-	-	-	-	-	-	-	-	-
comp2506_c0_seq1	0.34	1.05	0.19	1.62678	no	-0.839535	no	-	-	241	-	-	-	-	-	-	-	-	-	-	-	-	-	-	-
comp2507_c0_seq1	0.74	0.94	1.13	0.345135	no	0.610726	no	-	-	249	-	-	-	-	-	-	-	-	-	-	-	-	-	-	-
comp2509_c0_seq1	0.43	0.47	1.06	0.128324	no	1.30166	no	-	-	333	-	-	-	-	-	-	-	-	-	-	-	-	-	-	-
comp2510_c0_seq1	1.88	0.53	0.24	-1.82667	no	-2.96963	no	-	-	591	-	-	-	-	-	-	-	-	-	-	-	-	-	-	-
comp2511_c0_seq1	0.39	0.74	0	0.924051	no	#NUM!	no	-	-	210	sp|A3KPF8|PP131_ARATH Pentatricopeptide repeat-containing protein At1g79080. chloroplastic OS=Arabidopsis thaliana GN=At1g79080 PE=2 SV=1	5e-18	gnl|CDD|205222 pfam13041. PPR_2. PPR repeat family. This repeat has no known function. It is about 35 amino acids long and is found in up to 18 copies in some proteins. The family appears to be greatly expanded in plants and fungi. The repeat has been called PPR.	1e-13	tr|E5GBB3|E5GBB3_CUCME Pentatricopeptide repeat-containing protein OS=Cucumis melo subsp. melo PE=4 SV=1	2e-20	gb|ADN33755.1| pentatricopeptide repeat-containing protein [Cucumis melo subsp. melo]	1e-20	E5GBB3_CUCME/305-346 PF13041.1;PPR_2;	1e-13	-	GO:0005488.binding;	-	-	-
comp2512_c0_seq1	0.77	1.3	0.49	0.755581	no	-0.652077	no	-	-	239	-	-	-	-	-	-	-	-	-	-	-	-	-	-	-
comp2515_c0_seq1	1.12	0.7	0	-0.678072	no	#NUM!	no	-	-	221	-	-	-	-	-	-	-	-	-	-	-	-	-	-	-
comp2516_c0_seq1	0.82	0.97	0.23	0.242361	no	-1.83399	no	-	-	201	-	-	-	-	-	-	-	-	-	-	-	-	-	-	-
comp2517_c0_seq1	0.5	1.18	0.38	1.23879	no	-0.395929	no	-	-	247	-	-	-	-	-	-	-	-	-	-	-	-	-	-	-
comp2518_c0_seq1	1.88	0	0.11	#NUM!	no	-4.09516	no	-	-	208	-	-	-	-	-	-	-	-	-	-	-	-	-	-	-
comp2519_c0_seq1	0.79	0	0.45	#NUM!	no	-0.811928	no	-	-	208	-	-	-	-	-	-	-	-	-	-	-	-	-	-	-
comp2521_c0_seq1	0.52	0.11	1.05	-2.24101	no	1.01381	no	-	-	714	-	-	-	-	-	-	-	-	-	-	-	-	-	-	-
comp2522_c0_seq1	2.44	0.15	0	-4.02385	no	#NUM!	no	-	-	253	-	-	-	-	-	-	-	-	-	-	-	-	-	-	-
comp2524_c0_seq1	0	1.17	0.97	#DIV/0!	no	#DIV/0!	no	-	-	266	-	-	-	-	-	-	-	-	-	-	-	-	-	-	-
comp2526_c0_seq1	0	0.78	0.54	#DIV/0!	no	#DIV/0!	no	-	-	348	-	-	-	-	-	-	-	-	-	-	-	-	-	-	-
comp2527_c0_seq1	0.4	0.86	0.23	1.10434	no	-0.798366	no	-	-	204	-	-	-	-	-	-	-	-	-	-	-	-	-	-	-
comp2532_c0_seq1	0.36	0.86	0.72	1.25634	no	1	no	-	-	227	-	-	-	-	-	-	-	-	-	-	-	-	-	-	-
comp2533_c0_seq1	2.15	0	0.21	#NUM!	no	-3.35588	no	-	-	229	-	-	-	-	-	-	-	-	-	-	-	-	-	-	-
comp2534_c0_seq1	0.29	0.68	0.33	1.22948	no	0.186413	no	-	-	287	-	-	-	-	-	-	-	-	-	-	-	-	-	-	-
comp2536_c0_seq1	1.51	0.52	0.31	-1.53797	no	-2.28421	no	-	-	299	-	-	-	-	-	-	-	-	-	-	-	-	-	-	-
comp2537_c0_seq1	0.43	0.81	0.65	0.913585	no	0.596103	no	-	-	288	-	-	-	-	-	-	-	-	-	-	-	-	-	-	-
comp2538_c0_seq1	0.56	0.79	1.2	0.496426	no	1.09954	no	-	-	294	-	-	-	-	-	-	-	-	-	-	-	-	-	-	-
comp2539_c0_seq1	0.5	1.08	0.73	1.11103	no	0.545968	no	-	-	578	-	-	-	-	-	-	-	-	-	-	-	-	-	-	-
comp2540_c0_seq1	0.1	0.58	1.98	2.53605	no	4.30743	no	-	-	404	-	-	-	-	-	-	-	-	-	-	-	-	-	-	-
comp2542_c0_seq1	0.34	1.36	0.58	2	no	0.770518	no	-	-	244	-	-	-	-	tr|B9MZ24|B9MZ24_POPTR Predicted protein (Fragment) OS=Populus trichocarpa GN=POPTRDRAFT_294001 PE=4 SV=1	1e-15	ref|XP_002328143.1| predicted protein [Populus trichocarpa] gb|EEE76023.1| predicted protein [Populus trichocarpa]	1e-15	-	-	-	GO:0032012.regulation of ARF protein signal transduction;GO:0005622.intracellular;GO:0005086.ARF guanyl-nucleotide exchange factor activity;GO:0005488.binding;	-	-	-
comp2543_c0_seq1	0	1.73	0	#DIV/0!	no	#DIV/0!	no	-	-	293	sp|P92523|M860_ARATH Uncharacterized mitochondrial protein AtMg00860 OS=Arabidopsis thaliana GN=AtMg00860 PE=4 SV=1	5e-23	-	-	tr|Q84KB0|Q84KB0_CUCME Pol protein OS=Cucumis melo subsp. melo PE=4 SV=1	3e-38	gb|AAO45752.1| pol protein [Cucumis melo subsp. melo]	3e-38	Q7XSL7_ORYSJ/567-754 PF00078.22;RVT_1;	5e-22	-	GO:0015074.DNA integration;GO:0003964.RNA-directed DNA polymerase activity;GO:0003723.RNA binding;GO:0003677.DNA binding;GO:0006278.RNA-dependent DNA replication;GO:0003676.nucleic acid binding;	-	-	-
comp2544_c0_seq1	0.63	1.52	0.67	1.27065	no	0.0888093	no	-	-	423	sp|Q3E7I5|FRS12_ARATH Protein FAR1-RELATED SEQUENCE 12 OS=Arabidopsis thaliana GN=FRS12 PE=2 SV=1	4e-12	gnl|CDD|145965 pfam03101. FAR1. FAR1 DNA-binding domain. This domain contains a WRKY like fold and is therefore most likely a zinc binding DNA-binding domain.	1e-28	tr|F6I6W4|F6I6W4_VITVI Putative uncharacterized protein OS=Vitis vinifera GN=VIT_18s0122g00530 PE=4 SV=1	9e-18	ref|XP_002273512.2| PREDICTED: protein FAR1-RELATED SEQUENCE 5-like [Vitis vinifera]	8e-18	A5APH7_VITVI/80-172 PF03101.10;FAR1;	5e-15	-	GO:0008270.zinc ion binding;	-	-	-
comp2545_c0_seq1	0.35	0.66	0	0.915111	no	#NUM!	no	-	-	237	-	-	-	-	-	-	-	-	-	-	-	-	-	-	-
comp2546_c0_seq1	0.58	0.55	0.37	-0.0766213	no	-0.648528	no	-	-	317	-	-	-	-	tr|D7TQ10|D7TQ10_VITVI Adenylyl cyclase-associated protein OS=Vitis vinifera GN=VIT_03s0063g02500 PE=3 SV=1	7e-16	ref|XP_003631649.1| PREDICTED: adenylyl cyclase-associated protein 1-like [Vitis vinifera] emb|CBI32583.3| unnamed protein product [Vitis vinifera]	6e-16	A5BW83_VITVI/2-306 PF01213.14;CAP_N;	3e-16	-	GO:0003779.actin binding;GO:0000902.cell morphogenesis;GO:0007010.cytoskeleton organization;GO:0005488.binding;	-	-	-
comp2547_c0_seq1	0.95	0.28	1.29	-1.7625	no	0.441372	no	-	-	345	-	-	-	-	-	-	-	-	-	-	-	-	-	-	-
comp2550_c0_seq1	1.02	0	0.47	#NUM!	no	-1.11784	no	-	-	201	-	-	-	-	-	-	-	-	-	-	-	-	-	-	-
comp2551_c0_seq1	0.58	0.63	0.1	0.119299	no	-2.53605	no	-	-	246	-	-	-	-	-	-	-	-	-	-	-	-	-	-	-
comp2552_c0_seq1	0.35	0.54	0.69	0.625604	no	0.979241	no	-	-	579	-	-	-	-	-	-	-	-	-	-	-	-	-	-	-
comp2553_c0_seq1	1.53	0.94	0.21	-0.702799	no	-2.86507	no	-	-	228	-	-	-	-	-	-	-	-	-	-	-	-	-	-	-
comp2554_c0_seq1	1.43	0.5	0	-1.51602	no	#NUM!	no	-	-	504	-	-	-	-	tr|A5B9D4|A5B9D4_VITVI Putative uncharacterized protein OS=Vitis vinifera GN=VITISV_028488 PE=4 SV=1	2e-35	emb|CAN63254.1| hypothetical protein VITISV_028488 [Vitis vinifera]	1e-35	B9R731_RICCO/1-355 PB014376; Pfam-B_14376;	2e-30	-	GO:0006950.response to stress;GO:0005488.binding;	-	-	-
comp2555_c0_seq1	0.36	0.92	1.12	1.35364	no	1.63743	no	-	-	400	-	-	-	-	-	-	-	-	-	-	-	-	-	-	-
comp2556_c0_seq1	2.17	0	0	#NUM!	no	#NUM!	no	-	-	208	-	-	-	-	-	-	-	-	-	-	-	-	-	-	-
comp2557_c0_seq1	0.29	0.68	0.98	1.22948	no	1.75673	no	-	-	288	-	-	-	-	-	-	-	-	-	-	-	-	-	-	-
comp2558_c0_seq1	0.11	0.97	1.11	3.14048	no	3.33498	no	-	-	381	-	-	-	-	tr|B9RSL1|B9RSL1_RICCO Putative uncharacterized protein OS=Ricinus communis GN=RCOM_1725910 PE=4 SV=1	2e-45	ref|XP_002516730.1| conserved hypothetical protein [Ricinus communis] gb|EEF45628.1| conserved hypothetical protein [Ricinus communis]	1e-45	-	-	-	GO:0005488.binding;	-	-	-
comp2559_c0_seq1	0.61	1.1	0.91	0.850622	no	0.577057	no	-	-	337	-	-	-	-	tr|I1HP84|I1HP84_BRADI Uncharacterized protein OS=Brachypodium distachyon GN=BRADI2G42996 PE=4 SV=1	1e-20	ref|XP_003581610.1| PREDICTED: uncharacterized protein LOC100840703 [Brachypodium distachyon]	1e-20	E4Z8N8_MALDO/228-472 PF00078.22;RVT_1;	4e-20	-	-	-	-	-
comp2565_c0_seq1	1.2	0.79	0.42	-0.60311	no	-1.51457	no	-	-	444	-	-	-	-	-	-	-	-	-	-	-	-	-	-	-
comp2567_c0_seq1	1.32	0.38	0.39	-1.79647	no	-1.75899	no	-	-	358	-	-	-	-	-	-	-	-	-	-	-	-	-	-	-
comp2569_c0_seq1	0.17	0	1.9	#NUM!	no	3.48239	no	-	-	235	-	-	-	-	-	-	-	-	-	-	-	-	-	-	-
comp2570_c0_seq1	0.77	0.73	0	-0.076962	no	#NUM!	no	-	-	266	-	-	-	-	tr|H6BQV6|H6BQV6_EXODN Esterase/lipase OS=Exophiala dermatitidis (strain ATCC 34100 / CBS 525.76 / NIH/UT8656) GN=HMPREF1120_02049 PE=4 SV=1	4e-16	gb|EHY53869.1| esterase/lipase [Exophiala dermatitidis NIH/UT8656]	4e-16	A6SFM4_BOTFB/31-269 PF01738.13;DLH;	5e-15	-	GO:0016787.hydrolase activity;	-	-	-
comp2572_c0_seq1	0.56	0.53	0.64	-0.0794345	no	0.192645	no	-	-	293	-	-	-	-	-	-	-	-	-	-	-	-	-	-	-
comp2574_c0_seq1	0.77	0.79	0	0.0369942	no	#NUM!	no	-	-	321	-	-	-	-	-	-	-	-	-	-	-	-	-	-	-
comp2576_c0_seq1	0.79	0.6	0.63	-0.39689	no	-0.326501	no	-	-	259	-	-	-	-	-	-	-	-	-	-	-	-	-	-	-
comp2577_c0_seq1	1.54	0.73	0	-1.07696	no	#NUM!	no	-	-	213	-	-	-	-	tr|A5BGK7|A5BGK7_VITVI Putative uncharacterized protein OS=Vitis vinifera GN=VITISV_007301 PE=4 SV=1	2e-15	emb|CAN61340.1| hypothetical protein VITISV_007301 [Vitis vinifera]	1e-15	-	-	-	GO:0046872.metal ion binding;GO:0008270.zinc ion binding;GO:0003676.nucleic acid binding;	-	-	-
comp2578_c0_seq1	0	4.97	0.51	#DIV/0!	no	#DIV/0!	no	-	-	274	-	-	-	-	-	-	-	-	-	-	-	-	-	-	-
comp2579_c0_seq1	0.08	1.03	0.86	3.6865	no	3.42626	no	TPS	trehalose 6-phosphate synthase/phosphatase	246	sp|Q9LMI0|TPS7_ARATH Probable alpha.alpha-trehalose-phosphate synthase [UDP-forming] 7 OS=Arabidopsis thaliana GN=TPS7 PE=1 SV=1	5e-30	gnl|CDD|177855 PLN02205. PLN02205. alpha.alpha-trehalose-phosphate synthase [UDP-forming].	2e-29	tr|A5AEP4|A5AEP4_VITVI Putative uncharacterized protein OS=Vitis vinifera GN=VITISV_006369 PE=4 SV=1	2e-34	emb|CAN71202.1| hypothetical protein VITISV_006369 [Vitis vinifera]	2e-34	D7TPT4_VITVI/39-299 PF00982.16;Glyco_transf_20;	8e-14	-	GO:0008152.metabolic process;GO:0005992.trehalose biosynthetic process;GO:0003824.catalytic activity;GO:0004805.trehalose-phosphatase activity;GO:0016757.transferase activity. transferring glycosyl groups;GO:0016787.hydrolase activity;GO:0003825.alpha.alpha-trehalose-phosphate synthase (UDP-forming) activity;GO:0016740.transferase activity;	EC:2.4.1.15 3.1.3.12	K16055	ko00500. Starch and sucrose metabolism;
comp2581_c0_seq1	0.85	0.2	0.61	-2.08746	no	-0.478654	no	-	-	388	-	-	-	-	-	-	-	-	-	-	-	-	-	-	-
comp2582_c0_seq1	1.75	0.26	0.31	-2.75077	no	-2.49701	no	-	-	305	sp|O23266|PP308_ARATH Pentatricopeptide repeat-containing protein At4g14050. mitochondrial OS=Arabidopsis thaliana GN=PCMP-H13 PE=2 SV=3	6e-20	-	-	tr|F6H6G0|F6H6G0_VITVI Putative uncharacterized protein OS=Vitis vinifera GN=VIT_16s0050g02550 PE=4 SV=1	2e-36	ref|XP_002267928.1| PREDICTED: pentatricopeptide repeat-containing protein At3g57430. chloroplastic [Vitis vinifera] emb|CBI22543.3| unnamed protein product [Vitis vinifera]	2e-36	D7TIL8_VITVI/190-234 PF13041.1;PPR_2;	3e-06	-	GO:0005488.binding;	-	-	-
comp2584_c0_seq1	0.79	0.57	0.55	-0.470891	no	-0.522421	no	-	-	339	-	-	-	-	-	-	-	-	-	-	-	-	-	-	-
comp2585_c0_seq1	1.18	0.32	0	-1.88264	no	#NUM!	no	-	-	243	-	-	-	-	-	-	-	-	-	-	-	-	-	-	-
comp2587_c0_seq1	0.46	0.73	0.76	0.666263	no	0.724366	no	-	-	400	-	-	-	-	-	-	-	-	-	-	-	-	-	-	-
comp2588_c0_seq1	0.38	1.07	1.07	1.49354	no	1.49354	no	-	-	219	-	-	-	-	-	-	-	-	-	-	-	-	-	-	-
comp2590_c0_seq1	1.17	0.53	0.46	-1.14244	no	-1.3468	no	-	-	511	sp|D1FP57|LIN2_LOTJA Putative E3 ubiquitin-protein ligase LIN-2 OS=Lotus japonicus GN=LIN PE=1 SV=1	6e-12	-	-	tr|D7SLC9|D7SLC9_VITVI Putative uncharacterized protein OS=Vitis vinifera GN=VIT_06s0004g01260 PE=4 SV=1	4e-57	gb|AFK12759.1| Ubox-like protein. partial [Helianthus annuus]	7e-59	D7SLC9_VITVI/175-473 PB002264; Pfam-B_2264;	4e-62	-	GO:0000151.ubiquitin ligase complex;GO:0016567.protein ubiquitination;GO:0005488.binding;GO:0016874.ligase activity;GO:0004842.ubiquitin-protein ligase activity;	-	-	-
comp2592_c0_seq1	0.92	0.15	0.88	-2.61667	no	-0.0641303	no	-	-	268	-	-	-	-	-	-	-	-	-	-	-	-	-	-	-
comp2593_c0_seq1	2.45	0.96	0.22	-1.35168	no	-3.47721	no	-	-	285	-	-	-	-	tr|D7TV86|D7TV86_VITVI Putative uncharacterized protein OS=Vitis vinifera GN=VIT_02s0025g00650 PE=3 SV=1	1e-24	ref|XP_002276971.1| PREDICTED: uncharacterized protein LOC100244958 isoform 2 [Vitis vinifera]	1e-24	D7TV86_VITVI/49-442 PB018231; Pfam-B_18231;	3e-26	-	GO:0005524.ATP binding;GO:0000166.nucleotide binding;GO:0017111.nucleoside-triphosphatase activity;	-	-	-
comp2594_c0_seq1	1.63	0.26	0.31	-2.64829	no	-2.39453	no	-	-	303	-	-	-	-	-	-	-	-	-	-	-	-	-	-	-
comp2595_c0_seq1	0.1	0	1.32	#NUM!	no	3.72247	no	-	-	214	-	-	-	-	-	-	-	-	-	-	-	-	-	-	-
comp2596_c0_seq1	1.47	0.17	0.42	-3.11221	no	-1.80735	no	-	-	223	-	-	-	-	-	-	-	-	-	-	-	-	-	-	-
comp2597_c0_seq1	1.2	1.14	0.74	-0.0740006	no	-0.697437	no	-	-	222	-	-	-	-	-	-	-	-	-	-	-	-	-	-	-
comp2599_c0_seq1	0.79	0.19	0.45	-2.05585	no	-0.811928	no	-	-	209	-	-	-	-	-	-	-	-	-	-	-	-	-	-	-
comp2602_c0_seq1	2.77	0	0.1	#NUM!	no	-4.79181	no	-	-	237	-	-	-	-	-	-	-	-	-	-	-	-	-	-	-
comp2603_c0_seq1	1.56	1.47	0	-0.0857299	no	#NUM!	no	-	-	211	-	-	-	-	-	-	-	-	-	-	-	-	-	-	-
comp2604_c0_seq1	0.64	1.22	0.1	0.930737	no	-2.67807	no	-	-	224	-	-	-	-	-	-	-	-	-	-	-	-	-	-	-
comp2605_c0_seq1	0.21	0.33	1.03	0.652077	no	2.29418	no	-	-	296	-	-	-	-	-	-	-	-	-	-	-	-	-	-	-
comp2606_c0_seq2	0.83	0.39	2.16	-1.08964	no	1.37985	no	-	-	348	-	-	-	-	-	-	-	-	-	-	-	-	-	-	-
comp2607_c0_seq1	0.69	0.54	1.72	-0.353637	no	1.31774	no	-	-	505	-	-	-	-	-	-	-	-	-	-	-	-	-	-	-
comp2609_c0_seq1	0.37	0.76	1.48	1.03847	no	2	no	-	-	333	-	-	-	-	-	-	-	-	-	-	-	-	-	-	-
comp2613_c0_seq1	0.58	0.28	0.33	-1.05063	no	-0.813587	no	-	-	282	-	-	-	-	-	-	-	-	-	-	-	-	-	-	-
comp2614_c0_seq1	0.9	0.66	0.4	-0.447459	no	-1.16993	no	-	-	296	-	-	-	-	-	-	-	-	-	-	-	-	-	-	-
comp2617_c0_seq1	0	0	1.21	#DIV/0!	no	#DIV/0!	no	-	-	232	-	-	-	-	-	-	-	-	-	-	-	-	-	-	-
comp2618_c0_seq1	0.91	0.53	0.46	-0.779874	no	-0.984233	no	-	-	406	-	-	-	-	-	-	-	-	-	-	-	-	-	-	-
comp2621_c0_seq1	1.3	0.37	0.44	-1.81291	no	-1.56294	no	-	-	317	-	-	-	-	-	-	-	-	-	-	-	-	-	-	-
comp2622_c0_seq1	1.77	0.46	0	-1.94404	no	#NUM!	no	PHO84	MFS transporter. PHS family. inorganic phosphate transporter	383	sp|Q96303|PHT14_ARATH Inorganic phosphate transporter 1-4 OS=Arabidopsis thaliana GN=PHT1-4 PE=1 SV=1	5e-49	gnl|CDD|129965 TIGR00887. 2A0109. phosphate:H+ symporter. This model represents the phosphate uptake symporter subfamily of the major facilitator superfamily (pfam00083).	2e-50	tr|F1CCG4|F1CCG4_9ROSI High-affinity phosphate transporter 3 (Fragment) OS=Salix sachalinensis PE=2 SV=1	2e-51	gb|ADY17641.1| high-affinity phosphate transporter 3 [Salix sachalinensis]	2e-51	F1CCG3_9ROSI/1-201 PF00083.19;Sugar_tr;	5e-52	P	GO:0006817.phosphate ion transport;GO:0055085.transmembrane transport;GO:0005315.inorganic phosphate transmembrane transporter activity;GO:0016021.integral to membrane;GO:0022857.transmembrane transporter activity;	-	K08176	-
comp2624_c0_seq1	0.54	0.34	0	-0.667425	no	#NUM!	no	-	-	230	-	-	-	-	-	-	-	-	-	-	-	-	-	-	-
comp2625_c0_seq1	2.22	1.15	0.69	-0.948926	no	-1.68589	no	-	-	305	-	-	-	-	-	-	-	-	-	-	-	-	-	-	-
comp2626_c0_seq1	1.18	0.45	0.86	-1.39079	no	-0.456378	no	-	-	436	-	-	-	-	-	-	-	-	-	-	-	-	-	-	-
comp2627_c0_seq1	0.69	0.56	0.23	-0.30117	no	-1.58496	no	-	-	207	-	-	-	-	-	-	-	-	-	-	-	-	-	-	-
comp2628_c0_seq1	1.01	1.14	0.46	0.174679	no	-1.13465	no	-	-	204	-	-	-	-	-	-	-	-	-	-	-	-	-	-	-
comp2629_c0_seq1	1.29	1.15	0.52	-0.165737	no	-1.31079	no	-	-	270	-	-	-	-	-	-	-	-	-	-	-	-	-	-	-
comp2630_c0_seq1	1.57	0	0	#NUM!	no	#NUM!	no	-	-	287	-	-	-	-	-	-	-	-	-	-	-	-	-	-	-
comp2631_c0_seq1	0.25	0.38	0.74	0.604071	no	1.5656	no	-	-	412	-	-	-	-	-	-	-	-	-	-	-	-	-	-	-
comp2632_c0_seq1	3.05	0.31	0.09	-3.29847	no	-5.08274	no	-	-	506	-	-	-	-	-	-	-	-	-	-	-	-	-	-	-
comp2633_c0_seq1	0.04	2.34	0	5.87036	no	#NUM!	no	-	-	457	-	-	-	-	-	-	-	-	-	-	-	-	-	-	-
comp2634_c0_seq1	0.68	0.53	0.43	-0.359542	no	-0.661198	no	-	-	330	-	-	-	-	-	-	-	-	-	-	-	-	-	-	-
comp2635_c0_seq1	0.16	0.41	1.17	1.35755	no	2.87036	no	-	-	520	-	-	-	-	-	-	-	-	-	-	-	-	-	-	-
comp2636_c0_seq1	0.31	1.27	1.14	2.03449	no	1.87869	no	-	-	599	-	-	gnl|CDD|206280 pfam14111. DUF4283. Domain of unknown function (DUF4283). This domain family is found in plants. and is approximately 100 amino acids in length. Considering the very diverse range of other domains it is associated with it is possible that this domain is a binding/guiding region. There are two highly conserved tryptophan residues.	1e-26	-	-	-	-	-	-	-	-	-	-	-
comp2637_c0_seq1	2.73	0.1	0.23	-4.77083	no	-3.5692	no	-	-	407	-	-	-	-	-	-	-	-	-	-	-	-	-	-	-
comp2638_c0_seq1	0.34	0.85	2.28	1.32193	no	2.74543	no	-	-	597	-	-	-	-	tr|A5B7I7|A5B7I7_VITVI Putative uncharacterized protein OS=Vitis vinifera GN=VITISV_004411 PE=4 SV=1	2e-90	emb|CAN61065.1| hypothetical protein VITISV_004411 [Vitis vinifera]	2e-90	-	-	-	GO:0016020.membrane;GO:0006810.transport;GO:0015074.DNA integration;GO:0003677.DNA binding;GO:0004872.receptor activity;GO:0006811.ion transport;GO:0003676.nucleic acid binding;GO:0046872.metal ion binding;GO:0005216.ion channel activity;GO:0016021.integral to membrane;GO:0005234.extracellular-glutamate-gated ion channel activity;GO:0008270.zinc ion binding;GO:0004970.ionotropic glutamate recepto…	-	-	-
comp2639_c0_seq1	0.55	0.82	0.56	0.576192	no	0.0259952	no	-	-	334	sp|Q9FFN1|PP363_ARATH Pentatricopeptide repeat-containing protein At5g03800 OS=Arabidopsis thaliana GN=EMB175 PE=2 SV=1	1e-29	gnl|CDD|178626 PLN03077. PLN03077. Protein ECB2; Provisional.	2e-16	tr|B9IFS7|B9IFS7_POPTR Predicted protein OS=Populus trichocarpa GN=POPTRDRAFT_907558 PE=4 SV=1	9e-37	ref|XP_002323489.1| predicted protein [Populus trichocarpa] gb|EEF05250.1| predicted protein [Populus trichocarpa]	8e-37	C5XAD8_SORBI/312-357 PF13041.1;PPR_2;	2e-15	-	GO:0005488.binding;	-	-	-
comp2640_c0_seq1	0.76	0.99	0.65	0.381429	no	-0.22556	no	-	-	216	-	-	-	-	-	-	-	-	-	-	-	-	-	-	-
comp2643_c0_seq1	1.84	0	0	#NUM!	no	#NUM!	no	-	-	268	-	-	-	-	tr|B9RUW5|B9RUW5_RICCO Cyclin A. putative OS=Ricinus communis GN=RCOM_0895300 PE=3 SV=1	1e-06	ref|XP_002517534.1| cyclin A. putative [Ricinus communis] gb|EEF44698.1| cyclin A. putative [Ricinus communis]	1e-06	-	-	-	GO:0005634.nucleus;GO:0051301.cell division;GO:0051726.regulation of cell cycle;GO:0007049.cell cycle;GO:0019901.protein kinase binding;GO:0000079.regulation of cyclin-dependent protein kinase activity;	-	-	-
comp2644_c0_seq1	1.62	0	1.39	#NUM!	no	-0.220909	no	-	-	203	sp|O80488|PPR23_ARATH Pentatricopeptide repeat-containing protein At1g09190 OS=Arabidopsis thaliana GN=PCMP-E70 PE=2 SV=1	2e-12	-	-	tr|F6I4R9|F6I4R9_VITVI Putative uncharacterized protein OS=Vitis vinifera GN=VIT_14s0060g01360 PE=4 SV=1	2e-15	emb|CBI39579.3| unnamed protein product [Vitis vinifera]	2e-15	A9P0W0_PICSI/202-232 PF01535.15;PPR;	4e-07	-	GO:0005488.binding;	-	-	-
comp2646_c0_seq1	0.79	0.75	0.11	-0.0749621	no	-2.84435	no	-	-	208	-	-	-	-	-	-	-	-	-	-	-	-	-	-	-
comp2647_c0_seq1	0.5	0.63	0.57	0.333424	no	0.189034	no	-	-	246	-	-	-	-	-	-	-	-	-	-	-	-	-	-	-
comp2650_c0_seq1	0.77	0.87	0.06	0.176157	no	-3.68182	no	-	-	427	-	-	-	-	-	-	-	-	-	-	-	-	-	-	-
comp2652_c0_seq1	0.72	1.12	0.48	0.63743	no	-0.584963	no	-	-	485	-	-	-	-	-	-	-	-	-	-	-	-	-	-	-
comp2653_c0_seq1	1.96	0.72	0.65	-1.44478	no	-1.59234	no	-	-	325	-	-	-	-	tr|B9RRE1|B9RRE1_RICCO Putative uncharacterized protein OS=Ricinus communis GN=RCOM_1188020 PE=4 SV=1	2e-52	ref|XP_002516310.1| conserved hypothetical protein [Ricinus communis] gb|EEF46057.1| conserved hypothetical protein [Ricinus communis]	1e-52	B9RRE1_RICCO/91-377 PF13839.1;PC-Esterase;	4e-54	-	-	-	-	-
comp2654_c0_seq1	0.92	1.27	0.72	0.465123	no	-0.353637	no	-	-	490	-	-	-	-	-	-	-	-	-	-	-	-	-	-	-
comp2657_c0_seq1	1.02	0.28	0.08	-1.86507	no	-3.67243	no	-	-	282	-	-	-	-	-	-	-	-	-	-	-	-	-	-	-
comp2658_c0_seq1	0.39	1.18	0.86	1.59724	no	1.14086	no	K07497	putative transposase	1201	-	-	-	-	tr|A5BU14|A5BU14_VITVI Putative uncharacterized protein OS=Vitis vinifera GN=VITISV_018984 PE=4 SV=1	2e-82	emb|CAN79321.1| hypothetical protein VITISV_018984 [Vitis vinifera]	2e-82	Q5MG92_IPOBA/407-496 PF13650.1;Asp_protease_2;	2e-19	-	GO:0015074.DNA integration;GO:0005634.nucleus;GO:0003723.RNA binding;GO:0003677.DNA binding;GO:0003676.nucleic acid binding;GO:0003964.RNA-directed DNA polymerase activity;GO:0046872.metal ion binding;GO:0008270.zinc ion binding;GO:0006278.RNA-dependent DNA replication;	-	K07497	-
comp2659_c0_seq1	1.67	0.56	0.11	-1.57635	no	-3.92427	no	-	-	209	sp|C0LGN2|Y3148_ARATH Probable leucine-rich repeat receptor-like serine/threonine-protein kinase At3g14840 OS=Arabidopsis thaliana GN=LRR-RLK PE=1 SV=1	5e-19	gnl|CDD|177728 PLN00113. PLN00113. leucine-rich repeat receptor-like protein kinase; Provisional.	5e-07	tr|F6H2L2|F6H2L2_VITVI Putative uncharacterized protein OS=Vitis vinifera GN=VIT_19s0014g00470 PE=4 SV=1	2e-22	emb|CBI20121.3| unnamed protein product [Vitis vinifera]	2e-22	B9I1R1_POPTR/97-157 PF13855.1;LRR_8;	2e-08	-	GO:0032440.2-alkenal reductase [NAD(P)] activity;GO:0005524.ATP binding;GO:0004715.non-membrane spanning protein tyrosine kinase activity;GO:0006468.protein phosphorylation;GO:0055114.oxidation-reduction process;GO:0004674.protein serine/threonine kinase activity;GO:0000166.nucleotide binding;GO:0004672.protein kinase activity;GO:0016740.transferase activity;GO:0016491.oxidoreductase activity;GO:…	-	-	-
comp2660_c0_seq1	0.54	1.38	0.66	1.35364	no	0.289507	no	-	-	536	-	-	-	-	-	-	-	-	-	-	-	-	-	-	-
comp2661_c0_seq1	1.24	1.17	0	-0.0838316	no	#NUM!	no	-	-	298	-	-	-	-	-	-	-	-	-	-	-	-	-	-	-
comp2662_c0_seq1	0.33	0	2.05	#NUM!	no	2.63509	no	-	-	252	-	-	-	-	-	-	-	-	-	-	-	-	-	-	-
comp2664_c0_seq1	1.01	0.21	0.58	-2.26589	no	-0.80023	no	-	-	367	-	-	-	-	-	-	-	-	-	-	-	-	-	-	-
comp2665_c0_seq1	0.65	0.7	0.37	0.106915	no	-0.812914	no	-	-	251	-	-	-	-	-	-	-	-	-	-	-	-	-	-	-
comp2666_c0_seq1	2.75	1.43	0.63	-0.943416	no	-2.12601	no	KIFC2_3	kinesin family member C2/C3	299	sp|O81635|ATK4_ARATH Kinesin-4 OS=Arabidopsis thaliana GN=ATK4 PE=1 SV=2	6e-32	-	-	tr|B9I798|B9I798_POPTR Predicted protein OS=Populus trichocarpa GN=POPTRDRAFT_729466 PE=3 SV=1	4e-38	ref|XP_002318969.1| predicted protein [Populus trichocarpa] gb|EEE94892.1| predicted protein [Populus trichocarpa]	4e-38	B9I798_POPTR/48-167 PF00307.26;CH;	3e-29	-	GO:0007018.microtubule-based movement;GO:0005874.microtubule;GO:0005524.ATP binding;GO:0006952.defense response;GO:0000166.nucleotide binding;GO:0003777.microtubule motor activity;GO:0009607.response to biotic stimulus;	-	K10406	-
comp2667_c0_seq1	0.07	1.39	0.12	4.31159	no	0.777608	no	-	-	584	-	-	-	-	-	-	-	-	-	-	-	-	-	-	-
comp2669_c0_seq1	0	0.85	0.91	#DIV/0!	no	#DIV/0!	no	-	-	207	-	-	-	-	-	-	-	-	-	-	-	-	-	-	-
comp2670_c0_seq1	0.18	1.04	0.42	2.53051	no	1.22239	no	-	-	225	-	-	-	-	-	-	-	-	-	-	-	-	-	-	-
comp2671_c0_seq1	0	0.11	2.62	#DIV/0!	no	#DIV/0!	no	-	-	367	-	-	-	-	-	-	-	-	-	-	-	-	-	-	-
comp2672_c0_seq1	0.18	0.55	0.71	1.61143	no	1.97982	no	-	-	461	-	-	-	-	-	-	-	-	-	-	-	-	-	-	-
comp2673_c0_seq1	1.33	1.12	0	-0.247928	no	#NUM!	no	-	-	279	-	-	-	-	-	-	-	-	-	-	-	-	-	-	-
comp2676_c0_seq1	0.67	0.51	1.29	-0.393664	no	0.945138	no	-	-	802	-	-	-	-	-	-	-	-	-	-	-	-	-	-	-
comp2679_c0_seq1	0.75	0.18	0.64	-2.05889	no	-0.228819	no	-	-	219	-	-	-	-	-	-	-	-	-	-	-	-	-	-	-
comp2680_c0_seq1	0.21	0.13	1.49	-0.691878	no	2.82685	no	-	-	299	-	-	-	-	-	-	-	-	-	-	-	-	-	-	-
comp2681_c0_seq1	1.4	0.14	0.51	-3.32193	no	-1.45686	no	-	-	278	-	-	-	-	-	-	-	-	-	-	-	-	-	-	-
comp2683_c0_seq1	0.75	0.84	0.23	0.163499	no	-1.70526	no	-	-	301	-	-	-	-	-	-	-	-	-	-	-	-	-	-	-
comp2684_c0_seq1	1.12	0	0.8	#NUM!	no	-0.485427	no	-	-	294	-	-	-	-	-	-	-	-	-	-	-	-	-	-	-
comp2686_c0_seq1	0.27	1.03	1.94	1.93161	no	2.84503	no	-	-	303	-	-	-	-	-	-	-	-	-	-	-	-	-	-	-
comp2687_c0_seq1	1.93	1.04	1.58	-0.892017	no	-0.288676	no	-	-	298	-	-	-	-	-	-	-	-	-	-	-	-	-	-	-
comp2688_c0_seq1	1.24	1.25	0.57	0.011588	no	-1.12131	no	-	-	248	-	-	-	-	tr|B9T6L0|B9T6L0_RICCO Poly(A) polymerase. putative OS=Ricinus communis GN=RCOM_0261900 PE=3 SV=1	3e-11	ref|XP_002533879.1| poly(A) polymerase. putative [Ricinus communis] gb|EEF28510.1| poly(A) polymerase. putative [Ricinus communis]	3e-11	-	-	-	GO:0006396.RNA processing;GO:0003723.RNA binding;GO:0004810.tRNA adenylyltransferase activity;GO:0016779.nucleotidyltransferase activity;GO:0016740.transferase activity;	-	-	-
comp2691_c0_seq1	1.74	0.99	0.4	-0.813587	no	-2.12102	no	-	-	236	-	-	-	-	-	-	-	-	-	-	-	-	-	-	-
comp2692_c0_seq1	0.52	0.82	1.58	0.657112	no	1.60334	no	YBX1. NSEP1	Y-box-binding protein 1	238	sp|P41824|YBOXH_APLCA Y-box factor homolog OS=Aplysia californica PE=2 SV=1	5e-20	gnl|CDD|201147 pfam00313. CSD. 'Cold-shock' DNA-binding domain.	4e-11	tr|I1X3U2|I1X3U2_CHEQU Cold shock Y-box protein OS=Cherax quadricarinatus PE=2 SV=1	2e-24	gb|AFI74356.1| cold shock Y-box protein [Cherax quadricarinatus]	2e-24	YBOXH_APLCA/33-102 PF00313.17;CSD;	7e-16	J	GO:0010494.cytoplasmic stress granule;GO:0006397.mRNA processing;GO:0005634.nucleus;GO:0003723.RNA binding;GO:0003677.DNA binding;GO:0006355.regulation of transcription. DNA-dependent;GO:0051781.positive regulation of cell division;GO:0006351.transcription. DNA-dependent;GO:0005737.cytoplasm;GO:0003676.nucleic acid binding;GO:0071204.histone pre-mRNA 3'end processing complex;GO:0070934.CRD-mediat…	-	K09276	-
comp2695_c0_seq1	1.02	0	0.14	#NUM!	no	-2.86507	no	-	-	344	-	-	-	-	-	-	-	-	-	-	-	-	-	-	-
comp2696_c0_seq1	1.71	1.62	0	-0.0780025	no	#NUM!	no	-	-	289	-	-	-	-	-	-	-	-	-	-	-	-	-	-	-
comp2699_c0_seq1	1.13	0.34	0.62	-1.73272	no	-0.865983	no	-	-	454	-	-	-	-	-	-	-	-	-	-	-	-	-	-	-
comp2700_c0_seq1	1.12	0.71	0.14	-0.657608	no	-3	no	-	-	331	-	-	-	-	-	-	-	-	-	-	-	-	-	-	-
comp2702_c0_seq1	0	0.37	3.69	#DIV/0!	no	#DIV/0!	no	-	-	318	-	-	-	-	-	-	-	-	-	-	-	-	-	-	-
comp2703_c0_seq1	1.08	0.63	0.14	-0.777608	no	-2.94753	no	-	-	341	-	-	-	-	tr|A5B2Y9|A5B2Y9_VITVI Putative uncharacterized protein OS=Vitis vinifera GN=VITISV_008813 PE=4 SV=1	4e-18	emb|CAN60883.1| hypothetical protein VITISV_008813 [Vitis vinifera]	3e-18	A5BAE2_VITVI/690-753 PF00385.19;Chromo;	2e-09	-	GO:0003964.RNA-directed DNA polymerase activity;GO:0015074.DNA integration;GO:0003723.RNA binding;GO:0003677.DNA binding;GO:0006278.RNA-dependent DNA replication;GO:0003676.nucleic acid binding;	-	-	-
comp2704_c0_seq1	0.84	0.53	1.12	-0.664397	no	0.415037	no	-	-	294	-	-	-	-	-	-	-	-	-	-	-	-	-	-	-
comp2708_c0_seq1	0.97	0.55	0.22	-0.818553	no	-2.14048	no	ND2	NADH-ubiquinone oxidoreductase chain 2	212	sp|P93401|NU2M_OENBE NADH-ubiquinone oxidoreductase chain 2 OS=Oenothera berteriana GN=ND2 PE=2 SV=2	2e-41	gnl|CDD|200130 TIGR01770. NDH_I_N. proton-translocating NADH-quinone oxidoreductase. chain N. This model describes the 14th (based on E. coli) structural gene. N. of bacterial and chloroplast energy-transducing NADH (or NADPH) dehydrogenases. This model does not describe any subunit of the mitochondrial complex I (for which the subunit composition is very different). nor NADH dehydrogenases that …	2e-35	tr|Q6YSL3|Q6YSL3_BRANA NADH dehydrogenase subunit 2 OS=Brassica napus GN=nad2 PE=3 SV=1	8e-40	dbj|BAD83439.2| NADH dehydrogenase subunit 2 [Nicotiana tabacum]	7e-40	Q9MF79_BETVU/131-406 PF00361.15;Oxidored_q1;	2e-41	C	GO:0016020.membrane;GO:0006810.transport;GO:0042773.ATP synthesis coupled electron transport;GO:0055114.oxidation-reduction process;GO:0050136.NADH dehydrogenase (quinone) activity;GO:0022900.electron transport chain;GO:0019684.photosynthesis. light reaction;GO:0016021.integral to membrane;GO:0005743.mitochondrial inner membrane;GO:0048038.quinone binding;GO:0070469.respiratory chain;GO:0005739.m…	EC:1.6.5.3	K03879	ko00190. Oxidative phosphorylation;ko05012. Parkinson's disease;
comp2712_c0_seq1	0.58	0.18	1.33	-1.68806	no	1.1973	no	-	-	318	-	-	-	-	-	-	-	-	-	-	-	-	-	-	-
comp2714_c0_seq1	0.34	0.16	1.53	-1.08746	no	2.16993	no	-	-	245	-	-	-	-	-	-	-	-	-	-	-	-	-	-	-
comp2715_c0_seq1	1.05	0.83	1.51	-0.339206	no	0.524159	no	-	-	234	-	-	-	-	-	-	-	-	-	-	-	-	-	-	-
comp2716_c0_seq1	0.59	0.56	1.51	-0.0752881	no	1.35576	no	-	-	450	-	-	-	-	-	-	-	-	-	-	-	-	-	-	-
comp2718_c0_seq1	1.28	0.32	0.23	-2	no	-2.47644	no	-	-	305	-	-	-	-	tr|A5AUW2|A5AUW2_VITVI Putative uncharacterized protein OS=Vitis vinifera GN=VITISV_020212 PE=4 SV=1	4e-23	emb|CAN82596.1| hypothetical protein VITISV_020212 [Vitis vinifera]	3e-23	-	-	-	GO:0005524.ATP binding;GO:0006952.defense response;GO:0005488.binding;GO:0006915.apoptotic process;	-	-	-
comp2719_c0_seq1	2.36	0.17	0	-3.79518	no	#NUM!	no	SCPEP1	serine carboxypeptidase 1	226	sp|Q67Y83|SCP51_ARATH Serine carboxypeptidase-like 51 OS=Arabidopsis thaliana GN=SCPL51 PE=2 SV=2	5e-11	-	-	tr|A9PHJ3|A9PHJ3_POPTR Putative uncharacterized protein OS=Populus trichocarpa PE=2 SV=1	4e-12	gb|ABK95846.1| unknown [Populus trichocarpa]	3e-12	A9PHJ3_POPTR/24-165 PF00450.17;Peptidase_S10;	7e-11	-	GO:0006508.proteolysis;GO:0004185.serine-type carboxypeptidase activity;	EC:3.4.16.-	K09646	-
comp2720_c0_seq1	0.53	0.66	0.4	0.316474	no	-0.405992	no	-	-	234	-	-	-	-	-	-	-	-	-	-	-	-	-	-	-
comp2721_c0_seq1	1.9	0.19	0.23	-3.32193	no	-3.04629	no	-	-	411	-	-	-	-	-	-	-	-	-	-	-	-	-	-	-
comp2722_c0_seq1	1.04	0.28	0.17	-1.89308	no	-2.61298	no	-	-	277	-	-	-	-	-	-	-	-	-	-	-	-	-	-	-
comp2723_c0_seq1	0.83	0.52	1.2	-0.6746	no	0.531851	no	-	-	371	-	-	-	-	-	-	-	-	-	-	-	-	-	-	-
comp2724_c0_seq1	0	0.8	0.44	#DIV/0!	no	#DIV/0!	no	-	-	267	-	-	-	-	-	-	-	-	-	-	-	-	-	-	-
comp2726_c0_seq1	1.05	0.46	0.96	-1.19068	no	-0.129283	no	E3.6.3.8	Ca2+-transporting ATPase	293	sp|Q9XES1|ECA4_ARATH Calcium-transporting ATPase 4. endoplasmic reticulum-type OS=Arabidopsis thaliana GN=ECA4 PE=2 SV=2	2e-12	-	-	tr|B9HPP7|B9HPP7_POPTR Endoplasmic reticulum [ER]-type calcium ATPase OS=Populus trichocarpa GN=POPTRDRAFT_768258 PE=3 SV=1	1e-12	ref|XP_002314209.1| endoplasmic reticulum [ER]-type calcium ATPase [Populus trichocarpa] gb|EEE88164.1| endoplasmic reticulum [ER]-type calcium ATPase [Populus trichocarpa]	1e-12	-	-	-	GO:0016020.membrane;GO:0015662.ATPase activity. coupled to transmembrane movement of ions. phosphorylative mechanism;GO:0008152.metabolic process;GO:0005524.ATP binding;GO:0006812.cation transport;GO:0003824.catalytic activity;GO:0006754.ATP biosynthetic process;GO:0046872.metal ion binding;GO:0016820.hydrolase activity. acting on acid anhydrides. catalyzing transmembrane movement of substances;G…	EC:3.6.3.8	K01537	-
comp2728_c0_seq1	1.15	1.42	0.26	0.304257	no	-2.14505	no	-	-	357	sp|P93749|Y2197_ARATH Probable protein kinase At2g41970 OS=Arabidopsis thaliana GN=At2g41970 PE=2 SV=1	1e-22	-	-	tr|B9HA11|B9HA11_POPTR Predicted protein OS=Populus trichocarpa GN=POPTRDRAFT_867894 PE=3 SV=1	1e-24	ref|XP_002308358.1| predicted protein [Populus trichocarpa] gb|EEE91881.1| predicted protein [Populus trichocarpa]	1e-24	-	-	-	GO:0016310.phosphorylation;GO:0005524.ATP binding;GO:0016301.kinase activity;GO:0006468.protein phosphorylation;GO:0004713.protein tyrosine kinase activity;GO:0000166.nucleotide binding;GO:0004672.protein kinase activity;GO:0016772.transferase activity. transferring phosphorus-containing groups;	-	-	-
comp2729_c0_seq1	0.43	0.88	0.49	1.03317	no	0.188445	no	-	-	286	-	-	-	-	-	-	-	-	-	-	-	-	-	-	-
comp2731_c0_seq1	0.68	1.94	0.78	1.51245	no	0.197939	no	-	-	240	sp|Q9FNN7|PP371_ARATH Pentatricopeptide repeat-containing protein At5g08510 OS=Arabidopsis thaliana GN=PCMP-E20 PE=2 SV=1	2e-17	gnl|CDD|178626 PLN03077. PLN03077. Protein ECB2; Provisional.	2e-24	tr|D7TV57|D7TV57_VITVI Putative uncharacterized protein OS=Vitis vinifera GN=VIT_02s0025g00290 PE=4 SV=1	3e-29	emb|CBI34382.3| unnamed protein product [Vitis vinifera]	3e-29	-	-	-	GO:0005488.binding;	-	-	-
comp2732_c0_seq1	0.81	0.24	0.28	-1.75489	no	-1.5325	no	-	-	330	-	-	-	-	-	-	-	-	-	-	-	-	-	-	-
comp2736_c0_seq1	1.69	0.89	1.29	-0.925146	no	-0.389652	no	-	-	219	-	-	-	-	-	-	-	-	-	-	-	-	-	-	-
comp2738_c0_seq1	0.69	0.33	0.13	-1.06413	no	-2.40808	no	-	-	358	-	-	-	-	-	-	-	-	-	-	-	-	-	-	-
comp2739_c0_seq1	0.78	0.55	0	-0.504043	no	#NUM!	no	-	-	212	-	-	-	-	-	-	-	-	-	-	-	-	-	-	-
comp2741_c0_seq1	1.29	0.92	0	-0.487665	no	#NUM!	no	-	-	254	-	-	-	-	-	-	-	-	-	-	-	-	-	-	-
comp2742_c0_seq1	0.38	0.75	0.71	0.980891	no	0.90182	no	-	-	598	-	-	-	-	-	-	-	-	-	-	-	-	-	-	-
comp2743_c0_seq1	0.07	0.43	0.89	2.61891	no	3.66838	no	-	-	315	-	-	-	-	tr|I1MRD6|I1MRD6_SOYBN Uncharacterized protein OS=Glycine max GN=Gma.30304 PE=4 SV=1	2e-24	emb|CAN84155.1| hypothetical protein VITISV_029853 [Vitis vinifera]	4e-24	B9HSE8_POPTR/6-217 PB015044; Pfam-B_15044;	7e-25	-	-	-	-	-
comp2744_c0_seq1	1.11	1.14	0.92	0.0384741	no	-0.270854	no	-	-	409	-	-	-	-	-	-	-	-	-	-	-	-	-	-	-
comp2745_c0_seq1	1.19	0.19	0	-2.64689	no	#NUM!	no	-	-	208	-	-	-	-	-	-	-	-	-	-	-	-	-	-	-
comp2749_c0_seq1	0.88	0.18	0	-2.28951	no	#NUM!	no	-	-	327	-	-	-	-	-	-	-	-	-	-	-	-	-	-	-
comp2752_c0_seq1	0.57	0.57	0.19	0	no	-1.58496	no	-	-	610	-	-	-	-	-	-	-	-	-	-	-	-	-	-	-
comp2753_c0_seq1	0.89	0.48	0.73	-0.890771	no	-0.285909	no	-	-	323	-	-	-	-	-	-	-	-	-	-	-	-	-	-	-
comp2754_c0_seq1	0.39	0.37	0.96	-0.0759489	no	1.29956	no	-	-	366	-	-	-	-	-	-	-	-	-	-	-	-	-	-	-
comp2755_c0_seq1	1.06	0.58	0.91	-0.869939	no	-0.220126	no	-	-	233	-	-	-	-	-	-	-	-	-	-	-	-	-	-	-
comp2758_c0_seq1	0.77	1.82	0.88	1.24101	no	0.192645	no	-	-	214	-	-	-	-	-	-	-	-	-	-	-	-	-	-	-
comp2762_c0_seq1	0.43	0.57	0.43	0.406625	no	0	no	-	-	378	-	-	-	-	-	-	-	-	-	-	-	-	-	-	-
comp2763_c0_seq1	0.66	0.31	0.63	-1.0902	no	-0.0671142	no	-	-	374	-	-	-	-	-	-	-	-	-	-	-	-	-	-	-
comp2764_c0_seq1	2.03	0.34	0	-2.57787	no	#NUM!	no	-	-	284	-	-	-	-	-	-	-	-	-	-	-	-	-	-	-
comp2765_c0_seq1	0.11	0.62	1.74	2.49476	no	3.98351	no	-	-	377	-	-	-	-	-	-	-	-	-	-	-	-	-	-	-
comp2766_c0_seq1	0	1.27	0.76	#DIV/0!	no	#DIV/0!	no	-	-	246	-	-	-	-	-	-	-	-	-	-	-	-	-	-	-
comp2767_c0_seq1	0.29	1.53	0.62	2.39941	no	1.09622	no	-	-	420	-	-	-	-	-	-	-	-	-	-	-	-	-	-	-
comp2769_c0_seq1	0.37	0.12	1	-1.62449	no	1.4344	no	-	-	330	-	-	-	-	-	-	-	-	-	-	-	-	-	-	-
comp2770_c0_seq1	0.91	0.17	0.83	-2.42033	no	-0.132755	no	-	-	226	-	-	-	-	-	-	-	-	-	-	-	-	-	-	-
comp2771_c0_seq1	1.23	0.31	1.08	-1.98832	no	-0.187627	no	-	-	502	-	-	-	-	-	-	-	-	-	-	-	-	-	-	-
comp2772_c0_seq1	1.51	0.82	0.41	-0.880853	no	-1.88085	no	-	-	285	-	-	-	-	-	-	-	-	-	-	-	-	-	-	-
comp2773_c0_seq1	1.25	0.1	0	-3.64386	no	#NUM!	no	CCNA	cyclin A	379	sp|Q9C968|CCA24_ARATH Cyclin-A2-4 OS=Arabidopsis thaliana GN=CYCA2-4 PE=2 SV=1	6e-23	-	-	tr|D7U0Q2|D7U0Q2_VITVI Putative uncharacterized protein OS=Vitis vinifera GN=VIT_09s0002g05240 PE=3 SV=1	3e-24	ref|XP_002280592.1| PREDICTED: cyclin-A2-4 [Vitis vinifera] emb|CBI36198.3| unnamed protein product [Vitis vinifera]	2e-24	-	-	-	GO:0006506.GPI anchor biosynthetic process;GO:0005634.nucleus;GO:0016758.transferase activity. transferring hexosyl groups;GO:0019901.protein kinase binding;GO:0051301.cell division;GO:0016021.integral to membrane;GO:0051726.regulation of cell cycle;GO:0005789.endoplasmic reticulum membrane;GO:0007049.cell cycle;GO:0000079.regulation of cyclin-dependent protein kinase activity;	-	K06627	ko04110. Cell cycle;ko04914. Progesterone-mediated oocyte maturation;ko05161. Hepatitis B;ko05169. Epstein-Barr virus infection;ko05203. Viral carcinogenesis;
comp2776_c0_seq1	0.37	0.69	1.67	0.899071	no	2.17425	no	-	-	225	-	-	-	-	-	-	-	-	-	-	-	-	-	-	-
comp2777_c0_seq1	0.61	0	1.4	#NUM!	no	1.19855	no	-	-	201	-	-	-	-	-	-	-	-	-	-	-	-	-	-	-
comp2778_c0_seq1	1.62	0	0.23	#NUM!	no	-2.81629	no	-	-	203	-	-	-	-	-	-	-	-	-	-	-	-	-	-	-
comp2780_c0_seq1	0.69	0.74	1.35	0.100929	no	0.968291	no	-	-	209	-	-	-	-	-	-	-	-	-	-	-	-	-	-	-
comp2781_c0_seq2	0.33	1	0.93	1.59946	no	1.49476	no	-	-	505	-	-	-	-	-	-	-	-	-	-	-	-	-	-	-
comp2782_c0_seq1	0.44	0.42	0.63	-0.0671142	no	0.517848	no	-	-	370	-	-	-	-	-	-	-	-	-	-	-	-	-	-	-
comp2783_c0_seq1	0.88	1.54	0.86	0.807355	no	-0.0331669	no	-	-	328	-	-	-	-	tr|A5CB63|A5CB63_VITVI Putative uncharacterized protein OS=Vitis vinifera GN=VITISV_040314 PE=4 SV=1	2e-21	ref|XP_003635593.1| PREDICTED: uncharacterized protein LOC100854395. partial [Vitis vinifera]	1e-21	D3IVN3_9POAL/617-787 PB002986; Pfam-B_2986;	2e-19	-	GO:0008234.cysteine-type peptidase activity;GO:0006508.proteolysis;	-	-	-
comp2784_c0_seq1	0.43	1.72	0.79	2	no	0.877516	no	-	-	238	-	-	-	-	-	-	-	-	-	-	-	-	-	-	-
comp2785_c0_seq1	1.38	1.84	0.76	0.415037	no	-0.860597	no	-	-	402	-	-	-	-	-	-	-	-	-	-	-	-	-	-	-
comp2786_c0_seq1	0.68	0.08	0.78	-3.08746	no	0.197939	no	-	-	240	-	-	-	-	-	-	-	-	-	-	-	-	-	-	-
comp2787_c0_seq1	0.91	0.69	0.21	-0.39927	no	-2.11548	no	-	-	227	-	-	-	-	-	-	-	-	-	-	-	-	-	-	-
comp2790_c0_seq1	1.17	0.97	0.67	-0.270452	no	-0.804276	no	-	-	281	-	-	-	-	-	-	-	-	-	-	-	-	-	-	-
comp2791_c0_seq1	0.3	0.99	1.89	1.72247	no	2.65535	no	-	-	274	-	-	-	-	-	-	-	-	-	-	-	-	-	-	-
comp2792_c0_seq1	0.29	0.54	0.98	0.896907	no	1.75673	no	-	-	288	sp|Q9SDQ4|GLR37_ARATH Glutamate receptor 3.7 OS=Arabidopsis thaliana GN=GLR3.7 PE=2 SV=2	2e-08	-	-	tr|B9SGM5|B9SGM5_RICCO Glutamate receptor 2 plant. putative OS=Ricinus communis GN=RCOM_0554230 PE=4 SV=1	3e-18	ref|XP_002525144.1| glutamate receptor 2 plant. putative [Ricinus communis] gb|EEF37271.1| glutamate receptor 2 plant. putative [Ricinus communis]	3e-18	B9SGM5_RICCO/164-345 PF00060.21;Lig_chan;	1e-19	-	GO:0016020.membrane;GO:0006810.transport;GO:0004872.receptor activity;GO:0006811.ion transport;GO:0005216.ion channel activity;GO:0016021.integral to membrane;GO:0004970.ionotropic glutamate receptor activity;GO:0005234.extracellular-glutamate-gated ion channel activity;GO:0030288.outer membrane-bounded periplasmic space;GO:0005215.transporter activity;	-	-	-
comp2794_c0_seq1	0.74	0.32	0.65	-1.20945	no	-0.187086	no	-	-	363	-	-	-	-	-	-	-	-	-	-	-	-	-	-	-
comp2795_c0_seq1	0.34	0.91	0	1.42033	no	#NUM!	no	-	-	298	-	-	-	-	-	-	-	-	-	-	-	-	-	-	-
comp2796_c0_seq1	2.27	0.27	0.11	-3.07166	no	-4.36712	no	-	-	434	-	-	-	-	-	-	-	-	-	-	-	-	-	-	-
comp2798_c0_seq1	1.37	0.47	0.85	-1.54344	no	-0.688641	no	-	-	331	-	-	-	-	-	-	-	-	-	-	-	-	-	-	-
comp2799_c0_seq1	1.2	0.13	0.56	-3.20645	no	-1.09954	no	-	-	292	-	-	-	-	-	-	-	-	-	-	-	-	-	-	-
comp2800_c0_seq1	1.44	0.09	0	-4	no	#NUM!	no	-	-	228	-	-	-	-	-	-	-	-	-	-	-	-	-	-	-
comp2803_c0_seq1	1.13	0.49	0.38	-1.20547	no	-1.57225	no	SFRS2	splicing factor. arginine/serine-rich 2	438	-	-	gnl|CDD|197681 smart00360. RRM. RNA recognition motif.	1e-20	tr|B9H737|B9H737_POPTR Predicted protein OS=Populus trichocarpa GN=POPTRDRAFT_559112 PE=4 SV=1	6e-13	-	-	C4YCJ1_CLAL4/18-88 PF00076.17;RRM_1;	3e-12	-	GO:0000166.nucleotide binding;GO:0003676.nucleic acid binding;	-	K12891	ko03040. Spliceosome;ko05168. Herpes simplex infection;
comp2804_c0_seq1	0.47	1.03	0	1.13191	no	#NUM!	no	TERT. EST2	telomerase reverse transcriptase	396	sp|Q9SPU7|TERT_ARATH Telomerase reverse transcriptase OS=Arabidopsis thaliana GN=TERT PE=1 SV=1	1e-17	-	-	tr|D5MD96|D5MD96_9ASPA Telomerase reverse transcriptase catalytic subunit OS=Doryanthes excelsa GN=TERT PE=2 SV=1	5e-18	gb|AAX19875.1| telomerase reverse transcriptase catalytic subunit. partial [Doryanthes excelsa] gb|AAX19877.1| telomerase reverse transcriptase catalytic subunit. partial [Doryanthes excelsa]	1e-18	D5MD96_9ASPA/8-346 PB002139; Pfam-B_2139;	9e-20	-	GO:0003964.RNA-directed DNA polymerase activity;GO:0005634.nucleus;GO:0003723.RNA binding;GO:0003677.DNA binding;GO:0003721.telomeric template RNA reverse transcriptase activity;GO:0006278.RNA-dependent DNA replication;	EC:2.7.7.49	K11126	ko05166. HTLV-I infection;
comp2805_c0_seq1	0.67	0.63	0	-0.0888093	no	#NUM!	no	-	-	247	sp|Q9LFI1|PP280_ARATH Pentatricopeptide repeat-containing protein At3g53360. mitochondrial OS=Arabidopsis thaliana GN=PCMP-E86 PE=2 SV=1	5e-19	gnl|CDD|178626 PLN03077. PLN03077. Protein ECB2; Provisional.	1e-19	tr|F6HR00|F6HR00_VITVI Putative uncharacterized protein OS=Vitis vinifera GN=VIT_08s0040g02320 PE=4 SV=1	9e-25	emb|CBI32698.3| unnamed protein product [Vitis vinifera]	3e-25	-	-	-	GO:0005488.binding;	-	-	-
comp2806_c0_seq1	0.66	0.75	1.21	0.184425	no	0.874469	no	-	-	310	-	-	-	-	-	-	-	-	-	-	-	-	-	-	-
comp2807_c0_seq1	0.71	0.19	0.58	-1.90182	no	-0.291766	no	-	-	203	sp|Q9FNA4|ELP1_ARATH Elongator complex protein 1 OS=Arabidopsis thaliana GN=ELP1 PE=1 SV=1	6e-10	gnl|CDD|203085 pfam04762. IKI3. IKI3 family. Members of this family are components of the elongator multi-subunit component of a novel RNA polymerase II holoenzyme for transcriptional elongation. This region contains WD40 like repeats.	2e-07	tr|B9HTL7|B9HTL7_POPTR Predicted protein OS=Populus trichocarpa GN=POPTRDRAFT_1092168 PE=4 SV=1	2e-14	ref|XP_002315239.1| predicted protein [Populus trichocarpa] gb|EEF01410.1| predicted protein [Populus trichocarpa]	2e-14	D7TLX2_VITVI/1-168 PF04762.7;IKI3;	6e-16	-	-	-	-	-
comp2808_c0_seq1	1.24	0.47	0.85	-1.39961	no	-0.544805	no	-	-	331	-	-	-	-	-	-	-	-	-	-	-	-	-	-	-
comp2809_c0_seq1	3.06	0	0	#NUM!	no	#NUM!	no	-	-	242	-	-	-	-	-	-	-	-	-	-	-	-	-	-	-
comp2810_c0_seq1	0.87	1.48	0.4	0.76651	no	-1.12102	no	-	-	236	-	-	-	-	-	-	-	-	-	-	-	-	-	-	-
comp2815_c0_seq1	0.86	0.95	0	0.143591	no	#NUM!	no	-	-	287	-	-	-	-	-	-	-	-	-	-	-	-	-	-	-
comp2817_c0_seq1	1.39	0.19	0	-2.87101	no	#NUM!	no	-	-	207	-	-	-	-	-	-	-	-	-	-	-	-	-	-	-
comp2818_c0_seq1	1.18	0.26	0.62	-2.1822	no	-0.928447	no	-	-	226	-	-	-	-	-	-	-	-	-	-	-	-	-	-	-
comp2819_c0_seq1	1.34	0.12	0.7	-3.48113	no	-0.936806	no	-	-	337	-	-	-	-	-	-	-	-	-	-	-	-	-	-	-
comp2824_c0_seq1	0.61	1.42	1.58	1.21901	no	1.37304	no	-	-	371	-	-	-	-	-	-	-	-	-	-	-	-	-	-	-
comp2826_c0_seq1	1.62	0.99	0.12	-0.710493	no	-3.75489	no	-	-	393	sp|Q9FL28|FLS2_ARATH LRR receptor-like serine/threonine-protein kinase FLS2 OS=Arabidopsis thaliana GN=FLS2 PE=1 SV=1	4e-11	-	-	tr|A5BSX9|A5BSX9_VITVI Putative uncharacterized protein OS=Vitis vinifera GN=VIT_14s0068g00970 PE=4 SV=1	2e-22	ref|XP_002276030.1| PREDICTED: LRR receptor-like serine/threonine-protein kinase RPK2 [Vitis vinifera] emb|CAN68268.1| hypothetical protein VITISV_029909 [Vitis vinifera]	2e-22	D7SVG3_VITVI/66-125 PF13855.1;LRR_8;	2e-11	-	GO:0032440.2-alkenal reductase [NAD(P)] activity;GO:0016020.membrane;GO:0016310.phosphorylation;GO:0005524.ATP binding;GO:0016301.kinase activity;GO:0006468.protein phosphorylation;GO:0055114.oxidation-reduction process;GO:0004693.cyclin-dependent protein kinase activity;GO:0004674.protein serine/threonine kinase activity;GO:0000166.nucleotide binding;GO:0004672.protein kinase activity;GO:0016021…	-	-	-
comp2828_c0_seq1	0.36	0.51	1.85	0.5025	no	2.36146	no	-	-	228	-	-	-	-	-	-	-	-	-	-	-	-	-	-	-
comp2829_c0_seq1	0.54	1.02	0.72	0.917538	no	0.415037	no	-	-	228	-	-	-	-	-	-	-	-	-	-	-	-	-	-	-
comp2830_c0_seq1	1.62	0.05	1.32	-5.01792	no	-0.295456	no	-	-	355	-	-	-	-	-	-	-	-	-	-	-	-	-	-	-
comp2831_c0_seq1	0.49	0.23	0.28	-1.09115	no	-0.807355	no	-	-	336	-	-	-	-	-	-	-	-	-	-	-	-	-	-	-
comp2833_c0_seq1	1.9	0.54	0.43	-1.81497	no	-2.14359	no	-	-	216	-	-	-	-	-	-	-	-	-	-	-	-	-	-	-
comp2834_c0_seq1	0.65	0.65	1.08	0	no	0.73252	no	EREBP	EREBP-like factor	284	sp|P42736|RAP23_ARATH Ethylene-responsive transcription factor RAP2-3 OS=Arabidopsis thaliana GN=RAP2-3 PE=1 SV=2	2e-11	gnl|CDD|197689 smart00380. AP2. DNA-binding domain in plant proteins such as APETALA2 and EREBPs.	3e-15	tr|D7SYA3|D7SYA3_VITVI Putative uncharacterized protein OS=Vitis vinifera GN=VIT_05s0077g01860 PE=4 SV=1	6e-13	ref|XP_002272426.1| PREDICTED: ethylene-responsive transcription factor RAP2-3 [Vitis vinifera] emb|CBI22960.3| unnamed protein product [Vitis vinifera]	5e-13	C5XE21_SORBI/99-150 PF00847.15;AP2;	2e-07	-	GO:0005634.nucleus;GO:0003677.DNA binding;GO:0005524.ATP binding;GO:0004674.protein serine/threonine kinase activity;GO:0006355.regulation of transcription. DNA-dependent;GO:0006468.protein phosphorylation;GO:0006351.transcription. DNA-dependent;GO:0003700.sequence-specific DNA binding transcription factor activity;	-	K09286	-
comp2836_c0_seq1	2.76	1.96	0.59	-0.493815	no	-2.22588	no	-	-	238	-	-	-	-	-	-	-	-	-	-	-	-	-	-	-
comp2837_c0_seq1	0.52	1.36	1.19	1.38702	no	1.19438	no	-	-	315	-	-	-	-	-	-	-	-	-	-	-	-	-	-	-
comp2838_c0_seq1	0.45	0.83	0.93	0.883186	no	1.04731	no	-	-	1006	-	-	-	-	-	-	-	-	-	-	-	-	-	-	-
comp2839_c0_seq1	0.79	1.3	3.6	0.718587	no	2.18807	no	-	-	209	-	-	-	-	-	-	-	-	-	-	-	-	-	-	-
comp2840_c0_seq1	1.59	0.21	0.61	-2.92057	no	-1.38215	no	-	-	465	sp|P33543|TMKL1_ARATH Putative kinase-like protein TMKL1 OS=Arabidopsis thaliana GN=TMKL1 PE=1 SV=1	3e-45	-	-	tr|A5C4R0|A5C4R0_VITVI Putative uncharacterized protein OS=Vitis vinifera GN=VITISV_008676 PE=4 SV=1	3e-50	emb|CBI37262.3| unnamed protein product [Vitis vinifera]	2e-50	D7U353_VITVI/1236-1296 PF13855.1;LRR_8;	2e-10	-	GO:0016310.phosphorylation;GO:0005524.ATP binding;GO:0016301.kinase activity;GO:0004672.protein kinase activity;GO:0006468.protein phosphorylation;GO:0016772.transferase activity. transferring phosphorus-containing groups;	-	-	-
comp2841_c0_seq1	1.65	1.56	1.89	-0.08092	no	0.19592	no	COX2	cytochrome c oxidase subunit 2	249	sp|P98012|COX2_BETVU Cytochrome c oxidase subunit 2 OS=Beta vulgaris GN=COX2 PE=2 SV=1	1e-21	-	-	tr|G2XLN5|G2XLN5_BETMA Cytochrome c oxidase subunit 2 OS=Beta macrocarpa GN=orf178b PE=3 SV=1	2e-21	ref|YP_004222255.1| hypothetical protein BevumaM_p016 [Beta vulgaris subsp. maritima] ref|YP_004842062.1| hypothetical protein BemaM_p014 [Beta macrocarpa] emb|CBX33235.1| hypothetical protein [Beta vulgaris subsp. maritima] emb|CBX33287.1| hypothetical protein [Beta vulgaris subsp. maritima] emb|CBJ20690.1| hypothetical protein [Beta vulgaris subsp. maritima] emb|CBX24867.1| hypothetical protein…	2e-21	Q9MFA2_BETVU/18-105 PF02790.10;COX2_TM;	4e-13	-	GO:0016020.membrane;GO:0009055.electron carrier activity;GO:0006810.transport;GO:0020037.heme binding;GO:0004129.cytochrome-c oxidase activity;GO:0055114.oxidation-reduction process;GO:0046872.metal ion binding;GO:0022900.electron transport chain;GO:0022904.respiratory electron transport chain;GO:0005507.copper ion binding;GO:0005743.mitochondrial inner membrane;GO:0016021.integral to membrane;GO…	-	K02261	ko00190. Oxidative phosphorylation;ko04260. Cardiac muscle contraction;ko05010. Alzheimer's disease;ko05012. Parkinson's disease;ko05016. Huntington's disease;
comp2842_c0_seq1	1.01	0.48	0.29	-1.07325	no	-1.80023	no	-	-	324	-	-	-	-	-	-	-	-	-	-	-	-	-	-	-
comp2844_c0_seq1	1.38	0.33	0	-2.06413	no	#NUM!	no	-	-	238	-	-	-	-	-	-	-	-	-	-	-	-	-	-	-
comp2845_c0_seq1	2.13	0.17	0	-3.64725	no	#NUM!	no	-	-	232	-	-	-	-	-	-	-	-	-	-	-	-	-	-	-
comp2846_c0_seq1	0.1	1.4	0.34	3.80735	no	1.76553	no	-	-	209	-	-	-	-	-	-	-	-	-	-	-	-	-	-	-
comp2847_c0_seq1	0.2	0.81	0.37	2.01792	no	0.887525	no	-	-	506	-	-	-	-	-	-	-	-	-	-	-	-	-	-	-
[truncated: 128,862 more rows]
