# Supplementary material for: Integrated analysis of 454 and Illumina transcriptomic sequencing characterizes carbon flux and energy source for fatty acid synthesis in developing Lindera glauca fruits for woody biodiesel
Source: Biotechnol Biofuels. 2017 May 25;10:134. doi: 10.1186/s13068-017-0820-2 (PMC5445305; doi:10.1186/s13068-017-0820-2)
Supplement: Supplementary file 4 — Additional file 4: Table S3. All unigenes obtained from one mixed fruit sample of 7 developmental periods by 454 sequencing. [file 13068_2017_820_MOESM4_ESM.xls]

## Sheet: Sheet 3
Table S3 Detailed information of all unigenes obtained from developing L.glauca fruits by 454 sequencing
Unigene	Name	Definition	Length	Swissprot_des	Swissprot_evalue	Cdd_des	Cdd_evalue	Trembl_des	Trembl_evalue	NR_des	NR_evalue	PFAM_des	PFAM_evalue	KOG	GO	EC	KO	Pathway
isotig00001	accD	acetyl-CoA carboxylase carboxyl transferase subunit beta	8819	sp|Q0G9L0|ACCD_LIRTU Acetyl-coenzyme A carboxylase carboxyl transferase subunit beta. chloroplastic OS=Liriodendron tulipifera GN=accD PE=3 SV=1	0	gnl|CDD|176978 CHL00037. petA. cytochrome f.	0	tr|H6WBW5|H6WBW5_9LILI Acetyl-CoA carboxylase carboxyltransferase beta subunit OS=Japonolirion osense GN=accD PE=3 SV=1	0	ref|YP_740211.1| acetyl-CoA carboxylase carboxyltransferase beta subunit [Liriodendron tulipifera] sp|Q0G9L0.1|ACCD_LIRTU RecName: Full=Acetyl-coenzyme A carboxylase carboxyl transferase subunit beta. chloroplastic; Short=ACCase subunit beta; Short=Acetyl-CoA carboxylase carboxyltransferase subunit beta gb|ABI32518.1| Acetyl-CoA carboxylase carboxyltransferase beta subunit [Liriodendron tulipifer…	0	CEMA_CALFG/1-229 PF03040.9;CemA;	6e-141	-	GO:0003989.acetyl-CoA carboxylase activity;GO:0009317.acetyl-CoA carboxylase complex;GO:0005524.ATP binding;GO:0016874.ligase activity;GO:0046872.metal ion binding;GO:0000166.nucleotide binding;GO:0006633.fatty acid biosynthetic process;GO:0009536.plastid;GO:0009570.chloroplast stroma;GO:0008610.lipid biosynthetic process;GO:0009507.chloroplast;	EC:6.4.1.2	K01963	ko00061. Fatty acid biosynthesis;ko00253. Tetracycline biosynthesis;ko00620. Pyruvate metabolism;ko00640. Propanoate metabolism;ko00720. Carbon fixation pathways in prokaryotes;
isotig00002	ndhH	NAD(P)H-quinone oxidoreductase subunit H	7789	-	-	gnl|CDD|176960 CHL00017. ndhH. NADH dehydrogenase subunit 7.	0	-	-	-	-	NDHH_PIPCE/124-393 PF00346.14;Complex1_49kDa;	6e-110	C	-	EC:1.6.5.3	K05579	ko00190. Oxidative phosphorylation;
isotig00003	psaB	photosystem I P700 chlorophyll a apoprotein A2	7732	sp|A6MMC1|PSAB_CHLSC Photosystem I P700 chlorophyll a apoprotein A2 OS=Chloranthus spicatus GN=psaB PE=3 SV=1	0	gnl|CDD|176995 CHL00054. psaB. photosystem I P700 chlorophyll a apoprotein A2.	0	tr|D3WFJ2|D3WFJ2_TROAR Photosystem I P700 chlorophyll a apoprotein A2 OS=Trochodendron aralioides GN=psaB PE=3 SV=1	0	ref|YP_001294097.1| photosystem I P700 apoprotein A2 [Chloranthus spicatus] sp|A6MMC1.1|PSAB_CHLSC RecName: Full=Photosystem I P700 chlorophyll a apoprotein A2; AltName: Full=PSI-B; AltName: Full=PsaB gb|ABQ43259.1| photosystem I P700 apoprotein A2 [Chloranthus spicatus]	0	PSAB_PSEAK/9-728 PF00223.14;PsaA_PsaB;	0	J	GO:0000287.magnesium ion binding;GO:0016020.membrane;GO:0009535.chloroplast thylakoid membrane;GO:0055114.oxidation-reduction process;GO:0051539.4 iron. 4 sulfur cluster binding;GO:0016021.integral to membrane;GO:0016168.chlorophyll binding;GO:0009507.chloroplast;GO:0009055.electron carrier activity;GO:0006810.transport;GO:0009579.thylakoid;GO:0018298.protein-chromophore linkage;GO:0051536.iron-s…	-	K02690	ko00195. Photosynthesis;
isotig00004	rpoA	DNA-directed RNA polymerase subunit alpha	6897	sp|Q7YJU6|RPOA_CALFG DNA-directed RNA polymerase subunit alpha OS=Calycanthus floridus var. glaucus GN=rpoA PE=3 SV=1	0	gnl|CDD|176956 CHL00013. rpoA. RNA polymerase alpha subunit.	0	tr|G0WVQ4|G0WVQ4_9MAGN DNA-directed RNA polymerase subunit alpha OS=Magnolia kwangsiensis GN=rpoA PE=3 SV=1	0	ref|NP_862785.1| RNA polymerase alpha subunit [Calycanthus floridus var. glaucus] sp|Q7YJU6.1|RPOA_CALFG RecName: Full=DNA-directed RNA polymerase subunit alpha; Short=PEP; AltName: Full=Plastid-encoded RNA polymerase subunit alpha; Short=RNA polymerase subunit alpha emb|CAD28752.1| RNA polymerase alpha subunit [Calycanthus floridus var. glaucus]	0	B0Z5G0_OENPA/34-227 PF01193.19;RNA_pol_L;	2e-104	J	GO:0003677.DNA binding;GO:0016779.nucleotidyltransferase activity;GO:0006351.transcription. DNA-dependent;GO:0046983.protein dimerization activity;GO:0003899.DNA-directed RNA polymerase activity;GO:0009536.plastid;GO:0016740.transferase activity;GO:0009507.chloroplast;	EC:2.7.7.6	K03040	ko00230. Purine metabolism;ko00240. Pyrimidine metabolism;ko03020. RNA polymerase;
isotig00005	-	-	6264	sp|Q7Y667|YCF2_CALFG Protein ycf2 OS=Calycanthus floridus var. glaucus GN=ycf2-A PE=3 SV=1	0	gnl|CDD|177097 CHL00206. ycf2. Ycf2; Provisional.	0	tr|G0YE94|G0YE94_CINCA Hypothetical chloroplast RF2 OS=Cinnamomum camphora GN=ycf2 PE=3 SV=1	0	gb|AEK78153.1| hypothetical chloroplast RF2 [Cinnamomum camphora]	0	E9L344_SMICH/1-1475 PF05695.7;DUF825;	0	J	GO:0005524.ATP binding;GO:0008168.methyltransferase activity;GO:0000166.nucleotide binding;GO:0017111.nucleoside-triphosphatase activity;GO:0009536.plastid;GO:0032259.methylation;GO:0009570.chloroplast stroma;GO:0009507.chloroplast;GO:0003676.nucleic acid binding;	-	-	-
isotig00006	ndhK	NAD(P)H-quinone oxidoreductase subunit K	6194	sp|Q06GZ3|NDHK_DRIGR NAD(P)H-quinone oxidoreductase subunit K. chloroplastic OS=Drimys granadensis GN=ndhK PE=3 SV=2	1e-138	gnl|CDD|176965 CHL00023. ndhK. NADH dehydrogenase subunit K.	2e-160	tr|D3WFI4|D3WFI4_TROAR NAD(P)H-quinone oxidoreductase subunit K. chloroplastic OS=Trochodendron aralioides GN=ndhK PE=3 SV=1	9e-174	gb|ABI32513.1| NADH-plastoquinone oxidoreductase subunit K [Liriodendron tulipifera]	0	NU3C_DIOEL/3-119 PF00507.14;Oxidored_q4;	1e-64	C	GO:0016020.membrane;GO:0016651.oxidoreductase activity. acting on NADH or NADPH;GO:0009535.chloroplast thylakoid membrane;GO:0005506.iron ion binding;GO:0055114.oxidation-reduction process;GO:0019684.photosynthesis. light reaction;GO:0051539.4 iron. 4 sulfur cluster binding;GO:0008137.NADH dehydrogenase (ubiquinone) activity;GO:0016491.oxidoreductase activity;GO:0009507.chloroplast;GO:0006810.tra…	EC:1.6.5.3	K05582	ko00190. Oxidative phosphorylation;
isotig00007	psbB	photosystem II CP47 chlorophyll apoprotein	5981	sp|Q0G9J3|PSBB_LIRTU Photosystem II CP47 chlorophyll apoprotein OS=Liriodendron tulipifera GN=psbB PE=3 SV=1	0	gnl|CDD|177002 CHL00062. psbB. photosystem II 47 kDa protein.	0	tr|G0WVP8|G0WVP8_9MAGN Photosystem II CP47 chlorophyll apoprotein OS=Magnolia kwangsiensis GN=psbB PE=3 SV=1	0	ref|YP_740228.1| photosystem II CP47 chlorophyll apoprotein [Liriodendron tulipifera] sp|Q0G9J3.1|PSBB_LIRTU RecName: Full=Photosystem II CP47 chlorophyll apoprotein; AltName: Full=PSII 47 kDa protein; AltName: Full=Protein CP-47 gb|ABI32535.1| photosystem II CP47 chlorophyll apoprotein [Liriodendron tulipifera]	0	A9XV71_9MAGN/1-499 PF00421.14;PSII;	0	C	GO:0016020.membrane;GO:0009521.photosystem;GO:0006810.transport;GO:0009535.chloroplast thylakoid membrane;GO:0009523.photosystem II;GO:0018298.protein-chromophore linkage;GO:0009579.thylakoid;GO:0022900.electron transport chain;GO:0019684.photosynthesis. light reaction;GO:0016021.integral to membrane;GO:0009767.photosynthetic electron transport chain;GO:0016168.chlorophyll binding;GO:0009536.plas…	-	K02704	ko00195. Photosynthesis;
isotig00008	-	-	5898	sp|Q9GHM0|MATK_UMBCA Maturase K OS=Umbellularia californica GN=matK PE=3 SV=2	0	gnl|CDD|176947 CHL00002. matK. maturase K.	0	tr|B3Y5H4|B3Y5H4_9MAGN Maturase K OS=Lindera glauca GN=matK PE=3 SV=1	0	dbj|BAG54886.1| maturase [Lindera glauca]	0	Q9GHL3_9MAGN/1-334 PF01824.13;MatK_N;	0	-	GO:0006397.mRNA processing;GO:0003723.RNA binding;GO:0009536.plastid;GO:0008380.RNA splicing;GO:0009507.chloroplast;GO:0008033.tRNA processing;	-	-	-
isotig00009	rpoC	DNA-directed RNA polymerase subunit beta'	5890	sp|Q7YJY0|RPOC2_CALFG DNA-directed RNA polymerase subunit beta'' OS=Calycanthus floridus var. glaucus GN=rpoC2 PE=3 SV=1	0	gnl|CDD|177040 CHL00117. rpoC2. RNA polymerase beta'' subunit; Reviewed.	0	tr|A1XKA8|A1XKA8_CINCA RNA polymerase beta chain (Fragment) OS=Cinnamomum camphora GN=rpoC2 PE=4 SV=1	0	gb|ABD93814.1| RNA polymerase beta chain [Cinnamomum camphora]	0	A9XWC2_9ROSI/143-672 PF04998.12;RNA_pol_Rpb1_5;	0	-	GO:0003899.DNA-directed RNA polymerase activity;GO:0003677.DNA binding;GO:0016779.nucleotidyltransferase activity;GO:0016740.transferase activity;GO:0006351.transcription. DNA-dependent;GO:0009536.plastid;GO:0009507.chloroplast;	EC:2.7.7.6	K03046	ko00230. Purine metabolism;ko00240. Pyrimidine metabolism;ko03020. RNA polymerase;
isotig00010	PIF1	ATP-dependent DNA helicase PIF1	5330	-	-	-	-	-	-	-	-	-	-	-	-	EC:3.6.4.12	K15255	-
isotig00011	RP-S18. rpsR	small subunit ribosomal protein S18	5297	sp|A9L9B8|RR18_LEMMI 30S ribosomal protein S18. chloroplastic OS=Lemna minor GN=rps18 PE=3 SV=1	2e-52	gnl|CDD|177016 CHL00077. rps18. ribosomal protein S18.	2e-52	tr|G1FBK5|G1FBK5_9ARAE 30S ribosomal protein S18. chloroplastic OS=Wolffia australiana GN=rps18 PE=3 SV=1	6e-51	ref|YP_001595530.1| ribosomal protein S18 [Lemna minor] ref|YP_004769969.1| ribosomal protein S18 (chloroplast) [Wolffia australiana] sp|A9L9B8.1|RR18_LEMMI RecName: Full=30S ribosomal protein S18. chloroplastic gb|ABD48517.1| ribosomal protein S18 [Lemna minor] gb|AEK94530.1| ribosomal protein S18 [Wolffia australiana]	6e-51	C3KEK8_CERDE/2-111 PF00453.13;Ribosomal_L20;	1e-34	-	GO:0005840.ribosome;GO:0003723.RNA binding;GO:0005622.intracellular;GO:0030529.ribonucleoprotein complex;GO:0006412.translation;GO:0003735.structural constituent of ribosome;GO:0009536.plastid;GO:0009507.chloroplast;GO:0019843.rRNA binding;	-	K02963	ko03010. Ribosome;
isotig00012	-	-	5060	-	-	-	-	-	-	-	-	B9HM20_POPTR/828-1300 PB018272; Pfam-B_18272;	3e-58	-	-	-	-	-
isotig00013	-	-	4996	-	-	-	-	-	-	-	-	-	-	-	-	-	-	-
isotig00014	-	-	5014	sp|Q8GU88|PDR7_ORYSJ Putative pleiotropic drug resistance protein 7 OS=Oryza sativa subsp. japonica GN=PDR7 PE=3 SV=1	0	gnl|CDD|178685 PLN03140. PLN03140. ABC transporter G family member; Provisional.	0	tr|B8ADW1|B8ADW1_ORYSI Putative uncharacterized protein OS=Oryza sativa subsp. indica GN=OsI_06321 PE=4 SV=1	0	gb|EEC72716.1| hypothetical protein OsI_06321 [Oryza sativa Indica Group]	0	B8ADW1_ORYSI/504-717 PF01061.19;ABC2_membrane;	2e-110	Q	GO:0006810.transport;GO:0016020.membrane;GO:0005524.ATP binding;GO:0006952.defense response;GO:0000166.nucleotide binding;GO:0016021.integral to membrane;GO:0006200.ATP catabolic process;GO:0017111.nucleoside-triphosphatase activity;GO:0005886.plasma membrane;GO:0016887.ATPase activity;	-	-	-
isotig00015	-	-	4754	-	-	-	-	-	-	ref|XP_003519893.1| PREDICTED: auxilin-related protein 1-like [Glycine max]	1e-75	C5XEH4_SORBI/1364-1506 PB001979; Pfam-B_1979;	2e-68	-	-	-	-	-
isotig00016	-	-	4690	sp|Q9SUA4|OPT5_ARATH Oligopeptide transporter 5 OS=Arabidopsis thaliana GN=OPT5 PE=2 SV=1	0	gnl|CDD|190914 pfam04227. Indigoidine_A. Indigoidine synthase A like protein. Indigoidine is a blue pigment synthesised by Erwinia chrysanthemi implicated in pathogenicity and protection from oxidative stress. IdgA is involved in indigoidine biosynthesis. but its specific function is unknown. The recommended name for this protein is now pseudouridine-5'-phosphate glycosidase.	9e-156	tr|B9N3T8|B9N3T8_POPTR Oligopeptide transporter OPT family OS=Populus trichocarpa GN=POPTRDRAFT_784993 PE=4 SV=1	0	ref|XP_002329927.1| oligopeptide transporter OPT family [Populus trichocarpa] gb|EEF09080.1| oligopeptide transporter OPT family [Populus trichocarpa]	0	B9IH03_POPTR/48-709 PF03169.10;OPT;	0	T	GO:0055085.transmembrane transport;	-	-	-
isotig00017	RP-S11. rpsK	small subunit ribosomal protein S11	4650	sp|Q0ANS3|RS11_MARMM 30S ribosomal protein S11 OS=Maricaulis maris (strain MCS10) GN=rpsK PE=3 SV=1	6e-14	gnl|CDD|180007 PRK05309. PRK05309. 30S ribosomal protein S11; Validated.	2e-18	tr|G9HNU5|G9HNU5_PHODC Ribosomal protein S11 OS=Phoenix dactylifera GN=rps11 PE=4 SV=1	3e-66	ref|YP_005090385.1| rps11 gene product (mitochondrion) [Phoenix dactylifera] gb|AEM43925.1| ribosomal protein S11 (mitochondrion) [Phoenix dactylifera]	2e-66	Q7YDH2_LIRTU/27-126 PF00411.14;Ribosomal_S11;	1e-54	-	GO:0005840.ribosome;GO:0003723.RNA binding;GO:0005622.intracellular;GO:0030529.ribonucleoprotein complex;GO:0006412.translation;GO:0003735.structural constituent of ribosome;GO:0005739.mitochondrion;GO:0019843.rRNA binding;	-	K02948	ko03010. Ribosome;
isotig00018	-	-	4635	sp|Q31708|RT04_ARATH Ribosomal protein S4. mitochondrial OS=Arabidopsis thaliana GN=RPS4 PE=2 SV=2	2e-167	-	-	tr|Q5M9U0|Q5M9U0_TOBAC Ribosomal protein S4 (Fragment) OS=Nicotiana tabacum GN=rps4 PE=4 SV=2	0	dbj|BAD83538.2| ribosomal protein S4 [Nicotiana tabacum]	0	B6VJZ4_VITVI/172-360 PB008961; Pfam-B_8961;	5e-102	-	GO:0005840.ribosome;GO:0003723.RNA binding;GO:0030529.ribonucleoprotein complex;GO:0006412.translation;GO:0005622.intracellular;GO:0003735.structural constituent of ribosome;GO:0005739.mitochondrion;GO:0015935.small ribosomal subunit;GO:0019843.rRNA binding;	-	-	-
isotig00019	-	-	4589	-	-	-	-	tr|B9IQI7|B9IQI7_POPTR Predicted protein OS=Populus trichocarpa GN=POPTRDRAFT_574275 PE=4 SV=1	0	-	-	B9IQI7_POPTR/359-1084 PB001048; Pfam-B_1048;	0	-	GO:0005488.binding;	-	-	-
isotig00020	NPC1	Niemann-Pick C1 protein	4535	-	-	-	-	tr|D7UDA3|D7UDA3_VITVI Putative uncharacterized protein OS=Vitis vinifera GN=VIT_18s0122g01280 PE=4 SV=1	0	ref|XP_002272383.2| PREDICTED: niemann-Pick C1 protein-like [Vitis vinifera]	0	B8AT56_ORYSI/348-1117 PF02460.13;Patched;	0	-	GO:0016020.membrane;GO:0008158.hedgehog receptor activity;GO:0016021.integral to membrane;GO:0030301.cholesterol transport;	-	K12385	ko04142. Lysosome;
isotig00021	SUPT6H. SPT6	transcription elongation factor SPT6	4529	-	-	-	-	tr|F6HQR0|F6HQR0_VITVI Putative uncharacterized protein OS=Vitis vinifera GN=VIT_08s0040g00610 PE=4 SV=1	0	emb|CBI32841.3| unnamed protein product [Vitis vinifera]	0	B9SEX9_RICCO/931-1000 PF12836.2;HHH_3;	7e-24	A	GO:0032784.regulation of DNA-dependent transcription. elongation;GO:0006357.regulation of transcription from RNA polymerase II promoter;GO:0003723.RNA binding;GO:0006139.nucleobase-containing compound metabolic process;GO:0016788.hydrolase activity. acting on ester bonds;	-	K11292	-
isotig00022	-	-	4443	-	-	gnl|CDD|73213 cd00519. Lipase_3. Lipase (class 3). Lipases are esterases that can hydrolyze long-chain acyl-triglycerides into di- and monoglycerides. glycerol. and free fatty acids at a water/lipid interface. A typical feature of lipases is "interfacial activation." the process of becoming active at the lipid/water interface. although several examples of lipases have been identified that do not …	7e-47	tr|F6HDH0|F6HDH0_VITVI Putative uncharacterized protein OS=Vitis vinifera GN=VIT_05s0020g01790 PE=4 SV=1	2e-167	ref|XP_002275858.1| PREDICTED: lipase-like [Vitis vinifera]	2e-168	B9RT08_RICCO/103-243 PF01764.20;Lipase_3;	2e-72	-	GO:0016787.hydrolase activity;GO:0004806.triglyceride lipase activity;GO:0006629.lipid metabolic process;	-	-	-
isotig00023	-	-	4435	sp|P92535|M1010_ARATH Uncharacterized mitochondrial protein AtMg01010 OS=Arabidopsis thaliana GN=AtMg01010 PE=4 SV=1	1e-29	-	-	-	-	-	-	Q6YSR3_BRANA/535-671 PF01348.16;Intron_maturas2;	2e-67	-	-	-	-	-
isotig00024	UTP18	U3 small nucleolar RNA-associated protein 18	4420	sp|Q9FMU5|UTP18_ARATH U3 small nucleolar RNA-associated protein 18 homolog OS=Arabidopsis thaliana GN=At5g14050 PE=1 SV=1	0	-	-	tr|F6GXL7|F6GXL7_VITVI Putative uncharacterized protein OS=Vitis vinifera GN=VIT_07s0141g00380 PE=4 SV=1	0	ref|XP_002281926.1| PREDICTED: U3 small nucleolar RNA-associated protein 18 homolog [Vitis vinifera]	0	A7RNF9_NEMVE/139-261 PF02239.11;Cytochrom_D1;	1e-31	RABO	-	-	K14553	ko03008. Ribosome biogenesis in eukaryotes;
isotig00025	-	-	4404	sp|Q9LZJ5|AB14C_ARATH ABC transporter C family member 14 OS=Arabidopsis thaliana GN=ABCC14 PE=1 SV=1	0	gnl|CDD|178676 PLN03130. PLN03130. ABC transporter C family member; Provisional.	0	tr|B9SAP4|B9SAP4_RICCO Multidrug resistance-associated protein 2. 6 (Mrp2. 6). abc-transoprter. putative OS=Ricinus communis GN=RCOM_1177870 PE=3 SV=1	0	ref|XP_002265012.1| PREDICTED: ABC transporter C family member 4-like [Vitis vinifera]	0	B9SAP4_RICCO/938-1218 PF00664.18;ABC_membrane;	6e-123	Q	GO:0032440.2-alkenal reductase [NAD(P)] activity;GO:0006810.transport;GO:0055085.transmembrane transport;GO:0005524.ATP binding;GO:0042626.ATPase activity. coupled to transmembrane movement of substances;GO:0055114.oxidation-reduction process;GO:0000166.nucleotide binding;GO:0006200.ATP catabolic process;GO:0016021.integral to membrane;GO:0017111.nucleoside-triphosphatase activity;GO:0016491.oxid…	-	-	-
isotig00026	-	-	4372	sp|O81645|VILI3_ARATH Villin-3 OS=Arabidopsis thaliana GN=VLN3 PE=1 SV=2	0	gnl|CDD|200446 cd11290. gelsolin_S1_like. Gelsolin sub-domain 1-like domain found in gelsolin. severin. villin. and related proteins. Gelsolin repeats occur in gelsolin. severin. villin. advillin. villidin. supervillin. flightless. quail. fragmin. and other proteins. usually in several copies. They co-occur with villin headpiece domains. leucine-rich repeats. and several other domains. These gels…	7e-63	tr|D7THV1|D7THV1_VITVI Putative uncharacterized protein OS=Vitis vinifera GN=VIT_08s0007g08690 PE=4 SV=1	0	ref|XP_002284163.1| PREDICTED: villin-2-like [Vitis vinifera]	0	Q9SQH4_LILLO/28-111 PF00626.17;Gelsolin;	6e-43	Z	GO:0003779.actin binding;GO:0007010.cytoskeleton organization;	-	-	-
isotig00027	nuoH	NADH-quinone oxidoreductase subunit H	4338	sp|P23209|RT13_DAUCA Ribosomal protein S13. mitochondrial OS=Daucus carota GN=RPS13 PE=3 SV=1	5e-64	-	-	tr|Q9G2W2|Q9G2W2_MAGSO Ribosomal protein S13 OS=Magnolia soulangeana GN=rps13 PE=3 SV=1	4e-68	gb|AAN63487.1|AF315223_1 ribosomal protein S13 [Amaryllis belladonna]	4e-68	Q8HCP0_ORYSJ/3-109 PF00416.17;Ribosomal_S13;	4e-61	C	GO:0016020.membrane;GO:0005840.ribosome;GO:0003723.RNA binding;GO:0055114.oxidation-reduction process;GO:0016021.integral to membrane;GO:0003735.structural constituent of ribosome;GO:0005739.mitochondrion;GO:0008137.NADH dehydrogenase (ubiquinone) activity;GO:0016491.oxidoreductase activity;GO:0019843.rRNA binding;GO:0006810.transport;GO:0005622.intracellular;GO:0003676.nucleic acid binding;GO:00…	EC:1.6.5.3	K00337	ko00190. Oxidative phosphorylation;ko00910. Nitrogen metabolism;
isotig00028	-	-	4276	-	-	-	-	-	-	-	-	-	-	-	-	-	-	-
isotig00029	rpoB	DNA-directed RNA polymerase subunit beta	4279	sp|Q7YJX8|RPOB_CALFG DNA-directed RNA polymerase subunit beta OS=Calycanthus floridus var. glaucus GN=rpoB PE=3 SV=1	0	gnl|CDD|176946 CHL00001. rpoB. RNA polymerase beta subunit.	0	tr|G0WVL4|G0WVL4_9MAGN DNA-directed RNA polymerase subunit beta OS=Magnolia kwangsiensis GN=rpoB PE=3 SV=1	0	ref|NP_862746.2| RNA polymerase beta subunit [Calycanthus floridus var. glaucus]	0	RPOB_CALFG/515-969 PF00562.23;RNA_pol_Rpb2_6;	0	-	GO:0032549.ribonucleoside binding;GO:0003677.DNA binding;GO:0016779.nucleotidyltransferase activity;GO:0006351.transcription. DNA-dependent;GO:0003899.DNA-directed RNA polymerase activity;GO:0009536.plastid;GO:0016740.transferase activity;GO:0009507.chloroplast;	EC:2.7.7.6	K03043	ko00230. Purine metabolism;ko00240. Pyrimidine metabolism;ko03020. RNA polymerase;
isotig00030	POL5. MYBBP1A	DNA polymerase phi subunit	4246	-	-	gnl|CDD|113695 pfam04931. DNA_pol_phi. DNA polymerase phi. This family includes the fifth essential DNA polymerase in yeast EC:2.7.7.7. Pol5p is localised exclusively to the nucleolus and binds near or at the enhancer region of rRNA-encoding DNA repeating units.	4e-85	tr|I1M2K6|I1M2K6_SOYBN Uncharacterized protein OS=Glycine max GN=Gma.19244 PE=4 SV=1	0	ref|XP_003543126.1| PREDICTED: DNA polymerase V-like isoform 1 [Glycine max]	0	B9RX54_RICCO/264-1000 PF04931.8;DNA_pol_phi;	0	-	GO:0003887.DNA-directed DNA polymerase activity;GO:0003677.DNA binding;GO:0006351.transcription. DNA-dependent;GO:0005488.binding;	EC:2.7.7.7	K02331	-
isotig00031	-	-	4242	sp|P35721|C560_MARPO Succinate dehydrogenase cytochrome b560 subunit OS=Marchantia polymorpha GN=SDH3 PE=3 SV=1	3e-26	-	-	tr|B6VJT4|B6VJT4_VITVI Succinate dehydrogenase subunit 3 OS=Vitis vinifera GN=sdh3 PE=4 SV=1	2e-32	ref|YP_002608354.1| succinate dehydrogenase subunit 3 [Vitis vinifera] emb|CAQ77586.1| succinate dehydrogenase subunit 3 [Vitis vinifera] gb|ACS15245.1| succinate dehydrogenase subunit 3 [Vitis vinifera]	1e-32	B6VJT4_VITVI/62-166 PF01127.17;Sdh_cyt;	3e-33	-	GO:0006810.transport;GO:0016020.membrane;GO:0009055.electron carrier activity;GO:0016627.oxidoreductase activity. acting on the CH-CH group of donors;GO:0006099.tricarboxylic acid cycle;GO:0046872.metal ion binding;GO:0022900.electron transport chain;GO:0000104.succinate dehydrogenase activity;GO:0016021.integral to membrane;GO:0005743.mitochondrial inner membrane;GO:0005739.mitochondrion;GO:0045…	-	-	-
isotig00032	-	-	4217	-	-	-	-	tr|F6I0J9|F6I0J9_VITVI Putative uncharacterized protein OS=Vitis vinifera GN=VIT_04s0044g00130 PE=4 SV=1	0	ref|XP_002280019.1| PREDICTED: uncharacterized protein LOC100262676 [Vitis vinifera]	0	Q0WQ40_ARATH/541-840 PF08596.5;Lgl_C;	3e-62	-	-	-	-	-
isotig00033	-	-	4212	sp|Q258Y5|ARFL_ORYSI Auxin response factor 12 OS=Oryza sativa subsp. indica GN=ARF12 PE=2 SV=1	0	gnl|CDD|191545 pfam06507. Auxin_resp. Auxin response factor. A conserved region of auxin-responsive transcription factors.	7e-34	tr|E1UHX5|E1UHX5_ILLPA Putative auxin response factor 8 OS=Illicium parviflorum GN=arf8 PE=2 SV=1	0	ref|XP_002266678.2| PREDICTED: auxin response factor 8-like [Vitis vinifera]	0	ARFL_ORYSI/456-809 PF02309.11;AUX_IAA;	2e-76	-	GO:0005634.nucleus;GO:0003677.DNA binding;GO:0006355.regulation of transcription. DNA-dependent;GO:0009734.auxin mediated signaling pathway;GO:0009725.response to hormone stimulus;GO:0006351.transcription. DNA-dependent;GO:0046983.protein dimerization activity;	-	-	-
isotig00034	-	-	4182	-	-	-	-	tr|F6H905|F6H905_VITVI Putative uncharacterized protein OS=Vitis vinifera GN=VIT_12s0034g02390 PE=4 SV=1	0	ref|XP_002267907.2| PREDICTED: uncharacterized protein LOC100253141 [Vitis vinifera]	0	O23129_ARATH/1-639 PB008782; Pfam-B_8782;	0	-	-	-	-	-
isotig00035	CDC5L. CDC5. CEF1	pre-mRNA-splicing factor CDC5/CEF1	4123	sp|P92948|CDC5L_ARATH Cell division cycle 5-like protein OS=Arabidopsis thaliana GN=CDC5 PE=1 SV=2	0	gnl|CDD|204756 pfam11831. Myb_Cef. pre-mRNA splicing factor component. This family is a region of the Myb-Related Cdc5p/Cef1 proteins. in fungi. and is part of the pre-mRNA splicing factor complex.	2e-112	tr|B9S7K4|B9S7K4_RICCO Cell division control protein. putative OS=Ricinus communis GN=RCOM_0609050 PE=4 SV=1	0	ref|XP_002265478.1| PREDICTED: cell division cycle 5-like protein [Vitis vinifera]	0	B9S7K4_RICCO/338-731 PF11831.3;Myb_Cef;	0	AD	GO:0006397.mRNA processing;GO:0005634.nucleus;GO:0003723.RNA binding;GO:0003677.DNA binding;GO:0006355.regulation of transcription. DNA-dependent;GO:0005737.cytoplasm;GO:0005681.spliceosomal complex;GO:0051301.cell division;GO:0008380.RNA splicing;GO:0007049.cell cycle;	-	K12860	ko03040. Spliceosome;
isotig00036	-	-	4111	sp|Q0JAA0|P2C44_ORYSJ Probable protein phosphatase 2C 44 OS=Oryza sativa subsp. japonica GN=Os04g0609600 PE=2 SV=1	2e-61	-	-	tr|B9RL74|B9RL74_RICCO Protein phosphatase 2c. putative OS=Ricinus communis GN=RCOM_1667720 PE=4 SV=1	7e-66	ref|XP_002514493.1| protein phosphatase 2c. putative [Ricinus communis] gb|EEF47893.1| protein phosphatase 2c. putative [Ricinus communis]	6e-66	B9RL74_RICCO/52-287 PF00481.16;PP2C;	2e-67	-	GO:0016787.hydrolase activity;GO:0008152.metabolic process;GO:0004721.phosphoprotein phosphatase activity;GO:0003824.catalytic activity;	-	-	-
isotig00037	-	-	4062	-	-	-	-	-	-	-	-	Q1KUN8_9ROSI/409-494 PF13966.1;zf-RVT;	8e-07	-	-	-	-	-
isotig00038	-	-	4040	sp|O22864|NLP8_ARATH Protein NLP8 OS=Arabidopsis thaliana GN=NLP8 PE=2 SV=1	0	gnl|CDD|99728 cd06407. PB1_NLP. A PB1 domain is present in NIN like proteins (NLP). a key enzyme in a process of establishment of symbiosis betweeen legumes and nitrogen fixing bacteria (Rhizobium). The PB1 domain is a modular domain mediating specific protein-protein interaction which play a role in many critical cell processes like osteoclastogenesis. angiogenesis. early cardiovascular developm…	6e-29	tr|B9SWC9|B9SWC9_RICCO Transcription factor. putative OS=Ricinus communis GN=RCOM_1203530 PE=4 SV=1	0	ref|XP_002530298.1| transcription factor. putative [Ricinus communis] gb|EEF32065.1| transcription factor. putative [Ricinus communis]	0	A5AZ34_VITVI/371-749 PB000786; Pfam-B_786;	4e-153	-	-	-	-	-
isotig00039	-	-	3980	-	-	-	-	tr|F6HCE8|F6HCE8_VITVI Putative uncharacterized protein OS=Vitis vinifera GN=VIT_13s0067g00080 PE=4 SV=1	9e-179	ref|XP_002270804.2| PREDICTED: uncharacterized protein LOC100258677 [Vitis vinifera]	2e-180	A5AF52_VITVI/51-806 PB025333; Pfam-B_25333;	3e-110	-	-	-	-	-
isotig00040	ELF2C	eukaryotic translation initiation factor 2C	3961	sp|Q5Z5B2|AGO1D_ORYSJ Protein argonaute 1D OS=Oryza sativa subsp. japonica GN=AGO1D PE=2 SV=1	0	gnl|CDD|178743 PLN03202. PLN03202. protein argonaute; Provisional.	5e-141	tr|F6HVU3|F6HVU3_VITVI Putative uncharacterized protein OS=Vitis vinifera GN=VIT_17s0053g00680 PE=4 SV=1	0	emb|CBI35296.3| unnamed protein product [Vitis vinifera]	0	B8B2X0_ORYSI/647-968 PF02171.12;Piwi;	4e-112	J	GO:0006413.translational initiation;GO:0003743.translation initiation factor activity;GO:0003676.nucleic acid binding;	-	K11593	-
isotig00041	RP-S4. rpsD	small subunit ribosomal protein S4	3988	sp|Q0G9L7|RR4_LIRTU 30S ribosomal protein S4. chloroplastic OS=Liriodendron tulipifera GN=rps4 PE=3 SV=1	1e-118	gnl|CDD|177038 CHL00113. rps4. ribosomal protein S4; Reviewed.	1e-134	tr|Q9TJW3|Q9TJW3_9MAGN Ribosomal protein S4 (Fragment) OS=Laurus nobilis GN=rps4 PE=3 SV=1	4e-122	emb|CAA58937.1| ribosomal protein S4 [Laurus nobilis]	4e-122	Q9TJW6_DELST/2-88 PF00163.14;Ribosomal_S4;	3e-43	-	GO:0005840.ribosome;GO:0003723.RNA binding;GO:0005622.intracellular;GO:0015935.small ribosomal subunit;GO:0030529.ribonucleoprotein complex;GO:0006412.translation;GO:0003735.structural constituent of ribosome;GO:0009536.plastid;GO:0009507.chloroplast;GO:0019843.rRNA binding;	-	K02986	ko03010. Ribosome;
isotig00042	-	-	3965	-	-	gnl|CDD|204779 pfam11926. DUF3444. Domain of unknown function (DUF3444). This presumed domain is functionally uncharacterized. This domain is found in eukaryotes. This domain is about 210 amino acids in length. This domain is found associated with pfam00226. This domain has two conserved sequence motifs: FSH and FSH.	2e-95	tr|B9HSF4|B9HSF4_POPTR Predicted protein OS=Populus trichocarpa GN=POPTRDRAFT_768859 PE=4 SV=1	3e-155	ref|XP_002314476.1| predicted protein [Populus trichocarpa] gb|EEF00647.1| predicted protein [Populus trichocarpa]	2e-155	Q5ZCV2_ORYSJ/484-698 PF11926.3;DUF3444;	5e-67	-	GO:0006457.protein folding;GO:0051082.unfolded protein binding;GO:0031072.heat shock protein binding;GO:0006950.response to stress;	-	-	-
isotig00043	-	-	3973	sp|Q10CQ8|PHYC_ORYSJ Phytochrome C OS=Oryza sativa subsp. japonica GN=PHYC PE=2 SV=1	0	-	-	tr|B9U4G8|B9U4G8_VITRI Phytochrome OS=Vitis riparia GN=PHYC PE=3 SV=1	0	gb|ACC60971.1| phytochrome C [Vitis riparia]	0	Q9M6H0_IDIAU/38-220 PF01590.21;GAF;	1e-107	-	GO:0016020.membrane;GO:0008020.G-protein coupled photoreceptor activity;GO:0005524.ATP binding;GO:0006355.regulation of transcription. DNA-dependent;GO:0004673.protein histidine kinase activity;GO:0017006.protein-tetrapyrrole linkage;GO:0009585.red. far-red light phototransduction;GO:0000160.two-component signal transduction system (phosphorelay);GO:0050896.response to stimulus;GO:0004871.signal …	-	-	-
isotig00044	-	-	3953	-	-	-	-	-	-	-	-	A5BJK2_VITVI/921-1361 PB018272; Pfam-B_18272;	4e-60	-	-	-	-	-
isotig00045	-	-	3948	-	-	gnl|CDD|201356 pfam00628. PHD. PHD-finger. PHD folds into an interleaved type of Zn-finger chelating 2 Zn ions in a similar manner to that of the RING and FYVE domains. Several PHD fingers have been identified as binding modules of methylated histone H3.	2e-10	-	-	-	-	B9SH81_RICCO/770-862 PF00439.20;Bromodomain;	3e-37	-	-	-	-	-
isotig00046	-	-	3949	-	-	gnl|CDD|197613 smart00264. BAG. BAG domains. present in regulator of Hsp70 proteins. BAG domains. present in Bcl-2-associated athanogene 1 and silencer of death domains.	4e-12	tr|F6I688|F6I688_VITVI Putative uncharacterized protein OS=Vitis vinifera GN=VIT_15s0046g01560 PE=4 SV=1	4e-104	ref|XP_002279584.1| PREDICTED: uncharacterized protein LOC100256846 [Vitis vinifera]	5e-104	D7UCJ6_VITVI/385-461 PF02179.11;BAG;	6e-21	-	GO:0006915.apoptotic process;	-	-	-
isotig00047	-	-	3919	sp|Q17Q32|ENOPH_AEDAE Enolase-phosphatase E1 OS=Aedes aegypti GN=AAEL000109 PE=3 SV=1	7e-15	-	-	-	-	-	-	-	-	-	GO:0000287.magnesium ion binding;GO:0043716.2-hydroxy-3-keto-5-methylthiopentenyl-1-phosphate phosphatase activity;GO:0008652.cellular amino acid biosynthetic process;GO:0005634.nucleus;GO:0008152.metabolic process;GO:0019509.L-methionine salvage from methylthioadenosine;GO:0005737.cytoplasm;GO:0046872.metal ion binding;GO:0016787.hydrolase activity;GO:0043715.2.3-diketo-5-methylthiopentyl-1-phos…	-	-	-
isotig00048	gdhA	glutamate dehydrogenase (NADP+)	3925	sp|Q8HXX2|MPI_MACFA Mannose-6-phosphate isomerase OS=Macaca fascicularis GN=MPI PE=2 SV=3	1e-88	gnl|CDD|177926 PLN02288. PLN02288. mannose-6-phosphate isomerase.	0	tr|F6HY37|F6HY37_VITVI Putative uncharacterized protein OS=Vitis vinifera GN=VIT_09s0002g02530 PE=3 SV=1	0	ref|XP_002281123.1| PREDICTED: NADP-specific glutamate dehydrogenase-like [Vitis vinifera]	0	B9H303_POPTR/15-397 PF01238.16;PMI_typeI;	5e-179	G	GO:0006520.cellular amino acid metabolic process;GO:0016853.isomerase activity;GO:0004476.mannose-6-phosphate isomerase activity;GO:0055114.oxidation-reduction process;GO:0005488.binding;GO:0005737.cytoplasm;GO:0004354.glutamate dehydrogenase (NADP+) activity;GO:0046872.metal ion binding;GO:0005975.carbohydrate metabolic process;GO:0008270.zinc ion binding;GO:0016491.oxidoreductase activity;	EC:1.4.1.4	K00262	ko00250. Alanine. aspartate and glutamate metabolism;ko00330. Arginine and proline metabolism;ko00910. Nitrogen metabolism;
isotig00049	-	-	3930	-	-	-	-	-	-	-	-	-	-	-	-	-	-	-
isotig00050	-	-	3909	-	-	-	-	-	-	-	-	-	-	-	-	-	-	-
isotig00051	SLC2A13. ITR	MFS transporter. SP family. solute carrier family 2 (myo-inositol transporter). member 13	3927	-	-	-	-	-	-	-	-	-	-	-	-	-	K08150	-
isotig00052	-	-	3907	-	-	-	-	tr|F6I3L9|F6I3L9_VITVI Putative uncharacterized protein OS=Vitis vinifera GN=VIT_08s0032g00280 PE=4 SV=1	0	ref|XP_002265056.1| PREDICTED: uncharacterized protein LOC100261641 [Vitis vinifera]	0	D7U8J6_VITVI/584-1020 PB017319; Pfam-B_17319;	3e-130	S	-	-	-	-
isotig00053	-	-	3908	-	-	-	-	-	-	-	-	-	-	-	-	-	-	-
isotig00054	-	-	3874	sp|Q9SLN1|FPP7_ARATH Filament-like plant protein 7 OS=Arabidopsis thaliana GN=FPP7 PE=2 SV=2	1e-152	gnl|CDD|203347 pfam05911. DUF869. Plant protein of unknown function (DUF869). This family consists of a number of sequences found in Arabidopsis thaliana. Oryza sativa and Lycopersicon esculentum (Tomato). The function of this family is unknown.	4e-156	tr|F6H4H9|F6H4H9_VITVI Putative uncharacterized protein OS=Vitis vinifera GN=VIT_07s0031g00250 PE=4 SV=1	0	emb|CAN65607.1| hypothetical protein VITISV_042269 [Vitis vinifera]	0	B9SCB4_RICCO/66-922 PF05911.6;DUF869;	0	-	-	-	-	-
isotig00055	-	-	3864	-	-	-	-	-	-	-	-	A5AF28_VITVI/1191-1687 PB007335; Pfam-B_7335;	6e-143	-	-	-	-	-
isotig00056	-	-	3813	-	-	-	-	tr|B9N3A4|B9N3A4_POPTR Predicted protein OS=Populus trichocarpa GN=POPTRDRAFT_925548 PE=4 SV=1	0	emb|CBI35476.3| unnamed protein product [Vitis vinifera]	0	D7TYA1_VITVI/277-689 PF08424.5;NRDE-2;	1e-141	-	GO:0006396.RNA processing;GO:0005622.intracellular;	-	-	-
isotig00057	-	-	3849	-	-	-	-	-	-	-	-	-	-	-	-	-	-	-
isotig00058	-	-	3822	-	-	-	-	tr|Q6R9A5|Q6R9A5_MAIZE Putative uncharacterized protein orf111-b OS=Zea mays GN=orf111-b PE=4 SV=1	3e-41	-	-	Q6R9A5_MAIZE/1-110 PB001545; Pfam-B_1545;	3e-41	-	GO:0005739.mitochondrion;	-	-	-
isotig00059	-	-	3818	sp|Q94AI7|TPL_ARATH Protein TOPLESS OS=Arabidopsis thaliana GN=TPL PE=1 SV=1	0	-	-	tr|I1KVH4|I1KVH4_SOYBN Uncharacterized protein OS=Glycine max GN=Gma.4397 PE=4 SV=1	0	ref|XP_003543688.1| PREDICTED: topless-related protein 1-like [Glycine max]	0	A9SP06_PHYPA/1-291 PB000107; Pfam-B_107;	2e-148	R	-	-	-	-
isotig00060	-	-	3815	sp|Q9LRZ0|TPR2_ARATH Topless-related protein 2 OS=Arabidopsis thaliana GN=TPR2 PE=1 SV=2	0	-	-	tr|B9RFF4|B9RFF4_RICCO WD-repeat protein. putative OS=Ricinus communis GN=RCOM_1434170 PE=4 SV=1	0	ref|XP_002512473.1| WD-repeat protein. putative [Ricinus communis] gb|EEF49925.1| WD-repeat protein. putative [Ricinus communis]	0	Q2HW32_MEDTR/1-292 PB000107; Pfam-B_107;	7e-131	R	-	-	-	-
isotig00061	ndhB	NAD(P)H-quinone oxidoreductase subunit 2	3786	sp|P0CC48|NU2C1_COFAR NAD(P)H-quinone oxidoreductase subunit 2 A. chloroplastic OS=Coffea arabica GN=ndhB1 PE=3 SV=1	4e-145	gnl|CDD|176990 CHL00049. ndhB. NADH dehydrogenase subunit 2.	3e-133	tr|A9QAQ0|A9QAQ0_9ASPA NADH-plastoquinone oxidoreductase subunit 2 (Fragment) OS=Yucca schidigera GN=ndhB PE=4 SV=1	2e-142	ref|YP_817527.1| NADH-plastoquinone oxidoreductase subunit 2 [Coffea arabica] sp|P0CC48.1|NU2C1_COFAR RecName: Full=NAD(P)H-quinone oxidoreductase subunit 2 A. chloroplastic; AltName: Full=NAD(P)H dehydrogenase. subunit 2 A; AltName: Full=NADH-plastoquinone oxidoreductase subunit 2 A gb|ABJ89723.1| NADH-plastoquinone oxidoreductase subunit 2 [Coffea arabica]	1e-143	RR7_LACSA/1-149 PF00177.16;Ribosomal_S7;	7e-82	J	GO:0016020.membrane;GO:0006810.transport;GO:0009535.chloroplast thylakoid membrane;GO:0042773.ATP synthesis coupled electron transport;GO:0009579.thylakoid;GO:0055114.oxidation-reduction process;GO:0019684.photosynthesis. light reaction;GO:0016021.integral to membrane;GO:0009536.plastid;GO:0048038.quinone binding;GO:0008137.NADH dehydrogenase (ubiquinone) activity;GO:0009507.chloroplast;GO:001649…	EC:1.6.5.3	K05573	ko00190. Oxidative phosphorylation;
isotig00062	CALS	callose synthase	3791	sp|Q9LXT9|CALS3_ARATH Callose synthase 3 OS=Arabidopsis thaliana GN=CALS3 PE=2 SV=3	0	-	-	tr|F6GUE7|F6GUE7_VITVI Putative uncharacterized protein OS=Vitis vinifera GN=VIT_06s0004g01270 PE=4 SV=1	0	ref|XP_002283298.2| PREDICTED: callose synthase 3-like [Vitis vinifera] emb|CBI16456.3| unnamed protein product [Vitis vinifera]	0	D7M556_ARALL/1038-1748 PF02364.10;Glucan_synthase;	0	M	GO:0016020.membrane;GO:0016757.transferase activity. transferring glycosyl groups;GO:0006075.(1->3)-beta-D-glucan biosynthetic process;GO:0003843.1.3-beta-D-glucan synthase activity;GO:0016740.transferase activity;GO:0000148.1.3-beta-D-glucan synthase complex;	EC:2.4.1.-	K11000	-
isotig00063	-	-	3774	sp|Q9FYG2|CMTA4_ARATH Calmodulin-binding transcription activator 4 OS=Arabidopsis thaliana GN=CMTA4 PE=1 SV=1	8e-163	gnl|CDD|202787 pfam03859. CG-1. CG-1 domain. CG-1 domains are highly conserved domains of about 130 amino-acid residues containing a predicted bipartite NLS and named after a partial cDNA clone isolated from parsley encoding a sequence-specific DNA-binding protein. CG-1 domains are associated with CAMTA proteins (for CAlModulin -binding Transcription Activator) that are transcription factors cont…	2e-50	tr|B9GZN9|B9GZN9_POPTR Predicted protein OS=Populus trichocarpa GN=POPTRDRAFT_554769 PE=4 SV=1	0	ref|XP_003581148.1| PREDICTED: calmodulin-binding transcription activator 4-like [Brachypodium distachyon]	0	B9GZN9_POPTR/16-134 PF03859.11;CG-1;	2e-48	S	GO:0005634.nucleus;GO:0006355.regulation of transcription. DNA-dependent;GO:0005516.calmodulin binding;	-	-	-
isotig00064	-	-	3742	sp|P10978|POLX_TOBAC Retrovirus-related Pol polyprotein from transposon TNT 1-94 OS=Nicotiana tabacum PE=2 SV=1	0	gnl|CDD|149018 pfam07727. RVT_2. Reverse transcriptase (RNA-dependent DNA polymerase). A reverse transcriptase gene is usually indicative of a mobile element such as a retrotransposon or retrovirus. Reverse transcriptases occur in a variety of mobile elements. including retrotransposons. retroviruses. group II introns. bacterial msDNAs. hepadnaviruses. and caulimoviruses. This Pfam entry includes…	8e-118	tr|B1N668|B1N668_SOLLC Copia LTR rider OS=Solanum lycopersicum GN=LYC_68t000004 PE=4 SV=1	0	gb|ABO36622.1| copia LTR rider [Solanum lycopersicum] gb|ABO36636.1| copia LTR rider [Solanum lycopersicum]	0	Q2HT74_MEDTR/195-443 PF07727.9;RVT_2;	8e-99	-	GO:0015074.DNA integration;GO:0003677.DNA binding;GO:0008233.peptidase activity;GO:0016779.nucleotidyltransferase activity;GO:0004518.nuclease activity;GO:0004190.aspartic-type endopeptidase activity;GO:0003676.nucleic acid binding;GO:0003964.RNA-directed DNA polymerase activity;GO:0046872.metal ion binding;GO:0016787.hydrolase activity;GO:0008270.zinc ion binding;GO:0016740.transferase activity;…	-	-	-
isotig00065	-	-	3768	-	-	gnl|CDD|202434 pfam02862. DDHD. DDHD domain. The DDHD domain is 180 residues long and contains four conserved residues that may form a metal binding site. The domain is named after these four residues. This pattern of conservation of metal binding residues is often seen in phosphoesterase domains. This domain is found in retinal degeneration B proteins. as well as a family of probable phospholipa…	6e-59	tr|B9SHQ6|B9SHQ6_RICCO Putative uncharacterized protein OS=Ricinus communis GN=RCOM_0742540 PE=4 SV=1	0	ref|XP_002275612.1| PREDICTED: uncharacterized protein LOC100260107 [Vitis vinifera] emb|CBI31316.3| unnamed protein product [Vitis vinifera]	0	B9MWJ1_POPTR/16-470 PB000197; Pfam-B_197;	0	IU	GO:0046872.metal ion binding;	-	-	-
isotig00066	-	-	3726	-	-	-	-	-	-	-	-	-	-	-	-	-	-	-
isotig00067	-	-	3740	-	-	-	-	tr|F6GSU6|F6GSU6_VITVI Putative uncharacterized protein OS=Vitis vinifera GN=VIT_17s0000g07880 PE=4 SV=1	0	ref|XP_003633834.1| PREDICTED: uncharacterized protein LOC100252575 [Vitis vinifera]	0	A5AF28_VITVI/1191-1687 PB007335; Pfam-B_7335;	1e-160	-	GO:0005634.nucleus;GO:0003677.DNA binding;GO:0006351.transcription. DNA-dependent;	-	-	-
isotig00068	NUP133	nuclear pore complex protein Nup133	3705	-	-	-	-	tr|F6HHM2|F6HHM2_VITVI Putative uncharacterized protein OS=Vitis vinifera GN=VIT_12s0057g00610 PE=4 SV=1	0	emb|CBI28417.3| unnamed protein product [Vitis vinifera]	0	D7TD44_VITVI/609-1189 PF03177.9;Nucleoporin_C;	0	-	GO:0009055.electron carrier activity;GO:0020037.heme binding;GO:0016705.oxidoreductase activity. acting on paired donors. with incorporation or reduction of molecular oxygen;GO:0005506.iron ion binding;GO:0055114.oxidation-reduction process;	-	K14300	ko03013. RNA transport;
isotig00069	-	-	3720	sp|Q54YP4|VPS11_DICDI Vacuolar protein sorting-associated protein 11 homolog OS=Dictyostelium discoideum GN=vps11 PE=3 SV=1	0	gnl|CDD|204923 pfam12451. VPS11_C. Vacuolar protein sorting protein 11 C terminal. This domain family is found in eukaryotes. and is approximately 50 amino acids in length. Vps 11 is one of the evolutionarily conserved class C vacuolar protein sorting genes (c-vps: vps11. vps16. vps18. and vps33). whose products physically associate to form the c-vps protein complex required for vesicle docking a…	1e-11	tr|F6HHM1|F6HHM1_VITVI Putative uncharacterized protein OS=Vitis vinifera GN=VIT_12s0057g00590 PE=4 SV=1	0	ref|XP_002272218.1| PREDICTED: vacuolar protein sorting-associated protein 11 homolog [Vitis vinifera]	0	B9T8N6_RICCO/394-544 PF00637.15;Clathrin;	8e-88	U	GO:0046872.metal ion binding;GO:0008270.zinc ion binding;GO:0005488.binding;	-	-	-
isotig00070	-	-	3701	-	-	gnl|CDD|150957 pfam10367. Vps39_2. Vacuolar sorting protein 39 domain 2. This domain is found on the vacuolar sorting protein Vps39 which is a component of the C-Vps complex. Vps39 is thought to be required for the fusion of endosomes and other types of transport intermediates with the vacuole. In Saccharomyces cerevisiae. Vps39 has been shown to stimulate nucleotide exchange. This domain is invo…	2e-29	tr|F6GWW4|F6GWW4_VITVI Putative uncharacterized protein OS=Vitis vinifera GN=VIT_04s0023g01750 PE=4 SV=1	0	ref|XP_002267514.1| PREDICTED: vam6/Vps39-like protein [Vitis vinifera]	0	B9S6H6_RICCO/22-285 PF00780.17;CNH;	2e-107	U	GO:0005083.small GTPase regulator activity;	-	-	-
isotig00071	-	-	3696	sp|Q9LJM4|IKU2_ARATH Receptor-like protein kinase HAIKU2 OS=Arabidopsis thaliana GN=IKU2 PE=1 SV=1	0	-	-	tr|B9R6R4|B9R6R4_RICCO Receptor protein kinase CLAVATA1. putative OS=Ricinus communis GN=RCOM_1584490 PE=3 SV=1	0	ref|XP_002510007.1| Receptor protein kinase CLAVATA1 precursor. putative [Ricinus communis] gb|EEF52194.1| Receptor protein kinase CLAVATA1 precursor. putative [Ricinus communis]	0	B9R6R4_RICCO/660-945 PF00069.20;Pkinase;	4e-120	T	GO:0032440.2-alkenal reductase [NAD(P)] activity;GO:0016020.membrane;GO:0016310.phosphorylation;GO:0005524.ATP binding;GO:0004872.receptor activity;GO:0016301.kinase activity;GO:0006468.protein phosphorylation;GO:0055114.oxidation-reduction process;GO:0004674.protein serine/threonine kinase activity;GO:0000166.nucleotide binding;GO:0004672.protein kinase activity;GO:0016021.integral to membrane;G…	-	-	-
isotig00072	AHK2_3_4	arabidopsis histidine kinase 2/3/4 (cytokinin receptor)	3696	sp|Q9C5U2|AHK2_ARATH Histidine kinase 2 OS=Arabidopsis thaliana GN=AHK2 PE=1 SV=1	0	-	-	tr|F6HHM7|F6HHM7_VITVI Putative uncharacterized protein OS=Vitis vinifera GN=VIT_12s0057g00690 PE=4 SV=1	0	ref|XP_002269977.2| PREDICTED: histidine kinase 2-like [Vitis vinifera]	0	B9T0D3_RICCO/34-232 PF03924.8;CHASE;	1e-101	T	GO:0018106.peptidyl-histidine phosphorylation;GO:0016020.membrane;GO:0016310.phosphorylation;GO:0007165.signal transduction;GO:0005524.ATP binding;GO:0004872.receptor activity;GO:0016301.kinase activity;GO:0006355.regulation of transcription. DNA-dependent;GO:0004673.protein histidine kinase activity;GO:0000155.two-component sensor activity;GO:0000160.two-component signal transduction system (pho…	EC:2.7.13.3	K14489	ko04075. Plant hormone signal transduction;
isotig00073	RNF5	E3 ubiquitin-protein ligase RNF5	3685	sp|Q6R567|RMA1_CAPAN E3 ubiquitin-protein ligase RMA1H1 OS=Capsicum annuum GN=RMA1H1 PE=1 SV=1	4e-31	gnl|CDD|178747 PLN03208. PLN03208. E3 ubiquitin-protein ligase RMA2; Provisional.	1e-23	tr|B9RZ87|B9RZ87_RICCO Rnf5. putative OS=Ricinus communis GN=RCOM_0936330 PE=4 SV=1	5e-37	ref|XP_002519056.1| rnf5. putative [Ricinus communis] gb|EEF43267.1| rnf5. putative [Ricinus communis]	5e-37	E0CSM1_VITVI/141-193 PF13923.1;zf-C3HC4_2;	2e-17	-	GO:0016020.membrane;GO:0009611.response to wounding;GO:0005783.endoplasmic reticulum;GO:0009414.response to water deprivation;GO:0009409.response to cold;GO:0006970.response to osmotic stress;GO:0016567.protein ubiquitination;GO:0009723.response to ethylene stimulus;GO:0016874.ligase activity;GO:0004842.ubiquitin-protein ligase activity;GO:0046872.metal ion binding;GO:0043161.proteasomal ubiquiti…	EC:6.3.2.19	K10666	ko04141. Protein processing in endoplasmic reticulum;
isotig00074	CESA	cellulose synthase A	3663	sp|Q84ZN6|CESA8_ORYSJ Probable cellulose synthase A catalytic subunit 8 [UDP-forming] OS=Oryza sativa subsp. japonica GN=CESA8 PE=2 SV=1	0	gnl|CDD|178244 PLN02638. PLN02638. cellulose synthase A (UDP-forming). catalytic subunit.	0	tr|F6HB61|F6HB61_VITVI Putative uncharacterized protein OS=Vitis vinifera GN=VIT_13s0064g00890 PE=4 SV=1	0	ref|XP_002278997.1| PREDICTED: cellulose synthase A catalytic subunit 3 [UDP-forming]-like [Vitis vinifera]	0	Q6DUJ2_ACAMN/347-1071 PF03552.9;Cellulose_synt;	0	-	GO:0016020.membrane;GO:0007047.cellular cell wall organization;GO:0016760.cellulose synthase (UDP-forming) activity;GO:0046872.metal ion binding;GO:0016757.transferase activity. transferring glycosyl groups;GO:0008270.zinc ion binding;GO:0016021.integral to membrane;GO:0030244.cellulose biosynthetic process;GO:0016740.transferase activity;	EC:2.4.1.12	K10999	-
isotig00075	-	-	3646	-	-	-	-	-	-	-	-	A5C5K2_VITVI/118-208 PF03732.12;Retrotrans_gag;	8e-14	-	-	-	-	-
isotig00076	-	-	3664	-	-	gnl|CDD|201217 pfam00415. RCC1. Regulator of chromosome condensation (RCC1) repeat.	1e-10	-	-	-	-	B9H4P8_POPTR/300-350 PF00415.13;RCC1;	5e-17	-	-	-	-	-
isotig00077	psbD	photosystem II P680 reaction center D2 protein	3653	sp|Q0G9M4|PSBD_LIRTU Photosystem II D2 protein OS=Liriodendron tulipifera GN=psbD PE=3 SV=1	0	gnl|CDD|176949 CHL00004. psbD. photosystem II protein D2.	0	tr|E9KJE9|E9KJE9_9POAL Photosystem II D2 protein OS=Microlaena stipoides GN=psbD PE=3 SV=1	0	gb|AAS46043.1| photosystem II protein D2 [Oryza sativa Indica Group] gb|AAS46108.1| photosystem II protein D2 [Oryza sativa Japonica Group] gb|AAS46171.1| photosystem II protein D2 [Oryza sativa Japonica Group] gb|ADD62821.1| photosystem II protein D2 [Oryza sativa Japonica Group] gb|ADD62889.1| photosystem II protein D2 [Oryza meridionalis] gb|ADD62957.1| photosystem II protein D2 [Oryza austral…	0	PSBD_THEEB/28-327 PF00124.14;Photo_RC;	0	-	GO:0016020.membrane;GO:0009535.chloroplast thylakoid membrane;GO:0009523.photosystem II;GO:0005506.iron ion binding;GO:0045156.electron transporter. transferring electrons within the cyclic electron transport pathway of photosynthesis activity;GO:0019684.photosynthesis. light reaction;GO:0030076.light-harvesting complex;GO:0016021.integral to membrane;GO:0009507.chloroplast;GO:0006810.transport;G…	-	K02706	ko00195. Photosynthesis;
isotig00078	-	-	3648	-	-	-	-	-	-	-	-	-	-	-	-	-	-	-
isotig00079	-	-	3625	sp|Q8LFN2|Y3037_ARATH Probable inactive leucine-rich repeat receptor-like protein kinase At3g03770 OS=Arabidopsis thaliana GN=At3g03770 PE=2 SV=1	0	-	-	tr|D7TL46|D7TL46_VITVI Putative uncharacterized protein OS=Vitis vinifera GN=VIT_08s0056g01290 PE=4 SV=1	0	ref|XP_002269509.1| PREDICTED: probable inactive leucine-rich repeat receptor-like protein kinase At3g03770 [Vitis vinifera] emb|CBI31218.3| unnamed protein product [Vitis vinifera]	0	D7TL46_VITVI/477-752 PF00069.20;Pkinase;	9e-124	T	GO:0032440.2-alkenal reductase [NAD(P)] activity;GO:0005524.ATP binding;GO:0004672.protein kinase activity;GO:0006468.protein phosphorylation;GO:0055114.oxidation-reduction process;GO:0016491.oxidoreductase activity;GO:0016772.transferase activity. transferring phosphorus-containing groups;	-	-	-
isotig00080	-	-	3637	-	-	gnl|CDD|191868 pfam07839. CaM_binding. Plant calmodulin-binding domain. The sequences featured in this family are found repeated in a number of plant calmodulin-binding proteins. and are thought to constitute the calmodulin-binding domains. Binding of the proteins to calmodulin depends on the presence of calcium ions. These proteins are thought to be involved in various processes. such as plant d…	5e-37	tr|F6H4I7|F6H4I7_VITVI Putative uncharacterized protein OS=Vitis vinifera GN=VIT_07s0031g03040 PE=4 SV=1	1e-68	ref|XP_002272395.1| PREDICTED: uncharacterized protein LOC100247519 [Vitis vinifera]	4e-129	B9RGF0_RICCO/1-273 PB032952; Pfam-B_32952;	5e-48	-	-	-	-	-
isotig00081	K06972	-	3611	sp|Q9LJL3|PREP1_ARATH Presequence protease 1. chloroplastic/mitochondrial OS=Arabidopsis thaliana GN=PREP1 PE=1 SV=2	0	-	-	tr|B9HRZ1|B9HRZ1_POPTR Predicted protein OS=Populus trichocarpa GN=POPTRDRAFT_767551 PE=3 SV=1	0	ref|XP_002313107.1| predicted protein [Populus trichocarpa] gb|EEE87062.1| predicted protein [Populus trichocarpa]	0	B9RY20_RICCO/260-509 PF08367.6;M16C_assoc;	3e-131	RO	GO:0046872.metal ion binding;GO:0008233.peptidase activity;GO:0008237.metallopeptidase activity;GO:0006508.proteolysis;GO:0004222.metalloendopeptidase activity;GO:0008270.zinc ion binding;GO:0003824.catalytic activity;	-	K06972	-
isotig00082	-	-	3604	sp|Q9LJM4|IKU2_ARATH Receptor-like protein kinase HAIKU2 OS=Arabidopsis thaliana GN=IKU2 PE=1 SV=1	0	gnl|CDD|177728 PLN00113. PLN00113. leucine-rich repeat receptor-like protein kinase; Provisional.	5e-156	tr|F6I3U7|F6I3U7_VITVI Putative uncharacterized protein OS=Vitis vinifera GN=VIT_18s0041g01350 PE=3 SV=1	0	ref|XP_003634589.1| PREDICTED: receptor-like protein kinase HSL1-like [Vitis vinifera]	0	B9IQE2_POPTR/682-955 PF00069.20;Pkinase;	7e-123	T	GO:0016020.membrane;GO:0016310.phosphorylation;GO:0005524.ATP binding;GO:0016301.kinase activity;GO:0006468.protein phosphorylation;GO:0004674.protein serine/threonine kinase activity;GO:0000166.nucleotide binding;GO:0004672.protein kinase activity;GO:0016021.integral to membrane;GO:0016740.transferase activity;GO:0016772.transferase activity. transferring phosphorus-containing groups;	-	-	-
isotig00083	-	-	3620	-	-	-	-	tr|F6I6F9|F6I6F9_VITVI Putative uncharacterized protein OS=Vitis vinifera GN=VIT_15s0046g00160 PE=4 SV=1	0	ref|XP_002264456.1| PREDICTED: uncharacterized protein LOC100241604 [Vitis vinifera]	0	D7TVN1_VITVI/597-660 PB006945; Pfam-B_6945;	3e-16	SR	-	-	-	-
isotig00084	-	-	3607	-	-	-	-	tr|D7TC68|D7TC68_VITVI Putative uncharacterized protein OS=Vitis vinifera GN=VIT_11s0016g05870 PE=4 SV=1	5e-62	emb|CBI28253.3| unnamed protein product [Vitis vinifera]	4e-62	A5AN42_VITVI/625-731 PF07744.8;SPOC;	5e-26	-	-	-	-	-
isotig00085	-	-	3605	sp|Q9NZW4|DSPP_HUMAN Dentin sialophosphoprotein OS=Homo sapiens GN=DSPP PE=1 SV=2	5e-18	-	-	tr|D7SUX3|D7SUX3_VITVI Putative uncharacterized protein OS=Vitis vinifera GN=VIT_04s0008g05800 PE=4 SV=1	0	ref|XP_002282819.2| PREDICTED: uncharacterized protein LOC100260975 [Vitis vinifera]	0	D7SUX3_VITVI/1-259 PB000026; Pfam-B_26;	4e-117	Y	GO:0003677.DNA binding;GO:0005488.binding;	-	-	-
isotig00086	-	-	3582	-	-	-	-	tr|B9IN81|B9IN81_POPTR Predicted protein OS=Populus trichocarpa GN=POPTRDRAFT_826057 PE=3 SV=1	0	ref|XP_002324698.1| predicted protein [Populus trichocarpa] gb|EEF03263.1| predicted protein [Populus trichocarpa]	0	B9SNY7_RICCO/163-680 PF00082.17;Peptidase_S8;	0	-	GO:0016020.membrane;GO:0004252.serine-type endopeptidase activity;GO:0016787.hydrolase activity;GO:0008233.peptidase activity;GO:0006508.proteolysis;GO:0005618.cell wall;GO:0042802.identical protein binding;GO:0043086.negative regulation of catalytic activity;GO:0008236.serine-type peptidase activity;	-	-	-
isotig00087	-	-	3595	-	-	-	-	tr|F6H8R3|F6H8R3_VITVI Putative uncharacterized protein OS=Vitis vinifera GN=VIT_05s0049g01280 PE=4 SV=1	0	-	-	-	-	-	-	-	-	-
isotig00088	-	-	3597	sp|Q8CI75|DI3L2_MOUSE DIS3-like exonuclease 2 OS=Mus musculus GN=Dis3l2 PE=1 SV=1	1e-120	gnl|CDD|201436 pfam00773. RNB. RNB domain. This domain is the catalytic domain of ribonuclease II.	8e-108	tr|F6H0T5|F6H0T5_VITVI Putative uncharacterized protein OS=Vitis vinifera GN=VIT_18s0001g03370 PE=3 SV=1	0	ref|XP_002284419.2| PREDICTED: DIS3-like exonuclease 2-like [Vitis vinifera]	0	B9GUD6_POPTR/392-745 PF00773.14;RNB;	5e-171	-	GO:0004527.exonuclease activity;GO:0003723.RNA binding;GO:0016787.hydrolase activity;GO:0008859.exoribonuclease II activity;GO:0004540.ribonuclease activity;GO:0004518.nuclease activity;	-	-	-
isotig00089	-	-	3585	-	-	-	-	-	-	-	-	E0CQC0_VITVI/736-900 PF14309.1;DUF4378;	1e-46	-	-	-	-	-
isotig00090	-	-	3553	-	-	-	-	tr|I1JEH0|I1JEH0_SOYBN Uncharacterized protein OS=Glycine max GN=Gma.50899 PE=4 SV=1	6e-56	-	-	D7T9Y2_VITVI/139-306 PF02576.12;DUF150;	1e-52	-	-	-	-	-
isotig00091	-	-	3573	-	-	-	-	tr|F6HLD9|F6HLD9_VITVI Putative uncharacterized protein OS=Vitis vinifera GN=VIT_08s0007g00110 PE=4 SV=1	1e-49	-	-	-	-	-	-	-	-	-
isotig00092	APC2	anaphase-promoting complex subunit 2	3560	sp|Q8H1U5|APC2_ARATH Anaphase-promoting complex subunit 2 OS=Arabidopsis thaliana GN=APC2 PE=1 SV=1	0	-	-	tr|D7TN60|D7TN60_VITVI Putative uncharacterized protein OS=Vitis vinifera GN=VIT_01s0026g02730 PE=3 SV=1	0	ref|XP_002271443.2| PREDICTED: anaphase-promoting complex subunit 2-like [Vitis vinifera] emb|CBI31933.3| unnamed protein product [Vitis vinifera]	0	C5Z976_SORBI/495-762 PF00888.17;Cullin;	2e-129	-	GO:0006511.ubiquitin-dependent protein catabolic process;GO:0031625.ubiquitin protein ligase binding;GO:0016874.ligase activity;GO:0031461.cullin-RING ubiquitin ligase complex;	-	K03349	ko04110. Cell cycle;ko04111. Cell cycle - yeast;ko04113. Meiosis - yeast;ko04114. Oocyte meiosis;ko04120. Ubiquitin mediated proteolysis;ko04914. Progesterone-mediated oocyte maturation;ko05166. HTLV-I infection;
isotig00093	-	-	3558	sp|Q7Y667|YCF2_CALFG Protein ycf2 OS=Calycanthus floridus var. glaucus GN=ycf2-A PE=3 SV=1	0	gnl|CDD|177097 CHL00206. ycf2. Ycf2; Provisional.	0	tr|G0WVT2|G0WVT2_9MAGN Hypothetical chloroplast RF21 OS=Magnolia kwangsiensis GN=ycf2 PE=3 SV=1	0	ref|NP_862797.1| Ycf2 [Calycanthus floridus var. glaucus] ref|NP_862818.1| Ycf2 [Calycanthus floridus var. glaucus] sp|Q7Y667.1|YCF2_CALFG RecName: Full=Protein ycf2 emb|CAD28764.1| Ycf2 protein [Calycanthus floridus var. glaucus] emb|CAD28786.1| Ycf2 protein [Calycanthus floridus var. glaucus]	0	D3WBV1_LONJA/1663-1897 PB000653; Pfam-B_653;	1e-131	-	GO:0005524.ATP binding;GO:0000166.nucleotide binding;GO:0017111.nucleoside-triphosphatase activity;GO:0009536.plastid;GO:0009570.chloroplast stroma;GO:0009507.chloroplast;	-	-	-
isotig00094	-	-	3565	-	-	gnl|CDD|192017 pfam08372. PRT_C. Plant phosphoribosyltransferase C-terminal. This domain is found at the C-terminus of phosphoribosyltransferases and phosphoribosyltransferase-like proteins. It contains putative transmembrane regions. It often appears together with calcium-ion dependent C2 domains (pfam00168).	2e-113	tr|F6HUD2|F6HUD2_VITVI Putative uncharacterized protein OS=Vitis vinifera GN=VIT_02s0025g03610 PE=4 SV=1	0	ref|XP_002272722.2| PREDICTED: uncharacterized protein LOC100264973 [Vitis vinifera]	0	C0PF02_MAIZE/568-723 PF08372.5;PRT_C;	1e-89	R	GO:0016020.membrane;	-	-	-
isotig00095	nuoH	NADH-quinone oxidoreductase subunit H	3567	sp|P31839|NU1M_OENBE NADH-ubiquinone oxidoreductase chain 1 OS=Oenothera berteriana GN=ND1 PE=2 SV=1	2e-59	-	-	tr|F4IMB2|F4IMB2_ARATH Uncharacterized protein OS=Arabidopsis thaliana GN=At2g07599 PE=4 SV=1	5e-68	-	-	B9ND89_POPTR/3-128 PF00146.16;NADHdh;	5e-51	-	GO:0006810.transport;GO:0016020.membrane;GO:0055114.oxidation-reduction process;GO:0022900.electron transport chain;GO:0016021.integral to membrane;GO:0005743.mitochondrial inner membrane;GO:0070469.respiratory chain;GO:0005739.mitochondrion;GO:0008137.NADH dehydrogenase (ubiquinone) activity;GO:0016491.oxidoreductase activity;	EC:1.6.5.3	K00337	ko00190. Oxidative phosphorylation;ko00910. Nitrogen metabolism;
isotig00096	WNK. PRKWNK	WNK lysine deficient protein kinase	3554	sp|Q9CAV6|WNK1_ARATH Serine/threonine-protein kinase WNK1 OS=Arabidopsis thaliana GN=WNK1 PE=1 SV=1	0	gnl|CDD|197582 smart00220. S_TKc. Serine/Threonine protein kinases. catalytic domain. Phosphotransferases. Serine or threonine-specific kinase subfamily.	9e-61	tr|F6HDP8|F6HDP8_VITVI Putative uncharacterized protein OS=Vitis vinifera GN=VIT_05s0020g03380 PE=4 SV=1	0	ref|XP_002278361.1| PREDICTED: serine/threonine-protein kinase WNK1-like [Vitis vinifera]	0	WNK1_ARATH/24-281 PF00069.20;Pkinase;	1e-162	R	GO:0016310.phosphorylation;GO:0004709.MAP kinase kinase kinase activity;GO:0005524.ATP binding;GO:0016301.kinase activity;GO:0006468.protein phosphorylation;GO:0004674.protein serine/threonine kinase activity;GO:0004672.protein kinase activity;GO:0016740.transferase activity;GO:0016772.transferase activity. transferring phosphorus-containing groups;	EC:2.7.11.1	K08867	-
isotig00097	DDB1	DNA damage-binding protein 1	3563	sp|Q6QNU4|DDB1_SOLLC DNA damage-binding protein 1 OS=Solanum lycopersicum GN=DDB1 PE=1 SV=1	0	-	-	tr|F6HLW1|F6HLW1_VITVI Putative uncharacterized protein OS=Vitis vinifera GN=VIT_10s0003g04360 PE=4 SV=1	0	ref|XP_002280735.1| PREDICTED: DNA damage-binding protein 1 isoform 1 [Vitis vinifera]	0	D7TKF3_VITVI/76-540 PF10433.4;MMS1_N;	0	L	GO:0010017.red or far-red light signaling pathway;GO:0009585.red. far-red light phototransduction;GO:0003677.DNA binding;GO:0005634.nucleus;GO:0003676.nucleic acid binding;	-	K10610	ko03420. Nucleotide excision repair;ko04120. Ubiquitin mediated proteolysis;ko05161. Hepatitis B;ko05203. Viral carcinogenesis;
isotig00098	-	-	3561	sp|Q6P2K6|P4R3A_MOUSE Serine/threonine-protein phosphatase 4 regulatory subunit 3A OS=Mus musculus GN=Smek1 PE=1 SV=1	3e-130	gnl|CDD|147119 pfam04802. SMK-1. Component of IIS longevity pathway SMK-1. SMK-1 is a component of the IIs longevity pathway which regulates aging in C.elegans. Specifically. SMK-1 influences DAF-16-dependant regulation of the aging process by regulating the transcriptional specificity of DAF-16 activity. SMK-1 plays a role in longevity by modulating the transcriptional specificity of DAF-16.	5e-82	tr|F6H736|F6H736_VITVI Putative uncharacterized protein OS=Vitis vinifera GN=VIT_05s0077g01200 PE=4 SV=1	0	ref|XP_002276905.1| PREDICTED: serine/threonine-protein phosphatase 4 regulatory subunit 3 [Vitis vinifera]	0	Q0DKK9_ORYSJ/1-286 PB003709; Pfam-B_3709;	3e-90	G	GO:0005488.binding;	-	-	-
isotig00099	K07052	-	3540	-	-	-	-	tr|F6HGM1|F6HGM1_VITVI Putative uncharacterized protein OS=Vitis vinifera GN=VIT_11s0016g00490 PE=4 SV=1	0	emb|CBI27757.3| unnamed protein product [Vitis vinifera]	0	-	-	-	GO:0016020.membrane;	-	K07052	-
isotig00100	-	-	3551	-	-	gnl|CDD|178625 PLN03076. PLN03076. ARF guanine nucleotide exchange factor (ARF-GEF); Provisional.	0	tr|F6I376|F6I376_VITVI Putative uncharacterized protein OS=Vitis vinifera GN=VIT_15s0048g00800 PE=4 SV=1	0	emb|CBI38863.3| unnamed protein product [Vitis vinifera]	0	D7LRV1_ARALL/1166-1251 PF09324.5;DUF1981;	3e-43	U	GO:0032012.regulation of ARF protein signal transduction;GO:0005622.intracellular;GO:0005086.ARF guanyl-nucleotide exchange factor activity;GO:0005488.binding;	-	-	-
isotig00101	HUWE1. MULE. ARF-BP1	E3 ubiquitin-protein ligase HUWE1	3537	sp|Q8GY23|UPL1_ARATH E3 ubiquitin-protein ligase UPL1 OS=Arabidopsis thaliana GN=UPL1 PE=1 SV=3	0	gnl|CDD|28959 cd00078. HECTc. HECT domain; C-terminal catalytic domain of a subclass of Ubiquitin-protein ligase (E3). It binds specific ubiquitin-conjugating enzymes (E2). accepts ubiquitin from E2. transfers ubiquitin to substrate lysine side chains. and transfers additional ubiquitin molecules to the end of growing ubiquitin chains..	3e-132	tr|F6I565|F6I565_VITVI Putative uncharacterized protein OS=Vitis vinifera GN=VIT_19s0015g00680 PE=4 SV=1	0	ref|XP_002268896.2| PREDICTED: E3 ubiquitin-protein ligase UPL1-like [Vitis vinifera]	0	B9I1B2_POPTR/3351-3663 PF00632.20;HECT;	0	OK	GO:0006464.cellular protein modification process;GO:0016881.acid-amino acid ligase activity;GO:0005622.intracellular;GO:0005488.binding;GO:0016874.ligase activity;	EC:6.3.2.19	K10592	ko04120. Ubiquitin mediated proteolysis;
isotig00102	-	-	3529	-	-	-	-	tr|E0CSQ5|E0CSQ5_VITVI Putative uncharacterized protein OS=Vitis vinifera GN=VIT_19s0014g03360 PE=4 SV=1	0	ref|XP_002281921.2| PREDICTED: uncharacterized protein LOC100253761 [Vitis vinifera]	0	E0CSQ5_VITVI/1-478 PB000684; Pfam-B_684;	0	-	GO:0005488.binding;	-	-	-
isotig00103	-	-	3507	-	-	-	-	-	-	-	-	-	-	-	-	-	-	-
isotig00104	OGDH. sucA	2-oxoglutarate dehydrogenase E1 component	3525	sp|Q54JE4|ODO1_DICDI 2-oxoglutarate dehydrogenase. mitochondrial OS=Dictyostelium discoideum GN=ogdh PE=3 SV=1	0	gnl|CDD|181824 PRK09404. sucA. 2-oxoglutarate dehydrogenase E1 component; Reviewed.	0	tr|B9HM58|B9HM58_POPTR Predicted protein OS=Populus trichocarpa GN=POPTRDRAFT_820318 PE=4 SV=1	0	ref|XP_002312072.1| predicted protein [Populus trichocarpa] gb|EEE89439.1| predicted protein [Populus trichocarpa]	0	B9SR46_RICCO/241-569 PF00676.15;E1_dh;	0	G	GO:0005759.mitochondrial matrix;GO:0008152.metabolic process;GO:0006096.glycolysis;GO:0055114.oxidation-reduction process;GO:0004591.oxoglutarate dehydrogenase (succinyl-transferring) activity;GO:0005739.mitochondrion;GO:0016624.oxidoreductase activity. acting on the aldehyde or oxo group of donors. disulfide as acceptor;GO:0030976.thiamine pyrophosphate binding;GO:0016491.oxidoreductase activity;	EC:1.2.4.2	K00164	ko00020. Citrate cycle (TCA cycle);ko00310. Lysine degradation;ko00380. Tryptophan metabolism;
isotig00105	-	-	3511	-	-	gnl|CDD|201356 pfam00628. PHD. PHD-finger. PHD folds into an interleaved type of Zn-finger chelating 2 Zn ions in a similar manner to that of the RING and FYVE domains. Several PHD fingers have been identified as binding modules of methylated histone H3.	2e-09	tr|B9S0A5|B9S0A5_RICCO DNA binding protein. putative OS=Ricinus communis GN=RCOM_1352200 PE=4 SV=1	0	emb|CBI30190.3| unnamed protein product [Vitis vinifera]	0	B9S0A5_RICCO/484-527 PF00628.24;PHD;	3e-16	-	GO:0046872.metal ion binding;GO:0008270.zinc ion binding;	-	-	-
isotig00106	-	-	3521	-	-	gnl|CDD|99938 cd05506. Bromo_plant1. Bromodomain. uncharacterized subfamily specific to plants. Might function as a global transcription factor. Bromodomains are 110 amino acid long domains. that are found in many chromatin associated proteins. Bromodomains can interact specifically with acetylated lysine..	7e-48	tr|A1XX44|A1XX44_9MAGN Chloroplast bromodomain-containing protein (Fragment) OS=Pachysandra terminalis PE=2 SV=1	8e-122	gb|ABI14812.1| chloroplast bromodomain-containing protein [Pachysandra terminalis]	7e-122	D7TY70_VITVI/186-271 PF00439.20;Bromodomain;	2e-37	-	-	-	-	-
isotig00107	-	-	3514	-	-	-	-	tr|F6HM96|F6HM96_VITVI Putative uncharacterized protein OS=Vitis vinifera GN=VIT_10s0003g01270 PE=4 SV=1	6e-48	-	-	B9H2I1_POPTR/214-296 PB013858; Pfam-B_13858;	2e-17	-	-	-	-	-
isotig00108	-	-	3508	sp|Q8S2T0|GRIP_ARATH Protein GRIP OS=Arabidopsis thaliana GN=GRIP PE=1 SV=2	0	-	-	tr|F6I279|F6I279_VITVI Putative uncharacterized protein OS=Vitis vinifera GN=VIT_04s0210g00200 PE=4 SV=1	0	ref|XP_002263406.2| PREDICTED: protein GRIP [Vitis vinifera]	0	D7U6P4_VITVI/45-574 PB134931; Pfam-B_134931;	0	ZSL	-	-	-	-
isotig00109	-	-	3484	sp|P38460|YMF17_MARPO Uncharacterized mitochondrial protein ymf17 OS=Marchantia polymorpha GN=YMF17 PE=4 SV=1	3e-12	-	-	tr|Q952Q4|Q952Q4_9ROSI Succinate dehydrogenase subunit 4 (Fragment) OS=Euphorbia paniculata GN=sdh4 PE=2 SV=1	8e-18	gb|AAK77857.1|AF362738_1 succinate dehydrogenase subunit 4. partial [Euphorbia paniculata]	7e-18	Q952Q4_9ROSI/1-100 PB003381; Pfam-B_3381;	2e-18	-	GO:0006099.tricarboxylic acid cycle;GO:0005740.mitochondrial envelope;GO:0020037.heme binding;GO:0005506.iron ion binding;GO:0016021.integral to membrane;GO:0005739.mitochondrion;	-	-	-
isotig00110	-	-	3487	sp|Q7XQP4|SAPK7_ORYSJ Serine/threonine-protein kinase SAPK7 OS=Oryza sativa subsp. japonica GN=SAPK7 PE=2 SV=2	0	gnl|CDD|177927 PLN02290. PLN02290. cytokinin trans-hydroxylase.	7e-124	tr|A9ZT56|A9ZT56_COPJA Cytochrome P450 OS=Coptis japonica var. dissecta GN=CYP72A84 PE=2 SV=1	0	dbj|BAF98466.1| cytochrome P450 [Coptis japonica var. dissecta]	0	A9ZT56_COPJA/77-514 PF00067.17;p450;	0	QIT	GO:0009055.electron carrier activity;GO:0046872.metal ion binding;GO:0020037.heme binding;GO:0016705.oxidoreductase activity. acting on paired donors. with incorporation or reduction of molecular oxygen;GO:0005506.iron ion binding;GO:0004497.monooxygenase activity;GO:0055114.oxidation-reduction process;GO:0016491.oxidoreductase activity;	-	-	-
isotig00111	K07497	putative transposase	3459	-	-	gnl|CDD|73154 cd01647. RT_LTR. RT_LTR: Reverse transcriptases (RTs) from retrotransposons and retroviruses which have long terminal repeats (LTRs) in their DNA copies but not in their RNA template. RT catalyzes DNA replication from an RNA template. and is responsible for the replication of retroelements. An RT gene is usually indicative of a mobile element such as a retrotransposon or retrovirus.…	1e-60	-	-	-	-	Q0ZCD0_POPTR/372-559 PF00078.22;RVT_1;	8e-102	-	-	-	K07497	-
isotig00112	ATPeF0A. MTATP6	F-type H+-transporting ATPase subunit a	3457	sp|Q04654|ATP6_VICFA ATP synthase subunit a OS=Vicia faba GN=ATP6 PE=3 SV=1	6e-92	gnl|CDD|109186 pfam00119. ATP-synt_A. ATP synthase A chain.	6e-40	tr|G3EU41|G3EU41_CUCME ATP synthase subunit a OS=Cucumis melo subsp. melo GN=atp6 PE=3 SV=1	1e-99	gb|AEN56130.1| ATPase subunit 6 [Cucumis melo subsp. melo]	1e-99	B9P4P2_POPTR/28-252 PF00119.15;ATP-synt_A;	1e-76	C	GO:0016020.membrane;GO:0006810.transport;GO:0006811.ion transport;GO:0015986.ATP synthesis coupled proton transport;GO:0042777.plasma membrane ATP synthesis coupled proton transport;GO:0006754.ATP biosynthetic process;GO:0045263.proton-transporting ATP synthase complex. coupling factor F(o);GO:0016021.integral to membrane;GO:0005743.mitochondrial inner membrane;GO:0005739.mitochondrion;GO:0015078…	EC:3.6.3.14	K02126	ko00190. Oxidative phosphorylation;ko05010. Alzheimer's disease;ko05012. Parkinson's disease;ko05016. Huntington's disease;
isotig00113	EIN2	ethylene-insensitive protein 2	3439	sp|Q9S814|EIN2_ARATH Ethylene-insensitive protein 2 OS=Arabidopsis thaliana GN=EIN2 PE=1 SV=1	0	-	-	tr|F6HR32|F6HR32_VITVI Putative uncharacterized protein OS=Vitis vinifera GN=VIT_08s0040g01730 PE=4 SV=1	0	ref|XP_002276399.1| PREDICTED: ethylene-insensitive protein 2-like [Vitis vinifera]	0	Q2HYG3_PRUPE/1-607 PB001071; Pfam-B_1071;	0	-	GO:0016020.membrane;GO:0006810.transport;GO:0005215.transporter activity;	-	K14513	ko04075. Plant hormone signal transduction;
isotig00114	TPR	nucleoprotein TPR	3434	-	-	-	-	-	-	-	-	A5AYB9_VITVI/562-759 PB108203; Pfam-B_108203;	9e-62	-	-	-	K09291	ko03013. RNA transport;ko04011. MAPK signaling pathway - yeast;ko05200. Pathways in cancer;ko05216. Thyroid cancer;
isotig00115	-	-	3435	sp|Q8GU88|PDR7_ORYSJ Putative pleiotropic drug resistance protein 7 OS=Oryza sativa subsp. japonica GN=PDR7 PE=3 SV=1	0	gnl|CDD|178685 PLN03140. PLN03140. ABC transporter G family member; Provisional.	0	tr|D7SUM9|D7SUM9_VITVI Putative uncharacterized protein OS=Vitis vinifera GN=VIT_04s0008g04790 PE=4 SV=1	0	emb|CBI20978.3| unnamed protein product [Vitis vinifera]	0	B9RJZ5_RICCO/1037-1251 PF01061.19;ABC2_membrane;	1e-103	Q	GO:0006810.transport;GO:0016020.membrane;GO:0005524.ATP binding;GO:0015416.organic phosphonate transmembrane-transporting ATPase activity;GO:0016787.hydrolase activity;GO:0006952.defense response;GO:0000166.nucleotide binding;GO:0016021.integral to membrane;GO:0006200.ATP catabolic process;GO:0017111.nucleoside-triphosphatase activity;GO:0005886.plasma membrane;GO:0015417.polyamine-transporting A…	-	-	-
isotig00116	-	-	3429	sp|Q8LFN2|Y3037_ARATH Probable inactive leucine-rich repeat receptor-like protein kinase At3g03770 OS=Arabidopsis thaliana GN=At3g03770 PE=2 SV=1	0	-	-	tr|D7TL46|D7TL46_VITVI Putative uncharacterized protein OS=Vitis vinifera GN=VIT_08s0056g01290 PE=4 SV=1	0	ref|XP_002269509.1| PREDICTED: probable inactive leucine-rich repeat receptor-like protein kinase At3g03770 [Vitis vinifera] emb|CBI31218.3| unnamed protein product [Vitis vinifera]	0	D7TL46_VITVI/477-752 PF00069.20;Pkinase;	3e-122	-	GO:0032440.2-alkenal reductase [NAD(P)] activity;GO:0016310.phosphorylation;GO:0005524.ATP binding;GO:0016301.kinase activity;GO:0006468.protein phosphorylation;GO:0055114.oxidation-reduction process;GO:0004672.protein kinase activity;GO:0016772.transferase activity. transferring phosphorus-containing groups;GO:0016491.oxidoreductase activity;	-	-	-
isotig00117	-	-	3416	-	-	-	-	-	-	-	-	D7TEJ0_VITVI/37-77 PF08263.7;LRRNT_2;	2e-11	-	-	-	-	-
isotig00118	-	-	3418	-	-	-	-	tr|E0CV56|E0CV56_VITVI Putative uncharacterized protein OS=Vitis vinifera GN=VIT_16s0098g01750 PE=4 SV=1	0	ref|XP_002272450.2| PREDICTED: uncharacterized protein LOC100255603 [Vitis vinifera] emb|CBI23017.3| unnamed protein product [Vitis vinifera]	0	D7MSC5_ARALL/1-719 PB015896; Pfam-B_15896;	2e-104	-	-	-	-	-
isotig00119	-	-	3416	sp|Q8IYB8|SUV3_HUMAN ATP-dependent RNA helicase SUPV3L1. mitochondrial OS=Homo sapiens GN=SUPV3L1 PE=1 SV=1	4e-128	-	-	tr|F6H5S4|F6H5S4_VITVI Putative uncharacterized protein OS=Vitis vinifera GN=VIT_14s0108g00570 PE=4 SV=1	0	ref|XP_003633851.1| PREDICTED: ATP-dependent RNA helicase SUPV3L1. mitochondrial-like [Vitis vinifera]	0	A5B3R3_VITVI/516-602 PF00271.26;Helicase_C;	3e-45	A	GO:0016817.hydrolase activity. acting on acid anhydrides;GO:0005524.ATP binding;GO:0004386.helicase activity;GO:0003676.nucleic acid binding;	-	-	-
isotig00120	-	-	3413	sp|O65020|ETO1_ARATH Ethylene-overproduction protein 1 OS=Arabidopsis thaliana GN=ETO1 PE=1 SV=2	0	-	-	tr|F6GXU6|F6GXU6_VITVI Putative uncharacterized protein OS=Vitis vinifera GN=VIT_08s0058g00260 PE=4 SV=1	0	ref|XP_002269998.1| PREDICTED: ethylene-overproduction protein 1-like [Vitis vinifera]	0	B9IGG3_POPTR/62-165 PF00651.26;BTB;	3e-32	-	GO:0005488.binding;	-	-	-
isotig00121	-	-	3401	sp|P22793|TRHY_SHEEP Trichohyalin OS=Ovis aries GN=TCHH PE=2 SV=2	3e-12	-	-	tr|F6HSF7|F6HSF7_VITVI Putative uncharacterized protein OS=Vitis vinifera GN=VIT_14s0006g03280 PE=4 SV=1	0	ref|XP_002278531.2| PREDICTED: putative nuclear matrix constituent protein 1-like protein-like [Vitis vinifera]	4e-167	E5GCT1_CUCME/78-709 PB020838; Pfam-B_20838;	2e-95	S	GO:0005509.calcium ion binding;GO:0031424.keratinization;	-	-	-
isotig00122	PIKFYVE. FAB1	1-phosphatidylinositol-3-phosphate 5-kinase	3406	-	-	gnl|CDD|73183 cd00139. PIPKc. Phosphatidylinositol phosphate kinases (PIPK) catalyze the phosphorylation of phosphatidylinositol phosphate on the fourth or fifth hydroxyl of the inositol ring. to form phosphatidylinositol bisphosphate. CD alignment includes type II phosphatidylinositol phosphate kinases (PIPKII-beta). type I andII PIPK (-alpha. -beta. and -gamma) kinases and related yeast Fab1p a…	7e-95	tr|F6HXN6|F6HXN6_VITVI Putative uncharacterized protein OS=Vitis vinifera GN=VIT_09s0002g00380 PE=4 SV=1	0	ref|XP_002271263.2| PREDICTED: uncharacterized protein LOC100254952 [Vitis vinifera]	0	B9T3Y2_RICCO/1570-1805 PF01504.13;PIP5K;	2e-142	-	GO:0016307.phosphatidylinositol phosphate kinase activity;GO:0016310.phosphorylation;GO:0000285.1-phosphatidylinositol-3-phosphate 5-kinase activity;GO:0005524.ATP binding;GO:0016301.kinase activity;GO:0046854.phosphatidylinositol phosphorylation;GO:0044267.cellular protein metabolic process;GO:0046872.metal ion binding;GO:0046488.phosphatidylinositol metabolic process;GO:0016740.transferase acti…	EC:2.7.1.150	K00921	ko00562. Inositol phosphate metabolism;ko04070. Phosphatidylinositol signaling system;ko04145. Phagosome;ko04810. Regulation of actin cytoskeleton;
isotig00123	NOP4. RBM28	nucleolar protein 4	3397	-	-	gnl|CDD|100104 cd00590. RRM. RRM (RNA recognition motif). also known as RBD (RNA binding domain) or RNP (ribonucleoprotein domain). is a highly abundant domain in eukaryotes found in proteins involved in post-transcriptional gene expression processes including mRNA and rRNA processing. RNA export. and RNA stability. This domain is 90 amino acids in length and consists of a four-stranded beta-shee…	3e-16	tr|F6I1A7|F6I1A7_VITVI Putative uncharacterized protein OS=Vitis vinifera GN=VIT_03s0038g00110 PE=4 SV=1	0	ref|XP_002274081.1| PREDICTED: uncharacterized protein LOC100257200 [Vitis vinifera]	0	B9RH99_RICCO/150-277 PB224141; Pfam-B_224141;	6e-43	-	GO:0000166.nucleotide binding;GO:0003676.nucleic acid binding;	-	K14573	ko03008. Ribosome biogenesis in eukaryotes;
isotig00124	PARP	poly [ADP-ribose] polymerase	3395	sp|Q9ZP54|PARP1_ARATH Poly [ADP-ribose] polymerase 1 OS=Arabidopsis thaliana GN=PARP1 PE=1 SV=2	0	gnl|CDD|178670 PLN03123. PLN03123. poly [ADP-ribose] polymerase; Provisional.	0	tr|D7U2X3|D7U2X3_VITVI Putative uncharacterized protein OS=Vitis vinifera GN=VIT_07s0005g03040 PE=4 SV=1	0	emb|CBI37089.3| unnamed protein product [Vitis vinifera]	0	B9GS36_POPTR/779-991 PF00644.15;PARP;	7e-126	KLO	GO:0032440.2-alkenal reductase [NAD(P)] activity;GO:0005634.nucleus;GO:0003677.DNA binding;GO:0005622.intracellular;GO:0051287.NAD binding;GO:0003950.NAD+ ADP-ribosyltransferase activity;GO:0055114.oxidation-reduction process;GO:0003676.nucleic acid binding;GO:0046872.metal ion binding;GO:0016757.transferase activity. transferring glycosyl groups;GO:0008270.zinc ion binding;GO:0016740.transferase…	EC:2.4.2.30	K10798	ko03410. Base excision repair;
isotig00125	TIR1	transport inhibitor response 1	3392	sp|Q570C0|TIR1_ARATH Protein TRANSPORT INHIBITOR RESPONSE 1 OS=Arabidopsis thaliana GN=TIR1 PE=1 SV=2	0	-	-	tr|F6H7S9|F6H7S9_VITVI Putative uncharacterized protein OS=Vitis vinifera GN=VIT_00s0181g00040 PE=4 SV=1	0	ref|XP_002271412.2| PREDICTED: protein TRANSPORT INHIBITOR RESPONSE 1 [Vitis vinifera]	0	B9SFB7_RICCO/21-59 PF12937.2;F-box-like;	1e-12	-	GO:0009734.auxin mediated signaling pathway;GO:0000822.inositol hexakisphosphate binding;	-	K14485	ko04075. Plant hormone signal transduction;
isotig00126	IDE. ide	insulysin	3377	sp|O22941|PXM16_ARATH Zinc-metallopeptidase. peroxisomal OS=Arabidopsis thaliana GN=PXM16 PE=2 SV=1	0	-	-	tr|D7THW7|D7THW7_VITVI Putative uncharacterized protein OS=Vitis vinifera GN=VIT_08s0007g08490 PE=3 SV=1	0	ref|XP_002283993.1| PREDICTED: zinc-metallopeptidase. peroxisomal [Vitis vinifera] emb|CBI29843.3| unnamed protein product [Vitis vinifera]	0	B9H9U3_POPTR/643-831 PF05193.16;Peptidase_M16_C;	2e-74	-	GO:0046872.metal ion binding;GO:0016787.hydrolase activity;GO:0006508.proteolysis;GO:0004222.metalloendopeptidase activity;GO:0008270.zinc ion binding;GO:0003824.catalytic activity;	EC:3.4.24.56	K01408	ko05010. Alzheimer's disease;
isotig00127	-	-	3379	-	-	gnl|CDD|192099 pfam08621. RPAP1_N. RPAP1-like. N-terminal. Inhibition of RPAP1 synthesis in Saccharomyces cerevisiae results in changes in global gene expression that are similar to those caused by the loss of the RNAPII subunit Rpb11. This entry represents the N-terminal region of RPAP-1 that is conserved from yeast to humans.	2e-13	-	-	-	-	-	-	-	-	-	-	-
isotig00128	-	-	3364	sp|Q8RXE7|AGD14_ARATH Probable ADP-ribosylation factor GTPase-activating protein AGD14 OS=Arabidopsis thaliana GN=AGD14 PE=1 SV=2	3e-93	gnl|CDD|178677 PLN03131. PLN03131. hypothetical protein; Provisional.	3e-143	tr|I1K1U8|I1K1U8_SOYBN Uncharacterized protein OS=Glycine max GN=Gma.53053 PE=4 SV=1	6e-155	ref|XP_003525726.1| PREDICTED: probable ADP-ribosylation factor GTPase-activating protein AGD14-like [Glycine max]	6e-158	E5GBY0_CUCME/11-125 PF01412.13;ArfGap;	9e-60	-	GO:0032312.regulation of ARF GTPase activity;GO:0008060.ARF GTPase activator activity;GO:0008270.zinc ion binding;	-	-	-
isotig00129	-	-	3337	-	-	-	-	-	-	-	-	-	-	-	-	-	-	-
isotig00130	-	-	3362	-	-	-	-	-	-	-	-	-	-	-	-	-	-	-
isotig00131	-	-	3358	sp|Q9LEX0|P2A13_ARATH F-box protein PP2-A13 OS=Arabidopsis thaliana GN=PP2A13 PE=1 SV=1	5e-57	gnl|CDD|206467 pfam14299. PP2. Phloem protein 2. Phloem protein 2 (PP2) is one of the most abundant and enigmatic proteins in the phloem sap. PP2 is translocated in the assimilate stream where its lectin activity or RNA-binding properties can exert effects over long distances.	3e-37	tr|D7TW69|D7TW69_VITVI Putative uncharacterized protein OS=Vitis vinifera GN=VIT_02s0025g04380 PE=4 SV=1	8e-65	ref|XP_002282844.1| PREDICTED: F-box protein PP2-A12 [Vitis vinifera]	2e-65	Q10SN2_ORYSJ/124-285 PF14299.1;PP2;	2e-64	-	-	-	-	-
isotig00132	CLTC	clathrin heavy chain	3356	sp|Q2QYW2|CLH2_ORYSJ Clathrin heavy chain 2 OS=Oryza sativa subsp. japonica GN=Os12g0104800 PE=3 SV=1	0	-	-	tr|D7SJV3|D7SJV3_VITVI Putative uncharacterized protein OS=Vitis vinifera GN=VIT_06s0004g06860 PE=4 SV=1	0	ref|XP_002276855.1| PREDICTED: clathrin heavy chain 2 [Vitis vinifera] emb|CBI15929.3| unnamed protein product [Vitis vinifera]	0	B9HSM0_POPTR/1288-1433 PF00637.15;Clathrin;	5e-91	U	GO:0006886.intracellular protein transport;GO:0030132.clathrin coat of coated pit;GO:0030130.clathrin coat of trans-Golgi network vesicle;GO:0005198.structural molecule activity;GO:0005488.binding;GO:0016192.vesicle-mediated transport;	-	K04646	ko04142. Lysosome;ko04144. Endocytosis;ko04721. Synaptic vesicle cycle;ko04961. Endocrine and other factor-regulated calcium reabsorption;ko05016. Huntington's disease;ko05100. Bacterial invasion of epithelial cells;
isotig00133	-	-	3343	-	-	-	-	-	-	-	-	-	-	-	-	-	-	-
isotig00134	DYRK	dual-specificity tyrosine-(Y)-phosphorylation regulated kinase	3338	sp|Q9P6P3|PPK15_SCHPO Serine/threonine-protein kinase ppk15 OS=Schizosaccharomyces pombe (strain 972 / ATCC 24843) GN=ppk15 PE=1 SV=1	6e-118	-	-	tr|D7T7E9|D7T7E9_VITVI Putative uncharacterized protein OS=Vitis vinifera GN=VIT_16s0039g00610 PE=4 SV=1	0	ref|XP_002267912.1| PREDICTED: uncharacterized protein LOC100240775 [Vitis vinifera]	0	D7T7E9_VITVI/84-426 PF00069.20;Pkinase;	6e-172	R	GO:0016310.phosphorylation;GO:0005524.ATP binding;GO:0016301.kinase activity;GO:0006468.protein phosphorylation;GO:0004674.protein serine/threonine kinase activity;GO:0000166.nucleotide binding;GO:0004672.protein kinase activity;GO:0016740.transferase activity;GO:0016772.transferase activity. transferring phosphorus-containing groups;	EC:2.7.12.1	K08825	-
isotig00135	-	-	3347	-	-	-	-	tr|F6I3D0|F6I3D0_VITVI Putative uncharacterized protein OS=Vitis vinifera GN=VIT_09s0070g00370 PE=4 SV=1	0	ref|XP_002274115.2| PREDICTED: uncharacterized protein LOC100255062 [Vitis vinifera]	0	B9SPA1_RICCO/82-951 PB001566; Pfam-B_1566;	0	-	-	-	-	-
isotig00136	SEC31	protein transport protein SEC31	3296	-	-	-	-	tr|H6BDG1|H6BDG1_LOLPR Putative nucleotide binding protein (Fragment) OS=Lolium perenne PE=2 SV=1	2e-14	-	-	-	-	-	-	-	K14005	ko04141. Protein processing in endoplasmic reticulum;
isotig00137	CHD4. MI2B	chromodomain-helicase-DNA-binding protein 4	3338	sp|Q9S775|PKL_ARATH CHD3-type chromatin-remodeling factor PICKLE OS=Arabidopsis thaliana GN=PKL PE=1 SV=1	0	-	-	tr|F6H3J1|F6H3J1_VITVI Putative uncharacterized protein OS=Vitis vinifera GN=VIT_04s0008g05880 PE=4 SV=1	0	ref|XP_002282918.2| PREDICTED: CHD3-type chromatin-remodeling factor PICKLE-like [Vitis vinifera]	0	D7LK56_ARALL/276-573 PF00176.18;SNF2_N;	1e-159	KR	GO:0009055.electron carrier activity;GO:0005634.nucleus;GO:0003677.DNA binding;GO:0005524.ATP binding;GO:0006355.regulation of transcription. DNA-dependent;GO:0004386.helicase activity;GO:0003676.nucleic acid binding;GO:0046872.metal ion binding;GO:0016818.hydrolase activity. acting on acid anhydrides. in phosphorus-containing anhydrides;GO:0008270.zinc ion binding;GO:0016740.transferase activity;	EC:3.6.4.12	K11643	ko05203. Viral carcinogenesis;
isotig00138	-	-	3330	-	-	-	-	-	-	-	-	B9P910_POPTR/130-220 PF13456.1;RVT_3;	2e-09	-	-	-	-	-
isotig00139	-	-	3332	-	-	-	-	-	-	-	-	A5AV48_VITVI/531-902 PB007335; Pfam-B_7335;	5e-51	-	-	-	-	-
isotig00140	HD-ZIP	homeobox-leucine zipper protein	3336	sp|Q6AST1|HOX32_ORYSJ Homeobox-leucine zipper protein HOX32 OS=Oryza sativa subsp. japonica GN=HOX32 PE=2 SV=1	0	gnl|CDD|149655 pfam08670. MEKHLA. MEKHLA domain. The MEKHLA domain shares similarity with the PAS domain and is found in the 3' end of plant HD-ZIP III homeobox genes. and bacterial proteins.	5e-70	tr|A5AMZ1|A5AMZ1_VITVI Putative uncharacterized protein OS=Vitis vinifera GN=VIT_10s0003g04670 PE=3 SV=1	0	ref|XP_002281868.2| PREDICTED: homeobox-leucine zipper protein HOX32-like isoform 1 [Vitis vinifera] emb|CAN73584.1| hypothetical protein VITISV_033098 [Vitis vinifera] emb|CBI30999.3| unnamed protein product [Vitis vinifera]	0	Q6Q4E9_NICSY/163-373 PF01852.14;START;	3e-119	-	GO:0005634.nucleus;GO:0003677.DNA binding;GO:0006355.regulation of transcription. DNA-dependent;GO:0043565.sequence-specific DNA binding;GO:0006351.transcription. DNA-dependent;GO:0003700.sequence-specific DNA binding transcription factor activity;	-	K09338	-
isotig00141	-	-	3323	-	-	-	-	-	-	-	-	B9HM20_POPTR/828-1300 PB018272; Pfam-B_18272;	3e-50	-	-	-	-	-
isotig00142	NRPD2. NRPE2	DNA-directed RNA polymerase IV and V subunit 2	3328	sp|Q9LK40|RPD2A_ARATH DNA-directed RNA polymerase D subunit 2a OS=Arabidopsis thaliana GN=NRPD2a PE=1 SV=1	0	-	-	tr|F6H335|F6H335_VITVI DNA-directed RNA polymerase OS=Vitis vinifera GN=VIT_04s0008g06580 PE=3 SV=1	0	emb|CBI21137.3| unnamed protein product [Vitis vinifera]	0	Q1L6V6_SOLLC/76-491 PF04563.10;RNA_pol_Rpb2_1;	0	-	GO:0003899.DNA-directed RNA polymerase activity;GO:0032549.ribonucleoside binding;GO:0003677.DNA binding;GO:0016779.nucleotidyltransferase activity;GO:0016740.transferase activity;GO:0006351.transcription. DNA-dependent;	EC:2.7.7.6	K16252	-
isotig00143	ilvE	branched-chain amino acid aminotransferase	3321	sp|Q9FLH0|NMCP_ARATH Putative nuclear matrix constituent protein 1-like protein OS=Arabidopsis thaliana GN=At5g65770 PE=2 SV=1	0	-	-	tr|D7TG95|D7TG95_VITVI Putative uncharacterized protein OS=Vitis vinifera GN=VIT_00s0558g00020 PE=4 SV=1	0	ref|XP_003635406.1| PREDICTED: putative nuclear matrix constituent protein 1-like protein-like [Vitis vinifera] emb|CBI29518.3| unnamed protein product [Vitis vinifera]	0	D7TG95_VITVI/131-1073 PB117184; Pfam-B_117184;	0	ZLS	GO:0005509.calcium ion binding;GO:0031424.keratinization;	EC:2.6.1.42	K00826	ko00280. Valine. leucine and isoleucine degradation;ko00290. Valine. leucine and isoleucine biosynthesis;ko00770. Pantothenate and CoA biosynthesis;
isotig00144	-	-	3323	sp|Q9FY75|POT7_ARATH Potassium transporter 7 OS=Arabidopsis thaliana GN=POT7 PE=1 SV=2	0	gnl|CDD|177754 PLN00151. PLN00151. potassium transporter; Provisional.	0	tr|B9SZS0|B9SZS0_RICCO Potassium transporter. putative OS=Ricinus communis GN=RCOM_0460570 PE=4 SV=1	0	ref|XP_002274579.1| PREDICTED: potassium transporter 7 [Vitis vinifera]	0	B9SZS0_RICCO/112-687 PF02705.11;K_trans;	0	-	GO:0016020.membrane;GO:0071805.potassium ion transmembrane transport;GO:0015079.potassium ion transmembrane transporter activity;	-	-	-
isotig00145	-	-	3323	-	-	gnl|CDD|203794 pfam07887. Calmodulin_bind. Calmodulin binding protein-like. The members of this family are putative or actual calmodulin binding proteins expressed by various plant species. Some members . are known to be involved in the induction of plant defence responses. However. their precise function in this regards is as yet unknown.	7e-149	tr|F6H7U0|F6H7U0_VITVI Putative uncharacterized protein OS=Vitis vinifera GN=VIT_00s0181g00220 PE=4 SV=1	0	emb|CBI23322.3| unnamed protein product [Vitis vinifera]	0	E0CVY9_VITVI/96-398 PF07887.6;Calmodulin_bind;	1e-168	-	-	-	-	-
isotig00146	kup	KUP system potassium uptake protein	3314	sp|O22881|POT2_ARATH Potassium transporter 2 OS=Arabidopsis thaliana GN=POT2 PE=1 SV=2	0	gnl|CDD|177753 PLN00149. PLN00149. potassium transporter; Provisional.	0	tr|F6HC49|F6HC49_VITVI Putative uncharacterized protein OS=Vitis vinifera GN=VIT_13s0067g02570 PE=4 SV=1	0	ref|XP_002279573.1| PREDICTED: potassium transporter 2 [Vitis vinifera]	0	D7T4E8_VITVI/24-600 PF02705.11;K_trans;	0	-	GO:0016020.membrane;GO:0071805.potassium ion transmembrane transport;GO:0015079.potassium ion transmembrane transporter activity;	-	K03549	-
isotig00147	-	-	3320	sp|Q10411|SPO15_SCHPO Sporulation-specific protein 15 OS=Schizosaccharomyces pombe (strain 972 / ATCC 24843) GN=spo15 PE=1 SV=1	8e-33	-	-	tr|A5BPP1|A5BPP1_VITVI Putative uncharacterized protein OS=Vitis vinifera GN=VITISV_039693 PE=4 SV=1	7e-167	ref|XP_003632326.1| PREDICTED: uncharacterized protein LOC100852899 [Vitis vinifera]	2e-169	A5BPP1_VITVI/421-1019 PB003816; Pfam-B_3816;	1e-94	ZSLO	-	-	-	-
isotig00148	CRY2	cryptochrome 2	3331	sp|Q96524|CRY2_ARATH Cryptochrome-2 OS=Arabidopsis thaliana GN=CRY2 PE=1 SV=2	0	gnl|CDD|131813 TIGR02766. crypt_chrom_pln. cryptochrome. plant family. At least five major families of cryptochomes and photolyases share FAD cofactor binding. sequence homology. and the ability to react to short wavelengths of visible light. Photolysases are responsible for light-dependent DNA repair by removal of two types of uv-induced DNA dimerizations. Cryptochromes have other functions. oft…	0	tr|D7SZG3|D7SZG3_VITVI Putative uncharacterized protein OS=Vitis vinifera GN=VIT_05s0049g00960 PE=4 SV=1	0	ref|XP_002285169.2| PREDICTED: cryptochrome-2-like [Vitis vinifera] emb|CBI23640.3| unnamed protein product [Vitis vinifera]	0	A5B328_VITVI/209-485 PF03441.9;FAD_binding_7;	6e-157	LT	GO:0003904.deoxyribodipyrimidine photo-lyase activity;GO:0003677.DNA binding;GO:0005524.ATP binding;GO:0006281.DNA repair;GO:0004872.receptor activity;GO:0018298.protein-chromophore linkage;GO:0003913.DNA photolyase activity;GO:0016829.lyase activity;GO:0000166.nucleotide binding;GO:0050896.response to stimulus;GO:0006974.response to DNA damage stimulus;GO:0009881.photoreceptor activity;	-	K12119	ko04712. Circadian rhythm - plant;
isotig00149	-	-	3313	-	-	-	-	-	-	-	-	-	-	-	-	-	-	-
isotig00150	-	-	3308	-	-	-	-	-	-	-	-	-	-	-	-	-	-	-
isotig00151	E2.7.1.-	-	3304	sp|P43298|TMK1_ARATH Probable receptor protein kinase TMK1 OS=Arabidopsis thaliana GN=TMK1 PE=2 SV=1	0	gnl|CDD|173623 cd00180. PKc. Catalytic domain of Protein Kinases. Protein Kinases (PKs). catalytic (c) domain. PKs catalyze the transfer of the gamma-phosphoryl group from ATP to serine/threonine or tyrosine residues on protein substrates. The PK family is part of a larger superfamily that includes the catalytic domains of RIO kinases. aminoglycoside phosphotransferase. choline kinase. phosphoino…	1e-48	tr|F6HHZ7|F6HHZ7_VITVI Putative uncharacterized protein OS=Vitis vinifera GN=VIT_04s0043g00160 PE=3 SV=1	0	ref|XP_002265087.2| PREDICTED: probable receptor protein kinase TMK1-like [Vitis vinifera]	0	B9H3D2_POPTR/593-869 PF00069.20;Pkinase;	2e-163	T	GO:0016020.membrane;GO:0016310.phosphorylation;GO:0005524.ATP binding;GO:0016301.kinase activity;GO:0006468.protein phosphorylation;GO:0004674.protein serine/threonine kinase activity;GO:0000166.nucleotide binding;GO:0004672.protein kinase activity;GO:0016021.integral to membrane;GO:0016740.transferase activity;GO:0016772.transferase activity. transferring phosphorus-containing groups;	-	K00924	-
isotig00152	-	-	3296	-	-	-	-	-	-	-	-	-	-	-	-	-	-	-
isotig00153	COX2	cytochrome c oxidase subunit 2	3309	sp|P26857|COX2_MARPO Cytochrome c oxidase subunit 2 OS=Marchantia polymorpha GN=COX2 PE=3 SV=3	4e-56	-	-	tr|G2XLN5|G2XLN5_BETMA Cytochrome c oxidase subunit 2 OS=Beta macrocarpa GN=orf178b PE=3 SV=1	4e-79	ref|YP_004222255.1| hypothetical protein BevumaM_p016 [Beta vulgaris subsp. maritima] ref|YP_004842062.1| hypothetical protein BemaM_p014 [Beta macrocarpa] emb|CBX33235.1| hypothetical protein [Beta vulgaris subsp. maritima] emb|CBX33287.1| hypothetical protein [Beta vulgaris subsp. maritima] emb|CBJ20690.1| hypothetical protein [Beta vulgaris subsp. maritima] emb|CBX24867.1| hypothetical protein…	3e-79	B9NCB0_POPTR/112-236 PF00116.15;COX2;	6e-54	C	GO:0016020.membrane;GO:0009055.electron carrier activity;GO:0006810.transport;GO:0020037.heme binding;GO:0004129.cytochrome-c oxidase activity;GO:0055114.oxidation-reduction process;GO:0046872.metal ion binding;GO:0022900.electron transport chain;GO:0022904.respiratory electron transport chain;GO:0005507.copper ion binding;GO:0005743.mitochondrial inner membrane;GO:0016021.integral to membrane;GO…	-	K02261	ko00190. Oxidative phosphorylation;ko04260. Cardiac muscle contraction;ko05010. Alzheimer's disease;ko05012. Parkinson's disease;ko05016. Huntington's disease;
isotig00154	-	-	3296	-	-	gnl|CDD|99731 cd06410. PB1_UP2. Uncharacterized protein 2. The PB1 domain is a modular domain mediating specific protein-protein interaction which play a role in many critical cell processes such as osteoclastogenesis. angiogenesis. early cardiovascular development. and cell polarity. A canonical PB1-PB1 interaction. which involves heterodimerization of two PB1 domains. is required for the format…	5e-46	tr|A5B005|A5B005_VITVI Putative uncharacterized protein OS=Vitis vinifera GN=VITISV_021043 PE=4 SV=1	0	ref|XP_002276237.2| PREDICTED: uncharacterized protein LOC100242423 [Vitis vinifera]	0	D7T9M5_VITVI/379-725 PB009733; Pfam-B_9733;	5e-51	-	GO:0005524.ATP binding;GO:0004674.protein serine/threonine kinase activity;GO:0004672.protein kinase activity;GO:0000166.nucleotide binding;GO:0006468.protein phosphorylation;GO:0016772.transferase activity. transferring phosphorus-containing groups;	-	-	-
isotig00155	SMARCA5. SNF2H. ISWI	SWI/SNF-related matrix-associated actin-dependent regulator of chromatin subfamily A member 5	3299	sp|Q7G8Y3|ISW2_ORYSJ Probable chromatin-remodeling complex ATPase chain OS=Oryza sativa subsp. japonica GN=Os01g0367900 PE=2 SV=2	0	gnl|CDD|178687 PLN03142. PLN03142. Probable chromatin-remodeling complex ATPase chain; Provisional.	0	tr|D7T6I2|D7T6I2_VITVI Putative uncharacterized protein OS=Vitis vinifera GN=VIT_05s0020g01780 PE=4 SV=1	0	ref|XP_003631977.1| PREDICTED: putative chromatin-remodeling complex ATPase chain isoform 2 [Vitis vinifera]	0	D7LYF1_ARALL/197-475 PF00176.18;SNF2_N;	4e-177	K	GO:0016585.chromatin remodeling complex;GO:0005634.nucleus;GO:0003677.DNA binding;GO:0006338.chromatin remodeling;GO:0005524.ATP binding;GO:0004386.helicase activity;GO:0003676.nucleic acid binding;GO:0031491.nucleosome binding;GO:0016818.hydrolase activity. acting on acid anhydrides. in phosphorus-containing anhydrides;GO:0043044.ATP-dependent chromatin remodeling;GO:0016740.transferase activity;	EC:3.6.4.-	K11654	-
isotig00156	-	-	3300	-	-	-	-	-	-	-	-	E5GBY0_CUCME/11-125 PF01412.13;ArfGap;	2e-62	-	-	-	-	-
isotig00157	-	-	3298	sp|O23463|CMTA5_ARATH Calmodulin-binding transcription activator 5 OS=Arabidopsis thaliana GN=CMTA5 PE=2 SV=2	0	gnl|CDD|197867 smart00768. X8. Possibly involved in carbohydrate binding. The X8 domain. which may be involved in carbohydrate binding. is found in an Olive pollen antigen as well as at the C terminus of family 17 glycosyl hydrolases. It contains 6 conserved cysteine residues which presumably form three disulfide bridges.	2e-28	tr|B9HWX4|B9HWX4_POPTR Predicted protein OS=Populus trichocarpa GN=POPTRDRAFT_1091093 PE=4 SV=1	0	ref|XP_002314926.1| predicted protein [Populus trichocarpa] gb|EEF01097.1| predicted protein [Populus trichocarpa]	0	D7MA72_ARALL/371-549 PB007647; Pfam-B_7647;	2e-41	-	GO:0005634.nucleus;GO:0006355.regulation of transcription. DNA-dependent;GO:0005516.calmodulin binding;	-	-	-
isotig00158	-	-	3284	sp|Q6H8D5|COB22_ORYSJ Coatomer subunit beta'-2 OS=Oryza sativa subsp. japonica GN=Os02g0209100 PE=2 SV=1	0	gnl|CDD|202870 pfam04053. Coatomer_WDAD. Coatomer WD associated region. This region is composed of WD40 repeats.	1e-104	tr|A5AWP2|A5AWP2_VITVI Putative uncharacterized protein OS=Vitis vinifera GN=VITISV_004513 PE=4 SV=1	0	emb|CAN59846.1| hypothetical protein VITISV_004513 [Vitis vinifera]	0	A9PF13_POPTR/1-323 PF04053.9;Coatomer_WDAD;	1e-170	-	GO:0006886.intracellular protein transport;GO:0030117.membrane coat;GO:0016740.transferase activity;GO:0005198.structural molecule activity;GO:0016905.myosin heavy chain kinase activity;GO:0005488.binding;GO:0016192.vesicle-mediated transport;	-	-	-
isotig00159	-	-	3281	-	-	-	-	tr|F6HQS1|F6HQS1_VITVI Putative uncharacterized protein OS=Vitis vinifera GN=VIT_08s0040g00420 PE=4 SV=1	0	ref|XP_002278622.1| PREDICTED: uncharacterized protein LOC100267097 [Vitis vinifera]	0	B9T6A6_RICCO/26-450 PB022802; Pfam-B_22802;	0	-	GO:0016772.transferase activity. transferring phosphorus-containing groups;	-	-	-
isotig00160	QARS. glnS	glutaminyl-tRNA synthetase	3277	sp|P52780|SYQ_LUPLU Glutamine--tRNA ligase OS=Lupinus luteus PE=2 SV=2	0	gnl|CDD|178450 PLN02859. PLN02859. glutamine-tRNA ligase.	0	tr|D7SM09|D7SM09_VITVI Putative uncharacterized protein OS=Vitis vinifera GN=VIT_15s0021g01230 PE=3 SV=1	0	ref|XP_002270305.1| PREDICTED: glutaminyl-tRNA synthetase [Vitis vinifera] emb|CBI16687.3| unnamed protein product [Vitis vinifera]	0	D7T929_VITVI/267-573 PF00749.16;tRNA-synt_1c;	0	J	GO:0016876.ligase activity. forming aminoacyl-tRNA and related compounds;GO:0005524.ATP binding;GO:0004819.glutamine-tRNA ligase activity;GO:0005737.cytoplasm;GO:0016874.ligase activity;GO:0006425.glutaminyl-tRNA aminoacylation;GO:0000166.nucleotide binding;GO:0006418.tRNA aminoacylation for protein translation;GO:0043039.tRNA aminoacylation;GO:0006412.translation;GO:0004812.aminoacyl-tRNA ligase…	EC:6.1.1.18	K01886	ko00970. Aminoacyl-tRNA biosynthesis;
isotig00161	E2.3.1.88	peptide alpha-N-acetyltransferase	3270	sp|Q5R4J9|NAA15_PONAB N-alpha-acetyltransferase 15. NatA auxiliary subunit OS=Pongo abelii GN=NAA15 PE=2 SV=1	0	gnl|CDD|204967 pfam12569. NARP1. NMDA receptor-regulated protein 1. This domain family is found in eukaryotes. and is approximately 40 amino acids in length. The family is found in association with pfam07719. pfam00515. There is a single completely conserved residue L that may be functionally important. NARP1 is the mammalian homologue of a yeast N-terminal acetyltransferase that regulates entry …	0	tr|I1KH61|I1KH61_SOYBN Uncharacterized protein OS=Glycine max GN=Gma.35294 PE=4 SV=1	0	ref|XP_002284882.1| PREDICTED: N-alpha-acetyltransferase 15. NatA auxiliary subunit [Vitis vinifera] emb|CBI36188.3| unnamed protein product [Vitis vinifera]	0	D7U0P2_VITVI/186-697 PF12569.3;NARP1;	0	B	GO:0005634.nucleus;GO:0004872.receptor activity;GO:0005737.cytoplasm;GO:0005488.binding;	EC:2.3.1.88	K00670	-
isotig00162	-	-	3263	-	-	gnl|CDD|201381 pfam00665. rve. Integrase core domain. Integrase mediates integration of a DNA copy of the viral genome into the host chromosome. Integrase is composed of three domains. The amino-terminal domain is a zinc binding domain pfam02022. This domain is the central catalytic domain. The carboxyl terminal domain that is a non-specific DNA binding domain pfam00552. The catalytic domain acts…	1e-11	-	-	-	-	B9N562_POPTR/13-164 PF14244.1;UBN2_3;	1e-28	-	-	-	-	-
isotig00163	-	-	3253	sp|Q92616|GCN1L_HUMAN Translational activator GCN1 OS=Homo sapiens GN=GCN1L1 PE=1 SV=6	0	-	-	tr|F6HI21|F6HI21_VITVI Putative uncharacterized protein OS=Vitis vinifera GN=VIT_04s0043g00570 PE=4 SV=1	0	ref|XP_003631859.1| PREDICTED: translational activator GCN1 isoform 2 [Vitis vinifera]	0	B9IPE7_POPTR/59-249 PF12348.3;CLASP_N;	2e-102	J	GO:0005488.binding;	-	-	-
isotig00164	MRD1. RBM19	multiple RNA-binding domain-containing protein 1	3245	sp|Q54PB2|MRD1_DICDI Multiple RNA-binding domain-containing protein 1 OS=Dictyostelium discoideum GN=mrd1 PE=3 SV=1	4e-143	gnl|CDD|197681 smart00360. RRM. RNA recognition motif.	2e-20	tr|F6HEY0|F6HEY0_VITVI Putative uncharacterized protein OS=Vitis vinifera GN=VIT_01s0011g01060 PE=4 SV=1	0	ref|XP_002275485.2| PREDICTED: probable RNA-binding protein 19-like [Vitis vinifera]	0	B9GY53_POPTR/580-655 PF00076.17;RRM_1;	2e-31	RAJ	GO:0005634.nucleus;GO:0003723.RNA binding;GO:0030529.ribonucleoprotein complex;GO:0000166.nucleotide binding;GO:0006364.rRNA processing;GO:0003676.nucleic acid binding;	-	K14787	-
isotig00165	-	-	3239	sp|Q9ZQX6|ETOL1_ARATH ETO1-like protein 1 OS=Arabidopsis thaliana GN=EOL1 PE=1 SV=1	0	-	-	tr|D7T3F8|D7T3F8_VITVI Putative uncharacterized protein OS=Vitis vinifera GN=VIT_00s0179g00100 PE=4 SV=1	0	ref|XP_002280519.2| PREDICTED: ETO1-like protein 1-like [Vitis vinifera] emb|CBI25039.3| unnamed protein product [Vitis vinifera]	0	B9GSI9_POPTR/70-179 PF00651.26;BTB;	1e-39	-	GO:0005488.binding;	-	-	-
isotig00166	SNRNP200. BRR2	pre-mRNA-splicing helicase BRR2	3237	sp|O75643|U520_HUMAN U5 small nuclear ribonucleoprotein 200 kDa helicase OS=Homo sapiens GN=SNRNP200 PE=1 SV=2	0	gnl|CDD|197804 smart00611. SEC63. Domain of unknown function in Sec63p. Brr2p and other proteins.	9e-102	tr|B9RY79|B9RY79_RICCO U520. putative OS=Ricinus communis GN=RCOM_0811130 PE=4 SV=1	0	ref|XP_002518663.1| U520. putative [Ricinus communis] gb|EEF43588.1| U520. putative [Ricinus communis]	0	B9RY79_RICCO/1479-1798 PF02889.11;Sec63;	0	A	GO:0016787.hydrolase activity;GO:0005524.ATP binding;GO:0000166.nucleotide binding;GO:0017111.nucleoside-triphosphatase activity;GO:0004386.helicase activity;GO:0008026.ATP-dependent helicase activity;GO:0003676.nucleic acid binding;	EC:3.6.4.13	K12854	ko03040. Spliceosome;
isotig00167	-	-	3238	-	-	-	-	-	-	-	-	-	-	-	-	-	-	-
isotig00168	-	-	3235	-	-	gnl|CDD|205816 pfam13639. zf-RING_2. Ring finger domain.	1e-14	tr|B9H084|B9H084_POPTR Predicted protein OS=Populus trichocarpa GN=POPTRDRAFT_554825 PE=4 SV=1	1e-98	ref|XP_002283247.2| PREDICTED: uncharacterized protein LOC100247656 [Vitis vinifera]	2e-105	D7TS83_VITVI/8737-8782 PF13639.1;zf-RING_2;	1e-20	-	GO:0046872.metal ion binding;GO:0008270.zinc ion binding;	-	-	-
isotig00169	-	-	3221	-	-	-	-	-	-	-	-	D7TIB9_VITVI/495-1194 PB019987; Pfam-B_19987;	6e-117	-	-	-	-	-
isotig00170	-	-	3223	-	-	-	-	-	-	-	-	-	-	-	-	-	-	-
isotig00171	-	-	3225	sp|Q9LRT1|Y3804_ARATH Probably inactive leucine-rich repeat receptor-like protein kinase At3g28040 OS=Arabidopsis thaliana GN=At3g28040 PE=2 SV=1	0	-	-	tr|F6I4A0|F6I4A0_VITVI Putative uncharacterized protein OS=Vitis vinifera GN=VIT_05s0062g01070 PE=4 SV=1	0	ref|XP_002265846.1| PREDICTED: probably inactive leucine-rich repeat receptor-like protein kinase At3g28040-like [Vitis vinifera]	0	A5BKN0_VITVI/36-309 PF00069.20;Pkinase;	4e-154	TS	GO:0016020.membrane;GO:0016310.phosphorylation;GO:0005524.ATP binding;GO:0016301.kinase activity;GO:0006468.protein phosphorylation;GO:0004674.protein serine/threonine kinase activity;GO:0000166.nucleotide binding;GO:0004672.protein kinase activity;GO:0016021.integral to membrane;GO:0016740.transferase activity;GO:0016772.transferase activity. transferring phosphorus-containing groups;	-	-	-
isotig00172	-	-	3227	sp|Q5RAV5|SHOC2_PONAB Leucine-rich repeat protein SHOC-2 OS=Pongo abelii GN=SHOC2 PE=2 SV=2	2e-41	-	-	tr|B9HH17|B9HH17_POPTR Predicted protein (Fragment) OS=Populus trichocarpa GN=POPTRDRAFT_218427 PE=4 SV=1	0	ref|XP_002310108.1| predicted protein [Populus trichocarpa] gb|EEE90558.1| predicted protein [Populus trichocarpa]	0	B9H2M9_POPTR/41-348 PF00657.17;Lipase_GDSL;	2e-54	S	GO:0005634.nucleus;GO:0046579.positive regulation of Ras protein signal transduction;GO:0016787.hydrolase activity;GO:0004721.phosphoprotein phosphatase activity;GO:0019903.protein phosphatase binding;GO:0000164.protein phosphatase type 1 complex;GO:0005737.cytoplasm;	-	-	-
isotig00173	ERCC6. CSB. RAD26	DNA excision repair protein ERCC-6	3215	sp|Q9UR24|RHP26_SCHPO DNA repair protein rhp26 OS=Schizosaccharomyces pombe (strain 972 / ATCC 24843) GN=rhp26 PE=2 SV=1	0	-	-	tr|F6HZL7|F6HZL7_VITVI Putative uncharacterized protein OS=Vitis vinifera GN=VIT_07s0005g03670 PE=4 SV=1	0	ref|XP_002272543.1| PREDICTED: DNA excision repair protein ERCC-6-like [Vitis vinifera]	0	D7L2U5_ARALL/386-707 PF00176.18;SNF2_N;	2e-140	KL	GO:0003677.DNA binding;GO:0005524.ATP binding;GO:0016740.transferase activity;GO:0004386.helicase activity;GO:0003676.nucleic acid binding;	-	K10841	ko03420. Nucleotide excision repair;
isotig00174	-	-	3209	-	-	-	-	-	-	-	-	-	-	-	-	-	-	-
isotig00175	USP7. UBP15	ubiquitin carboxyl-terminal hydrolase 7	3211	sp|Q84WU2|UBP13_ARATH Ubiquitin carboxyl-terminal hydrolase 13 OS=Arabidopsis thaliana GN=UBP13 PE=1 SV=1	0	-	-	tr|D7T3A6|D7T3A6_VITVI Putative uncharacterized protein OS=Vitis vinifera GN=VIT_13s0073g00610 PE=4 SV=1	0	ref|XP_002263912.2| PREDICTED: ubiquitin carboxyl-terminal hydrolase 12-like [Vitis vinifera] emb|CBI24991.3| unnamed protein product [Vitis vinifera]	0	E4MX39_THEHA/532-1113 PB001853; Pfam-B_1853;	0	-	GO:0006511.ubiquitin-dependent protein catabolic process;GO:0004221.ubiquitin thiolesterase activity;	EC:3.1.2.15	K11838	ko05168. Herpes simplex infection;ko05169. Epstein-Barr virus infection;ko05203. Viral carcinogenesis;
isotig00176	ELF2C	eukaryotic translation initiation factor 2C	3213	sp|Q75HC2|AGO7_ORYSJ Protein argonaute 7 OS=Oryza sativa subsp. japonica GN=AGO7 PE=2 SV=2	0	gnl|CDD|72942 cd04657. Piwi_ago-like. Piwi_ago-like: PIWI domain. Argonaute-like subfamily. Argonaute is the central component of the RNA-induced silencing complex (RISC) and related complexes. The PIWI domain is the C-terminal portion of Argonaute and consists of two subdomains. one of which provides the 5' anchoring of the guide RNA and the other. the catalytic site for slicing..	4e-163	tr|F6I1U1|F6I1U1_VITVI Putative uncharacterized protein OS=Vitis vinifera GN=VIT_03s0038g00830 PE=4 SV=1	0	ref|XP_002268673.1| PREDICTED: protein argonaute 7-like [Vitis vinifera]	0	B9HXP0_POPTR/520-831 PF02171.12;Piwi;	0	J	GO:0006413.translational initiation;GO:0016020.membrane;GO:0003743.translation initiation factor activity;GO:0003676.nucleic acid binding;	-	K11593	-
isotig00177	-	-	3207	-	-	gnl|CDD|132963 cd06632. STKc_MEKK1_plant. Catalytic domain of the Protein Serine/Threonine Kinase. Plant MAP/ERK kinase kinase 1. Serine/threonine kinases (STKs). plant MAP/ERK kinase kinase 1 (MEKK1)-like subfamily. catalytic (c) domain. STKs catalyze the transfer of the gamma-phosphoryl group from ATP to serine/threonine residues on protein substrates. The plant MEKK1 subfamily is part of a lar…	6e-118	tr|B9RIV9|B9RIV9_RICCO ATP binding protein. putative OS=Ricinus communis GN=RCOM_1583080 PE=4 SV=1	0	-	-	D7TVY2_VITVI/413-669 PF00069.20;Pkinase;	3e-127	T	GO:0004709.MAP kinase kinase kinase activity;GO:0005524.ATP binding;GO:0004674.protein serine/threonine kinase activity;GO:0004672.protein kinase activity;GO:0000166.nucleotide binding;GO:0006468.protein phosphorylation;GO:0016740.transferase activity;GO:0016772.transferase activity. transferring phosphorus-containing groups;	-	-	-
isotig00178	-	-	3213	-	-	-	-	tr|F6GSL4|F6GSL4_VITVI Putative uncharacterized protein OS=Vitis vinifera GN=VIT_17s0000g08810 PE=4 SV=1	7e-121	-	-	-	-	-	-	-	-	-
isotig00179	-	-	3206	-	-	-	-	tr|F6I6Y5|F6I6Y5_VITVI Putative uncharacterized protein OS=Vitis vinifera GN=VIT_18s0122g00110 PE=4 SV=1	5e-146	emb|CBI40806.3| unnamed protein product [Vitis vinifera]	2e-146	D7UDJ1_VITVI/255-720 PB029724; Pfam-B_29724;	4e-129	-	-	-	-	-
isotig00180	-	-	3207	sp|Q9CAA9|BH049_ARATH Transcription factor bHLH49 OS=Arabidopsis thaliana GN=BHLH49 PE=2 SV=1	2e-85	gnl|CDD|197674 smart00353. HLH. helix loop helix domain.	1e-08	tr|B9HWS9|B9HWS9_POPTR Predicted protein OS=Populus trichocarpa GN=POPTRDRAFT_566736 PE=4 SV=1	4e-150	ref|XP_003631305.1| PREDICTED: LOW QUALITY PROTEIN: transcription factor bHLH49-like [Vitis vinifera]	3e-166	B9HWS9_POPTR/120-341 PB004047; Pfam-B_4047;	2e-40	-	GO:0005634.nucleus;GO:0006355.regulation of transcription. DNA-dependent;	-	-	-
isotig00181	-	-	3197	sp|Q8LFN2|Y3037_ARATH Probable inactive leucine-rich repeat receptor-like protein kinase At3g03770 OS=Arabidopsis thaliana GN=At3g03770 PE=2 SV=1	3e-150	-	-	tr|A5BBB0|A5BBB0_VITVI Putative uncharacterized protein OS=Vitis vinifera GN=VITISV_008739 PE=4 SV=1	0	emb|CAN69961.1| hypothetical protein VITISV_008739 [Vitis vinifera]	0	D7SGV5_VITVI/391-656 PF00069.20;Pkinase;	5e-102	-	GO:0032440.2-alkenal reductase [NAD(P)] activity;GO:0005524.ATP binding;GO:0004672.protein kinase activity;GO:0006468.protein phosphorylation;GO:0055114.oxidation-reduction process;GO:0016491.oxidoreductase activity;GO:0016772.transferase activity. transferring phosphorus-containing groups;	-	-	-
isotig00182	-	-	3192	-	-	-	-	-	-	-	-	A5C428_VITVI/1-329 PB007398; Pfam-B_7398;	6e-62	-	-	-	-	-
isotig00183	ndhD	NAD(P)H-quinone oxidoreductase subunit 4	3192	sp|Q7YJT3|NU4C_CALFG NAD(P)H-quinone oxidoreductase chain 4. chloroplastic OS=Calycanthus floridus var. glaucus GN=ndhD PE=3 SV=1	0	gnl|CDD|176954 CHL00011. ndhD. NADH dehydrogenase subunit 4.	0	tr|F6GPW3|F6GPW3_NELLU NAD(P)H-quinone oxidoreductase chain 4. chloroplastic OS=Nelumbo lutea GN=ndhD PE=3 SV=1	0	ref|NP_862805.1| NADH dehydrogenase subunit 4 [Calycanthus floridus var. glaucus] sp|Q7YJT3.1|NU4C_CALFG RecName: Full=NAD(P)H-quinone oxidoreductase chain 4. chloroplastic; AltName: Full=NAD(P)H dehydrogenase. chain 4; AltName: Full=NADH-plastoquinone oxidoreductase chain 4 emb|CAD28772.1| NdhD protein [Calycanthus floridus var. glaucus]	0	NU4C_VITVI/131-404 PF00361.15;Oxidored_q1;	2e-148	C	GO:0016020.membrane;GO:0009535.chloroplast thylakoid membrane;GO:0042773.ATP synthesis coupled electron transport;GO:0055114.oxidation-reduction process;GO:0009579.thylakoid;GO:0016021.integral to membrane;GO:0048038.quinone binding;GO:0009536.plastid;GO:0016655.oxidoreductase activity. acting on NADH or NADPH. quinone or similar compound as acceptor;GO:0008137.NADH dehydrogenase (ubiquinone) act…	EC:1.6.5.3	K05575	ko00190. Oxidative phosphorylation;
isotig00184	-	-	3180	-	-	-	-	-	-	-	-	A5B3L6_VITVI/1151-1339 PB005310; Pfam-B_5310;	2e-52	-	-	-	-	-
isotig00185	psbK	photosystem II PsbK protein	3181	sp|Q7YJY5|PSBK_CALFG Photosystem II reaction center protein K OS=Calycanthus floridus var. glaucus GN=psbK PE=3 SV=1	1e-29	gnl|CDD|176988 CHL00047. psbK. photosystem II protein K.	4e-31	tr|E9KJ80|E9KJ80_9ORYZ Photosystem II protein K OS=Potamophila parviflora GN=psbK PE=3 SV=1	1e-27	ref|NP_862737.1| photosystem II protein K [Calycanthus floridus var. glaucus] sp|Q7YJY5.1|PSBK_CALFG RecName: Full=Photosystem II reaction center protein K; Short=PSII-K; Flags: Precursor emb|CAD28704.1| PSII K protein [Calycanthus floridus var. glaucus]	5e-28	D3WEL4_LIQST/20-61 PF02533.10;PsbK;	5e-17	-	GO:0009539.photosystem II reaction center;GO:0009523.photosystem II;GO:0009536.plastid;GO:0015979.photosynthesis;GO:0009507.chloroplast;	-	K02712	ko00195. Photosynthesis;
isotig00186	-	-	3181	sp|Q9LT96|Y5977_ARATH Probable leucine-rich repeat receptor-like protein kinase At5g49770 OS=Arabidopsis thaliana GN=At5g49770 PE=2 SV=1	0	gnl|CDD|197583 smart00221. STYKc. Protein kinase; unclassified specificity. Phosphotransferases. The specificity of this class of kinases can not be predicted. Possible dual-specificity Ser/Thr/Tyr kinase.	5e-46	tr|F6HMQ5|F6HMQ5_VITVI Putative uncharacterized protein OS=Vitis vinifera GN=VIT_08s0056g00100 PE=3 SV=1	0	ref|XP_002264658.2| PREDICTED: probable leucine-rich repeat receptor-like protein kinase At5g49770 [Vitis vinifera]	0	C5DB47_VITVI/611-881 PF07714.12;Pkinase_Tyr;	1e-150	T	GO:0032440.2-alkenal reductase [NAD(P)] activity;GO:0016020.membrane;GO:0004709.MAP kinase kinase kinase activity;GO:0016310.phosphorylation;GO:0005524.ATP binding;GO:0004872.receptor activity;GO:0016301.kinase activity;GO:0006468.protein phosphorylation;GO:0055114.oxidation-reduction process;GO:0004674.protein serine/threonine kinase activity;GO:0000166.nucleotide binding;GO:0004672.protein kina…	-	-	-
isotig00187	-	-	3185	-	-	gnl|CDD|130620 TIGR01557. myb_SHAQKYF. myb-like DNA-binding domain. SHAQKYF class. This model describes a DNA-binding domain restricted to (but common in) plant proteins. many of which also contain a response regulator domain. The domain appears related to the Myb-like DNA-binding domain described by Pfam model pfam00249. It is distinguished in part by a well-conserved motif SH[AL]QKY[RF] at the …	1e-22	tr|A5BS05|A5BS05_VITVI Putative uncharacterized protein OS=Vitis vinifera GN=VITISV_035944 PE=4 SV=1	1e-66	emb|CAN81424.1| hypothetical protein VITISV_035944 [Vitis vinifera]	1e-66	D7T987_VITVI/190-241 PF00249.26;Myb_DNA-binding;	3e-22	-	GO:0005634.nucleus;GO:0003677.DNA binding;GO:0006355.regulation of transcription. DNA-dependent;	-	-	-
isotig00188	E3.6.3.6	H+-transporting ATPase	3165	-	-	-	-	tr|I1Q1F0|I1Q1F0_ORYGL Uncharacterized protein OS=Oryza glaberrima PE=4 SV=1	3e-08	-	-	-	-	-	-	EC:3.6.3.6	K01535	ko00190. Oxidative phosphorylation;
isotig00189	-	-	3188	sp|Q94JM3|ARFB_ARATH Auxin response factor 2 OS=Arabidopsis thaliana GN=ARF2 PE=1 SV=2	0	gnl|CDD|191545 pfam06507. Auxin_resp. Auxin response factor. A conserved region of auxin-responsive transcription factors.	2e-37	tr|D7SH69|D7SH69_VITVI Putative uncharacterized protein OS=Vitis vinifera GN=VIT_17s0000g00320 PE=4 SV=1	0	ref|XP_002284543.1| PREDICTED: auxin response factor 2 [Vitis vinifera] emb|CBI15749.3| unnamed protein product [Vitis vinifera]	0	C0PH36_MAIZE/127-229 PF02362.16;B3;	2e-58	-	GO:0005634.nucleus;GO:0003677.DNA binding;GO:0006355.regulation of transcription. DNA-dependent;GO:0009734.auxin mediated signaling pathway;GO:0009725.response to hormone stimulus;GO:0006351.transcription. DNA-dependent;GO:0046983.protein dimerization activity;	-	-	-
isotig00190	EXOC7. EXO70	exocyst complex component 7	3173	-	-	-	-	tr|F6H486|F6H486_VITVI Putative uncharacterized protein OS=Vitis vinifera GN=VIT_14s0068g00250 PE=4 SV=1	0	ref|XP_002280135.2| PREDICTED: uncharacterized protein LOC100261660 [Vitis vinifera]	0	-	-	-	GO:0000145.exocyst;GO:0006887.exocytosis;	-	K07195	ko04910. Insulin signaling pathway;
isotig00191	RPA1. POLR1A	DNA-directed RNA polymerase I subunit RPA1	3167	-	-	-	-	tr|F6HL45|F6HL45_VITVI DNA-directed RNA polymerase OS=Vitis vinifera GN=VIT_08s0007g08090 PE=3 SV=1	0	emb|CBI29879.3| unnamed protein product [Vitis vinifera]	0	D7TI03_VITVI/996-1620 PF04998.12;RNA_pol_Rpb1_5;	1e-167	-	GO:0003899.DNA-directed RNA polymerase activity;GO:0005634.nucleus;GO:0003677.DNA binding;GO:0016779.nucleotidyltransferase activity;GO:0008270.zinc ion binding;GO:0016740.transferase activity;GO:0006351.transcription. DNA-dependent;	EC:2.7.7.6	K02999	ko00230. Purine metabolism;ko00240. Pyrimidine metabolism;ko03020. RNA polymerase;
isotig00192	PPP2R5	protein phosphatase 2 (formerly 2A). regulatory subunit B'	3173	sp|Q9LU89|2A5N_ARATH Serine/threonine protein phosphatase 2A 59 kDa regulatory subunit B' eta isoform OS=Arabidopsis thaliana GN=B'ETA PE=2 SV=1	0	gnl|CDD|190051 pfam01603. B56. Protein phosphatase 2A regulatory B subunit (B56 family). Protein phosphatase 2A (PP2A) is a major intracellular protein phosphatase that regulates multiple aspects of cell growth and metabolism. The ability of this widely distributed heterotrimeric enzyme to act on a diverse array of substrates is largely controlled by the nature of its regulatory B subunit. There …	0	tr|B9HTC9|B9HTC9_POPTR Predicted protein OS=Populus trichocarpa GN=POPTRDRAFT_1089741 PE=4 SV=1	0	ref|XP_002314559.1| predicted protein [Populus trichocarpa] gb|EEF00730.1| predicted protein [Populus trichocarpa]	0	B9IJK7_POPTR/89-502 PF01603.15;B56;	0	T	GO:0008601.protein phosphatase type 2A regulator activity;GO:0007165.signal transduction;GO:0005488.binding;GO:0000159.protein phosphatase type 2A complex;	-	K11584	ko03015. mRNA surveillance pathway;ko04113. Meiosis - yeast;ko04114. Oocyte meiosis;ko04151. PI3K-Akt signaling pathway;ko04310. Wnt signaling pathway;ko04728. Dopaminergic synapse;
isotig00193	-	-	3173	sp|Q5H7P5|EBM_LILLO Mannosylglycoprotein endo-beta-mannosidase OS=Lilium longiflorum GN=EBM PE=1 SV=4	0	-	-	tr|B9I7R8|B9I7R8_POPTR Predicted protein OS=Populus trichocarpa GN=POPTRDRAFT_570830 PE=4 SV=1	0	ref|XP_002319539.1| predicted protein [Populus trichocarpa] gb|EEE95462.1| predicted protein [Populus trichocarpa]	0	B9RF62_RICCO/337-497 PF02836.12;Glyco_hydro_2_C;	1e-89	-	GO:0033947.mannosylglycoprotein endo-beta-mannosidase activity;GO:0008152.metabolic process;GO:0003824.catalytic activity;GO:0016798.hydrolase activity. acting on glycosyl bonds;GO:0004553.hydrolase activity. hydrolyzing O-glycosyl compounds;GO:0043169.cation binding;GO:0016787.hydrolase activity;GO:0005975.carbohydrate metabolic process;	-	-	-
isotig00194	-	-	3168	-	-	-	-	tr|B9S637|B9S637_RICCO Putative uncharacterized protein OS=Ricinus communis GN=RCOM_1063970 PE=4 SV=1	0	ref|XP_002521456.1| conserved hypothetical protein [Ricinus communis] gb|EEF40946.1| conserved hypothetical protein [Ricinus communis]	0	B9GI52_POPTR/772-1828 PB053092; Pfam-B_53092;	0	-	GO:0005488.binding;	-	-	-
isotig00195	ELF2C	eukaryotic translation initiation factor 2C	3168	sp|Q9XGW1|AGO10_ARATH Protein argonaute 10 OS=Arabidopsis thaliana GN=AGO10 PE=2 SV=1	0	gnl|CDD|72942 cd04657. Piwi_ago-like. Piwi_ago-like: PIWI domain. Argonaute-like subfamily. Argonaute is the central component of the RNA-induced silencing complex (RISC) and related complexes. The PIWI domain is the C-terminal portion of Argonaute and consists of two subdomains. one of which provides the 5' anchoring of the guide RNA and the other. the catalytic site for slicing..	0	tr|B9RTJ1|B9RTJ1_RICCO Eukaryotic translation initiation factor 2c. putative OS=Ricinus communis GN=RCOM_0910940 PE=4 SV=1	0	ref|XP_002279408.1| PREDICTED: protein argonaute 10-like [Vitis vinifera]	0	AGO10_ARATH/625-946 PF02171.12;Piwi;	0	-	GO:0006413.translational initiation;GO:0003743.translation initiation factor activity;GO:0003676.nucleic acid binding;	-	K11593	-
isotig00196	CNGF	cyclic nucleotide gated channel. other eukaryote	3170	sp|O65717|CNGC1_ARATH Cyclic nucleotide-gated ion channel 1 OS=Arabidopsis thaliana GN=CNGC1 PE=1 SV=1	0	-	-	tr|E0CUJ3|E0CUJ3_VITVI Putative uncharacterized protein OS=Vitis vinifera GN=VIT_16s0050g02560 PE=4 SV=1	0	ref|XP_002268992.1| PREDICTED: cyclic nucleotide-gated ion channel 1 [Vitis vinifera] emb|CBI22542.3| unnamed protein product [Vitis vinifera]	0	D7MSU7_ARALL/138-403 PF00520.26;Ion_trans;	2e-128	PT	GO:0016020.membrane;GO:0006810.transport;GO:0055085.transmembrane transport;GO:0005216.ion channel activity;GO:0016021.integral to membrane;GO:0006811.ion transport;	-	K05391	ko04626. Plant-pathogen interaction;
isotig00197	-	-	3161	-	-	-	-	-	-	-	-	-	-	-	-	-	-	-
isotig00198	psbC	photosystem II CP43 chlorophyll apoprotein	3166	sp|Q0G9M3|PSBC_LIRTU Photosystem II CP43 chlorophyll apoprotein OS=Liriodendron tulipifera GN=psbC PE=3 SV=1	0	gnl|CDD|176976 CHL00035. psbC. photosystem II 44 kDa protein.	0	tr|G7JG11|G7JG11_MEDTR Photosystem II D2 protein OS=Medicago truncatula GN=MTR_4g051180 PE=3 SV=1	0	ref|XP_003606039.1| Photosystem II CP43 chlorophyll apoprotein [Medicago truncatula] gb|AES88236.1| Photosystem II CP43 chlorophyll apoprotein [Medicago truncatula]	0	Q4G396_EMIHU/29-471 PF00421.14;PSII;	0	-	GO:0016020.membrane;GO:0009772.photosynthetic electron transport in photosystem II;GO:0009521.photosystem;GO:0009535.chloroplast thylakoid membrane;GO:0009523.photosystem II;GO:0045156.electron transporter. transferring electrons within the cyclic electron transport pathway of photosynthesis activity;GO:0018298.protein-chromophore linkage;GO:0009579.thylakoid;GO:0019684.photosynthesis. light reac…	-	K02705	ko00195. Photosynthesis;
isotig00199	-	-	3165	sp|Q9SIW1|BLH7_ARATH BEL1-like homeodomain protein 7 OS=Arabidopsis thaliana GN=BLH7 PE=2 SV=1	1e-114	gnl|CDD|191771 pfam07526. POX. Associated with HOX. The function of this domain is unknown. It is often found in plant proteins associated with pfam00046.	1e-54	tr|F6I1B0|F6I1B0_VITVI Putative uncharacterized protein OS=Vitis vinifera GN=VIT_03s0038g00050 PE=3 SV=1	0	ref|XP_003631586.1| PREDICTED: BEL1-like homeodomain protein 3-like [Vitis vinifera]	0	A5AV94_VITVI/215-362 PF07526.6;POX;	1e-53	K	GO:0005634.nucleus;GO:0003677.DNA binding;GO:0006355.regulation of transcription. DNA-dependent;GO:0043565.sequence-specific DNA binding;GO:0006351.transcription. DNA-dependent;GO:0003700.sequence-specific DNA binding transcription factor activity;	-	-	-
isotig00200	-	-	3157	sp|O60524|NEMF_HUMAN Nuclear export mediator factor NEMF OS=Homo sapiens GN=NEMF PE=1 SV=4	2e-166	-	-	tr|F6H6Z8|F6H6Z8_VITVI Putative uncharacterized protein OS=Vitis vinifera GN=VIT_05s0077g00460 PE=4 SV=1	0	ref|XP_002273922.1| PREDICTED: nuclear export mediator factor Nemf-like [Vitis vinifera]	0	D7SYH0_VITVI/188-535 PF05833.6;FbpA;	2e-171	R	GO:0046872.metal ion binding;GO:0005507.copper ion binding;GO:0008270.zinc ion binding;GO:0048038.quinone binding;GO:0009308.amine metabolic process;GO:0003676.nucleic acid binding;	-	-	-
isotig00201	GSK3B	glycogen synthase kinase 3 beta	3158	-	-	-	-	tr|C0Z256|C0Z256_ARATH AT1G09840 protein OS=Arabidopsis thaliana GN=AT1G09840 PE=2 SV=1	1e-42	dbj|BAH56785.1| AT1G09840 [Arabidopsis thaliana]	1e-42	-	-	-	GO:0050321.tau-protein kinase activity;GO:0016310.phosphorylation;GO:0005524.ATP binding;GO:0016301.kinase activity;GO:0006468.protein phosphorylation;GO:0004674.protein serine/threonine kinase activity;GO:0004672.protein kinase activity;GO:0016740.transferase activity;GO:0016772.transferase activity. transferring phosphorus-containing groups;	EC:2.7.11.26	K03083	ko04012. ErbB signaling pathway;ko04062. Chemokine signaling pathway;ko04110. Cell cycle;ko04151. PI3K-Akt signaling pathway;ko04310. Wnt signaling pathway;ko04340. Hedgehog signaling pathway;ko04360. Axon guidance;ko04510. Focal adhesion;ko04660. T cell receptor signaling pathway;ko04662. B cell receptor signaling pathway;ko04711. Circadian rhythm - fly;ko04722. Neurotrophin signaling pathway;ko…
isotig00202	-	-	3157	-	-	-	-	tr|I1JRD5|I1JRD5_SOYBN Uncharacterized protein OS=Glycine max PE=4 SV=1	9e-45	ref|XP_002284771.2| PREDICTED: protein YIPF1 homolog [Vitis vinifera]	1e-45	B9RF52_RICCO/90-269 PF04893.12;Yip1;	2e-47	-	-	-	-	-
isotig00203	-	-	3140	-	-	-	-	-	-	-	-	-	-	-	-	-	-	-
isotig00204	-	-	3150	-	-	-	-	tr|B9T9M9|B9T9M9_RICCO Putative uncharacterized protein OS=Ricinus communis GN=RCOM_2040550 PE=4 SV=1	3e-14	ref|XP_002534948.1| conserved hypothetical protein [Ricinus communis] gb|EEF27433.1| conserved hypothetical protein [Ricinus communis]	2e-14	-	-	-	-	-	-	-
isotig00205	-	-	3148	-	-	-	-	-	-	-	-	A5BJK2_VITVI/921-1361 PB018272; Pfam-B_18272;	5e-55	-	-	-	-	-
isotig00206	-	-	3151	-	-	gnl|CDD|30088 cd01366. KISc_C_terminal. Kinesin motor domain. KIFC2/KIFC3/ncd-like carboxy-terminal kinesins. Ncd is a spindle motor protein necessary for chromosome segregation in meiosis. KIFC2/KIFC3-like kinesins have been implicated in motility of the Golgi apparatus as well as dentritic and axonal transport in neurons. This catalytic (head) domain has ATPase activity and belongs to the large…	4e-106	tr|B9GLA7|B9GLA7_POPTR Predicted protein (Fragment) OS=Populus trichocarpa GN=POPTRDRAFT_841806 PE=3 SV=1	9e-172	ref|XP_002283784.2| PREDICTED: uncharacterized protein LOC100257047 [Vitis vinifera]	0	B9GXW7_POPTR/108-425 PF00225.18;Kinesin;	3e-128	-	GO:0007018.microtubule-based movement;GO:0005874.microtubule;GO:0005524.ATP binding;GO:0000166.nucleotide binding;GO:0003777.microtubule motor activity;	-	-	-
isotig00207	E2.7.1.-	-	3120	sp|Q6QNL9|KC1_EIMTE Casein kinase I OS=Eimeria tenella PE=2 SV=1	4e-68	-	-	tr|D7SZI3|D7SZI3_VITVI Putative uncharacterized protein OS=Vitis vinifera GN=VIT_05s0049g01240 PE=3 SV=1	4e-101	ref|XP_002285287.2| PREDICTED: casein kinase I isoform delta-like isoform 1 [Vitis vinifera] emb|CBI23660.3| unnamed protein product [Vitis vinifera]	3e-101	D8SH83_SELML/9-311 PF00069.20;Pkinase;	9e-74	-	GO:0016310.phosphorylation;GO:0004674.protein serine/threonine kinase activity;GO:0005524.ATP binding;GO:0016301.kinase activity;GO:0004672.protein kinase activity;GO:0000166.nucleotide binding;GO:0006468.protein phosphorylation;GO:0016740.transferase activity;GO:0016772.transferase activity. transferring phosphorus-containing groups;	-	K00924	-
isotig00208	-	-	3094	-	-	gnl|CDD|206136 pfam13966. zf-RVT. zinc-binding in reverse transcriptase. This domain would appear to be a zinc-binding region of a putative reverse transcriptase.	3e-20	-	-	-	-	-	-	-	-	-	-	-
isotig00209	E3.6.3.8	Ca2+-transporting ATPase	3137	sp|Q9XES1|ECA4_ARATH Calcium-transporting ATPase 4. endoplasmic reticulum-type OS=Arabidopsis thaliana GN=ECA4 PE=2 SV=2	0	gnl|CDD|200073 TIGR01116. ATPase-IIA1_Ca. sarco/endoplasmic reticulum calcium-translocating P-type ATPase. This model describes the P-type ATPase responsible for translocating calcium ions across the endoplasmic reticulum membrane of eukaryotes. and is of particular importance in the sarcoplasmic reticulum of skeletal and cardiac muscle in vertebrates. These pumps transfer Ca2+ from the cytoplasm…	0	tr|F6GTV2|F6GTV2_VITVI Putative uncharacterized protein OS=Vitis vinifera GN=VIT_06s0004g03900 PE=3 SV=1	0	ref|XP_002284552.1| PREDICTED: calcium-transporting ATPase 4. endoplasmic reticulum-type-like [Vitis vinifera]	0	Q8H8W1_ORYSJ/381-747 PF00702.21;Hydrolase;	0	P	GO:0016020.membrane;GO:0005783.endoplasmic reticulum;GO:0005524.ATP binding;GO:0031673.H zone;GO:0016529.sarcoplasmic reticulum;GO:0045988.negative regulation of striated muscle contraction;GO:0006754.ATP biosynthetic process;GO:0005515.protein binding;GO:0016787.hydrolase activity;GO:0000166.nucleotide binding;GO:0031674.I band;GO:0031448.positive regulation of fast-twitch skeletal muscle fiber …	EC:3.6.3.8	K01537	-
isotig00210	-	-	3133	sp|Q5N749|MOR1_ORYSJ Protein MOR1 OS=Oryza sativa subsp. japonica GN=MOR1 PE=2 SV=1	0	-	-	tr|B9T7P5|B9T7P5_RICCO Microtubule associated protein xmap215. putative OS=Ricinus communis GN=RCOM_0214170 PE=4 SV=1	0	ref|XP_002534264.1| microtubule associated protein xmap215. putative [Ricinus communis] gb|EEF28119.1| microtubule associated protein xmap215. putative [Ricinus communis]	0	Q9PT63_XENLA/1251-1457 PF12348.3;CLASP_N;	3e-39	-	GO:0006886.intracellular protein transport;GO:0005622.intracellular;GO:0005488.binding;	-	-	-
isotig00211	-	-	3127	sp|Q9SMY8|FBL15_ARATH F-box/LRR-repeat protein 15 OS=Arabidopsis thaliana GN=FBL15 PE=1 SV=2	0	-	-	tr|F6H3S5|F6H3S5_VITVI Putative uncharacterized protein OS=Vitis vinifera GN=VIT_04s0008g01890 PE=4 SV=1	0	emb|CBI20722.3| unnamed protein product [Vitis vinifera]	0	D7M986_ARALL/194-239 PF12937.2;F-box-like;	5e-19	R	GO:0016020.membrane;	-	-	-
isotig00212	-	-	3119	-	-	gnl|CDD|191330 pfam05641. Agenet. Agenet domain. This domain is related to the TUDOR domain pfam00567. The function of the agenet domain is unknown. This family currently only matches one of the two Agenet domains in the FMR proteins.	4e-10	-	-	-	-	A5CBI0_VITVI/1951-2320 PB026901; Pfam-B_26901;	2e-58	-	-	-	-	-
isotig00213	EHMT	euchromatic histone-lysine N-methyltransferase	3132	sp|Q8VZ17|SUVH6_ARATH Histone-lysine N-methyltransferase. H3 lysine-9 specific SUVH6 OS=Arabidopsis thaliana GN=SUVH6 PE=2 SV=2	0	gnl|CDD|202142 pfam02182. YDG_SRA. YDG/SRA domain. The function of this domain is unknown. it contains a conserved motif YDG after which it has been named.	9e-67	tr|F6HJQ3|F6HJQ3_VITVI Putative uncharacterized protein OS=Vitis vinifera GN=VIT_00s0309g00020 PE=3 SV=1	0	ref|XP_003635220.1| PREDICTED: uncharacterized protein LOC100242100 [Vitis vinifera]	0	A5BGK9_VITVI/665-825 PF02182.12;YDG_SRA;	4e-66	BK	GO:0042393.histone binding;GO:0005634.nucleus;GO:0008168.methyltransferase activity;GO:0005694.chromosome;GO:0034968.histone lysine methylation;GO:0008270.zinc ion binding;GO:0016740.transferase activity;GO:0032259.methylation;GO:0018024.histone-lysine N-methyltransferase activity;	EC:2.1.1.43	K11420	ko00310. Lysine degradation;
isotig00214	-	-	3116	sp|Q8GYL9|BRXL2_ARATH Protein Brevis radix-like 2 OS=Arabidopsis thaliana GN=BRXL2 PE=2 SV=1	7e-155	-	-	tr|D7TZU7|D7TZU7_VITVI Putative uncharacterized protein OS=Vitis vinifera GN=VIT_09s0002g01540 PE=4 SV=1	0	ref|XP_002276168.1| PREDICTED: protein Brevis radix-like 2 isoform 2 [Vitis vinifera] emb|CBI35893.3| unnamed protein product [Vitis vinifera]	0	B9SSM7_RICCO/114-457 PF07946.9;DUF1682;	9e-105	-	-	-	-	-
isotig00215	-	-	3128	-	-	-	-	-	-	-	-	-	-	-	-	-	-	-
isotig00216	DDX46. PRP5	ATP-dependent RNA helicase DDX46/PRP5	3121	sp|Q8H0U8|RH42_ARATH DEAD-box ATP-dependent RNA helicase 42 OS=Arabidopsis thaliana GN=RH42 PE=1 SV=2	0	gnl|CDD|28928 cd00268. DEADc. DEAD-box helicases. A diverse family of proteins involved in ATP-dependent RNA unwinding. needed in a variety of cellular processes including splicing. ribosome biogenesis and RNA degradation. The name derives from the sequence of the Walker B motif (motif II). This domain contains the ATP- binding region..	5e-62	tr|B9SW84|B9SW84_RICCO Dead box ATP-dependent RNA helicase. putative OS=Ricinus communis GN=RCOM_0075460 PE=3 SV=1	0	ref|XP_002530253.1| dead box ATP-dependent RNA helicase. putative [Ricinus communis] gb|EEF32123.1| dead box ATP-dependent RNA helicase. putative [Ricinus communis]	0	C5YHD5_SORBI/461-635 PF00270.24;DEAD;	1e-96	-	GO:0016787.hydrolase activity;GO:0005524.ATP binding;GO:0000166.nucleotide binding;GO:0004386.helicase activity;GO:0008026.ATP-dependent helicase activity;GO:0003676.nucleic acid binding;	EC:3.6.4.13	K12811	ko03040. Spliceosome;
isotig00217	-	-	3122	-	-	-	-	tr|F6I4A5|F6I4A5_VITVI Putative uncharacterized protein OS=Vitis vinifera GN=VIT_05s0062g01180 PE=4 SV=1	0	emb|CBI39449.3| unnamed protein product [Vitis vinifera]	0	B9SP38_RICCO/150-466 PF08506.5;Cse1;	5e-168	YU	GO:0006886.intracellular protein transport;GO:0008565.protein transporter activity;GO:0005622.intracellular;GO:0005488.binding;	-	-	-
isotig00218	HNRNPR	heterogeneous nuclear ribonucleoprotein R	3117	-	-	-	-	tr|F6HKL9|F6HKL9_VITVI Putative uncharacterized protein OS=Vitis vinifera GN=VIT_08s0007g03200 PE=4 SV=1	4e-159	emb|CBI28315.3| unnamed protein product [Vitis vinifera]	3e-160	D7TJ78_VITVI/174-245 PF00076.17;RRM_1;	1e-33	AJ	GO:0000166.nucleotide binding;GO:0003676.nucleic acid binding;	-	K13161	-
isotig00219	-	-	3111	sp|P43311|PPO_VITVI Polyphenol oxidase. chloroplastic OS=Vitis vinifera PE=1 SV=1	4e-146	-	-	tr|A5AZ52|A5AZ52_VITVI Putative uncharacterized protein OS=Vitis vinifera GN=VITISV_035472 PE=4 SV=1	4e-141	sp|P43311.1|PPO_VITVI RecName: Full=Polyphenol oxidase. chloroplastic; Short=PPO; AltName: Full=Catechol oxidase; Flags: Precursor pir||S52629 catechol oxidase (EC 1.10.3.1) precursor - grape emb|CAA81798.1| polyphenol oxidase [Vitis vinifera]	1e-144	A2Q4Q4_MEDTR/170-381 PF00264.15;Tyrosinase;	6e-70	U	GO:0015671.oxygen transport;GO:0006810.transport;GO:0008152.metabolic process;GO:0009579.thylakoid;GO:0055114.oxidation-reduction process;GO:0004097.catechol oxidase activity;GO:0046872.metal ion binding;GO:0009543.chloroplast thylakoid lumen;GO:0009536.plastid;GO:0005344.oxygen transporter activity;GO:0016491.oxidoreductase activity;GO:0009507.chloroplast;	-	-	-
isotig00220	-	-	3101	-	-	-	-	-	-	-	-	-	-	-	-	-	-	-
isotig00221	CHAF1A	chromatin assembly factor 1 subunit A	3100	-	-	gnl|CDD|204866 pfam12253. CAF1A. Chromatin assembly factor 1 subunit A. The CAF-1 or chromatin assembly factor-1 consists of three subunits. and this is the first. or A. The A domain is uniquely required for the progression of S phase in mouse cells. independent of its ability to promote histone deposition but dependent on its ability to interact with HP1 - heterochromatin protein 1-rich heteroch…	3e-10	tr|A5C513|A5C513_VITVI Putative uncharacterized protein OS=Vitis vinifera GN=VITISV_008038 PE=4 SV=1	2e-162	emb|CAN77600.1| hypothetical protein VITISV_008038 [Vitis vinifera]	2e-162	D7ST05_VITVI/3-253 PB001253; Pfam-B_1253;	2e-60	B	-	-	K10750	-
isotig00222	-	-	3091	-	-	-	-	-	-	-	-	-	-	-	-	-	-	-
isotig00223	PCF11	pre-mRNA cleavage complex 2 protein Pcf11	3105	-	-	-	-	-	-	-	-	D7TJ23_VITVI/861-1043 PB000164; Pfam-B_164;	2e-62	-	-	-	K14400	ko03015. mRNA surveillance pathway;
isotig00224	-	-	3096	-	-	gnl|CDD|99894 cd05162. PWWP. The PWWP domain. named for a conserved Pro-Trp-Trp-Pro motif. is a small domain consisting of 100-150 amino acids. The PWWP domain is found in numerous proteins that are involved in cell division. growth and differentiation. Most PWWP-domain proteins seem to be nuclear. often DNA-binding. proteins that function as transcription factors regulating a variety of developm…	2e-16	-	-	-	-	C5YZC0_SORBI/243-318 PF00855.12;PWWP;	2e-26	-	-	-	-	-
isotig00225	-	-	3086	sp|C0LGG9|Y5344_ARATH Probable LRR receptor-like serine/threonine-protein kinase At1g53440 OS=Arabidopsis thaliana GN=At1g53440 PE=1 SV=2	0	gnl|CDD|197581 smart00219. TyrKc. Tyrosine kinase. catalytic domain. Phosphotransferases. Tyrosine-specific kinase subfamily.	1e-54	tr|E0CS43|E0CS43_VITVI Putative uncharacterized protein OS=Vitis vinifera GN=VIT_19s0014g00680 PE=4 SV=1	0	-	-	E0CS43_VITVI/660-931 PF07714.12;Pkinase_Tyr;	3e-162	T	GO:0005524.ATP binding;GO:0004674.protein serine/threonine kinase activity;GO:0004672.protein kinase activity;GO:0006468.protein phosphorylation;GO:0016772.transferase activity. transferring phosphorus-containing groups;	-	-	-
isotig00226	CENPE	centromeric protein E	3089	-	-	gnl|CDD|30096 cd01374. KISc_CENP_E. Kinesin motor domain. CENP-E/KIP2-like subgroup. involved in chromosome movement and/or spindle elongation during mitosis. This catalytic (head) domain has ATPase activity and belongs to the larger group of P-loop NTPases. Kinesins are microtubule-dependent molecular motors that play important roles in intracellular transport and in cell division. In most kines…	8e-129	tr|F2DL92|F2DL92_HORVD Predicted protein OS=Hordeum vulgare var. distichum PE=2 SV=1	0	dbj|BAJ95863.1| predicted protein [Hordeum vulgare subsp. vulgare]	0	A5AQK6_VITVI/30-346 PF00225.18;Kinesin;	0	-	GO:0007018.microtubule-based movement;GO:0005874.microtubule;GO:0005524.ATP binding;GO:0000166.nucleotide binding;GO:0003777.microtubule motor activity;	-	K11498	-
isotig00227	-	-	3073	-	-	-	-	-	-	-	-	-	-	-	-	-	-	-
isotig00228	-	-	3092	-	-	-	-	tr|F6HE13|F6HE13_VITVI Putative uncharacterized protein OS=Vitis vinifera GN=VIT_05s0020g00410 PE=4 SV=1	0	ref|XP_002274451.2| PREDICTED: uncharacterized protein LOC100258011 [Vitis vinifera]	0	D7T654_VITVI/3333-3647 PF06650.7;DUF1162;	5e-117	-	GO:0008104.protein localization;	-	-	-
isotig00229	-	-	3086	-	-	-	-	-	-	-	-	-	-	-	-	-	-	-
isotig00230	-	-	3076	-	-	-	-	-	-	-	-	-	-	-	-	-	-	-
isotig00231	CPK	calcium-dependent protein kinase	3086	sp|Q42438|CDPK8_ARATH Calcium-dependent protein kinase 8 OS=Arabidopsis thaliana GN=CPK8 PE=1 SV=1	0	gnl|CDD|197582 smart00220. S_TKc. Serine/Threonine protein kinases. catalytic domain. Phosphotransferases. Serine or threonine-specific kinase subfamily.	2e-87	tr|F6HL04|F6HL04_VITVI Putative uncharacterized protein OS=Vitis vinifera GN=VIT_08s0007g08300 PE=4 SV=1	0	ref|XP_002283549.2| PREDICTED: calcium-dependent protein kinase 32-like isoform 1 [Vitis vinifera]	0	C9WVP5_GOSHI/59-317 PF00069.20;Pkinase;	4e-155	T	GO:0016310.phosphorylation;GO:0005524.ATP binding;GO:0016301.kinase activity;GO:0006468.protein phosphorylation;GO:0004674.protein serine/threonine kinase activity;GO:0000166.nucleotide binding;GO:0004672.protein kinase activity;GO:0004683.calmodulin-dependent protein kinase activity;GO:0005509.calcium ion binding;GO:0016740.transferase activity;GO:0016772.transferase activity. transferring phosp…	EC:2.7.11.1	K13412	ko04626. Plant-pathogen interaction;ko05145. Toxoplasmosis;
isotig00232	-	-	3077	-	-	-	-	tr|D7U8S3|D7U8S3_VITVI Putative uncharacterized protein OS=Vitis vinifera GN=VIT_08s0032g01140 PE=4 SV=1	0	ref|XP_002263641.2| PREDICTED: trafficking protein particle complex subunit 8-like [Vitis vinifera]	0	D7U8S3_VITVI/139-499 PF12739.2;TRAPPC-Trs85;	4e-117	-	GO:0005488.binding;	-	-	-
isotig00233	-	-	3075	sp|P54697|MYOJ_DICDI Myosin-J heavy chain OS=Dictyostelium discoideum GN=myoJ PE=4 SV=2	6e-73	-	-	tr|F6HGV3|F6HGV3_VITVI Putative uncharacterized protein OS=Vitis vinifera GN=VIT_11s0016g01710 PE=4 SV=1	0	ref|XP_002274978.2| PREDICTED: myosin-H heavy chain-like [Vitis vinifera]	0	-	-	-	GO:0003779.actin binding;GO:0005524.ATP binding;GO:0016459.myosin complex;GO:0003774.motor activity;GO:0000166.nucleotide binding;	-	-	-
isotig00234	DNM	dynamin GTPase	3074	sp|Q9SE83|DRP2A_ARATH Dynamin-2A OS=Arabidopsis thaliana GN=DRP2A PE=1 SV=2	0	-	-	tr|D7SN01|D7SN01_VITVI Putative uncharacterized protein OS=Vitis vinifera GN=VIT_18s0089g00350 PE=3 SV=1	0	ref|XP_002271285.1| PREDICTED: dynamin-2B [Vitis vinifera] emb|CBI17030.3| unnamed protein product [Vitis vinifera]	0	Q5DMX3_CUCME/258-520 PF01031.15;Dynamin_M;	6e-147	-	GO:0006184.GTP catabolic process;GO:0000166.nucleotide binding;GO:0005525.GTP binding;GO:0003924.GTPase activity;	EC:3.6.5.5	K01528	ko04144. Endocytosis;ko04666. Fc gamma R-mediated phagocytosis;ko04721. Synaptic vesicle cycle;ko04961. Endocrine and other factor-regulated calcium reabsorption;ko05100. Bacterial invasion of epithelial cells;
isotig00235	-	-	3074	sp|Q9M667|RPP13_ARATH Disease resistance protein RPP13 OS=Arabidopsis thaliana GN=RPP13 PE=2 SV=2	6e-97	gnl|CDD|201512 pfam00931. NB-ARC. NB-ARC domain.	2e-68	tr|F6I621|F6I621_VITVI Putative uncharacterized protein OS=Vitis vinifera GN=VIT_15s0046g02750 PE=4 SV=1	4e-161	ref|XP_003633887.1| PREDICTED: probable disease resistance RPP8-like protein 4-like [Vitis vinifera]	7e-171	D7UC90_VITVI/171-457 PF00931.17;NB-ARC;	3e-73	-	GO:0005524.ATP binding;GO:0006952.defense response;GO:0006915.apoptotic process;	-	-	-
isotig00236	NRD1	nardilysin	3069	sp|Q24K02|IDE_BOVIN Insulin-degrading enzyme OS=Bos taurus GN=IDE PE=2 SV=1	2e-164	gnl|CDD|31228 COG1025. Ptr. Secreted/periplasmic Zn-dependent peptidases. insulinase-like [Posttranslational modification. protein turnover. chaperones].	0	tr|D7SJJ6|D7SJJ6_VITVI Putative uncharacterized protein OS=Vitis vinifera GN=VIT_06s0004g07990 PE=3 SV=1	0	emb|CBI15822.3| unnamed protein product [Vitis vinifera]	0	B9I6V5_POPTR/253-437 PF05193.16;Peptidase_M16_C;	6e-86	O	GO:0046872.metal ion binding;GO:0006508.proteolysis;GO:0004222.metalloendopeptidase activity;GO:0008270.zinc ion binding;GO:0003824.catalytic activity;	EC:3.4.24.61	K01411	-
isotig00237	-	-	3075	sp|Q94AI7|TPL_ARATH Protein TOPLESS OS=Arabidopsis thaliana GN=TPL PE=1 SV=1	0	-	-	tr|D7T7T3|D7T7T3_VITVI Putative uncharacterized protein OS=Vitis vinifera GN=VIT_16s0039g02410 PE=4 SV=1	0	ref|XP_002275116.1| PREDICTED: protein TOPLESS [Vitis vinifera] emb|CBI26554.3| unnamed protein product [Vitis vinifera]	0	A9SP06_PHYPA/1-291 PB000107; Pfam-B_107;	1e-166	-	-	-	-	-
isotig00238	CALS	callose synthase	3072	sp|Q9SJM0|CALSA_ARATH Callose synthase 10 OS=Arabidopsis thaliana GN=CALS10 PE=2 SV=5	0	-	-	tr|B9RAN8|B9RAN8_RICCO Transferase. transferring glycosyl groups. putative OS=Ricinus communis GN=RCOM_1507480 PE=4 SV=1	0	ref|XP_002511263.1| transferase. transferring glycosyl groups. putative [Ricinus communis] gb|EEF51865.1| transferase. transferring glycosyl groups. putative [Ricinus communis]	0	B9FR59_ORYSJ/945-1728 PF02364.10;Glucan_synthase;	0	M	GO:0016020.membrane;GO:0016757.transferase activity. transferring glycosyl groups;GO:0006075.(1->3)-beta-D-glucan biosynthetic process;GO:0003843.1.3-beta-D-glucan synthase activity;GO:0016740.transferase activity;GO:0000148.1.3-beta-D-glucan synthase complex;	EC:2.4.1.-	K11000	-
isotig00239	-	-	3065	sp|Q8TGM7|ART2_YEAST Putative uncharacterized protein ART2 OS=Saccharomyces cerevisiae (strain ATCC 204508 / S288c) GN=ART2 PE=5 SV=1	1e-18	-	-	tr|G7K0D7|G7K0D7_MEDTR Putative uncharacterized protein (Fragment) OS=Medicago truncatula GN=MTR_5g051050 PE=4 SV=1	2e-178	-	-	B6SQP7_MAIZE/1-97 PB110727; Pfam-B_110727;	2e-52	-	-	-	-	-
isotig00240	CWC22	pre-mRNA-splicing factor CWC22	3067	sp|Q08C72|CWC22_DANRE Pre-mRNA-splicing factor CWC22 homolog OS=Danio rerio GN=cwc22 PE=2 SV=1	0	-	-	tr|I1M094|I1M094_SOYBN Uncharacterized protein OS=Glycine max PE=4 SV=1	0	ref|XP_002265479.1| PREDICTED: pre-mRNA-splicing factor CWC22 homolog [Vitis vinifera]	0	A7WP99_ORYSI/236-419 PF02854.14;MIF4G;	9e-99	R	GO:0006397.mRNA processing;GO:0016070.RNA metabolic process;GO:0005634.nucleus;GO:0005681.spliceosomal complex;GO:0008380.RNA splicing;GO:0005737.cytoplasm;GO:0005488.binding;	-	K13100	-
isotig00241	-	-	3067	sp|Q42371|ERECT_ARATH LRR receptor-like serine/threonine-protein kinase ERECTA OS=Arabidopsis thaliana GN=ERECTA PE=1 SV=1	0	-	-	tr|D7STX8|D7STX8_VITVI Putative uncharacterized protein OS=Vitis vinifera GN=VIT_04s0008g01970 PE=3 SV=1	0	ref|XP_002280069.1| PREDICTED: LRR receptor-like serine/threonine-protein kinase ERECTA [Vitis vinifera] emb|CBI20727.3| unnamed protein product [Vitis vinifera]	0	B9HD00_POPTR/16-281 PF00069.20;Pkinase;	2e-148	T	GO:0032440.2-alkenal reductase [NAD(P)] activity;GO:0016020.membrane;GO:0016310.phosphorylation;GO:0005524.ATP binding;GO:0016301.kinase activity;GO:0006468.protein phosphorylation;GO:0055114.oxidation-reduction process;GO:0004674.protein serine/threonine kinase activity;GO:0000166.nucleotide binding;GO:0004672.protein kinase activity;GO:0016021.integral to membrane;GO:0016740.transferase activit…	-	-	-
isotig00242	-	-	3065	-	-	-	-	-	-	-	-	-	-	-	-	-	-	-
isotig00243	ARR-B	two-component response regulator ARR-B family	3048	sp|P62598|ARR12_ARATH Two-component response regulator ARR12 OS=Arabidopsis thaliana GN=ARR12 PE=2 SV=2	4e-126	-	-	tr|F6GZ31|F6GZ31_VITVI Putative uncharacterized protein OS=Vitis vinifera GN=VIT_11s0206g00060 PE=4 SV=1	0	ref|XP_002270833.2| PREDICTED: two-component response regulator ARR12-like [Vitis vinifera]	0	F2DIP2_HORVD/24-135 PF00072.19;Response_reg;	5e-59	-	GO:0005634.nucleus;GO:0003677.DNA binding;GO:0000160.two-component signal transduction system (phosphorelay);GO:0006355.regulation of transcription. DNA-dependent;GO:0000156.two-component response regulator activity;	-	K14491	ko04075. Plant hormone signal transduction;
isotig00244	PSMD2. RPN1	26S proteasome regulatory subunit N1	3031	sp|Q9SIV2|RPN1A_ARATH 26S proteasome non-ATPase regulatory subunit 2 1A OS=Arabidopsis thaliana GN=RPN1A PE=1 SV=2	0	-	-	tr|E0CTI4|E0CTI4_VITVI Putative uncharacterized protein OS=Vitis vinifera GN=VIT_12s0028g03130 PE=4 SV=1	0	ref|XP_002277029.1| PREDICTED: 26S proteasome non-ATPase regulatory subunit 2 1A [Vitis vinifera] emb|CBI21899.3| unnamed protein product [Vitis vinifera]	0	E0CTI4_VITVI/704-738 PF01851.17;PC_rep;	2e-11	O	GO:0000502.proteasome complex;GO:0042176.regulation of protein catabolic process;GO:0030234.enzyme regulator activity;GO:0050790.regulation of catalytic activity;GO:0005488.binding;	-	K03028	ko03050. Proteasome;ko05169. Epstein-Barr virus infection;
isotig00245	katE. CAT. catB. srpA	catalase	3043	sp|O24339|CATA_SOLAP Catalase OS=Soldanella alpina PE=2 SV=1	0	gnl|CDD|178219 PLN02609. PLN02609. catalase.	0	tr|G9JJS6|G9JJS6_ZIZJJ Catalase OS=Ziziphus jujuba PE=2 SV=1	0	gb|AET97564.1| catalase [Ziziphus jujuba]	0	Q9SDS9_ZANAE/18-401 PF00199.14;Catalase;	0	P	GO:0020037.heme binding;GO:0005506.iron ion binding;GO:0005777.peroxisome;GO:0055114.oxidation-reduction process;GO:0006979.response to oxidative stress;GO:0046872.metal ion binding;GO:0004096.catalase activity;GO:0004601.peroxidase activity;GO:0042744.hydrogen peroxide catabolic process;GO:0016491.oxidoreductase activity;	EC:1.11.1.6	K03781	ko00380. Tryptophan metabolism;ko00630. Glyoxylate and dicarboxylate metabolism;ko00680. Methane metabolism;ko04146. Peroxisome;ko05014. Amyotrophic lateral sclerosis (ALS);
isotig00246	-	-	3034	-	-	-	-	-	-	-	-	-	-	-	-	-	-	-
isotig00247	NRPE1	DNA-directed RNA polymerase V subunit 1	3040	sp|Q5D869|NRPE1_ARATH DNA-directed RNA polymerase E subunit 1 OS=Arabidopsis thaliana GN=NRPE1 PE=1 SV=1	9e-162	gnl|CDD|132724 cd02737. RNAP_IV_NRPD1_C. Largest subunit (NRPD1) of Higher plant RNA polymerase IV. C-terminal domain. Higher plants have five multi-subunit nuclear RNA polymerases: RNAP I. RNAP II and RNAP III. which are essential for viability; plus the two isoforms of the non-essential polymerase RNAP IV (IVa and IVb). which specialize in small RNA-mediated gene silencing pathways. RNAP IVa an…	9e-101	tr|B9GWY0|B9GWY0_POPTR Predicted protein (Fragment) OS=Populus trichocarpa GN=POPTRDRAFT_758152 PE=4 SV=1	0	ref|XP_002303926.1| predicted protein [Populus trichocarpa] gb|EEE78905.1| predicted protein [Populus trichocarpa]	0	-	-	-	GO:0003899.DNA-directed RNA polymerase activity;GO:0003677.DNA binding;GO:0005507.copper ion binding;GO:0016779.nucleotidyltransferase activity;GO:0016740.transferase activity;GO:0006351.transcription. DNA-dependent;GO:0048038.quinone binding;GO:0009308.amine metabolic process;	EC:2.7.7.6	K16251	-
isotig00248	DNAJC14	DnaJ homolog subfamily C member 14	3037	-	-	gnl|CDD|201096 pfam00226. DnaJ. DnaJ domain. DnaJ domains (J-domains) are associated with hsp70 heat-shock system and it is thought that this domain mediates the interaction. DnaJ-domain is therefore part of a chaperone (protein folding) system. The T-antigens. although not in Prosite are confirmed as DnaJ containing domains from literature.	1e-17	tr|B9SVD0|B9SVD0_RICCO Heat shock protein binding protein. putative OS=Ricinus communis GN=RCOM_0564980 PE=4 SV=1	0	ref|XP_002529949.1| heat shock protein binding protein. putative [Ricinus communis] gb|EEF32426.1| heat shock protein binding protein. putative [Ricinus communis]	0	B9NAB6_POPTR/100-273 PB001192; Pfam-B_1192;	7e-76	O	GO:0006457.protein folding;GO:0051082.unfolded protein binding;GO:0031072.heat shock protein binding;GO:0006950.response to stress;	-	K09534	-
isotig00249	EZH	enhancer of zeste	3023	sp|Q8S4P4|EZ3_MAIZE Histone-lysine N-methyltransferase EZ3 OS=Zea mays GN=EZ3 PE=2 SV=1	0	gnl|CDD|197649 smart00317. SET. SET (Su(var)3-9. Enhancer-of-zeste. Trithorax) domain. Putative methyl transferase. based on outlier plant homologues.	1e-32	tr|F6HZA1|F6HZA1_VITVI Putative uncharacterized protein OS=Vitis vinifera GN=VIT_07s0005g01490 PE=4 SV=1	0	ref|XP_002270605.1| PREDICTED: histone-lysine N-methyltransferase EZA1-like [Vitis vinifera]	0	B9I9I5_POPTR/30-646 PB000239; Pfam-B_239;	0	K	GO:0005634.nucleus;GO:0003677.DNA binding;GO:0006355.regulation of transcription. DNA-dependent;GO:0008168.methyltransferase activity;GO:0006351.transcription. DNA-dependent;GO:0034968.histone lysine methylation;GO:0016740.transferase activity;GO:0032259.methylation;GO:0018024.histone-lysine N-methyltransferase activity;	EC:2.1.1.43	K11430	-
isotig00250	-	-	3027	-	-	gnl|CDD|203291 pfam05623. DUF789. Protein of unknown function (DUF789). This family consists of several plant proteins of unknown function.	7e-57	-	-	-	-	B9H283_POPTR/792-1123 PF05623.7;DUF789;	4e-86	-	-	-	-	-
isotig00251	-	-	3017	sp|Q9ZW07|PUM1_ARATH Pumilio homolog 1 OS=Arabidopsis thaliana GN=APUM1 PE=2 SV=1	0	gnl|CDD|153420 cd07920. Pumilio. Pumilio-family RNA binding domain. Puf repeats (also labelled PUM-HD or Pumilio homology domain) mediate sequence specific RNA binding in fly Pumilio. worm FBF-1 and FBF-2. and many other proteins such as vertebrate Pumilio. These proteins function as translational repressors in early embryonic development by binding to sequences in the 3' UTR of target mRNAs. suc…	5e-170	tr|F6HNV5|F6HNV5_VITVI Putative uncharacterized protein OS=Vitis vinifera GN=VIT_13s0019g02000 PE=4 SV=1	0	ref|XP_002283191.1| PREDICTED: pumilio homolog 1-like [Vitis vinifera]	0	A5BN72_VITVI/275-703 PF07990.7;NABP;	6e-149	J	GO:0003723.RNA binding;GO:0005488.binding;	-	-	-
isotig00252	ATPF1B. atpD	F-type H+-transporting ATPase subunit beta	3044	sp|Q09G39|ATPB_PLAOC ATP synthase subunit beta. chloroplastic OS=Platanus occidentalis GN=atpB PE=3 SV=1	0	gnl|CDD|177000 CHL00060. atpB. ATP synthase CF1 beta subunit.	0	tr|G0WVM9|G0WVM9_9MAGN ATP synthase subunit beta. chloroplastic OS=Magnolia kwangsiensis GN=atpB PE=3 SV=1	0	gb|AEM65225.1| AtpB [Magnolia denudata]	0	O98784_DENRI/133-354 PF00006.20;ATP-synt_ab;	3e-141	C	GO:0046034.ATP metabolic process;GO:0016020.membrane;GO:0009535.chloroplast thylakoid membrane;GO:0005524.ATP binding;GO:0042777.plasma membrane ATP synthesis coupled proton transport;GO:0006754.ATP biosynthetic process;GO:0016787.hydrolase activity;GO:0000166.nucleotide binding;GO:0017111.nucleoside-triphosphatase activity;GO:0015992.proton transport;GO:0046961.proton-transporting ATPase activit…	EC:3.6.3.14	K02112	ko00190. Oxidative phosphorylation;ko00195. Photosynthesis;
isotig00253	LOX2S	lipoxygenase	3019	sp|Q9CAG3|LOX6_ARATH Lipoxygenase 6. choloroplastic OS=Arabidopsis thaliana GN=LOX6 PE=1 SV=1	0	gnl|CDD|177940 PLN02305. PLN02305. lipoxygenase.	0	tr|I1KS01|I1KS01_SOYBN Uncharacterized protein OS=Glycine max GN=Gma.35522 PE=4 SV=1	0	ref|XP_003531186.1| PREDICTED: lipoxygenase 6. choloroplastic-like [Glycine max]	0	B9HTA4_POPTR/136-809 PF00305.14;Lipoxygenase;	0	-	GO:0016702.oxidoreductase activity. acting on single donors with incorporation of molecular oxygen. incorporation of two atoms of oxygen;GO:0005506.iron ion binding;GO:0055114.oxidation-reduction process;GO:0046872.metal ion binding;GO:0006633.fatty acid biosynthetic process;GO:0031408.oxylipin biosynthetic process;GO:0008610.lipid biosynthetic process;GO:0016165.lipoxygenase activity;GO:0016491.…	EC:1.13.11.12	K00454	ko00591. Linoleic acid metabolism;ko00592. alpha-Linolenic acid metabolism;
isotig00254	-	-	3003	-	-	-	-	-	-	-	-	-	-	-	-	-	-	-
isotig00255	-	-	2999	sp|P09617|THN5_HORVU Leaf-specific thionin OS=Hordeum vulgare GN=THI1.5 PE=2 SV=2	3e-31	gnl|CDD|201152 pfam00321. Thionin. Plant thionin.	7e-24	tr|Q43225|Q43225_TULGE Thionin class 1 (Precursor) OS=Tulipa gesneriana GN=Thi1-2 PE=4 SV=1	2e-35	emb|CAA57351.1| Thionin class 1 [Tulipa gesneriana]	2e-35	Q9S9A0_VISAL/27-72 PF00321.12;Thionin;	6e-21	-	GO:0006952.defense response;GO:0005576.extracellular region;	-	-	-
isotig00256	-	-	3003	sp|Q96WV6|YHU2_SCHPO Uncharacterized threonine-rich GPI-anchored glycoprotein PJ4664.02 OS=Schizosaccharomyces pombe (strain 972 / ATCC 24843) GN=SPBPJ4664.02 PE=2 SV=1	4e-11	-	-	tr|F6HEL5|F6HEL5_VITVI Putative uncharacterized protein OS=Vitis vinifera GN=VIT_19s0090g01430 PE=4 SV=1	1e-170	-	-	D7T856_VITVI/847-1155 PB077134; Pfam-B_77134;	5e-16	-	GO:0016020.membrane;GO:0046872.metal ion binding;GO:0005509.calcium ion binding;GO:0016021.integral to membrane;GO:0008270.zinc ion binding;	-	-	-
isotig00257	-	-	2994	-	-	-	-	-	-	-	-	-	-	-	-	-	-	-
isotig00258	-	-	3004	sp|Q45FA5|SRPK_PHYPO Serine/threonine-protein kinase SRPK OS=Physarum polycephalum PE=1 SV=1	3e-89	-	-	tr|D7SWB3|D7SWB3_VITVI Putative uncharacterized protein OS=Vitis vinifera GN=VIT_07s0031g02130 PE=3 SV=1	0	ref|XP_002277212.1| PREDICTED: serine/threonine-protein kinase SRPK2 [Vitis vinifera] emb|CBI21562.3| unnamed protein product [Vitis vinifera]	0	D7SWB3_VITVI/38-412 PF00069.20;Pkinase;	0	T	GO:0016310.phosphorylation;GO:0005634.nucleus;GO:0005524.ATP binding;GO:0016301.kinase activity;GO:0006468.protein phosphorylation;GO:0004674.protein serine/threonine kinase activity;GO:0000166.nucleotide binding;GO:0004672.protein kinase activity;GO:0016740.transferase activity;GO:0016772.transferase activity. transferring phosphorus-containing groups;	-	-	-
isotig00259	glgB	1.4-alpha-glucan branching enzyme	2985	sp|Q9LZS3|GLGB2_ARATH 1.4-alpha-glucan-branching enzyme 2-2. chloroplastic/amyloplastic OS=Arabidopsis thaliana GN=SBE2.2 PE=1 SV=1	0	gnl|CDD|178066 PLN02447. PLN02447. 1.4-alpha-glucan-branching enzyme.	0	tr|B9MTP9|B9MTP9_POPTR Predicted protein OS=Populus trichocarpa GN=POPTRDRAFT_589574 PE=4 SV=1	0	ref|XP_002326414.1| predicted protein [Populus trichocarpa] gb|EEE72084.1| predicted protein [Populus trichocarpa]	0	Q40663_ORYSA/335-628 PF00128.19;Alpha-amylase;	0	G	GO:0009501.amyloplast;GO:0003844.1.4-alpha-glucan branching enzyme activity;GO:0003824.catalytic activity;GO:0019252.starch biosynthetic process;GO:0004553.hydrolase activity. hydrolyzing O-glycosyl compounds;GO:0005978.glycogen biosynthetic process;GO:0043169.cation binding;GO:0016757.transferase activity. transferring glycosyl groups;GO:0005975.carbohydrate metabolic process;GO:0016740.transfer…	EC:2.4.1.18	K00700	ko00500. Starch and sucrose metabolism;
isotig00260	-	-	2990	-	-	gnl|CDD|190526 pfam03108. DBD_Tnp_Mut. MuDR family transposase. This region is found in plant proteins that are presumed to be the transposases for Mutator transposable elements. These transposons contain two ORFs. The molecular function of this region is unknown.	4e-19	tr|A5C4J5|A5C4J5_VITVI Putative uncharacterized protein OS=Vitis vinifera GN=VIT_14s0081g00330 PE=4 SV=1	0	ref|XP_002262784.1| PREDICTED: uncharacterized protein LOC100258751 [Vitis vinifera] emb|CAN83921.1| hypothetical protein VITISV_011842 [Vitis vinifera]	0	A5C4J5_VITVI/374-469 PF10551.4;MULE;	5e-45	-	GO:0008270.zinc ion binding;GO:0003676.nucleic acid binding;	-	-	-
isotig00261	-	-	2985	sp|Q9LUS2|TC120_ARATH Translocase of chloroplast 120. chloroplastic OS=Arabidopsis thaliana GN=TOC120 PE=1 SV=1	0	gnl|CDD|162148 TIGR00993. 3a0901s04IAP86. chloroplast protein import component Toc86/159. G and M domains. The long precursor of the 86K protein originally described is proposed to have three domains. The N-terminal A-domain is acidic. repetitive. weakly conserved. readily removed by proteolysis during chloroplast isolation. and not required for protein translocation. The other domains are design…	0	tr|B9HR93|B9HR93_POPTR Predicted protein (Fragment) OS=Populus trichocarpa GN=POPTRDRAFT_200844 PE=4 SV=1	0	ref|XP_002312976.1| predicted protein [Populus trichocarpa] gb|EEE86931.1| predicted protein [Populus trichocarpa]	0	F2DU09_HORVD/442-610 PF04548.11;AIG1;	2e-83	-	GO:0016817.hydrolase activity. acting on acid anhydrides;GO:0005525.GTP binding;	-	-	-
isotig00262	EBF1_2	EIN3-binding F-box protein	2983	sp|Q9SKK0|EBF1_ARATH EIN3-binding F-box protein 1 OS=Arabidopsis thaliana GN=EBF1 PE=1 SV=1	0	-	-	tr|B9IMY8|B9IMY8_POPTR F-box family protein OS=Populus trichocarpa GN=POPTRDRAFT_669780 PE=4 SV=1	0	ref|XP_002325221.1| f-box family protein [Populus trichocarpa] gb|EEF03786.1| f-box family protein [Populus trichocarpa]	0	A9NXX4_PICSI/1-179 PB034094; Pfam-B_34094;	2e-26	R	-	-	K14515	ko04075. Plant hormone signal transduction;
isotig00263	-	-	2983	sp|Q6Z382|COPG2_ORYSJ Coatomer subunit gamma-2 OS=Oryza sativa subsp. japonica GN=Os07g0201100 PE=2 SV=1	0	gnl|CDD|34837 COG5240. SEC21. Vesicle coat complex COPI. gamma subunit [Intracellular trafficking and secretion].	0	tr|D7TQ06|D7TQ06_VITVI Coatomer subunit gamma OS=Vitis vinifera GN=VIT_03s0063g02450 PE=3 SV=1	0	ref|XP_003631645.1| PREDICTED: coatomer subunit gamma-2-like [Vitis vinifera] emb|CBI32579.3| unnamed protein product [Vitis vinifera]	0	B9RBE3_RICCO/25-543 PF01602.15;Adaptin_N;	0	U	GO:0016020.membrane;GO:0006810.transport;GO:0030126.COPI vesicle coat;GO:0031410.cytoplasmic vesicle;GO:0005737.cytoplasm;GO:0005488.binding;GO:0016192.vesicle-mediated transport;GO:0000139.Golgi membrane;GO:0006886.intracellular protein transport;GO:0030117.membrane coat;GO:0030663.COPI coated vesicle membrane;GO:0005794.Golgi apparatus;GO:0005798.Golgi-associated vesicle;GO:0005198.structural m…	-	-	-
isotig00264	UBE2J1. NCUBE1. UBC6	ubiquitin-conjugating enzyme E2 J1	2980	-	-	-	-	-	-	-	-	A1IW08_9LAMI/1-84 PF00179.21;UQ_con;	5e-14	-	-	EC:6.3.2.19	K10578	ko04120. Ubiquitin mediated proteolysis;ko04141. Protein processing in endoplasmic reticulum;ko05012. Parkinson's disease;
isotig00265	-	-	2974	-	-	gnl|CDD|204056 pfam08766. DEK_C. DEK C terminal domain. DEK is a chromatin associated protein that is linked with cancers and autoimmune disease. This domain is found at the C terminal of DEK and is of clinical importance since it can reverse the characteristic abnormal DNA-mutagen sensitivity in fibroblasts from ataxia-telangiectasia (A-T) patients. The structure of this domain shows it to be ho…	7e-12	tr|F6I550|F6I550_VITVI Putative uncharacterized protein OS=Vitis vinifera GN=VIT_19s0015g00430 PE=4 SV=1	1e-73	-	-	D7UAG4_VITVI/56-237 PB004368; Pfam-B_4368;	5e-77	-	-	-	-	-
isotig00266	-	-	2978	sp|Q9M8R7|P2C33_ARATH Probable protein phosphatase 2C 33 OS=Arabidopsis thaliana GN=PPC6-1 PE=1 SV=1	2e-176	gnl|CDD|29062 cd00143. PP2Cc. Serine/threonine phosphatases. family 2C. catalytic domain; The protein architecture and deduced catalytic mechanism of PP2C phosphatases are similar to the PP1. PP2A. PP2B family of protein Ser/Thr phosphatases. with which PP2C shares no sequence similarity..	3e-48	tr|B9RM68|B9RM68_RICCO Protein phosphatase-2c. putative OS=Ricinus communis GN=RCOM_1077980 PE=4 SV=1	0	ref|XP_002514837.1| protein phosphatase-2c. putative [Ricinus communis] gb|EEF47391.1| protein phosphatase-2c. putative [Ricinus communis]	0	A9PFS0_POPTR/66-367 PF00481.16;PP2C;	3e-159	T	GO:0016787.hydrolase activity;GO:0008152.metabolic process;GO:0004721.phosphoprotein phosphatase activity;GO:0003824.catalytic activity;	-	-	-
isotig00267	-	-	2973	-	-	-	-	tr|F6HTK3|F6HTK3_VITVI Putative uncharacterized protein OS=Vitis vinifera GN=VIT_03s0017g01340 PE=4 SV=1	0	ref|XP_002270102.1| PREDICTED: uncharacterized protein LOC100266805 [Vitis vinifera]	0	D7TUA1_VITVI/268-340 PF14259.1;RRM_6;	4e-33	AJ	GO:0000166.nucleotide binding;GO:0003676.nucleic acid binding;	-	-	-
isotig00268	-	-	2973	-	-	gnl|CDD|116380 pfam07766. LETM1. LETM1-like protein. Members of this family are inner mitochondrial membrane proteins which play a role in potassium and hydrogen ion exchange. Deletion of LETM1 is thought to be involved in the development of Wolf-Hirschhorn syndrome in humans.	2e-108	tr|D7T2J4|D7T2J4_VITVI Putative uncharacterized protein OS=Vitis vinifera GN=VIT_05s0094g01070 PE=4 SV=1	0	ref|XP_002275474.1| PREDICTED: LETM1 and EF-hand domain-containing protein 1. mitochondrial [Vitis vinifera] emb|CBI24725.3| unnamed protein product [Vitis vinifera]	0	B9RM04_RICCO/205-475 PF07766.8;LETM1;	2e-151	S	GO:0005509.calcium ion binding;GO:0016021.integral to membrane;	-	-	-
isotig00269	E2.4.1.13	sucrose synthase	2973	sp|O24301|SUS2_PEA Sucrose synthase 2 OS=Pisum sativum GN=SUS2 PE=2 SV=1	0	gnl|CDD|177747 PLN00142. PLN00142. sucrose synthase.	0	tr|Q9SLY2|Q9SLY2_CITUN Sucrose synthase OS=Citrus unshiu GN=CitSUSA PE=2 SV=1	0	dbj|BAA88904.1| sucrose synthase [Citrus unshiu]	0	Q9SLV8_CITUN/7-556 PF00862.14;Sucrose_synth;	0	M	GO:0009877.nodulation;GO:0016757.transferase activity. transferring glycosyl groups;GO:0009058.biosynthetic process;GO:0016157.sucrose synthase activity;GO:0016740.transferase activity;GO:0005985.sucrose metabolic process;	EC:2.4.1.13	K00695	ko00500. Starch and sucrose metabolism;
isotig00270	GAUT	alpha-1.4-galacturonosyltransferase	2973	sp|Q93ZX7|GAUT4_ARATH Probable galacturonosyltransferase 4 OS=Arabidopsis thaliana GN=GAUT4 PE=2 SV=1	0	gnl|CDD|178423 PLN02829. PLN02829. Probable galacturonosyltransferase.	0	tr|D7SSZ1|D7SSZ1_VITVI Putative uncharacterized protein OS=Vitis vinifera GN=VIT_00s0455g00040 PE=4 SV=1	0	emb|CBI18781.3| unnamed protein product [Vitis vinifera]	0	D7SSZ1_VITVI/300-612 PF01501.15;Glyco_transf_8;	0	-	GO:0016757.transferase activity. transferring glycosyl groups;	EC:2.4.1.43	K13648	ko00500. Starch and sucrose metabolism;ko00520. Amino sugar and nucleotide sugar metabolism;
isotig00271	-	-	2973	sp|Q9FE20|PBS1_ARATH Serine/threonine-protein kinase PBS1 OS=Arabidopsis thaliana GN=PBS1 PE=1 SV=1	7e-84	gnl|CDD|173623 cd00180. PKc. Catalytic domain of Protein Kinases. Protein Kinases (PKs). catalytic (c) domain. PKs catalyze the transfer of the gamma-phosphoryl group from ATP to serine/threonine or tyrosine residues on protein substrates. The PK family is part of a larger superfamily that includes the catalytic domains of RIO kinases. aminoglycoside phosphotransferase. choline kinase. phosphoino…	1e-40	tr|B9GSU0|B9GSU0_POPTR Predicted protein (Fragment) OS=Populus trichocarpa GN=POPTRDRAFT_409553 PE=3 SV=1	2e-150	ref|XP_002302774.1| predicted protein [Populus trichocarpa] gb|EEE82047.1| predicted protein [Populus trichocarpa]	2e-150	F2DN11_HORVD/400-676 PF00069.20;Pkinase;	2e-146	T	GO:0016310.phosphorylation;GO:0005524.ATP binding;GO:0004674.protein serine/threonine kinase activity;GO:0016301.kinase activity;GO:0004672.protein kinase activity;GO:0000166.nucleotide binding;GO:0006468.protein phosphorylation;GO:0016772.transferase activity. transferring phosphorus-containing groups;	-	-	-
isotig00272	NEK	NIMA (never in mitosis gene a)-related kinase	2959	-	-	-	-	-	-	-	-	A5BFG7_VITVI/1051-1176 PB003583; Pfam-B_3583;	1e-22	-	-	EC:2.7.11.1	K08857	-
isotig00273	E1.14.13.93	(+)-abscisic acid 8'-hydroxylase	2963	-	-	-	-	tr|D7TM48|D7TM48_VITVI Putative uncharacterized protein OS=Vitis vinifera GN=VIT_13s0019g04890 PE=4 SV=1	2e-36	ref|XP_002272822.2| PREDICTED: shugoshin-1-like [Vitis vinifera] emb|CBI31415.3| unnamed protein product [Vitis vinifera]	2e-36	-	-	-	GO:0005634.nucleus;GO:0000775.chromosome. centromeric region;GO:0045132.meiotic chromosome segregation;	EC:1.14.13.93	K09843	ko00906. Carotenoid biosynthesis;
isotig00274	-	-	2964	sp|O65272|KEA2_ARATH K(+) efflux antiporter 2. chloroplastic OS=Arabidopsis thaliana GN=KEA2 PE=1 SV=2	0	gnl|CDD|179594 PRK03562. PRK03562. glutathione-regulated potassium-efflux system protein KefC; Provisional.	4e-108	tr|B9RDN8|B9RDN8_RICCO Glutathione-regulated potassium-efflux system protein kefB. putative OS=Ricinus communis GN=RCOM_1614600 PE=4 SV=1	0	ref|XP_002269352.1| PREDICTED: K(+) efflux antiporter 2. chloroplastic-like [Vitis vinifera]	0	D7UC46_VITVI/11-386 PF00999.16;Na_H_Exchanger;	0	-	GO:0016020.membrane;GO:0006810.transport;GO:0055085.transmembrane transport;GO:0006813.potassium ion transport;GO:0015299.solute:hydrogen antiporter activity;GO:0006812.cation transport;GO:0006811.ion transport;GO:0005488.binding;GO:0015503.glutathione-regulated potassium exporter activity;GO:0016021.integral to membrane;GO:0005886.plasma membrane;GO:0008324.cation transmembrane transporter activ…	-	-	-
isotig00275	-	-	2963	-	-	-	-	tr|D7TCL4|D7TCL4_VITVI Putative uncharacterized protein OS=Vitis vinifera GN=VIT_11s0016g01790 PE=4 SV=1	0	emb|CBI27872.3| unnamed protein product [Vitis vinifera]	0	D7TCL4_VITVI/1-1302 PB002512; Pfam-B_2512;	0	-	-	-	-	-
isotig00276	-	-	2951	-	-	gnl|CDD|28942 cd00060. FHA. Forkhead associated domain (FHA); found in eukaryotic and prokaryotic proteins. Putative nuclear signalling domain. FHA domains may bind phosphothreonine. phosphoserine and sometimes phosphotyrosine. In eukaryotes. many FHA domain-containing proteins localize to the nucleus. where they participate in establishing or maintaining cell cycle checkpoints. DNA repair. or tr…	2e-22	tr|D7SML2|D7SML2_VITVI Putative uncharacterized protein OS=Vitis vinifera GN=VIT_14s0083g00780 PE=4 SV=1	0	ref|XP_002278556.1| PREDICTED: kanadaptin-like [Vitis vinifera]	0	D7SML2_VITVI/156-671 PB019979; Pfam-B_19979;	1e-121	-	GO:0005488.binding;	-	-	-
isotig00277	-	-	2958	sp|P48980|BGAL_SOLLC Beta-galactosidase OS=Solanum lycopersicum PE=1 SV=1	0	gnl|CDD|166698 PLN03059. PLN03059. beta-galactosidase; Provisional.	0	tr|Q0EDA9|Q0EDA9_PERAE Beta-galactosidase OS=Persea americana GN=PaGAL3 PE=2 SV=1	0	dbj|BAF31233.1| beta-D-galactosidase [Persea americana]	0	Q0EDA9_PERAE/45-351 PF01301.14;Glyco_hydro_35;	0	G	GO:0048046.apoplast;GO:0008152.metabolic process;GO:0005529.carbohydrate binding;GO:0003824.catalytic activity;GO:0016798.hydrolase activity. acting on glycosyl bonds;GO:0004553.hydrolase activity. hydrolyzing O-glycosyl compounds;GO:0043169.cation binding;GO:0004565.beta-galactosidase activity;GO:0016787.hydrolase activity;GO:0005576.extracellular region;GO:0005975.carbohydrate metabolic process;	-	-	-
isotig00278	ASAH2	neutral ceramidase	2958	sp|Q0JL46|NCASE_ORYSJ Neutral ceramidase OS=Oryza sativa subsp. japonica GN=Os01g0624000 PE=1 SV=1	0	gnl|CDD|203079 pfam04734. Ceramidase_alk. Neutral/alkaline non-lysosomal ceramidase. This family represents a group of neutral/alkaline ceramidases found in both bacteria and eukaryotes.	0	tr|F6GUV6|F6GUV6_VITVI Putative uncharacterized protein OS=Vitis vinifera GN=VIT_06s0004g05890 PE=4 SV=1	0	ref|XP_002279962.2| PREDICTED: neutral ceramidase-like [Vitis vinifera]	0	B9S377_RICCO/32-772 PF04734.8;Ceramidase_alk;	0	T	-	EC:3.5.1.23	K12349	ko00600. Sphingolipid metabolism;
isotig00279	SND1	staphylococcal nuclease domain-containing protein 1	2961	sp|Q66X93|SND1_RAT Staphylococcal nuclease domain-containing protein 1 OS=Rattus norvegicus GN=Snd1 PE=2 SV=1	4e-123	gnl|CDD|197650 smart00318. SNc. Staphylococcal nuclease homologues.	1e-27	tr|D7TYP5|D7TYP5_VITVI Putative uncharacterized protein OS=Vitis vinifera GN=VIT_00s0283g00020 PE=4 SV=1	0	ref|XP_002273150.1| PREDICTED: staphylococcal nuclease domain-containing protein 1 [Vitis vinifera] emb|CBI35621.3| unnamed protein product [Vitis vinifera]	0	B9I435_POPTR/42-151 PF00565.12;SNase;	2e-57	K	GO:0005634.nucleus;GO:0006355.regulation of transcription. DNA-dependent;GO:0042470.melanosome;GO:0006351.transcription. DNA-dependent;GO:0031047.gene silencing by RNA;GO:0005737.cytoplasm;GO:0004518.nuclease activity;GO:0016788.hydrolase activity. acting on ester bonds;GO:0003676.nucleic acid binding;GO:0016442.RNA-induced silencing complex;	-	K15979	ko05169. Epstein-Barr virus infection;ko05203. Viral carcinogenesis;
isotig00280	-	-	2958	-	-	-	-	tr|F6HF39|F6HF39_VITVI Putative uncharacterized protein OS=Vitis vinifera GN=VIT_01s0011g02270 PE=4 SV=1	0	ref|XP_002277322.2| PREDICTED: serine/threonine-protein kinase sepA-like [Vitis vinifera]	0	B9S4I8_RICCO/527-771 PB001818; Pfam-B_1818;	9e-126	-	GO:0004709.MAP kinase kinase kinase activity;GO:0005524.ATP binding;GO:0006468.protein phosphorylation;GO:0005488.binding;GO:0004674.protein serine/threonine kinase activity;GO:0000166.nucleotide binding;GO:0004672.protein kinase activity;GO:0051301.cell division;GO:0016740.transferase activity;GO:0016772.transferase activity. transferring phosphorus-containing groups;	-	-	-
isotig00281	-	-	2958	sp|Q3BAI2|YCX91_PHAAO Uncharacterized protein ORF91 OS=Phalaenopsis aphrodite subsp. formosana PE=4 SV=1	2e-12	gnl|CDD|206380 pfam14212. DUF4324. Domain of unknown function (DUF4324). This family of proteins is functionally uncharacterized. This family of proteins is found in bacteria. archaea and eukaryotes. Proteins in this family are typically between 88 and 217 amino acids in length.	1e-35	tr|G7JRW8|G7JRW8_MEDTR Putative uncharacterized protein OS=Medicago truncatula GN=MTR_4g091430 PE=4 SV=1	1e-66	-	-	B6BR57_9RICK/1-147 PB000083; Pfam-B_83;	8e-43	-	GO:0009536.plastid;GO:0009507.chloroplast;	-	-	-
isotig00282	E2.7.1.46	L-arabinokinase	2951	sp|O23461|ARAK_ARATH L-arabinokinase OS=Arabidopsis thaliana GN=ARA1 PE=1 SV=1	0	-	-	tr|D7SU50|D7SU50_VITVI Putative uncharacterized protein OS=Vitis vinifera GN=VIT_04s0008g02830 PE=4 SV=1	0	ref|XP_002280915.2| PREDICTED: L-arabinokinase-like [Vitis vinifera]	0	D7SU50_VITVI/19-333 PF13528.1;Glyco_trans_1_3;	0	G	GO:0016310.phosphorylation;GO:0008152.metabolic process;GO:0005524.ATP binding;GO:0016301.kinase activity;GO:0000166.nucleotide binding;GO:0016773.phosphotransferase activity. alcohol group as acceptor;GO:0016740.transferase activity;GO:0005737.cytoplasm;GO:0004335.galactokinase activity;	EC:2.7.1.46	K12446	ko00520. Amino sugar and nucleotide sugar metabolism;
isotig00283	-	-	2939	-	-	-	-	-	-	-	-	B9HS96_POPTR/144-243 PF03732.12;Retrotrans_gag;	2e-17	-	-	-	-	-
isotig00284	-	-	2946	sp|Q7XUJ2|YSL9_ORYSJ Probable metal-nicotianamine transporter YSL9 OS=Oryza sativa subsp. japonica GN=YSL9 PE=2 SV=2	0	-	-	tr|F6H750|F6H750_VITVI Putative uncharacterized protein OS=Vitis vinifera GN=VIT_16s0098g01250 PE=4 SV=1	0	ref|XP_002274166.1| PREDICTED: metal-nicotianamine transporter YSL3-like [Vitis vinifera]	0	C7G1V2_TULGE/38-651 PF03169.10;OPT;	0	-	GO:0055085.transmembrane transport;	-	-	-
isotig00285	tatD	TatD DNase family protein	2938	-	-	-	-	-	-	-	-	-	-	-	-	EC:3.1.21.-	K03424	-
isotig00286	recG	ATP-dependent DNA helicase RecG	2940	sp|Q55681|RECG_SYNY3 ATP-dependent DNA helicase recG OS=Synechocystis sp. (strain PCC 6803 / Kazusa) GN=recG PE=3 SV=1	2e-144	gnl|CDD|161975 TIGR00643. recG. ATP-dependent DNA helicase RecG.	0	tr|F6HFI2|F6HFI2_VITVI Putative uncharacterized protein OS=Vitis vinifera GN=VIT_01s0011g04880 PE=4 SV=1	0	ref|XP_002280664.2| PREDICTED: ATP-dependent DNA helicase recG-like [Vitis vinifera]	0	B9SJ51_RICCO/533-724 PF00270.24;DEAD;	7e-89	A	GO:0003677.DNA binding;GO:0006281.DNA repair;GO:0005524.ATP binding;GO:0004386.helicase activity;GO:0008026.ATP-dependent helicase activity;GO:0004003.ATP-dependent DNA helicase activity;GO:0003676.nucleic acid binding;GO:0016787.hydrolase activity;GO:0000166.nucleotide binding;GO:0006974.response to DNA damage stimulus;GO:0006310.DNA recombination;	EC:3.6.4.12	K03655	ko03440. Homologous recombination;
isotig00287	-	-	2942	-	-	gnl|CDD|204056 pfam08766. DEK_C. DEK C terminal domain. DEK is a chromatin associated protein that is linked with cancers and autoimmune disease. This domain is found at the C terminal of DEK and is of clinical importance since it can reverse the characteristic abnormal DNA-mutagen sensitivity in fibroblasts from ataxia-telangiectasia (A-T) patients. The structure of this domain shows it to be ho…	2e-11	tr|F6I550|F6I550_VITVI Putative uncharacterized protein OS=Vitis vinifera GN=VIT_19s0015g00430 PE=4 SV=1	1e-79	-	-	D7UAG4_VITVI/56-237 PB004368; Pfam-B_4368;	2e-75	-	-	-	-	-
isotig00288	-	-	2938	-	-	gnl|CDD|205695 pfam13517. VCBS. Family description. This domain of about 100 residues is found in multiple (up to 35) copies in long proteins from several species of Vibrio. Colwellia. Bradyrhizobium. and Shewanella (hence the name VCBS) and in smaller copy numbers in proteins from several other bacteria. The large protein size and repeat copy numbers. species distribution. and suggested activiti…	1e-05	tr|D7THB6|D7THB6_VITVI Putative uncharacterized protein OS=Vitis vinifera GN=VIT_08s0007g01790 PE=4 SV=1	0	emb|CBI30432.3| unnamed protein product [Vitis vinifera]	0	B9SPE1_RICCO/390-471 PB080858; Pfam-B_80858;	3e-39	-	-	-	-	-
isotig00289	SRRM2. SRM300	serine/arginine repetitive matrix protein 2	2938	-	-	gnl|CDD|203903 pfam08312. cwf21. cwf21 domain. The cwf21 family is involved in mRNA splicing. It has been isolated as a subcomplex of the splicosome in Schizosaccharomyces pombe. The function of the cwf21 domain is to bind directly to the spliceosomal protein Prp8. Mutations in the cwf21 domain prevent Prp8 from binding. The structure of this domain has recently been solved which shows this domai…	1e-08	-	-	ref|XP_003549213.1| PREDICTED: uncharacterized protein LOC100813358 [Glycine max]	2e-49	B4QMI3_DROSI/1-159 PB003362; Pfam-B_3362;	4e-19	-	-	-	K13172	-
isotig00290	-	-	2936	-	-	-	-	tr|F6HI49|F6HI49_VITVI Putative uncharacterized protein OS=Vitis vinifera GN=VIT_07s0151g00810 PE=4 SV=1	8e-38	ref|XP_003632306.1| PREDICTED: uncharacterized protein LOC100855240 [Vitis vinifera]	7e-38	Q8L757_ARATH/1-204 PB039023; Pfam-B_39023;	1e-26	-	-	-	-	-
isotig00291	-	-	2928	-	-	-	-	-	-	-	-	-	-	-	-	-	-	-
isotig00292	ULP1C_D	ubiquitin-like-specific protease 1C/D	2924	sp|Q2PS26|ULP1D_ARATH Ubiquitin-like-specific protease 1D OS=Arabidopsis thaliana GN=ULP1D PE=1 SV=1	3e-101	-	-	tr|B9SH87|B9SH87_RICCO Sentrin/sumo-specific protease. putative OS=Ricinus communis GN=RCOM_0527830 PE=4 SV=1	3e-113	ref|XP_002525356.1| sentrin/sumo-specific protease. putative [Ricinus communis] gb|EEF36994.1| sentrin/sumo-specific protease. putative [Ricinus communis]	2e-113	B9SH87_RICCO/41-251 PF02902.14;Peptidase_C48;	6e-98	-	GO:0016787.hydrolase activity;GO:0008234.cysteine-type peptidase activity;GO:0008233.peptidase activity;GO:0006508.proteolysis;	EC:3.4.22.68	K16287	-
isotig00293	E3.6.3.8	Ca2+-transporting ATPase	2928	sp|Q9LF79|ACA8_ARATH Calcium-transporting ATPase 8. plasma membrane-type OS=Arabidopsis thaliana GN=ACA8 PE=1 SV=1	0	-	-	tr|C5YFI8|C5YFI8_SORBI Putative uncharacterized protein Sb06g027770 OS=Sorghum bicolor GN=Sb06g027770 PE=3 SV=1	0	ref|XP_002448481.1| hypothetical protein SORBIDRAFT_06g027770 [Sorghum bicolor] gb|EES12809.1| hypothetical protein SORBIDRAFT_06g027770 [Sorghum bicolor]	0	D7SQF9_VITVI/481-807 PF00702.21;Hydrolase;	2e-161	-	GO:0070588.calcium ion transmembrane transport;GO:0016020.membrane;GO:0006810.transport;GO:0015662.ATPase activity. coupled to transmembrane movement of ions. phosphorylative mechanism;GO:0008152.metabolic process;GO:0005524.ATP binding;GO:0005388.calcium-transporting ATPase activity;GO:0006812.cation transport;GO:0003824.catalytic activity;GO:0006811.ion transport;GO:0006754.ATP biosynthetic pro…	EC:3.6.3.8	K01537	-
isotig00294	-	-	2919	-	-	gnl|CDD|175973 cd00030. C2. C2 domain. The C2 domain was first identified in PKC. C2 domains fold into an 8-standed beta-sandwich that can adopt 2 structural arrangements: Type I and Type II. distinguished by a circular permutation involving their N- and C-terminal beta strands. Many C2 domains are Ca2+-dependent membrane-targeting modules that bind a wide variety of substances including bind pho…	3e-20	tr|D7SIZ9|D7SIZ9_VITVI Putative uncharacterized protein OS=Vitis vinifera GN=VIT_17s0000g03600 PE=4 SV=1	0	ref|XP_002276429.2| PREDICTED: uncharacterized protein LOC100262742 [Vitis vinifera]	0	A5BQ85_VITVI/569-647 PF00168.25;C2;	9e-38	-	-	-	-	-
isotig00295	BMS1	ribosome biogenesis protein BMS1	2926	sp|O94653|BMS1_SCHPO Ribosome biogenesis protein bms1 OS=Schizosaccharomyces pombe (strain 972 / ATCC 24843) GN=bms1 PE=1 SV=2	8e-153	-	-	tr|B9MYB7|B9MYB7_POPTR Predicted protein OS=Populus trichocarpa GN=POPTRDRAFT_594614 PE=4 SV=1	0	ref|XP_002328026.1| predicted protein [Populus trichocarpa] gb|EEE75814.1| predicted protein [Populus trichocarpa]	0	B9MYB7_POPTR/698-1014 PF04950.7;DUF663;	2e-168	-	GO:0042254.ribosome biogenesis;GO:0005634.nucleus;GO:0006184.GTP catabolic process;GO:0000166.nucleotide binding;GO:0005525.GTP binding;GO:0003924.GTPase activity;	-	K14569	ko03008. Ribosome biogenesis in eukaryotes;
isotig00296	SMC1	structural maintenance of chromosome 1	2926	-	-	-	-	tr|B9T1A8|B9T1A8_RICCO Structural maintenance of chromosomes protein OS=Ricinus communis GN=RCOM_0499140 PE=3 SV=1	0	ref|XP_002532030.1| Structural maintenance of chromosome 1 protein. putative [Ricinus communis] gb|EEF30346.1| Structural maintenance of chromosome 1 protein. putative [Ricinus communis]	0	B9T1A8_RICCO/9-1207 PF02463.14;SMC_N;	0	-	GO:0005524.ATP binding;GO:0051276.chromosome organization;GO:0005694.chromosome;	-	K06636	ko04110. Cell cycle;ko04111. Cell cycle - yeast;ko04113. Meiosis - yeast;ko04114. Oocyte meiosis;
isotig00297	-	-	2919	-	-	-	-	-	-	-	-	-	-	-	-	-	-	-
isotig00298	GRIF	glutamate receptor. ionotropic. other eukaryote	2928	sp|Q7XP59|GLR31_ORYSJ Glutamate receptor 3.1 OS=Oryza sativa subsp. japonica GN=GLR3.1 PE=1 SV=1	0	gnl|CDD|107361 cd06366. PBP1_GABAb_receptor. Ligand-binding domain of GABAb receptors. which are metabotropic transmembrane receptors for gamma-aminobutyric acid (GABA). Ligand-binding domain of GABAb receptors. which are metabotropic transmembrane receptors for gamma-aminobutyric acid (GABA). GABA is the major inhibitory neurotransmitter in the mammalian CNS and. like glutamate and other transmi…	3e-129	tr|B9H5K3|B9H5K3_POPTR Glutamate receptor (Fragment) OS=Populus trichocarpa GN=POPTRDRAFT_206763 PE=3 SV=1	0	ref|XP_002306988.1| glutamate-gated kainate-type ion channel receptor subunit GluR5 [Populus trichocarpa] gb|EEE93984.1| glutamate-gated kainate-type ion channel receptor subunit GluR5 [Populus trichocarpa]	0	B9H5K3_POPTR/39-396 PF01094.23;ANF_receptor;	4e-164	-	GO:0016020.membrane;GO:0007186.G-protein coupled receptor signaling pathway;GO:0006810.transport;GO:0004872.receptor activity;GO:0006811.ion transport;GO:0004930.G-protein coupled receptor activity;GO:0004965.G-protein coupled GABA receptor activity;GO:0005216.ion channel activity;GO:0016021.integral to membrane;GO:0004970.ionotropic glutamate receptor activity;GO:0005234.extracellular-glutamate-…	-	K05387	-
isotig00299	treX. glgX	glycogen operon protein	2919	sp|Q9M0S5|ISOA3_ARATH Isoamylase 3. chloroplastic OS=Arabidopsis thaliana GN=ISA3 PE=1 SV=2	0	gnl|CDD|200465 cd11326. AmyAc_Glg_debranch. Alpha amylase catalytic domain found in glycogen debranching enzymes. Debranching enzymes facilitate the breakdown of glycogen through glucosyltransferase and glucosidase activity. These activities are performed by a single enzyme in mammals. yeast. and some bacteria. but by two distinct enzymes in Escherichia coli and other bacteria. Debranching enzyme…	0	tr|E0CRQ1|E0CRQ1_VITVI Putative uncharacterized protein OS=Vitis vinifera GN=VIT_18s0001g06520 PE=4 SV=1	0	emb|CBI19205.3| unnamed protein product [Vitis vinifera]	0	A4PIT0_PHAVU/279-726 PF00128.19;Alpha-amylase;	0	-	GO:0005980.glycogen catabolic process;GO:0008152.metabolic process;GO:0003824.catalytic activity;GO:0016798.hydrolase activity. acting on glycosyl bonds;GO:0019156.isoamylase activity;GO:0004553.hydrolase activity. hydrolyzing O-glycosyl compounds;GO:0043169.cation binding;GO:0005977.glycogen metabolic process;GO:0016787.hydrolase activity;GO:0005975.carbohydrate metabolic process;GO:0004133.glyc…	EC:3.2.1.-	K02438	ko00500. Starch and sucrose metabolism;
isotig00300	BRE1	E3 ubiquitin-protein ligase BRE1	2923	sp|Q336R3|BRE1B_ORYSJ E3 ubiquitin-protein ligase BRE1-like 2 OS=Oryza sativa subsp. japonica GN=BRE1B PE=2 SV=1	0	-	-	tr|D7SLF9|D7SLF9_VITVI Putative uncharacterized protein OS=Vitis vinifera GN=VIT_06s0004g00950 PE=4 SV=1	0	emb|CBI16487.3| unnamed protein product [Vitis vinifera]	0	D7SLF9_VITVI/37-819 PB000726; Pfam-B_726;	0	OZS	GO:0046872.metal ion binding;GO:0008270.zinc ion binding;GO:0016874.ligase activity;	EC:6.3.2.19	K10696	-
isotig00301	-	-	2911	-	-	gnl|CDD|153396 cd07323. LAM. LA motif RNA-binding domain. This domain is found at the N-terminus of La RNA-binding proteins as well as in other related proteins. Typically. the domain co-occurs with an RNA-recognition motif (RRM). and together these domains function to bind primary transcripts of RNA polymerase III in the La autoantigen (Lupus La protein. LARP3. or Sjoegren syndrome type B antige…	6e-27	-	-	-	-	A2XCP4_ORYSI/311-368 PF05383.12;La;	3e-19	-	-	-	-	-
isotig00302	-	-	2918	-	-	-	-	tr|D7U2J9|D7U2J9_VITVI Putative uncharacterized protein OS=Vitis vinifera GN=VIT_07s0005g01650 PE=4 SV=1	0	ref|XP_002271147.1| PREDICTED: nodal modulator 1 [Vitis vinifera] emb|CBI36965.3| unnamed protein product [Vitis vinifera]	0	-	-	-	GO:0004180.carboxypeptidase activity;GO:0030246.carbohydrate binding;GO:0005488.binding;	-	-	-
isotig00303	-	-	2913	-	-	gnl|CDD|190398 pfam02714. DUF221. Domain of unknown function DUF221. This family consists of hypothetical transmembrane proteins none of which have any function. the aligned region is at 538 residues at maximum length.	1e-112	tr|B9IAI0|B9IAI0_POPTR Predicted protein OS=Populus trichocarpa GN=POPTRDRAFT_807630 PE=4 SV=1	0	ref|XP_002321139.1| predicted protein [Populus trichocarpa] gb|EEE99454.1| predicted protein [Populus trichocarpa]	0	B9STM2_RICCO/319-639 PF02714.10;DUF221;	2e-175	R	GO:0016020.membrane;	-	-	-
isotig00304	-	-	2915	sp|Q43187|IPYR_SOLTU Soluble inorganic pyrophosphatase OS=Solanum tuberosum GN=PPA PE=2 SV=1	2e-69	gnl|CDD|202252 pfam02485. Branch. Core-2/I-Branching enzyme. This is a family of two different beta-1.6-N-acetylglucosaminyltransferase enzymes. I-branching enzyme and core-2 branching enzyme . I-branching enzyme is responsible for the production of the blood group I-antigen during embryonic development. Core-2 branching enzyme forms crucial side-chain branches in O-glycans.	2e-86	tr|F6HK07|F6HK07_VITVI Putative uncharacterized protein OS=Vitis vinifera GN=VIT_12s0035g01710 PE=4 SV=1	1e-164	ref|XP_002268014.1| PREDICTED: uncharacterized protein LOC100250508 [Vitis vinifera]	1e-164	B9N790_POPTR/40-267 PF02485.16;Branch;	1e-120	-	GO:0000287.magnesium ion binding;GO:0016020.membrane;GO:0008375.acetylglucosaminyltransferase activity;GO:0046872.metal ion binding;GO:0016787.hydrolase activity;GO:0004427.inorganic diphosphatase activity;GO:0006796.phosphate-containing compound metabolic process;GO:0005737.cytoplasm;	-	-	-
isotig00305	HUGT	UDP-glucose:glycoprotein glucosyltransferase	2914	sp|Q0WL80|UGGG_ARATH UDP-glucose:glycoprotein glucosyltransferase OS=Arabidopsis thaliana GN=UGGT PE=1 SV=1	0	gnl|CDD|133054 cd06432. GT8_HUGT1_C_like. The C-terminal domain of HUGT1-like is highly homologous to the GT 8 family. C-terminal domain of glycoprotein glucosyltransferase (UGT). UGT is a large glycoprotein whose C-terminus contains the catalytic activity. This catalytic C-terminal domain is highly homologous to Glycosyltransferase Family 8 (GT 8) and contains the DXD motif that coordinates dono…	4e-177	tr|F6H932|F6H932_VITVI Putative uncharacterized protein OS=Vitis vinifera GN=VIT_12s0034g02230 PE=4 SV=1	0	ref|XP_002268972.1| PREDICTED: UDP-glucose:glycoprotein glucosyltransferase-like [Vitis vinifera]	0	D7SZU3_VITVI/1411-1647 PF01501.15;Glyco_transf_8;	3e-165	G	GO:0006486.protein glycosylation;GO:0016757.transferase activity. transferring glycosyl groups;GO:0016740.transferase activity;GO:0003980.UDP-glucose:glycoprotein glucosyltransferase activity;	EC:2.4.1.-	K11718	ko04141. Protein processing in endoplasmic reticulum;
isotig00306	RNF5	E3 ubiquitin-protein ligase RNF5	2909	-	-	-	-	-	-	-	-	Q0DHF0_ORYSJ/234-280 PF13923.1;zf-C3HC4_2;	3e-22	-	-	EC:6.3.2.19	K10666	ko04141. Protein processing in endoplasmic reticulum;
isotig00307	-	-	2912	-	-	-	-	-	-	-	-	-	-	-	-	-	-	-
isotig00308	ACADM. acd	acyl-CoA dehydrogenase	2910	sp|Q8K370|ACD10_MOUSE Acyl-CoA dehydrogenase family member 10 OS=Mus musculus GN=Acad10 PE=2 SV=1	0	gnl|CDD|178464 PLN02876. PLN02876. acyl-CoA dehydrogenase.	0	tr|B9RT93|B9RT93_RICCO Putative uncharacterized protein OS=Ricinus communis GN=RCOM_0682080 PE=3 SV=1	0	ref|XP_002516962.1| protein with unknown function [Ricinus communis] gb|EEF45576.1| protein with unknown function [Ricinus communis]	0	E4MVK9_THEHA/42-318 PF01636.18;APH;	1e-142	R	GO:0016627.oxidoreductase activity. acting on the CH-CH group of donors;GO:0008152.metabolic process;GO:0050660.flavin adenine dinucleotide binding;GO:0003995.acyl-CoA dehydrogenase activity;GO:0055114.oxidation-reduction process;GO:0016491.oxidoreductase activity;GO:0016772.transferase activity. transferring phosphorus-containing groups;	EC:1.3.8.7	K00249	ko00071. Fatty acid metabolism;ko00280. Valine. leucine and isoleucine degradation;ko00410. beta-Alanine metabolism;ko00640. Propanoate metabolism;ko03320. PPAR signaling pathway;
isotig00309	SMG7. EST1C	protein SMG7	2913	-	-	gnl|CDD|204465 pfam10373. EST1_DNA_bind. Est1 DNA/RNA binding domain. Est1 is a protein which recruits or activates telomerase at the site of polymerisation. This is the DNA/RNA binding domain of EST1.	2e-61	tr|F6HA45|F6HA45_VITVI Putative uncharacterized protein OS=Vitis vinifera GN=VIT_06s0009g03330 PE=4 SV=1	0	ref|XP_002276189.1| PREDICTED: uncharacterized protein LOC100267161 [Vitis vinifera]	0	D7TIP2_VITVI/206-541 PF10373.4;EST1_DNA_bind;	5e-147	-	GO:0005488.binding;	-	K14409	ko03015. mRNA surveillance pathway;
isotig00310	TRRAP	transformation/transcription domain-associated protein	2903	-	-	gnl|CDD|119423 cd05163. TRRAP. TRansformation/tRanscription domain-Associated Protein (TRRAP). pseudokinase domain; The TRRAP catalytic domain is part of a larger superfamily that includes the catalytic domains of other kinases such as the typical serine/threonine/tyrosine protein kinases (PKs). aminoglycoside phosphotransferase. choline kinase. and RIO kinases. TRRAP shows some similarity to mem…	4e-99	tr|F6GWN0|F6GWN0_VITVI Putative uncharacterized protein OS=Vitis vinifera GN=VIT_04s0023g03350 PE=4 SV=1	0	ref|XP_003631895.1| PREDICTED: transformation/transcription domain-associated protein [Vitis vinifera]	0	B9S6P3_RICCO/3428-3685 PF00454.22;PI3_PI4_kinase;	2e-153	TBLD	GO:0016310.phosphorylation;GO:0016301.kinase activity;GO:0016773.phosphotransferase activity. alcohol group as acceptor;GO:0016740.transferase activity;GO:0005488.binding;GO:0016772.transferase activity. transferring phosphorus-containing groups;	-	K08874	ko05166. HTLV-I infection;
isotig00311	-	-	2906	sp|Q940Y9|POLL2_ARATH Putative ion channel POLLUX-like 2 OS=Arabidopsis thaliana GN=At5g43745 PE=2 SV=1	0	gnl|CDD|114933 pfam06241. DUF1012. Protein of unknown function (DUF1012). Family of uncharacterized proteins found in both eukaryotes and bacteria.	3e-80	tr|D7T781|D7T781_VITVI Putative uncharacterized protein OS=Vitis vinifera GN=VIT_05s0020g04630 PE=4 SV=1	0	emb|CBI26352.3| unnamed protein product [Vitis vinifera]	0	D7T781_VITVI/369-583 PF06241.7;DUF1012;	5e-98	-	GO:0005488.binding;	-	-	-
isotig00312	-	-	2900	-	-	-	-	-	-	-	-	-	-	-	-	-	-	-
isotig00313	-	-	2889	-	-	-	-	-	-	-	-	-	-	-	-	-	-	-
isotig00314	FOX2	multifunctional beta-oxidation protein	2905	sp|Q01373|FOX2_NEUCR Peroxisomal hydratase-dehydrogenase-epimerase OS=Neurospora crassa (strain ATCC 24698 / 74-OR23-1A / CBS 708.71 / DSM 1257 / FGSC 987) GN=fox-2 PE=1 SV=1	0	gnl|CDD|187611 cd05353. hydroxyacyl-CoA-like_DH_SDR_c-like. (3R)-hydroxyacyl-CoA dehydrogenase-like. classical(c)-like SDRs. Beta oxidation of fatty acids in eukaryotes occurs by a four-reaction cycle. that may take place in mitochondria or in peroxisomes. (3R)-hydroxyacyl-CoA dehydrogenase is part of rat peroxisomal multifunctional MFE-2. it is a member of the NAD-dependent SDRs. but contains an…	3e-148	tr|E3QQL5|E3QQL5_COLGM Short chain dehydrogenase OS=Colletotrichum graminicola (strain M1.001 / M2 / FGSC 10212) GN=GLRG_08297 PE=3 SV=1	0	gb|EFQ33153.1| short chain dehydrogenase [Glomerella graminicola M1.001]	0	E3QQL5_COLGM/10-183 PF00106.20;adh_short;	8e-107	IR	GO:0016616.oxidoreductase activity. acting on the CH-OH group of donors. NAD or NADP as acceptor;GO:0008152.metabolic process;GO:0016853.isomerase activity;GO:0005777.peroxisome;GO:0003824.catalytic activity;GO:0055114.oxidation-reduction process;GO:0005488.binding;GO:0016829.lyase activity;GO:0006631.fatty acid metabolic process;GO:0016491.oxidoreductase activity;GO:0006629.lipid metabolic proce…	EC:4.2.1.- 1.1.1.-	K14729	-
isotig00315	ADCK. ABC1	aarF domain-containing kinase	2904	-	-	-	-	tr|B9SPR5|B9SPR5_RICCO Ubiquinone biosynthesis protein coq-8. putative OS=Ricinus communis GN=RCOM_0205150 PE=4 SV=1	0	ref|XP_002527984.1| Ubiquinone biosynthesis protein coq-8. putative [Ricinus communis] gb|EEF34396.1| Ubiquinone biosynthesis protein coq-8. putative [Ricinus communis]	0	F2CVV4_HORVD/480-907 PF00144.19;Beta-lactamase;	3e-152	-	GO:0009244.lipopolysaccharide core region biosynthetic process;GO:0016772.transferase activity. transferring phosphorus-containing groups;	-	K08869	-
isotig00316	-	-	2898	-	-	-	-	-	-	-	-	-	-	-	-	-	-	-
isotig00317	MAN2	alpha-mannosidase II	2908	-	-	gnl|CDD|178304 PLN02701. PLN02701. alpha-mannosidase.	0	tr|F6HV68|F6HV68_VITVI Putative uncharacterized protein OS=Vitis vinifera GN=VIT_14s0066g02390 PE=4 SV=1	0	ref|XP_002276468.1| PREDICTED: alpha-mannosidase 2x [Vitis vinifera]	0	B9RUH3_RICCO/657-1173 PF07748.8;Glyco_hydro_38C;	0	-	GO:0008152.metabolic process;GO:0015923.mannosidase activity;GO:0003824.catalytic activity;GO:0004572.mannosyl-oligosaccharide 1.3-1.6-alpha-mannosidase activity;GO:0016798.hydrolase activity. acting on glycosyl bonds;GO:0004559.alpha-mannosidase activity;GO:0043169.cation binding;GO:0030246.carbohydrate binding;GO:0004553.hydrolase activity. hydrolyzing O-glycosyl compounds;GO:0006013.mannose me…	EC:3.2.1.114	K01231	ko00510. N-Glycan biosynthesis;ko00513. Various types of N-glycan biosynthesis;
isotig00318	-	-	2889	-	-	-	-	-	-	-	-	-	-	-	-	-	-	-
isotig00319	PEX5. PXR1	peroxin-5	2897	sp|Q9FMA3|PEX5_ARATH Peroxisome biogenesis protein 5 OS=Arabidopsis thaliana GN=PEX5 PE=1 SV=1	0	gnl|CDD|29151 cd00189. TPR. Tetratricopeptide repeat domain; typically contains 34 amino acids [WLF]-X(2)-[LIM]-[GAS]-X(2)-[YLF]-X(8)-[ASE]-X(3)-[FYL]-X(2)-[ASL]-X(4)-[PKE] is the consensus sequence; found in a variety of organisms including bacteria. cyanobacteria. yeast. fungi. plants. and humans in various subcellular locations; involved in a variety of functions including protein-protein inte…	1e-16	tr|B9N5J1|B9N5J1_POPTR Predicted protein OS=Populus trichocarpa GN=POPTRDRAFT_837219 PE=4 SV=1	0	ref|XP_002266713.1| PREDICTED: peroxisome biogenesis protein 5-like [Vitis vinifera]	0	D7UAV6_VITVI/1-377 PB014292; Pfam-B_14292;	1e-125	R	GO:0004872.receptor activity;GO:0005488.binding;	-	K13342	ko04146. Peroxisome;
isotig00320	RP-S2e. RPS2	small subunit ribosomal protein S2e	2895	-	-	-	-	-	-	emb|CBI29855.3| unnamed protein product [Vitis vinifera]	5e-20	-	-	-	-	-	K02981	ko03010. Ribosome;
isotig00321	-	-	2896	-	-	-	-	tr|F6HFS4|F6HFS4_VITVI Putative uncharacterized protein OS=Vitis vinifera GN=VIT_01s0011g01870 PE=4 SV=1	0	emb|CBI27163.3| unnamed protein product [Vitis vinifera]	0	D7T9J2_VITVI/84-518 PB003151; Pfam-B_3151;	0	-	GO:0008152.metabolic process;GO:0003824.catalytic activity;	-	-	-
isotig00322	MIN7	guanine nucleotide-exchange factor	2890	-	-	gnl|CDD|178625 PLN03076. PLN03076. ARF guanine nucleotide exchange factor (ARF-GEF); Provisional.	0	tr|F6HGY7|F6HGY7_VITVI Putative uncharacterized protein OS=Vitis vinifera GN=VIT_11s0016g00170 PE=4 SV=1	0	ref|XP_003633087.1| PREDICTED: brefeldin A-inhibited guanine nucleotide-exchange protein 1-like [Vitis vinifera]	0	D7TC77_VITVI/591-777 PF01369.15;Sec7;	3e-110	U	GO:0032012.regulation of ARF protein signal transduction;GO:0005622.intracellular;GO:0005086.ARF guanyl-nucleotide exchange factor activity;GO:0005488.binding;	-	K13462	ko04626. Plant-pathogen interaction;
isotig00323	E2.4.1.13	sucrose synthase	2895	sp|Q41607|SUS2_TULGE Sucrose synthase 2 OS=Tulipa gesneriana PE=2 SV=1	0	gnl|CDD|177747 PLN00142. PLN00142. sucrose synthase.	0	tr|G3FD94|G3FD94_MUSAC Sucrose synthase OS=Musa acuminata AAA Group GN=SuSy PE=2 SV=2	0	gb|AEO09338.2| sucrose synthase [Musa acuminata AAA Group]	0	Q8LJT5_ONCHC/8-556 PF00862.14;Sucrose_synth;	0	M	GO:0016757.transferase activity. transferring glycosyl groups;GO:0009877.nodulation;GO:0009058.biosynthetic process;GO:0016157.sucrose synthase activity;GO:0016740.transferase activity;GO:0005985.sucrose metabolic process;	EC:2.4.1.13	K00695	ko00500. Starch and sucrose metabolism;
isotig00324	-	-	2891	sp|Q3V384|LACE1_MOUSE Lactation elevated protein 1 OS=Mus musculus GN=Lace1 PE=2 SV=1	2e-71	gnl|CDD|31674 COG1485. COG1485. Predicted ATPase [General function prediction only].	1e-106	tr|D7U1H9|D7U1H9_VITVI Putative uncharacterized protein OS=Vitis vinifera GN=VIT_11s0037g00990 PE=4 SV=1	0	emb|CBI36595.3| unnamed protein product [Vitis vinifera]	0	A5BPI5_VITVI/81-449 PF03969.11;AFG1_ATPase;	0	R	GO:0005524.ATP binding;GO:0000166.nucleotide binding;	-	-	-
isotig00325	UBC	ubiquitin C	2891	sp|P0CH33|UBQ11_ARATH Polyubiquitin 11 OS=Arabidopsis thaliana GN=UBQ11 PE=1 SV=1	7e-95	gnl|CDD|176398 cd01803. Ubiquitin. Ubiquitin. Ubiquitin (includes Ubq/RPL40e and Ubq/RPS27a fusions as well as homopolymeric multiubiquitin protein chains).	1e-43	tr|Q1KT93|Q1KT93_9ASPA Polyubiquitin (Fragment) OS=Gladiolus grandiflorus GN=UBQ PE=4 SV=2	3e-94	gb|ABF06579.2| polyubiquitin. partial [Gladiolus grandiflorus]	2e-94	A5B3U2_VITVI/6-74 PF00240.18;ubiquitin;	3e-34	JORD	GO:0005634.nucleus;GO:0005737.cytoplasm;	-	K08770	ko03320. PPAR signaling pathway;
isotig00326	-	-	2891	-	-	-	-	tr|I1ISR3|I1ISR3_BRADI Uncharacterized protein OS=Brachypodium distachyon GN=BRADI4G37730 PE=4 SV=1	4e-64	ref|XP_002273895.1| PREDICTED: uncharacterized protein LOC100267221 [Vitis vinifera]	2e-101	D7T460_VITVI/37-125 PF13837.1;Myb_DNA-bind_4;	2e-37	-	-	-	-	-
isotig00327	-	-	2885	-	-	-	-	tr|D7SZN3|D7SZN3_VITVI Putative uncharacterized protein OS=Vitis vinifera GN=VIT_05s0049g01820 PE=4 SV=1	8e-114	ref|XP_002282069.1| PREDICTED: uncharacterized protein LOC100247804 [Vitis vinifera] emb|CBI23712.3| unnamed protein product [Vitis vinifera]	7e-114	-	-	-	-	-	-	-
isotig00328	-	-	2879	-	-	-	-	-	-	-	-	-	-	-	-	-	-	-
isotig00329	EIN3	ethylene-insensitive protein 3	2885	sp|O24606|EIN3_ARATH Protein ETHYLENE INSENSITIVE 3 OS=Arabidopsis thaliana GN=EIN3 PE=1 SV=1	1e-179	gnl|CDD|178656 PLN03109. PLN03109. ETHYLENE-INSENSITIVE3-like3 protein; Provisional.	3e-142	tr|F6HIW5|F6HIW5_VITVI Putative uncharacterized protein OS=Vitis vinifera GN=VIT_13s0047g00250 PE=4 SV=1	0	ref|XP_002276380.1| PREDICTED: protein ETHYLENE INSENSITIVE 3-like [Vitis vinifera]	0	Q948P3_CUCME/50-429 PF04873.8;EIN3;	0	-	GO:0005634.nucleus;GO:0006355.regulation of transcription. DNA-dependent;GO:0006351.transcription. DNA-dependent;GO:0003700.sequence-specific DNA binding transcription factor activity;	-	K14514	ko04075. Plant hormone signal transduction;
isotig00330	-	-	2881	sp|Q9FHK9|MD26B_ARATH Probable mediator of RNA polymerase II transcription subunit 26b OS=Arabidopsis thaliana GN=MED26B PE=2 SV=1	1e-95	gnl|CDD|29145 cd00183. TFIIS_I. N-terminal domain (domain I) of transcription elongation factor S-II (TFIIS); similar to a domain found in elongin A and CRSP70; likely to be involved in transcription; domain I from TFIIS interacts with RNA polymerase II holoenzyme.	5e-13	tr|F6HQP1|F6HQP1_VITVI Putative uncharacterized protein OS=Vitis vinifera GN=VIT_08s0040g00990 PE=4 SV=1	1e-147	ref|XP_002517284.1| conserved hypothetical protein [Ricinus communis] gb|EEF45077.1| conserved hypothetical protein [Ricinus communis]	8e-147	D7TQT6_VITVI/66-117 PF08711.6;Med26;	3e-18	-	GO:0005634.nucleus;GO:0003677.DNA binding;GO:0006351.transcription. DNA-dependent;	-	-	-
isotig00331	-	-	2882	-	-	-	-	tr|A5AIA5|A5AIA5_VITVI Putative uncharacterized protein OS=Vitis vinifera GN=VITISV_002699 PE=4 SV=1	2e-94	emb|CAN80099.1| hypothetical protein VITISV_002699 [Vitis vinifera]	2e-94	A5AIA5_VITVI/1-499 PB012447; Pfam-B_12447;	1e-78	-	-	-	-	-
isotig00332	chlH. bchH	magnesium chelatase subunit H	2879	sp|O50314|BCHH_CHLP8 Magnesium-chelatase subunit H OS=Chlorobaculum parvum (strain NCIB 8327) GN=bchH PE=3 SV=2	2e-174	gnl|CDD|178618 PLN03069. PLN03069. magnesiumprotoporphyrin-IX chelatase subunit H; Provisional.	0	tr|I1LAA1|I1LAA1_SOYBN Uncharacterized protein OS=Glycine max GN=Gma.12621 PE=4 SV=1	0	ref|XP_003535922.1| PREDICTED: magnesium-chelatase subunit H-like [Glycine max]	0	Q01B26_OSTTA/251-1377 PF02514.11;CobN-Mg_chel;	0	-	GO:0005524.ATP binding;GO:0005488.binding;GO:0016874.ligase activity;GO:0009058.biosynthetic process;GO:0016851.magnesium chelatase activity;GO:0000166.nucleotide binding;GO:0030494.bacteriochlorophyll biosynthetic process;GO:0015995.chlorophyll biosynthetic process;GO:0015979.photosynthesis;	EC:6.6.1.1	K03403	ko00860. Porphyrin and chlorophyll metabolism;
isotig00333	RCHY1. PIRH2	RING finger and CHY zinc finger domain-containing protein 1	2872	-	-	-	-	-	-	-	-	Q8VZK0_ARATH/151-198 PF13639.1;zf-RING_2;	1e-08	-	-	EC:6.3.2.19	K10144	ko04115. p53 signaling pathway;ko04120. Ubiquitin mediated proteolysis;ko05162. Measles;
isotig00334	K09955	hypothetical protein	2878	-	-	gnl|CDD|116554 pfam07944. DUF1680. Putative glycosyl hydrolase of unknown function (DUF1680). The members of this family are sequences derived from hypothetical bacterial and eukaryotic proteins of unknown function. One members of this family is annotated as a possible arabinosidase. but no references were found to back this. These proteins are related to a large family of glycosyl hydrolases.	8e-164	tr|F6GU88|F6GU88_VITVI Putative uncharacterized protein OS=Vitis vinifera GN=VIT_06s0004g01770 PE=4 SV=1	0	ref|XP_002285548.1| PREDICTED: uncharacterized protein LOC100246702 [Vitis vinifera]	0	D7SL85_VITVI/111-634 PF07944.7;DUF1680;	0	-	GO:0008152.metabolic process;GO:0003824.catalytic activity;	-	K09955	-
isotig00335	-	-	2872	sp|Q5S2C4|NCKP1_ARATH Protein NAP1 OS=Arabidopsis thaliana GN=NAP1 PE=1 SV=2	0	-	-	tr|D7T9L3|D7T9L3_VITVI Putative uncharacterized protein OS=Vitis vinifera GN=VIT_01s0011g01630 PE=4 SV=1	0	emb|CBI27184.3| unnamed protein product [Vitis vinifera]	0	B7ZGK2_LOTJA/104-1270 PF09735.4;Nckap1;	0	-	-	-	-	-
isotig00336	-	-	2863	-	-	-	-	-	-	-	-	-	-	-	-	-	-	-
isotig00337	EBF1_2	EIN3-binding F-box protein	2874	sp|Q9SKK0|EBF1_ARATH EIN3-binding F-box protein 1 OS=Arabidopsis thaliana GN=EBF1 PE=1 SV=1	0	-	-	tr|F6HH95|F6HH95_VITVI Putative uncharacterized protein OS=Vitis vinifera GN=VIT_11s0016g05410 PE=4 SV=1	0	ref|XP_002285249.1| PREDICTED: EIN3-binding F-box protein 1-like [Vitis vinifera]	0	A9NXX4_PICSI/1-179 PB034094; Pfam-B_34094;	6e-26	R	-	-	K14515	ko04075. Plant hormone signal transduction;
isotig00338	CESA	cellulose synthase A	2874	sp|Q84ZN6|CESA8_ORYSJ Probable cellulose synthase A catalytic subunit 8 [UDP-forming] OS=Oryza sativa subsp. japonica GN=CESA8 PE=2 SV=1	0	gnl|CDD|178244 PLN02638. PLN02638. cellulose synthase A (UDP-forming). catalytic subunit.	0	tr|F6HB61|F6HB61_VITVI Putative uncharacterized protein OS=Vitis vinifera GN=VIT_13s0064g00890 PE=4 SV=1	0	ref|XP_002278997.1| PREDICTED: cellulose synthase A catalytic subunit 3 [UDP-forming]-like [Vitis vinifera]	0	Q6DUJ2_ACAMN/347-1071 PF03552.9;Cellulose_synt;	0	-	GO:0016020.membrane;GO:0007047.cellular cell wall organization;GO:0016760.cellulose synthase (UDP-forming) activity;GO:0016757.transferase activity. transferring glycosyl groups;GO:0008270.zinc ion binding;GO:0016021.integral to membrane;GO:0030244.cellulose biosynthetic process;GO:0016740.transferase activity;	EC:2.4.1.12	K10999	-
isotig00339	MYO5	myosin V	2882	-	-	-	-	-	-	-	-	-	-	-	-	-	K10357	-
isotig00340	-	-	2878	-	-	gnl|CDD|190398 pfam02714. DUF221. Domain of unknown function DUF221. This family consists of hypothetical transmembrane proteins none of which have any function. the aligned region is at 538 residues at maximum length.	5e-121	tr|D7SYN5|D7SYN5_VITVI Putative uncharacterized protein OS=Vitis vinifera GN=VIT_02s0109g00230 PE=4 SV=1	0	ref|XP_002273732.1| PREDICTED: uncharacterized protein RSN1 [Vitis vinifera] emb|CBI23272.3| unnamed protein product [Vitis vinifera]	0	D7SYN5_VITVI/321-644 PF02714.10;DUF221;	0	R	GO:0016020.membrane;	-	-	-
isotig00341	EZH	enhancer of zeste	2863	sp|Q8S4P6|EZ1_MAIZE Histone-lysine N-methyltransferase EZ1 OS=Zea mays GN=EZ1 PE=2 SV=1	0	gnl|CDD|197649 smart00317. SET. SET (Su(var)3-9. Enhancer-of-zeste. Trithorax) domain. Putative methyl transferase. based on outlier plant homologues.	5e-30	tr|F6H4J2|F6H4J2_VITVI Putative uncharacterized protein OS=Vitis vinifera GN=VIT_07s0031g00320 PE=4 SV=1	0	emb|CBI21398.3| unnamed protein product [Vitis vinifera]	0	B9RNE0_RICCO/87-718 PB000239; Pfam-B_239;	3e-129	K	GO:0005634.nucleus;GO:0003677.DNA binding;GO:0008168.methyltransferase activity;GO:0006355.regulation of transcription. DNA-dependent;GO:0006351.transcription. DNA-dependent;GO:0034968.histone lysine methylation;GO:0016740.transferase activity;GO:0032259.methylation;GO:0018024.histone-lysine N-methyltransferase activity;	EC:2.1.1.43	K11430	-
isotig00342	-	-	2865	sp|Q9SHI2|Y1723_ARATH Leucine-rich repeat receptor-like serine/threonine-protein kinase At1g17230 OS=Arabidopsis thaliana GN=At1g17230 PE=2 SV=2	0	-	-	tr|F6H4W8|F6H4W8_VITVI Putative uncharacterized protein OS=Vitis vinifera GN=VIT_19s0027g00010 PE=4 SV=1	0	ref|XP_002263001.1| PREDICTED: leucine-rich repeat receptor-like serine/threonine-protein kinase At1g17230-like [Vitis vinifera]	0	A5C7Y8_VITVI/806-1080 PF00069.20;Pkinase;	8e-148	T	GO:0016020.membrane;GO:0005524.ATP binding;GO:0004674.protein serine/threonine kinase activity;GO:0004672.protein kinase activity;GO:0016021.integral to membrane;GO:0006468.protein phosphorylation;GO:0016772.transferase activity. transferring phosphorus-containing groups;	-	-	-
isotig00343	E2.7.1.-	-	2860	sp|Q10KY3|CAMK1_ORYSJ Calcium/calmodulin-dependent serine/threonine-protein kinase 1 OS=Oryza sativa subsp. japonica GN=CAMK1 PE=1 SV=1	0	gnl|CDD|197582 smart00220. S_TKc. Serine/Threonine protein kinases. catalytic domain. Phosphotransferases. Serine or threonine-specific kinase subfamily.	1e-75	tr|I1N8Q8|I1N8Q8_SOYBN Uncharacterized protein OS=Glycine max GN=Gma.23252 PE=4 SV=1	0	ref|XP_002282577.1| PREDICTED: calcium/calmodulin-dependent serine/threonine-protein kinase 1 [Vitis vinifera]	0	C0HGS6_MAIZE/3-224 PF00069.20;Pkinase;	2e-123	T	GO:0016310.phosphorylation;GO:0005524.ATP binding;GO:0016301.kinase activity;GO:0006468.protein phosphorylation;GO:0004674.protein serine/threonine kinase activity;GO:0000166.nucleotide binding;GO:0004672.protein kinase activity;GO:0005509.calcium ion binding;GO:0016740.transferase activity;GO:0016772.transferase activity. transferring phosphorus-containing groups;	-	K00924	-
isotig00344	-	-	2861	sp|Q9C884|PMTI_ARATH Probable methyltransferase PMT18 OS=Arabidopsis thaliana GN=At1g33170 PE=2 SV=1	0	gnl|CDD|190539 pfam03141. Methyltransf_29. Putative S-adenosyl-L-methionine-dependent methyltransferase. This family is a putative S-adenosyl-L-methionine (SAM)-dependent methyltransferase.	0	tr|F6HUA9|F6HUA9_VITVI Putative uncharacterized protein OS=Vitis vinifera GN=VIT_02s0025g03200 PE=4 SV=1	0	ref|XP_002270920.1| PREDICTED: probable methyltransferase PMT18 [Vitis vinifera]	0	B9I0N1_POPTR/102-613 PF03141.11;Methyltransf_29;	0	-	GO:0008168.methyltransferase activity;GO:0032259.methylation;	-	-	-
isotig00345	-	-	2863	-	-	gnl|CDD|203798 pfam07899. Frigida. Frigida-like protein. This family is composed of plant proteins that are similar to FRIGIDA protein expressed by Arabidopsis thaliana. This protein is probably nuclear and is required for the regulation of flowering time in the late-flowering phenotype. It is known to increase RNA levels of flowering locus C. Allelic variation at the FRIGIDA locus is a major det…	3e-92	tr|B9SSS8|B9SSS8_RICCO Protein FRIGIDA. putative OS=Ricinus communis GN=RCOM_0047170 PE=4 SV=1	2e-67	ref|XP_002529047.1| Protein FRIGIDA. putative [Ricinus communis] gb|EEF33358.1| Protein FRIGIDA. putative [Ricinus communis]	2e-67	B8LQD8_PICSI/159-463 PF07899.6;Frigida;	3e-68	-	-	-	-	-
isotig00346	COPA	coatomer protein complex. subunit alpha (xenin)	2858	sp|Q94A40|COPA1_ARATH Coatomer subunit alpha-1 OS=Arabidopsis thaliana GN=At1g62020 PE=1 SV=2	0	gnl|CDD|202870 pfam04053. Coatomer_WDAD. Coatomer WD associated region. This region is composed of WD40 repeats.	2e-164	tr|B9IEK6|B9IEK6_POPTR Predicted protein OS=Populus trichocarpa GN=POPTRDRAFT_575095 PE=4 SV=1	0	ref|XP_002321558.1| predicted protein [Populus trichocarpa] gb|EEF05685.1| predicted protein [Populus trichocarpa]	0	E0CPH2_VITVI/337-769 PF04053.9;Coatomer_WDAD;	0	US	GO:0006886.intracellular protein transport;GO:0030117.membrane coat;GO:0030126.COPI vesicle coat;GO:0016740.transferase activity;GO:0005198.structural molecule activity;GO:0016905.myosin heavy chain kinase activity;GO:0016192.vesicle-mediated transport;	-	K05236	ko04080. Neuroactive ligand-receptor interaction;
isotig00347	-	-	2848	-	-	-	-	-	-	-	-	-	-	-	-	-	-	-
isotig00348	PFKFB	6-phosphofructo-2-kinase / fructose-2.6-bisphosphatase	2853	sp|Q9MB58|F26_ARATH 6-phosphofructo-2-kinase/fructose-2.6-bisphosphatase OS=Arabidopsis thaliana GN=FKFBP PE=1 SV=1	0	gnl|CDD|201876 pfam01591. 6PF2K. 6-phosphofructo-2-kinase. This enzyme occurs as a bifunctional enzyme with fructose-2.6-bisphosphatase. The bifunctional enzyme catalyzes both the synthesis and degradation of fructose-2.6-bisphosphate. a potent regulator of glycolysis. This enzyme contains a P-loop motif.	1e-88	tr|D7SJU7|D7SJU7_VITVI Putative uncharacterized protein OS=Vitis vinifera GN=VIT_06s0004g06920 PE=4 SV=1	0	ref|XP_002276394.1| PREDICTED: 6-phosphofructo-2-kinase/fructose-2.6-biphosphatase 3 [Vitis vinifera] emb|CBI15923.3| unnamed protein product [Vitis vinifera]	0	D7SJU7_VITVI/343-562 PF01591.13;6PF2K;	2e-132	-	GO:0016310.phosphorylation;GO:0004331.fructose-2.6-bisphosphate 2-phosphatase activity;GO:0008152.metabolic process;GO:0005524.ATP binding;GO:0016301.kinase activity;GO:0006000.fructose metabolic process;GO:0003824.catalytic activity;GO:0003873.6-phosphofructo-2-kinase activity;GO:0030246.carbohydrate binding;GO:0006003.fructose 2.6-bisphosphate metabolic process;GO:0016787.hydrolase activity;GO:…	EC:2.7.1.105 3.1.3.46	K01103	ko00051. Fructose and mannose metabolism;ko04066. HIF-1 signaling pathway;
isotig00349	-	-	2841	-	-	-	-	-	-	-	-	-	-	-	-	-	-	-
isotig00350	-	-	2846	sp|Q9M8T5|Y3293_ARATH WEB family protein At3g02930. chloroplastic OS=Arabidopsis thaliana GN=At3g02930 PE=2 SV=1	5e-147	-	-	tr|B9S250|B9S250_RICCO ATP binding protein. putative OS=Ricinus communis GN=RCOM_1327430 PE=4 SV=1	0	emb|CBI26484.3| unnamed protein product [Vitis vinifera]	0	B9I744_POPTR/76-513 PF05701.6;DUF827;	2e-135	ZS	-	-	-	-
isotig00351	-	-	2845	-	-	gnl|CDD|173726 cd06610. STKc_OSR1_SPAK. Catalytic domain of the Protein Serine/Threonine Kinases. Oxidative stress response kinase and Ste20-related proline alanine-rich kinase. Serine/threonine kinases (STKs). oxidative stress response kinase (OSR1) and Ste20-related proline alanine-rich kinase (SPAK) subfamily. catalytic (c) domain. STKs catalyze the transfer of the gamma-phosphoryl group from …	8e-156	tr|D7TVQ3|D7TVQ3_VITVI Putative uncharacterized protein OS=Vitis vinifera GN=VIT_02s0025g02480 PE=4 SV=1	0	ref|XP_002280701.2| PREDICTED: uncharacterized protein LOC100249628 [Vitis vinifera]	0	D7LYS2_ARALL/44-305 PF00069.20;Pkinase;	5e-161	T	GO:0016310.phosphorylation;GO:0005524.ATP binding;GO:0004674.protein serine/threonine kinase activity;GO:0016301.kinase activity;GO:0004672.protein kinase activity;GO:0000166.nucleotide binding;GO:0006468.protein phosphorylation;GO:0016740.transferase activity;GO:0016772.transferase activity. transferring phosphorus-containing groups;	-	-	-
isotig00352	COX3	cytochrome c oxidase subunit 3	2834	sp|P92514|COX3_ARATH Cytochrome c oxidase subunit 3 OS=Arabidopsis thaliana GN=COX3 PE=2 SV=2	2e-169	gnl|CDD|177845 PLN02194. PLN02194. cytochrome-c oxidase.	1e-172	tr|Q96035|Q96035_MAGGA Cytochrome c oxidase subunit 3 OS=Magnolia grandiflora GN=cox3 PE=2 SV=1	9e-171	emb|CAA92273.1| cytochrome oxidase subunit 3 [Magnolia grandiflora]	8e-171	Q8HNK2_PENAM/7-264 PF00510.13;COX3;	3e-148	C	GO:0016020.membrane;GO:0022904.respiratory electron transport chain;GO:0006123.mitochondrial electron transport. cytochrome c to oxygen;GO:0004129.cytochrome-c oxidase activity;GO:0005743.mitochondrial inner membrane;GO:0016021.integral to membrane;GO:0005739.mitochondrion;GO:0055114.oxidation-reduction process;GO:0016491.oxidoreductase activity;	-	K02262	ko00190. Oxidative phosphorylation;ko04260. Cardiac muscle contraction;ko05010. Alzheimer's disease;ko05012. Parkinson's disease;ko05016. Huntington's disease;
isotig00353	-	-	2840	-	-	-	-	-	-	-	-	A2WJM1_ORYSI/381-569 PB025875; Pfam-B_25875;	4e-19	-	-	-	-	-
isotig00354	-	-	2841	sp|Q6H6V4|ARFF_ORYSJ Auxin response factor 6 OS=Oryza sativa subsp. japonica GN=ARF6 PE=1 SV=1	0	gnl|CDD|191545 pfam06507. Auxin_resp. Auxin response factor. A conserved region of auxin-responsive transcription factors.	2e-38	tr|E0WD84|E0WD84_AMBTC Putative auxin response factor 6 OS=Amborella trichopoda GN=arf6 PE=2 SV=1	0	emb|CBA11994.1| putative auxin response factor 6 [Amborella trichopoda]	0	E0AD21_SOLLC/468-826 PF02309.11;AUX_IAA;	2e-71	-	GO:0005634.nucleus;GO:0003677.DNA binding;GO:0006355.regulation of transcription. DNA-dependent;GO:0009734.auxin mediated signaling pathway;GO:0009725.response to hormone stimulus;GO:0006351.transcription. DNA-dependent;GO:0046983.protein dimerization activity;	-	-	-
isotig00355	-	-	2839	sp|Q94B71|OBE3_ARATH Protein OBERON 3 OS=Arabidopsis thaliana GN=OBE3 PE=1 SV=1	0	gnl|CDD|203596 pfam07227. DUF1423. Protein of unknown function (DUF1423). This family represents a conserved region approximately 500 residues long within a number of Arabidopsis thaliana proteins of unknown function.	1e-143	tr|F6HFB0|F6HFB0_VITVI Putative uncharacterized protein OS=Vitis vinifera GN=VIT_01s0011g06210 PE=4 SV=1	0	ref|XP_002281609.2| PREDICTED: protein OBERON 3-like [Vitis vinifera]	0	B9HVS0_POPTR/329-753 PF07227.6;DUF1423;	6e-142	-	-	-	-	-
isotig00356	CALS	callose synthase	2838	sp|Q9SFU6|CALS9_ARATH Callose synthase 9 OS=Arabidopsis thaliana GN=CALS9 PE=2 SV=2	0	-	-	tr|B9SQ54|B9SQ54_RICCO 1.3-beta-glucan synthase. putative OS=Ricinus communis GN=RCOM_0146080 PE=4 SV=1	0	ref|XP_003536799.1| PREDICTED: callose synthase 9-like isoform 1 [Glycine max]	0	B8B1K5_ORYSI/1072-1854 PF02364.10;Glucan_synthase;	0	M	GO:0016020.membrane;GO:0016757.transferase activity. transferring glycosyl groups;GO:0006075.(1->3)-beta-D-glucan biosynthetic process;GO:0003843.1.3-beta-D-glucan synthase activity;GO:0016740.transferase activity;GO:0000148.1.3-beta-D-glucan synthase complex;	EC:2.4.1.-	K11000	-
isotig00357	GRIF	glutamate receptor. ionotropic. other eukaryote	2838	-	-	-	-	-	-	-	-	-	-	-	-	-	K05387	-
isotig00358	-	-	2827	-	-	-	-	-	-	-	-	-	-	-	-	-	-	-
isotig00359	TGL4	TAG lipase / steryl ester hydrolase / phospholipase A2 / LPA acyltransferase	2829	sp|Q9LZA6|SDP1_ARATH Triacylglycerol lipase SDP1 OS=Arabidopsis thaliana GN=SDP1 PE=1 SV=1	0	gnl|CDD|132869 cd07231. Pat_SDP1-like. Sugar-Dependent 1 like lipase. Sugar-Dependent 1 (SDP1) lipase has a patatin-like acyl-hydrolase domain that initiates the breakdown of storage oil in germinating Arabidopsis seeds. This acyl-hydrolase domain is homologus to yeast triacylglycerol lipase 3 and human adipose triglyceride lipase. This family includes SDP1 from Arabidopsis thaliana.	2e-133	tr|D7LVP0|D7LVP0_ARALL Putative uncharacterized protein OS=Arabidopsis lyrata subsp. lyrata GN=ARALYDRAFT_907172 PE=4 SV=1	0	ref|XP_002878133.1| hypothetical protein ARALYDRAFT_907172 [Arabidopsis lyrata subsp. lyrata] gb|EFH54392.1| hypothetical protein ARALYDRAFT_907172 [Arabidopsis lyrata subsp. lyrata]	0	D7TIJ8_VITVI/232-435 PF01734.17;Patatin;	3e-94	R	GO:0016787.hydrolase activity;GO:0008152.metabolic process;GO:0005525.GTP binding;GO:0006629.lipid metabolic process;	EC:3.1.1.3 3.1.1.13 3.1.1.4 2.3.1.51	K14674	ko00100. Steroid biosynthesis;ko00561. Glycerolipid metabolism;ko00564. Glycerophospholipid metabolism;ko00565. Ether lipid metabolism;ko00590. Arachidonic acid metabolism;ko00591. Linoleic acid metabolism;ko00592. alpha-Linolenic acid metabolism;
isotig00360	-	-	2831	sp|Q9ZVT9|C2GR1_ARATH C2 and GRAM domain-containing protein At1g03370 OS=Arabidopsis thaliana GN=At1g03370 PE=2 SV=4	0	gnl|CDD|175973 cd00030. C2. C2 domain. The C2 domain was first identified in PKC. C2 domains fold into an 8-standed beta-sandwich that can adopt 2 structural arrangements: Type I and Type II. distinguished by a circular permutation involving their N- and C-terminal beta strands. Many C2 domains are Ca2+-dependent membrane-targeting modules that bind a wide variety of substances including bind pho…	7e-17	tr|B9N3U8|B9N3U8_POPTR Predicted protein OS=Populus trichocarpa GN=POPTRDRAFT_837209 PE=4 SV=1	0	ref|XP_002329933.1| predicted protein [Populus trichocarpa] gb|EEF09086.1| predicted protein [Populus trichocarpa]	0	B8B4K2_ORYSI/684-911 PB000065; Pfam-B_65;	7e-68	-	-	-	-	-
isotig00361	-	-	2833	-	-	-	-	tr|Q1G2Z6|Q1G2Z6_ARATH Putative uncharacterized protein OS=Arabidopsis thaliana GN=At3g23370 PE=2 SV=1	1e-30	-	-	B9HSG1_POPTR/506-569 PF14259.1;RRM_6;	4e-08	-	-	-	-	-
isotig00362	GPI. pgi	glucose-6-phosphate isomerase	2833	sp|P54243|G6PI_OENME Glucose-6-phosphate isomerase. cytosolic OS=Oenothera mexicana GN=PGIC PE=3 SV=1	0	gnl|CDD|178255 PLN02649. PLN02649. glucose-6-phosphate isomerase.	0	tr|O24615|O24615_9LILI Glucose-6-phosphate isomerase OS=Dioscorea tokoro GN=Pgi PE=2 SV=1	0	dbj|BAA23181.1| cytosolic phosphoglucose isomerase [Dioscorea tokoro] dbj|BAA23183.1| cytosolic phosphoglucose isomerase [Dioscorea tokoro]	0	B8AKL0_ORYSI/51-547 PF00342.14;PGI;	0	G	GO:0004347.glucose-6-phosphate isomerase activity;GO:0016853.isomerase activity;GO:0006094.gluconeogenesis;GO:0006096.glycolysis;GO:0005737.cytoplasm;	EC:5.3.1.9	K01810	ko00010. Glycolysis / Gluconeogenesis;ko00030. Pentose phosphate pathway;ko00500. Starch and sucrose metabolism;ko00520. Amino sugar and nucleotide sugar metabolism;
isotig00363	-	-	2816	-	-	-	-	tr|B9SB48|B9SB48_RICCO Putative uncharacterized protein OS=Ricinus communis GN=RCOM_0784680 PE=4 SV=1	2e-80	ref|XP_002523217.1| conserved hypothetical protein [Ricinus communis] gb|EEF39138.1| conserved hypothetical protein [Ricinus communis]	2e-80	B9SB48_RICCO/196-573 PB026378; Pfam-B_26378;	2e-64	-	-	-	-	-
isotig00364	GI	GIGANTEA	2828	sp|Q9AWL7|GIGAN_ORYSJ Protein GIGANTEA OS=Oryza sativa subsp. japonica GN=GI PE=2 SV=2	0	-	-	tr|A5C4A8|A5C4A8_VITVI Putative uncharacterized protein OS=Vitis vinifera GN=VITISV_032939 PE=4 SV=1	0	emb|CAN81809.1| hypothetical protein VITISV_032939 [Vitis vinifera]	0	B9GT73_POPTR/6-864 PB001433; Pfam-B_1433;	0	-	-	-	K12124	ko04712. Circadian rhythm - plant;
isotig00365	K14486. ARF	auxin response factor	2829	sp|Q8S985|ARFO_ORYSJ Auxin response factor 15 OS=Oryza sativa subsp. japonica GN=ARF15 PE=2 SV=1	0	gnl|CDD|191545 pfam06507. Auxin_resp. Auxin response factor. A conserved region of auxin-responsive transcription factors.	7e-42	tr|F6HM45|F6HM45_VITVI Putative uncharacterized protein OS=Vitis vinifera GN=VIT_10s0003g00420 PE=4 SV=1	0	ref|XP_002273401.2| PREDICTED: auxin response factor 3-like [Vitis vinifera]	0	ARFC_ARATH/159-261 PF02362.16;B3;	2e-58	-	GO:0005634.nucleus;GO:0003677.DNA binding;GO:0006355.regulation of transcription. DNA-dependent;GO:0009734.auxin mediated signaling pathway;GO:0009725.response to hormone stimulus;GO:0006351.transcription. DNA-dependent;GO:0046983.protein dimerization activity;	-	K14486	ko04075. Plant hormone signal transduction;
isotig00366	SMARCA2_4	SWI/SNF-related matrix-associated actin-dependent regulator of chromatin subfamily A member 2/4	2831	sp|Q6EVK6|BRM_ARATH ATP-dependent helicase BRM OS=Arabidopsis thaliana GN=BRM PE=1 SV=1	0	-	-	tr|F6I645|F6I645_VITVI Putative uncharacterized protein OS=Vitis vinifera GN=VIT_15s0046g02290 PE=4 SV=1	0	ref|XP_002276245.2| PREDICTED: ATP-dependent helicase BRM-like [Vitis vinifera]	0	B9RDU3_RICCO/519-950 PB048916; Pfam-B_48916;	9e-166	BK	GO:0005634.nucleus;GO:0003677.DNA binding;GO:0005524.ATP binding;GO:0006355.regulation of transcription. DNA-dependent;GO:0004386.helicase activity;GO:0003676.nucleic acid binding;GO:0016818.hydrolase activity. acting on acid anhydrides. in phosphorus-containing anhydrides;GO:0016740.transferase activity;	EC:3.6.4.-	K11647	-
isotig00367	CNOT1. NOT1	CCR4-NOT transcription complex subunit 1	2824	sp|Q6ZQ08|CNOT1_MOUSE CCR4-NOT transcription complex subunit 1 OS=Mus musculus GN=Cnot1 PE=1 SV=2	1e-176	gnl|CDD|190846 pfam04054. Not1. CCR4-Not complex component. Not1. The Ccr4-Not complex is a global regulator of transcription that affects genes positively and negatively and is thought to regulate transcription factor TFIID.	0	tr|D7SYV0|D7SYV0_VITVI Putative uncharacterized protein OS=Vitis vinifera GN=VIT_00s0144g00010 PE=4 SV=1	0	emb|CBI23407.3| unnamed protein product [Vitis vinifera]	0	B9RD55_RICCO/1934-2309 PF04054.10;Not1;	0	-	GO:0006355.regulation of transcription. DNA-dependent;GO:0006351.transcription. DNA-dependent;	-	K12604	ko03018. RNA degradation;
isotig00368	TRIP12	E3 ubiquitin-protein ligase TRIP12	2804	-	-	-	-	tr|F6HQV0|F6HQV0_VITVI Putative uncharacterized protein OS=Vitis vinifera GN=VIT_08s0040g03270 PE=4 SV=1	0	-	-	-	-	-	GO:0006464.cellular protein modification process;GO:0016881.acid-amino acid ligase activity;GO:0005622.intracellular;GO:0005488.binding;	EC:6.3.2.19	K10590	ko04120. Ubiquitin mediated proteolysis;
isotig00369	-	-	2823	-	-	gnl|CDD|206609 pfam14443. DBC1. DBC1. DBC1 and it homologs from diverse eukaryotes are a catalytically inactive version of the Nudix hydrolase (MutT) domain. DBC1 is predicted to bind NAD metabolites and regulate the activity of SIRT1 or related deacetylases by sensing the soluble products or substrates of the NAD-dependent deacetylation reaction.	8e-35	tr|C5Z4P8|C5Z4P8_SORBI Putative uncharacterized protein Sb10g022236 (Fragment) OS=Sorghum bicolor GN=Sb10g022236 PE=4 SV=1	9e-42	ref|XP_002438582.1| hypothetical protein SORBIDRAFT_10g022236 [Sorghum bicolor] gb|EER89949.1| hypothetical protein SORBIDRAFT_10g022236 [Sorghum bicolor]	8e-42	C5Z4P8_SORBI/41-166 PF14443.1;DBC1;	2e-41	-	-	-	-	-
isotig00370	HUWE1. MULE. ARF-BP1	E3 ubiquitin-protein ligase HUWE1	2822	sp|Q8GY23|UPL1_ARATH E3 ubiquitin-protein ligase UPL1 OS=Arabidopsis thaliana GN=UPL1 PE=1 SV=3	0	-	-	tr|F6H151|F6H151_VITVI Putative uncharacterized protein OS=Vitis vinifera GN=VIT_18s0001g07810 PE=4 SV=1	0	ref|XP_002283711.2| PREDICTED: E3 ubiquitin-protein ligase UPL2-like [Vitis vinifera]	0	B9SMZ3_RICCO/3354-3666 PF00632.20;HECT;	0	OK	GO:0006810.transport;GO:0005634.nucleus;GO:0005622.intracellular;GO:0042787.protein ubiquitination involved in ubiquitin-dependent protein catabolic process;GO:0005488.binding;GO:0051028.mRNA transport;GO:0004842.ubiquitin-protein ligase activity;GO:0016874.ligase activity;GO:0006464.cellular protein modification process;GO:0016881.acid-amino acid ligase activity;	EC:6.3.2.19	K10592	ko04120. Ubiquitin mediated proteolysis;
isotig00371	-	-	2830	sp|Q94JM3|ARFB_ARATH Auxin response factor 2 OS=Arabidopsis thaliana GN=ARF2 PE=1 SV=2	0	gnl|CDD|191545 pfam06507. Auxin_resp. Auxin response factor. A conserved region of auxin-responsive transcription factors.	3e-39	tr|D7SH69|D7SH69_VITVI Putative uncharacterized protein OS=Vitis vinifera GN=VIT_17s0000g00320 PE=4 SV=1	0	ref|XP_002284543.1| PREDICTED: auxin response factor 2 [Vitis vinifera] emb|CBI15749.3| unnamed protein product [Vitis vinifera]	0	C0PH36_MAIZE/127-229 PF02362.16;B3;	8e-60	-	GO:0005634.nucleus;GO:0003677.DNA binding;GO:0006355.regulation of transcription. DNA-dependent;GO:0009734.auxin mediated signaling pathway;GO:0009725.response to hormone stimulus;GO:0006351.transcription. DNA-dependent;GO:0046983.protein dimerization activity;	-	-	-
isotig00372	VARS. valS	valyl-tRNA synthetase	2820	sp|P93736|SYV_ARATH Valine--tRNA ligase OS=Arabidopsis thaliana GN=VALRS PE=1 SV=2	0	gnl|CDD|178007 PLN02381. PLN02381. valyl-tRNA synthetase.	0	tr|I1LDV5|I1LDV5_SOYBN Uncharacterized protein OS=Glycine max GN=Gma.16767 PE=4 SV=1	0	ref|XP_002275092.2| PREDICTED: valyl-tRNA synthetase-like [Vitis vinifera]	0	B9SWL0_RICCO/106-730 PF00133.17;tRNA-synt_1;	0	J	GO:0005524.ATP binding;GO:0004832.valine-tRNA ligase activity;GO:0006438.valyl-tRNA aminoacylation;GO:0005737.cytoplasm;GO:0016874.ligase activity;GO:0000166.nucleotide binding;GO:0006418.tRNA aminoacylation for protein translation;GO:0006412.translation;GO:0004812.aminoacyl-tRNA ligase activity;	EC:6.1.1.9	K01873	ko00970. Aminoacyl-tRNA biosynthesis;
isotig00373	CESA	cellulose synthase A	2819	sp|Q69V23|CESA3_ORYSJ Probable cellulose synthase A catalytic subunit 3 [UDP-forming] OS=Oryza sativa subsp. japonica GN=CESA3 PE=2 SV=1	0	gnl|CDD|178055 PLN02436. PLN02436. cellulose synthase A.	0	tr|F6I6Y4|F6I6Y4_VITVI Putative uncharacterized protein OS=Vitis vinifera GN=VIT_18s0122g00120 PE=4 SV=1	0	emb|CBI40805.3| unnamed protein product [Vitis vinifera]	0	D7U4N4_VITVI/361-935 PF03552.9;Cellulose_synt;	0	-	GO:0016020.membrane;GO:0007047.cellular cell wall organization;GO:0016760.cellulose synthase (UDP-forming) activity;GO:0046872.metal ion binding;GO:0016757.transferase activity. transferring glycosyl groups;GO:0008270.zinc ion binding;GO:0016021.integral to membrane;GO:0030244.cellulose biosynthetic process;GO:0016740.transferase activity;	EC:2.4.1.12	K10999	-
isotig00374	-	-	2816	-	-	gnl|CDD|212566 cd11684. DHR2_DOCK. Dock Homology Region 2. a GEF domain. of Dedicator of Cytokinesis proteins. DOCK proteins comprise a family of atypical guanine nucleotide exchange factors (GEFs) that lack the conventional Dbl homology (DH) domain. As GEFs. they activate the small GTPases Rac and Cdc42 by exchanging bound GDP for free GTP. They are also called the CZH (CED-5. Dock180. and MBC-z…	1e-101	tr|D7TC76|D7TC76_VITVI Putative uncharacterized protein OS=Vitis vinifera GN=VIT_11s0016g00100 PE=4 SV=1	0	ref|XP_002277136.1| PREDICTED: dedicator of cytokinesis protein 11 [Vitis vinifera] emb|CBI27734.3| unnamed protein product [Vitis vinifera]	0	B4FY57_MAIZE/263-443 PF06920.8;Ded_cyto;	3e-101	T	GO:0051020.GTPase binding;GO:0005525.GTP binding;GO:0005085.guanyl-nucleotide exchange factor activity;GO:0005488.binding;	-	-	-
isotig00375	HSPA1_8	heat shock 70kDa protein 1/8	2814	sp|P09189|HSP7C_PETHY Heat shock cognate 70 kDa protein OS=Petunia hybrida GN=HSP70 PE=2 SV=1	0	gnl|CDD|185395 PTZ00009. PTZ00009. heat shock 70 kDa protein; Provisional.	0	tr|A5C0Z3|A5C0Z3_VITVI Putative uncharacterized protein OS=Vitis vinifera GN=VIT_06s0004g04510 PE=3 SV=1	0	ref|XP_002284008.1| PREDICTED: heat shock cognate 70 kDa protein isoform 1 [Vitis vinifera] emb|CAN81694.1| hypothetical protein VITISV_017873 [Vitis vinifera]	0	HSP70_SOYBN/8-617 PF00012.15;HSP70;	0	O	GO:0005524.ATP binding;GO:0000166.nucleotide binding;GO:0006950.response to stress;	-	K03283	ko03040. Spliceosome;ko04010. MAPK signaling pathway;ko04141. Protein processing in endoplasmic reticulum;ko04144. Endocytosis;ko04612. Antigen processing and presentation;ko05134. Legionellosis;ko05145. Toxoplasmosis;ko05162. Measles;ko05164. Influenza A;ko05169. Epstein-Barr virus infection;
isotig00376	-	-	2814	sp|Q43846|SSY3_SOLTU Soluble starch synthase 3. chloroplastic/amyloplastic OS=Solanum tuberosum GN=SS3 PE=1 SV=1	0	gnl|CDD|177950 PLN02316. PLN02316. synthase/transferase.	0	tr|B9H112|B9H112_POPTR Predicted protein OS=Populus trichocarpa GN=POPTRDRAFT_856021 PE=3 SV=1	0	ref|XP_002269011.2| PREDICTED: soluble starch synthase 3. chloroplastic/amyloplastic-like [Vitis vinifera]	0	B9RXK7_RICCO/611-813 PF08323.6;Glyco_transf_5;	9e-120	-	GO:0009501.amyloplast;GO:0019252.starch biosynthetic process;GO:0005978.glycogen biosynthetic process;GO:0009058.biosynthetic process;GO:0016757.transferase activity. transferring glycosyl groups;GO:0009011.starch synthase activity;GO:0009536.plastid;GO:0016740.transferase activity;GO:0009250.glucan biosynthetic process;GO:0009507.chloroplast;	-	-	-
isotig00377	-	-	2815	-	-	-	-	-	-	-	-	-	-	-	-	-	-	-
isotig00378	-	-	2798	-	-	gnl|CDD|206130 pfam13960. DUF4218. Domain of unknown function (DUF4218).	8e-30	-	-	-	-	A5AGY3_VITVI/562-689 PF13960.1;DUF4218;	2e-24	-	-	-	-	-
isotig00379	E3.6.3.6	H+-transporting ATPase	2795	sp|Q43128|PMA10_ARATH ATPase 10. plasma membrane-type OS=Arabidopsis thaliana GN=AHA10 PE=2 SV=2	0	-	-	tr|G3M3G8|G3M3G8_9POAL Plasma membrane H+-ATPase OS=Aeluropus littoralis PE=2 SV=1	0	ref|NP_173169.2| H+-transporting ATPase [Arabidopsis thaliana] sp|Q43128.2|PMA10_ARATH RecName: Full=ATPase 10. plasma membrane-type; AltName: Full=Proton pump 10 gb|AAD50009.3|AC007651_4 H+-transporting ATPase AHA10 [Arabidopsis thaliana] gb|AAB32310.2| plasma membrane H(+)-ATPase isoform AHA10 [Arabidopsis thaliana] gb|AEE29565.1| H+-transporting ATPase [Arabidopsis thaliana]	0	A5ALY9_VITVI/343-619 PF00702.21;Hydrolase;	4e-118	P	GO:0016020.membrane;GO:0005524.ATP binding;GO:0006754.ATP biosynthetic process;GO:0016787.hydrolase activity;GO:0000166.nucleotide binding;GO:0016021.integral to membrane;GO:0015992.proton transport;GO:0005886.plasma membrane;GO:0016887.ATPase activity;GO:0006810.transport;GO:0008152.metabolic process;GO:0015662.ATPase activity. coupled to transmembrane movement of ions. phosphorylative mechanism…	EC:3.6.3.6	K01535	ko00190. Oxidative phosphorylation;
isotig00380	-	-	2813	sp|Q9SUR3|RTNLA_ARATH Reticulon-like protein B1 OS=Arabidopsis thaliana GN=RTNLB1 PE=1 SV=1	3e-82	gnl|CDD|190314 pfam02453. Reticulon. Reticulon. Reticulon. also know as neuroendocrine-specific protein (NSP). is a protein of unknown function which associates with the endoplasmic reticulum. This family represents the C-terminal domain of the three reticulon isoforms and their homologues.	5e-55	tr|F6HC82|F6HC82_VITVI Putative uncharacterized protein OS=Vitis vinifera GN=VIT_13s0067g01680 PE=4 SV=1	2e-120	ref|XP_002273437.2| PREDICTED: peptide-N4-(N-acetyl-beta-glucosaminyl)asparagine amidase A-like [Vitis vinifera]	9e-121	D7T4K4_VITVI/232-515 PF12222.3;PNGaseA;	8e-105	U	-	-	-	-
isotig00381	-	-	2799	-	-	-	-	tr|B9HK29|B9HK29_POPTR Predicted protein OS=Populus trichocarpa GN=POPTRDRAFT_655639 PE=4 SV=1	1e-16	ref|XP_002311898.1| predicted protein [Populus trichocarpa] gb|EEE89265.1| predicted protein [Populus trichocarpa]	9e-17	-	-	-	-	-	-	-
isotig00382	EEF2	elongation factor 2	2810	sp|O23755|EF2_BETVU Elongation factor 2 OS=Beta vulgaris PE=2 SV=1	0	gnl|CDD|177730 PLN00116. PLN00116. translation elongation factor EF-2 subunit; Provisional.	0	tr|F2DAU4|F2DAU4_HORVD Predicted protein OS=Hordeum vulgare var. distichum PE=2 SV=1	0	dbj|BAJ92215.1| predicted protein [Hordeum vulgare subsp. vulgare]	0	A2WUX6_ORYSI/601-720 PF03764.13;EFG_IV;	2e-70	JS	GO:0006184.GTP catabolic process;GO:0003746.translation elongation factor activity;GO:0006414.translational elongation;GO:0005737.cytoplasm;GO:0003924.GTPase activity;GO:0000166.nucleotide binding;GO:0006412.translation;GO:0005525.GTP binding;	-	K03234	-
isotig00383	E3.2.1.24	alpha-mannosidase	2802	sp|Q8VHC8|MA2B1_CAVPO Lysosomal alpha-mannosidase OS=Cavia porcellus GN=MAN2B1 PE=1 SV=1	8e-151	-	-	tr|D7SVH6|D7SVH6_VITVI Putative uncharacterized protein OS=Vitis vinifera GN=VIT_14s0068g01110 PE=4 SV=1	0	ref|XP_002276199.2| PREDICTED: lysosomal alpha-mannosidase-like [Vitis vinifera]	0	D7SVH6_VITVI/484-1002 PF07748.8;Glyco_hydro_38C;	0	G	GO:0008152.metabolic process;GO:0015923.mannosidase activity;GO:0005764.lysosome;GO:0003824.catalytic activity;GO:0016798.hydrolase activity. acting on glycosyl bonds;GO:0004559.alpha-mannosidase activity;GO:0046872.metal ion binding;GO:0043169.cation binding;GO:0004553.hydrolase activity. hydrolyzing O-glycosyl compounds;GO:0006013.mannose metabolic process;GO:0030246.carbohydrate binding;GO:001…	EC:3.2.1.24	K01191	ko00511. Other glycan degradation;
isotig00384	lacZ	beta-galactosidase	2802	sp|Q7MG04|BGAL_VIBVY Beta-galactosidase OS=Vibrio vulnificus (strain YJ016) GN=lacZ PE=3 SV=1	0	gnl|CDD|181928 PRK09525. lacZ. beta-D-galactosidase; Reviewed.	0	tr|D7UBN6|D7UBN6_VITVI Putative uncharacterized protein OS=Vitis vinifera GN=VIT_13s0067g03000 PE=4 SV=1	0	ref|XP_003634896.1| PREDICTED: beta-galactosidase [Vitis vinifera]	0	D7UBN6_VITVI/393-679 PF02836.12;Glyco_hydro_2_C;	0	-	GO:0008152.metabolic process;GO:0003824.catalytic activity;GO:0016798.hydrolase activity. acting on glycosyl bonds;GO:0046872.metal ion binding;GO:0043169.cation binding;GO:0004553.hydrolase activity. hydrolyzing O-glycosyl compounds;GO:0030246.carbohydrate binding;GO:0004565.beta-galactosidase activity;GO:0009341.beta-galactosidase complex;GO:0016787.hydrolase activity;GO:0005975.carbohydrate me…	EC:3.2.1.23	K01190	ko00052. Galactose metabolism;ko00511. Other glycan degradation;ko00600. Sphingolipid metabolism;
isotig00385	plcC	phospholipase C	2791	-	-	-	-	tr|Q0DM59|Q0DM59_ORYSJ Os03g0826600 protein OS=Oryza sativa subsp. japonica GN=Os03g0826600 PE=4 SV=2	1e-30	-	-	-	-	-	-	EC:3.1.4.3	K01114	ko00562. Inositol phosphate metabolism;ko00564. Glycerophospholipid metabolism;ko00565. Ether lipid metabolism;
isotig00386	-	-	2773	sp|Q8GYH7|NSE2_ARATH E3 SUMO-protein ligase MMS21 OS=Arabidopsis thaliana GN=MMS21 PE=1 SV=1	6e-69	gnl|CDD|192832 pfam11789. zf-Nse. Zinc-finger of the MIZ type in Nse subunit. Nse1 and Nse2 are novel non-SMC subunits of the fission yeast Smc5-6 DNA repair complex. This family is the zinc-finger domain similar to the MIZ type of zinc-finger.	3e-11	tr|F6H212|F6H212_VITVI Putative uncharacterized protein OS=Vitis vinifera GN=VIT_19s0014g02100 PE=4 SV=1	2e-68	ref|XP_002282690.2| PREDICTED: E3 SUMO-protein ligase MMS21-like [Vitis vinifera]	2e-76	B4FCT7_MAIZE/1-166 PB000891; Pfam-B_891;	2e-38	-	-	-	-	-
isotig00387	-	-	2780	sp|Q8W234|SEUSS_ARATH Transcriptional corepressor SEUSS OS=Arabidopsis thaliana GN=SEU PE=1 SV=1	0	gnl|CDD|201982 pfam01803. LIM_bind. LIM-domain binding protein. The LIM-domain binding protein. binds to the LIM domain pfam00412 of LIM homeodomain proteins which are transcriptional regulators of development. Nuclear LIM interactor (NLI) / LIM domain-binding protein 1 (LDB1) is located in the nuclei of neuronal cells during development. it is co-expressed with Isl1 in early motor neuron differe…	1e-69	tr|F6H093|F6H093_VITVI Putative uncharacterized protein OS=Vitis vinifera GN=VIT_18s0001g15320 PE=4 SV=1	0	ref|XP_002265920.1| PREDICTED: transcriptional corepressor SEUSS-like [Vitis vinifera]	0	E0CQM4_VITVI/48-306 PF01803.11;LIM_bind;	6e-163	-	GO:0005634.nucleus;GO:0007275.multicellular organismal development;GO:0003712.transcription cofactor activity;	-	-	-
isotig00388	-	-	2798	-	-	-	-	tr|B9MX63|B9MX63_POPTR Predicted protein (Fragment) OS=Populus trichocarpa GN=POPTRDRAFT_741117 PE=4 SV=1	1e-177	ref|XP_002327502.1| predicted protein [Populus trichocarpa] gb|EEE74477.1| predicted protein [Populus trichocarpa]	9e-178	D7MMU9_ARALL/130-293 PF04278.7;Tic22;	4e-84	-	-	-	-	-
isotig00389	SCC1. MCD1. RAD21	cohesin complex subunit SCC1	2795	-	-	-	-	-	-	-	-	D7SYP7_VITVI/467-767 PB034921; Pfam-B_34921;	1e-45	-	-	-	K06670	ko04110. Cell cycle;ko04111. Cell cycle - yeast;
isotig00390	-	-	2793	-	-	gnl|CDD|192339 pfam09713. A_thal_3526. Plant protein 1589 of unknown function (A_thal_3526). This plant-specific family of proteins is defined by an uncharacterized region 57 residues in length. It is found toward the N terminus of most proteins that contain it. Examples include at least several proteins from Arabidopsis thaliana and Oryza sativa. The function of the proteins are unknown.	2e-20	tr|B9H947|B9H947_POPTR Predicted protein OS=Populus trichocarpa GN=POPTRDRAFT_819015 PE=4 SV=1	2e-118	ref|XP_002308897.1| predicted protein [Populus trichocarpa] gb|EEE92420.1| predicted protein [Populus trichocarpa]	1e-118	B9H947_POPTR/169-322 PB017317; Pfam-B_17317;	1e-52	-	-	-	-	-
isotig00391	-	-	2793	sp|Q56X46|MSL2_ARATH Mechanosensitive ion channel protein 2. chloroplastic OS=Arabidopsis thaliana GN=MSL2 PE=2 SV=1	0	-	-	tr|B9RJX3|B9RJX3_RICCO Putative uncharacterized protein OS=Ricinus communis GN=RCOM_1039450 PE=4 SV=1	0	ref|XP_002514042.1| conserved hypothetical protein [Ricinus communis] gb|EEF48625.1| conserved hypothetical protein [Ricinus communis]	0	B9RJX3_RICCO/240-451 PF00924.13;MS_channel;	6e-122	-	GO:0016020.membrane;GO:0055085.transmembrane transport;	-	-	-
isotig00392	-	-	2791	sp|Q9C5H4|Y3627_ARATH VHS domain-containing protein At3g16270 OS=Arabidopsis thaliana GN=At3g16270 PE=1 SV=1	0	gnl|CDD|48666 cd03572. ENTH_epsin_related. ENTH domain. Epsin Related family; composed of hypothetical proteins containing an ENTH-like domain. The epsin N-terminal homology (ENTH) domain is an evolutionarily conserved protein module found primarily in proteins that participate in clathrin-mediated endocytosis. A set of proteins previously designated as harboring an ENTH domain in fact contains a…	2e-38	tr|A5BML7|A5BML7_VITVI Putative uncharacterized protein OS=Vitis vinifera GN=VITISV_011432 PE=4 SV=1	0	emb|CAN70334.1| hypothetical protein VITISV_011432 [Vitis vinifera]	0	C0Z301_ARATH/14-134 PF01417.15;ENTH;	7e-60	-	GO:0006886.intracellular protein transport;GO:0005622.intracellular;GO:0005488.binding;	-	-	-
isotig00393	HSPA1_8	heat shock 70kDa protein 1/8	2795	sp|P27322|HSP72_SOLLC Heat shock cognate 70 kDa protein 2 OS=Solanum lycopersicum GN=HSC-2 PE=2 SV=1	0	gnl|CDD|185395 PTZ00009. PTZ00009. heat shock 70 kDa protein; Provisional.	0	tr|B9SP17|B9SP17_RICCO Heat shock protein. putative OS=Ricinus communis GN=RCOM_1248100 PE=3 SV=1	0	ref|XP_002527736.1| heat shock protein. putative [Ricinus communis] gb|EEF34649.1| heat shock protein. putative [Ricinus communis]	0	B9RGN3_RICCO/8-617 PF00012.15;HSP70;	0	O	GO:0032440.2-alkenal reductase [NAD(P)] activity;GO:0005524.ATP binding;GO:0000166.nucleotide binding;GO:0006950.response to stress;GO:0055114.oxidation-reduction process;GO:0016491.oxidoreductase activity;	-	K03283	ko03040. Spliceosome;ko04010. MAPK signaling pathway;ko04141. Protein processing in endoplasmic reticulum;ko04144. Endocytosis;ko04612. Antigen processing and presentation;ko05134. Legionellosis;ko05145. Toxoplasmosis;ko05162. Measles;ko05164. Influenza A;ko05169. Epstein-Barr virus infection;
isotig00394	HSP90B. TRA1	heat shock protein 90kDa beta	2793	sp|P35016|ENPL_CATRO Endoplasmin homolog OS=Catharanthus roseus GN=HSP90 PE=2 SV=1	0	gnl|CDD|179965 PRK05218. PRK05218. heat shock protein 90; Provisional.	0	tr|Q8H6B6|Q8H6B6_9LILI Grp94 OS=Xerophyta viscosa PE=2 SV=1	0	gb|AAN34791.1| Grp94 [Xerophyta viscosa]	0	Q8H6B6_9LILI/263-807 PF00183.13;HSP90;	0	O	GO:0005788.endoplasmic reticulum lumen;GO:0006457.protein folding;GO:0005783.endoplasmic reticulum;GO:0005524.ATP binding;GO:0006950.response to stress;GO:0005737.cytoplasm;GO:0051082.unfolded protein binding;GO:0000166.nucleotide binding;	-	K09487	ko04141. Protein processing in endoplasmic reticulum;ko04151. PI3K-Akt signaling pathway;ko04621. NOD-like receptor signaling pathway;ko04626. Plant-pathogen interaction;ko05200. Pathways in cancer;ko05215. Prostate cancer;
isotig00395	-	-	2780	sp|Q9LXX6|EXOC6_ARATH Probable exocyst complex component 6 OS=Arabidopsis thaliana GN=At3g56640 PE=2 SV=2	0	-	-	tr|D7TQV0|D7TQV0_VITVI Putative uncharacterized protein OS=Vitis vinifera GN=VIT_08s0040g00840 PE=4 SV=1	0	ref|XP_002277968.1| PREDICTED: probable exocyst complex component 6 [Vitis vinifera] emb|CBI32820.3| unnamed protein product [Vitis vinifera]	0	B9SJM9_RICCO/431-754 PF04091.7;Sec15;	1e-104	-	GO:0000145.exocyst;GO:0006904.vesicle docking involved in exocytosis;	-	-	-
isotig00396	-	-	2776	-	-	-	-	-	-	-	-	-	-	-	-	-	-	-
isotig00397	-	-	2785	-	-	gnl|CDD|191092 pfam04784. DUF547. Protein of unknown function. DUF547. Family of uncharacterized proteins from C. elegans and A. thaliana.	2e-33	tr|E0CPB3|E0CPB3_VITVI Putative uncharacterized protein OS=Vitis vinifera GN=VIT_18s0001g11120 PE=4 SV=1	0	ref|XP_002282310.2| PREDICTED: uncharacterized protein LOC100266128 [Vitis vinifera] emb|CBI19570.3| unnamed protein product [Vitis vinifera]	0	E0CPB3_VITVI/360-493 PF04784.9;DUF547;	7e-63	-	-	-	-	-
isotig00398	-	-	2785	-	-	-	-	tr|B9IBD4|B9IBD4_POPTR Predicted protein (Fragment) OS=Populus trichocarpa GN=POPTRDRAFT_243370 PE=4 SV=1	0	-	-	D7TZ55_VITVI/308-771 PB013013; Pfam-B_13013;	3e-150	-	-	-	-	-
isotig00399	E3.6.3.1	phospholipid-translocating ATPase	2787	sp|Q9LNQ4|ALA4_ARATH Putative phospholipid-transporting ATPase 4 OS=Arabidopsis thaliana GN=ALA4 PE=1 SV=2	0	-	-	tr|F6HXZ3|F6HXZ3_VITVI Putative uncharacterized protein OS=Vitis vinifera GN=VIT_09s0002g01730 PE=4 SV=1	0	ref|XP_003632843.1| PREDICTED: putative phospholipid-transporting ATPase 4-like [Vitis vinifera]	0	E5GCB8_CUCME/116-405 PF00122.15;E1-E2_ATPase;	8e-151	R	GO:0016020.membrane;GO:0000287.magnesium ion binding;GO:0015662.ATPase activity. coupled to transmembrane movement of ions. phosphorylative mechanism;GO:0005524.ATP binding;GO:0006754.ATP biosynthetic process;GO:0046872.metal ion binding;GO:0016820.hydrolase activity. acting on acid anhydrides. catalyzing transmembrane movement of substances;GO:0016787.hydrolase activity;GO:0000166.nucleotide bin…	EC:3.6.3.1	K01530	-
isotig00400	-	-	2777	-	-	-	-	-	-	-	-	Q8LKI9_CAPAN/4-90 PF00078.22;RVT_1;	2e-14	-	-	-	-	-
isotig00401	-	-	2782	-	-	-	-	-	-	-	-	-	-	-	-	-	-	-
isotig00402	-	-	2777	sp|Q93ZY2|ROGF1_ARATH Rop guanine nucleotide exchange factor 1 OS=Arabidopsis thaliana GN=ROPGEF1 PE=1 SV=2	7e-161	gnl|CDD|190740 pfam03759. PRONE. PRONE (Plant-specific Rop nucleotide exchanger). This is a functional guanine exchange factor (GEF) of plant Rho GTPase.	0	tr|F6HL19|F6HL19_VITVI Putative uncharacterized protein OS=Vitis vinifera GN=VIT_08s0007g01380 PE=4 SV=1	0	ref|XP_002272910.2| PREDICTED: rop guanine nucleotide exchange factor 1-like [Vitis vinifera]	0	D7THF3_VITVI/728-1102 PF03759.8;PRONE;	0	-	GO:0005089.Rho guanyl-nucleotide exchange factor activity;	-	-	-
isotig00403	PIK3R4. VPS15	phosphoinositide-3-kinase. regulatory subunit 4. p150	2779	-	-	-	-	tr|F6HGX9|F6HGX9_VITVI Putative uncharacterized protein OS=Vitis vinifera GN=VIT_11s0016g03000 PE=4 SV=1	0	ref|XP_002280317.2| PREDICTED: phosphoinositide 3-kinase regulatory subunit 4-like [Vitis vinifera]	0	B9H975_POPTR/607-767 PB117433; Pfam-B_117433;	5e-33	T	GO:0005524.ATP binding;GO:0004674.protein serine/threonine kinase activity;GO:0004672.protein kinase activity;GO:0006468.protein phosphorylation;GO:0005488.binding;GO:0016772.transferase activity. transferring phosphorus-containing groups;	EC:2.7.11.1	K08333	ko04140. Regulation of autophagy;
isotig00404	TSR1	pre-rRNA-processing protein TSR1	2776	sp|Q5XGY1|TSR1_XENLA Pre-rRNA-processing protein TSR1 homolog OS=Xenopus laevis GN=tsr1 PE=2 SV=1	5e-139	gnl|CDD|113712 pfam04950. DUF663. Protein of unknown function (DUF663). This family contains several uncharacterized eukaryotic proteins.	5e-103	tr|D7UD95|D7UD95_VITVI Putative uncharacterized protein OS=Vitis vinifera GN=VIT_18s0122g01370 PE=4 SV=1	0	ref|XP_002270499.1| PREDICTED: pre-rRNA-processing protein TSR1 homolog [Vitis vinifera] emb|CBI40710.3| unnamed protein product [Vitis vinifera]	0	D7UD95_VITVI/491-787 PF04950.7;DUF663;	9e-158	S	GO:0042254.ribosome biogenesis;GO:0005634.nucleus;GO:0005730.nucleolus;GO:0042255.ribosome assembly;	-	K14799	-
isotig00405	-	-	2777	-	-	gnl|CDD|191157 pfam05003. DUF668. Protein of unknown function (DUF668). Uncharacterized plant protein.	4e-36	tr|D7SSB0|D7SSB0_VITVI Putative uncharacterized protein OS=Vitis vinifera GN=VIT_18s0076g00260 PE=4 SV=1	0	emb|CBI18542.3| unnamed protein product [Vitis vinifera]	0	D7SSB0_VITVI/381-466 PF05003.7;DUF668;	3e-41	-	-	-	-	-
isotig00406	HARS. hisS	histidyl-tRNA synthetase	2776	-	-	-	-	tr|F2E6L7|F2E6L7_HORVD Predicted protein (Fragment) OS=Hordeum vulgare var. distichum PE=2 SV=1	3e-84	-	-	Q56Z44_ARATH/2-103 PF13393.1;tRNA-synt_His;	2e-36	-	GO:0005524.ATP binding;GO:0004821.histidine-tRNA ligase activity;GO:0006418.tRNA aminoacylation for protein translation;GO:0000166.nucleotide binding;GO:0006427.histidyl-tRNA aminoacylation;GO:0004812.aminoacyl-tRNA ligase activity;GO:0005737.cytoplasm;	EC:6.1.1.21	K01892	ko00970. Aminoacyl-tRNA biosynthesis;
isotig00407	-	-	2777	-	-	-	-	tr|B9SL81|B9SL81_RICCO Putative uncharacterized protein OS=Ricinus communis GN=RCOM_0091860 PE=4 SV=1	0	ref|XP_002526750.1| conserved hypothetical protein [Ricinus communis] gb|EEF35664.1| conserved hypothetical protein [Ricinus communis]	0	B9II42_POPTR/113-407 PB008037; Pfam-B_8037;	8e-155	-	-	-	-	-
isotig00408	-	-	2776	sp|Q9XI23|BOR4_ARATH Boron transporter 4 OS=Arabidopsis thaliana GN=BOR4 PE=2 SV=1	0	-	-	tr|B9RUZ6|B9RUZ6_RICCO Boron transporter. putative OS=Ricinus communis GN=RCOM_0897610 PE=4 SV=1	0	ref|XP_002517565.1| Boron transporter. putative [Ricinus communis] gb|EEF44729.1| Boron transporter. putative [Ricinus communis]	0	D7TBW4_VITVI/177-391 PF00955.16;HCO3_cotransp;	2e-99	-	GO:0016020.membrane;GO:0006820.anion transport;GO:0005452.inorganic anion exchanger activity;GO:0016021.integral to membrane;	-	-	-
isotig00409	-	-	2776	sp|O81283|TC159_ARATH Translocase of chloroplast 159. chloroplastic OS=Arabidopsis thaliana GN=TOC159 PE=1 SV=1	0	gnl|CDD|162148 TIGR00993. 3a0901s04IAP86. chloroplast protein import component Toc86/159. G and M domains. The long precursor of the 86K protein originally described is proposed to have three domains. The N-terminal A-domain is acidic. repetitive. weakly conserved. readily removed by proteolysis during chloroplast isolation. and not required for protein translocation. The other domains are design…	0	tr|F6HZ35|F6HZ35_VITVI Putative uncharacterized protein OS=Vitis vinifera GN=VIT_07s0005g00180 PE=4 SV=1	0	ref|XP_002267274.1| PREDICTED: translocase of chloroplast 159. chloroplastic-like [Vitis vinifera]	0	B9T0W6_RICCO/769-1043 PF11886.3;DUF3406;	2e-130	-	GO:0016817.hydrolase activity. acting on acid anhydrides;GO:0005525.GTP binding;	-	-	-
isotig00410	2PGK	2-phosphoglycerate kinase	2776	-	-	-	-	tr|F6GWA7|F6GWA7_VITVI Putative uncharacterized protein OS=Vitis vinifera GN=VIT_06s0061g00280 PE=4 SV=1	0	ref|XP_002277270.1| PREDICTED: uncharacterized protein DDB_G0273453/DDB_G0273565-like [Vitis vinifera]	0	Q0DWE0_ORYSJ/11-520 PB005968; Pfam-B_5968;	0	-	-	EC:2.7.2.-	K05715	-
isotig00411	-	-	2776	-	-	gnl|CDD|203127 pfam04937. DUF659. Protein of unknown function (DUF 659). Transposase-like protein with no known function.	1e-66	tr|A5C171|A5C171_VITVI Putative uncharacterized protein OS=Vitis vinifera GN=VITISV_044224 PE=4 SV=1	0	emb|CBI38444.3| unnamed protein product [Vitis vinifera]	0	D7U6S4_VITVI/219-371 PF04937.10;DUF659;	8e-79	-	GO:0003677.DNA binding;GO:0016021.integral to membrane;GO:0009579.thylakoid;GO:0046983.protein dimerization activity;GO:0015979.photosynthesis;GO:0009522.photosystem I;GO:0003676.nucleic acid binding;	-	-	-
isotig00412	-	-	2777	-	-	-	-	-	-	-	-	-	-	-	-	-	-	-
isotig00413	E2.4.1.13	sucrose synthase	2767	sp|Q41607|SUS2_TULGE Sucrose synthase 2 OS=Tulipa gesneriana PE=2 SV=1	0	gnl|CDD|177747 PLN00142. PLN00142. sucrose synthase.	0	tr|A5B4G2|A5B4G2_VITVI Putative uncharacterized protein OS=Vitis vinifera GN=VITISV_024563 PE=4 SV=1	0	ref|XP_002275155.1| PREDICTED: sucrose synthase [Vitis vinifera] emb|CBI27755.3| unnamed protein product [Vitis vinifera]	0	D7TC97_VITVI/7-554 PF00862.14;Sucrose_synth;	0	M	GO:0009877.nodulation;GO:0016757.transferase activity. transferring glycosyl groups;GO:0009058.biosynthetic process;GO:0016157.sucrose synthase activity;GO:0016740.transferase activity;GO:0005985.sucrose metabolic process;	EC:2.4.1.13	K00695	ko00500. Starch and sucrose metabolism;
isotig00414	ACAC	acetyl-CoA carboxylase / biotin carboxylase	2756	sp|B9FK36|ACC2_ORYSJ Acetyl-CoA carboxylase 2 OS=Oryza sativa subsp. japonica GN=ACC2 PE=3 SV=2	0	gnl|CDD|201567 pfam01039. Carboxyl_trans. Carboxyl transferase domain. All of the members in this family are biotin dependent carboxylases. The carboxyl transferase domain carries out the following reaction; transcarboxylation from biotin to an acceptor molecule. There are two recognised types of carboxyl transferase. One of them uses acyl-CoA and the other uses 2-oxoacid as the acceptor molecule…	2e-148	tr|F6H0V3|F6H0V3_VITVI Putative uncharacterized protein OS=Vitis vinifera GN=VIT_18s0001g04980 PE=4 SV=1	0	ref|XP_002285808.1| PREDICTED: acetyl-CoA carboxylase 1-like [Vitis vinifera]	0	A5AIC1_VITVI/1524-2062 PF01039.17;Carboxyl_trans;	0	I	GO:0003989.acetyl-CoA carboxylase activity;GO:0004075.biotin carboxylase activity;GO:0008152.metabolic process;GO:0005524.ATP binding;GO:0003824.catalytic activity;GO:0016874.ligase activity;GO:0046872.metal ion binding;GO:0006633.fatty acid biosynthetic process;	EC:6.4.1.2 6.3.4.14	K11262	ko00061. Fatty acid biosynthesis;ko00620. Pyruvate metabolism;ko00640. Propanoate metabolism;ko04910. Insulin signaling pathway;
isotig00415	E2.4.1.14	sucrose-phosphate synthase	2766	sp|O22060|SPSA1_CITUN Probable sucrose-phosphate synthase 1 OS=Citrus unshiu GN=SPS1 PE=2 SV=1	0	gnl|CDD|162870 TIGR02468. sucrsPsyn_pln. sucrose phosphate synthase/possible sucrose phosphate phosphatase. plant. Members of this family are sucrose-phosphate synthases of plants. This enzyme is known to exist in multigene families in several species of both monocots and dicots. The N-terminal domain is the glucosyltransferase domain. Members of this family also have a variable linker region and…	0	tr|F6HCG2|F6HCG2_VITVI Putative uncharacterized protein OS=Vitis vinifera GN=VIT_11s0118g00200 PE=4 SV=1	0	ref|XP_002265473.1| PREDICTED: probable sucrose-phosphate synthase 1 isoform 1 [Vitis vinifera]	0	SPS1_CRAPL/460-646 PF00534.15;Glycos_transf_1;	2e-109	-	GO:0005515.protein binding;GO:0016757.transferase activity. transferring glycosyl groups;GO:0009058.biosynthetic process;GO:0016740.transferase activity;GO:0005985.sucrose metabolic process;GO:0046524.sucrose-phosphate synthase activity;	EC:2.4.1.14	K00696	ko00500. Starch and sucrose metabolism;
isotig00416	-	-	2721	-	-	-	-	-	-	-	-	-	-	-	-	-	-	-
isotig00417	-	-	2768	-	-	gnl|CDD|99731 cd06410. PB1_UP2. Uncharacterized protein 2. The PB1 domain is a modular domain mediating specific protein-protein interaction which play a role in many critical cell processes such as osteoclastogenesis. angiogenesis. early cardiovascular development. and cell polarity. A canonical PB1-PB1 interaction. which involves heterodimerization of two PB1 domains. is required for the format…	7e-38	tr|A5B0U7|A5B0U7_VITVI Putative uncharacterized protein OS=Vitis vinifera GN=VITISV_036659 PE=4 SV=1	0	emb|CAN60811.1| hypothetical protein VITISV_036659 [Vitis vinifera]	0	A5B005_VITVI/301-723 PB009733; Pfam-B_9733;	5e-41	-	GO:0016310.phosphorylation;GO:0004715.non-membrane spanning protein tyrosine kinase activity;GO:0005524.ATP binding;GO:0016301.kinase activity;GO:0006468.protein phosphorylation;GO:0004674.protein serine/threonine kinase activity;GO:0000166.nucleotide binding;GO:0004672.protein kinase activity;GO:0016740.transferase activity;GO:0016772.transferase activity. transferring phosphorus-containing grou…	-	-	-
isotig00418	-	-	2760	-	-	-	-	-	-	-	-	-	-	-	-	-	-	-
isotig00419	-	-	2762	-	-	-	-	-	-	-	-	-	-	-	-	-	-	-
isotig00420	-	-	2763	sp|P48731|ATH1_ARATH Homeobox protein ATH1 OS=Arabidopsis thaliana GN=ATH1 PE=1 SV=1	1e-79	gnl|CDD|191771 pfam07526. POX. Associated with HOX. The function of this domain is unknown. It is often found in plant proteins associated with pfam00046.	2e-29	tr|F6H395|F6H395_VITVI Putative uncharacterized protein OS=Vitis vinifera GN=VIT_04s0008g00880 PE=3 SV=1	1e-144	ref|XP_002278796.2| PREDICTED: homeobox protein ATH1 [Vitis vinifera]	9e-112	D7STN0_VITVI/54-200 PF07526.6;POX;	1e-34	-	GO:0005634.nucleus;GO:0003677.DNA binding;GO:0006355.regulation of transcription. DNA-dependent;GO:0043565.sequence-specific DNA binding;GO:0006351.transcription. DNA-dependent;GO:0003700.sequence-specific DNA binding transcription factor activity;	-	-	-
isotig00421	CESA	cellulose synthase A	2760	sp|Q84ZN6|CESA8_ORYSJ Probable cellulose synthase A catalytic subunit 8 [UDP-forming] OS=Oryza sativa subsp. japonica GN=CESA8 PE=2 SV=1	0	gnl|CDD|178244 PLN02638. PLN02638. cellulose synthase A (UDP-forming). catalytic subunit.	0	tr|F6HB61|F6HB61_VITVI Putative uncharacterized protein OS=Vitis vinifera GN=VIT_13s0064g00890 PE=4 SV=1	0	ref|XP_002278997.1| PREDICTED: cellulose synthase A catalytic subunit 3 [UDP-forming]-like [Vitis vinifera]	0	Q6DUJ2_ACAMN/347-1071 PF03552.9;Cellulose_synt;	0	-	GO:0016020.membrane;GO:0007047.cellular cell wall organization;GO:0016760.cellulose synthase (UDP-forming) activity;GO:0016757.transferase activity. transferring glycosyl groups;GO:0008270.zinc ion binding;GO:0016021.integral to membrane;GO:0030244.cellulose biosynthetic process;GO:0016740.transferase activity;	EC:2.4.1.12	K10999	-
isotig00422	-	-	2750	-	-	-	-	-	-	-	-	-	-	-	-	-	-	-
isotig00423	-	-	2757	-	-	gnl|CDD|201356 pfam00628. PHD. PHD-finger. PHD folds into an interleaved type of Zn-finger chelating 2 Zn ions in a similar manner to that of the RING and FYVE domains. Several PHD fingers have been identified as binding modules of methylated histone H3.	4e-11	tr|D7UBI5|D7UBI5_VITVI Putative uncharacterized protein OS=Vitis vinifera GN=VIT_11s0103g00650 PE=3 SV=1	2e-166	ref|XP_002269263.1| PREDICTED: pathogenesis-related homeodomain protein [Vitis vinifera] emb|CBI40100.3| unnamed protein product [Vitis vinifera]	2e-166	D9ZJ13_MALDO/47-105 PF00628.24;PHD;	3e-32	-	GO:0005634.nucleus;GO:0003677.DNA binding;GO:0006355.regulation of transcription. DNA-dependent;GO:0005622.intracellular;GO:0006351.transcription. DNA-dependent;GO:0046872.metal ion binding;GO:0008270.zinc ion binding;GO:0043565.sequence-specific DNA binding;GO:0003700.sequence-specific DNA binding transcription factor activity;	-	-	-
isotig00424	-	-	2743	-	-	gnl|CDD|191157 pfam05003. DUF668. Protein of unknown function (DUF668). Uncharacterized plant protein.	2e-36	tr|D7SSB0|D7SSB0_VITVI Putative uncharacterized protein OS=Vitis vinifera GN=VIT_18s0076g00260 PE=4 SV=1	0	emb|CBI18542.3| unnamed protein product [Vitis vinifera]	0	D7SSB0_VITVI/381-466 PF05003.7;DUF668;	2e-40	-	-	-	-	-
isotig00425	-	-	2747	-	-	-	-	tr|B9STX6|B9STX6_RICCO Esophageal cancer associated protein. putative OS=Ricinus communis GN=RCOM_0752350 PE=4 SV=1	0	ref|XP_002277652.2| PREDICTED: UPF0505 protein C16orf62 homolog [Vitis vinifera]	0	D7KGS4_ARALL/1-929 PB001744; Pfam-B_1744;	0	-	-	-	-	-
isotig00426	TUBGCP2. GCP2	gamma-tubulin complex component 2	2752	-	-	-	-	tr|D7TWM3|D7TWM3_VITVI Putative uncharacterized protein OS=Vitis vinifera GN=VIT_14s0066g01030 PE=4 SV=1	0	emb|CBI34898.3| unnamed protein product [Vitis vinifera]	0	D7TWM3_VITVI/66-585 PF04130.8;Spc97_Spc98;	0	-	GO:0005815.microtubule organizing center;GO:0000922.spindle pole;GO:0000226.microtubule cytoskeleton organization;	-	K16569	-
isotig00427	-	-	2753	sp|P12173|YCF68_ORYSJ Uncharacterized protein ycf68 OS=Oryza sativa subsp. japonica GN=ycf68-1 PE=3 SV=1	2e-45	gnl|CDD|151288 pfam10839. DUF2647. Protein of unknown function (DUF2647). This eukaryotic family of proteins are annotated as ycf68 but have no known function.	3e-18	tr|I1PHV5|I1PHV5_ORYGL Uncharacterized protein OS=Oryza glaberrima PE=4 SV=1	1e-43	ref|NP_039436.1| hypothetical protein OrsajCp079 [Oryza sativa Japonica Group] ref|NP_039454.1| hypothetical protein OrsajCp099 [Oryza sativa Japonica Group] ref|YP_052805.1| hypothetical protein OrniCp079 [Oryza nivara] ref|YP_052827.1| hypothetical protein OrniCp101 [Oryza nivara] ref|YP_006280800.1| ycf68 gene product (chloroplast) [Oryza rufipogon] ref|YP_006280814.1| ycf68 gene product (chlo…	9e-44	Q6R9L5_MAIZE/1-120 PB083626; Pfam-B_83626;	5e-41	-	GO:0009536.plastid;GO:0009507.chloroplast;	-	-	-
isotig00428	-	-	2746	-	-	-	-	-	-	-	-	-	-	-	-	-	-	-
isotig00429	-	-	2733	-	-	-	-	-	-	-	-	-	-	-	-	-	-	-
isotig00430	-	-	2744	-	-	gnl|CDD|173623 cd00180. PKc. Catalytic domain of Protein Kinases. Protein Kinases (PKs). catalytic (c) domain. PKs catalyze the transfer of the gamma-phosphoryl group from ATP to serine/threonine or tyrosine residues on protein substrates. The PK family is part of a larger superfamily that includes the catalytic domains of RIO kinases. aminoglycoside phosphotransferase. choline kinase. phosphoino…	2e-47	tr|F6GV18|F6GV18_VITVI Putative uncharacterized protein OS=Vitis vinifera GN=VIT_06s0004g04580 PE=4 SV=1	0	ref|XP_003632149.1| PREDICTED: U-box domain-containing protein 33-like [Vitis vinifera]	0	B9T790_RICCO/329-592 PF00069.20;Pkinase;	3e-125	T	GO:0016310.phosphorylation;GO:0005524.ATP binding;GO:0016301.kinase activity;GO:0004872.receptor activity;GO:0016567.protein ubiquitination;GO:0006950.response to stress;GO:0006468.protein phosphorylation;GO:0004842.ubiquitin-protein ligase activity;GO:0004674.protein serine/threonine kinase activity;GO:0000166.nucleotide binding;GO:0000151.ubiquitin ligase complex;GO:0004672.protein kinase activ…	-	-	-
isotig00431	-	-	2756	sp|Q6NPP4|CMTA2_ARATH Calmodulin-binding transcription activator 2 OS=Arabidopsis thaliana GN=CMTA2 PE=1 SV=1	0	-	-	tr|F6HWM2|F6HWM2_VITVI Putative uncharacterized protein OS=Vitis vinifera GN=VIT_07s0141g00250 PE=4 SV=1	0	emb|CBI35638.3| unnamed protein product [Vitis vinifera]	0	B9S036_RICCO/370-520 PB007647; Pfam-B_7647;	6e-52	S	GO:0005634.nucleus;GO:0006355.regulation of transcription. DNA-dependent;GO:0005516.calmodulin binding;	-	-	-
isotig00432	-	-	2752	sp|Q9C9Q8|PMTT_ARATH Probable pectin methyltransferase QUA2 OS=Arabidopsis thaliana GN=QUA2 PE=1 SV=2	0	gnl|CDD|190539 pfam03141. Methyltransf_29. Putative S-adenosyl-L-methionine-dependent methyltransferase. This family is a putative S-adenosyl-L-methionine (SAM)-dependent methyltransferase.	1e-151	tr|E0CRL6|E0CRL6_VITVI Putative uncharacterized protein OS=Vitis vinifera GN=VIT_18s0001g05800 PE=4 SV=1	0	ref|XP_002285784.1| PREDICTED: probable pectin methyltransferase QUA2 [Vitis vinifera] emb|CBI19170.3| unnamed protein product [Vitis vinifera]	0	E0CRL6_VITVI/163-688 PF03141.11;Methyltransf_29;	0	-	GO:0008168.methyltransferase activity;GO:0032259.methylation;	-	-	-
isotig00433	UGDH. ugd	UDPglucose 6-dehydrogenase	2736	-	-	-	-	-	-	-	-	Q84TT8_COLES/2-191 PF03721.9;UDPG_MGDP_dh_N;	1e-92	-	-	EC:1.1.1.22	K00012	ko00040. Pentose and glucuronate interconversions;ko00053. Ascorbate and aldarate metabolism;ko00500. Starch and sucrose metabolism;ko00520. Amino sugar and nucleotide sugar metabolism;
isotig00434	UBE1. UBA1	ubiquitin-activating enzyme E1	2748	sp|P31251|UBE12_WHEAT Ubiquitin-activating enzyme E1 2 OS=Triticum aestivum GN=UBA2 PE=2 SV=1	0	gnl|CDD|130475 TIGR01408. Ube1. ubiquitin-activating enzyme E1. This model represents the full length. over a thousand amino acids. of a multicopy family of eukaryotic proteins. many of which are designated ubiquitin-activating enzyme E1. Members have two copies of the ThiF family domain (pfam00899). a repeat found in ubiquitin-activating proteins (pfam02134). and other regions.	0	tr|F6GUM1|F6GUM1_VITVI Putative uncharacterized protein OS=Vitis vinifera GN=VIT_06s0004g07060 PE=3 SV=1	0	ref|XP_002275617.2| PREDICTED: ubiquitin-activating enzyme E1 1 [Vitis vinifera]	0	D7SQU6_VITVI/429-573 PF00899.16;ThiF;	4e-80	O	GO:0008641.small protein activating enzyme activity;GO:0006464.cellular protein modification process;GO:0005524.ATP binding;GO:0000166.nucleotide binding;GO:0003824.catalytic activity;GO:0005488.binding;GO:0016874.ligase activity;	EC:6.3.2.19	K03178	ko04120. Ubiquitin mediated proteolysis;ko05012. Parkinson's disease;
isotig00435	HSP90B. TRA1	heat shock protein 90kDa beta	2744	sp|P51819|HSP83_IPONI Heat shock protein 83 OS=Ipomoea nil GN=HSP83A PE=2 SV=1	1e-155	gnl|CDD|109249 pfam00183. HSP90. Hsp90 protein.	0	tr|B9HIV4|B9HIV4_POPTR Predicted protein OS=Populus trichocarpa GN=POPTRDRAFT_564455 PE=3 SV=1	0	ref|XP_002311417.1| predicted protein [Populus trichocarpa] gb|EEE88784.1| predicted protein [Populus trichocarpa]	0	B9HIV4_POPTR/269-782 PF00183.13;HSP90;	0	O	GO:0006457.protein folding;GO:0005524.ATP binding;GO:0000166.nucleotide binding;GO:0051082.unfolded protein binding;GO:0006950.response to stress;GO:0005737.cytoplasm;	-	K09487	ko04141. Protein processing in endoplasmic reticulum;ko04151. PI3K-Akt signaling pathway;ko04621. NOD-like receptor signaling pathway;ko04626. Plant-pathogen interaction;ko05200. Pathways in cancer;ko05215. Prostate cancer;
isotig00436	-	-	2743	-	-	-	-	-	-	-	-	-	-	-	-	-	-	-
isotig00437	NAF1	H/ACA ribonucleoprotein complex non-core subunit NAF1	2736	-	-	gnl|CDD|190975 pfam04410. Gar1. Gar1/Naf1 RNA binding region. Gar1 is a small nucleolar RNP that is required for pre-mRNA processing and pseudouridylation. It is co-immunoprecipitated with the H/ACA families of snoRNAs. This family represents the conserved central region of Gar1. This region is necessary and sufficient for normal cell growth. and specifically binds two snoRNAs snR10 and snR30. Th…	9e-31	tr|I1LRY2|I1LRY2_SOYBN Uncharacterized protein OS=Glycine max PE=4 SV=1	4e-78	-	-	B9RW55_RICCO/380-531 PF04410.9;Gar1;	2e-70	-	GO:0031120.snRNA pseudouridine synthesis;GO:0030515.snoRNA binding;GO:0042254.ribosome biogenesis;	-	K14763	-
isotig00438	-	-	2740	-	-	-	-	-	-	-	-	-	-	-	-	-	-	-
isotig00439	-	-	2742	-	-	gnl|CDD|113608 pfam04842. DUF639. Plant protein of unknown function (DUF639). Plant protein of unknown function.	0	tr|D7T030|D7T030_VITVI Putative uncharacterized protein OS=Vitis vinifera GN=VIT_12s0034g01220 PE=4 SV=1	0	ref|XP_002273298.2| PREDICTED: uncharacterized protein LOC100248070 [Vitis vinifera] emb|CBI23859.3| unnamed protein product [Vitis vinifera]	0	B9SRI4_RICCO/83-771 PF04842.7;DUF639;	0	-	-	-	-	-
isotig00440	DDX3X. bel	ATP-dependent RNA helicase	2734	sp|Q84W89|RH37_ARATH DEAD-box ATP-dependent RNA helicase 37 OS=Arabidopsis thaliana GN=RH37 PE=2 SV=2	0	-	-	tr|F6HLF4|F6HLF4_VITVI Putative uncharacterized protein OS=Vitis vinifera GN=VIT_08s0007g07070 PE=4 SV=1	0	ref|XP_002281113.1| PREDICTED: DEAD-box ATP-dependent RNA helicase 37-like [Vitis vinifera]	0	A5B299_VITVI/177-358 PF00270.24;DEAD;	1e-102	A	GO:0016787.hydrolase activity;GO:0005524.ATP binding;GO:0004386.helicase activity;GO:0008026.ATP-dependent helicase activity;GO:0003676.nucleic acid binding;	EC:3.6.4.13	K11594	ko04622. RIG-I-like receptor signaling pathway;ko05161. Hepatitis B;ko05203. Viral carcinogenesis;
isotig00441	-	-	2747	sp|Q9LIN2|GDL53_ARATH GDSL esterase/lipase At3g26430 OS=Arabidopsis thaliana GN=At3g26430 PE=2 SV=1	2e-124	gnl|CDD|58514 cd01837. SGNH_plant_lipase_like. SGNH_plant_lipase_like. a plant specific subfamily of the SGNH-family of hydrolases. a diverse family of lipases and esterases. The tertiary fold of the enzyme is substantially different from that of the alpha/beta hydrolase family and unique among all known hydrolases; its active site closely resembles the Ser-His-Asp(Glu) triad found in other serin…	3e-75	tr|B9HLP9|B9HLP9_POPTR Predicted protein OS=Populus trichocarpa GN=POPTRDRAFT_803836 PE=4 SV=1	2e-134	ref|XP_002311760.1| predicted protein [Populus trichocarpa] gb|EEE89127.1| predicted protein [Populus trichocarpa]	2e-134	B9SVM3_RICCO/39-369 PF00657.17;Lipase_GDSL;	2e-123	-	GO:0005575.cellular_component;GO:0016787.hydrolase activity;GO:0006952.defense response;GO:0019863.IgE binding;GO:0016788.hydrolase activity. acting on ester bonds;GO:0006629.lipid metabolic process;	-	-	-
isotig00442	htpG. HSP90A	molecular chaperone HtpG	2741	sp|Q0J4P2|HSP81_ORYSJ Heat shock protein 81-1 OS=Oryza sativa subsp. japonica GN=HSP81-1 PE=2 SV=2	0	gnl|CDD|185535 PTZ00272. PTZ00272. heat shock protein 83 kDa (Hsp83); Provisional.	0	tr|I1M6E1|I1M6E1_SOYBN Uncharacterized protein OS=Glycine max GN=Gma.48105 PE=4 SV=1	0	ref|XP_003544594.1| PREDICTED: heat shock cognate protein 80-like [Glycine max]	0	B9GIR0_POPTR/184-706 PF00183.13;HSP90;	0	O	GO:0006457.protein folding;GO:0005524.ATP binding;GO:0000166.nucleotide binding;GO:0051082.unfolded protein binding;GO:0006950.response to stress;GO:0005737.cytoplasm;	-	K04079	ko04141. Protein processing in endoplasmic reticulum;ko04151. PI3K-Akt signaling pathway;ko04612. Antigen processing and presentation;ko04621. NOD-like receptor signaling pathway;ko04626. Plant-pathogen interaction;ko04914. Progesterone-mediated oocyte maturation;ko05200. Pathways in cancer;ko05215. Prostate cancer;
isotig00443	-	-	2736	-	-	gnl|CDD|205816 pfam13639. zf-RING_2. Ring finger domain.	2e-13	tr|F6H1B8|F6H1B8_VITVI Putative uncharacterized protein OS=Vitis vinifera GN=VIT_18s0001g10260 PE=4 SV=1	0	ref|XP_002282892.1| PREDICTED: uncharacterized protein LOC100267740 [Vitis vinifera]	0	A5BKN3_VITVI/211-599 PB023443; Pfam-B_23443;	8e-83	-	GO:0046872.metal ion binding;GO:0008270.zinc ion binding;	-	-	-
isotig00444	-	-	2741	-	-	-	-	tr|I1JYY1|I1JYY1_SOYBN Uncharacterized protein OS=Glycine max GN=Gma.51068 PE=4 SV=1	3e-103	emb|CBI19953.3| unnamed protein product [Vitis vinifera]	3e-105	E0CQM4_VITVI/48-306 PF01803.11;LIM_bind;	3e-102	-	GO:0005634.nucleus;GO:0007275.multicellular organismal development;GO:0003712.transcription cofactor activity;	-	-	-
isotig00445	-	-	2725	-	-	gnl|CDD|197795 smart00570. AWS. associated with SET domains. subdomain of PRESET.	3e-07	-	-	-	-	-	-	-	-	-	-	-
isotig00446	-	-	2718	-	-	gnl|CDD|201381 pfam00665. rve. Integrase core domain. Integrase mediates integration of a DNA copy of the viral genome into the host chromosome. Integrase is composed of three domains. The amino-terminal domain is a zinc binding domain pfam02022. This domain is the central catalytic domain. The carboxyl terminal domain that is a non-specific DNA binding domain pfam00552. The catalytic domain acts…	1e-23	-	-	-	-	-	-	-	-	-	-	-
isotig00447	-	-	2715	-	-	-	-	-	-	-	-	-	-	-	-	-	-	-
isotig00448	CPK	calcium-dependent protein kinase	2734	sp|Q42438|CDPK8_ARATH Calcium-dependent protein kinase 8 OS=Arabidopsis thaliana GN=CPK8 PE=1 SV=1	0	gnl|CDD|197582 smart00220. S_TKc. Serine/Threonine protein kinases. catalytic domain. Phosphotransferases. Serine or threonine-specific kinase subfamily.	3e-88	tr|F6HL04|F6HL04_VITVI Putative uncharacterized protein OS=Vitis vinifera GN=VIT_08s0007g08300 PE=4 SV=1	0	ref|XP_002283549.2| PREDICTED: calcium-dependent protein kinase 32-like isoform 1 [Vitis vinifera]	0	C9WVP5_GOSHI/59-317 PF00069.20;Pkinase;	1e-156	T	GO:0016310.phosphorylation;GO:0005524.ATP binding;GO:0016301.kinase activity;GO:0006468.protein phosphorylation;GO:0004674.protein serine/threonine kinase activity;GO:0000166.nucleotide binding;GO:0004672.protein kinase activity;GO:0004683.calmodulin-dependent protein kinase activity;GO:0005509.calcium ion binding;GO:0016740.transferase activity;GO:0016772.transferase activity. transferring phosp…	EC:2.7.11.1	K13412	ko04626. Plant-pathogen interaction;ko05145. Toxoplasmosis;
isotig00449	-	-	2735	-	-	-	-	tr|F6HJL9|F6HJL9_VITVI Putative uncharacterized protein OS=Vitis vinifera GN=VIT_12s0178g00040 PE=4 SV=1	1e-118	ref|XP_002264923.1| PREDICTED: uncharacterized protein LOC100257088 [Vitis vinifera]	9e-119	-	-	-	-	-	-	-
isotig00450	-	-	2732	-	-	-	-	tr|B9GHU9|B9GHU9_POPTR Predicted protein OS=Populus trichocarpa GN=POPTRDRAFT_815692 PE=4 SV=1	0	ref|XP_002300252.1| predicted protein [Populus trichocarpa] gb|EEE85057.1| predicted protein [Populus trichocarpa]	0	B9GHU9_POPTR/10-419 PB021395; Pfam-B_21395;	2e-88	-	-	-	-	-
isotig00451	-	-	2719	-	-	-	-	-	-	-	-	B9RSD6_RICCO/579-768 PB015896; Pfam-B_15896;	2e-49	-	-	-	-	-
isotig00452	ACTF	actin. other eukaryote	2731	sp|O81221|ACT_GOSHI Actin OS=Gossypium hirsutum PE=3 SV=1	0	gnl|CDD|173506 PTZ00281. PTZ00281. actin; Provisional.	0	tr|H9A1W7|H9A1W7_ANNCH Actin 2 OS=Annona cherimola GN=ACT2 PE=2 SV=1	0	gb|AFD62269.1| actin 2 [Annona cherimola]	0	ACTB_SIGHI/2-375 PF00022.14;Actin;	0	Z	GO:0005856.cytoskeleton;GO:0005524.ATP binding;GO:0000166.nucleotide binding;GO:0005737.cytoplasm;	-	K10355	-
isotig00453	-	-	2727	sp|Q83QY5|GATY_SHIFL D-tagatose-1.6-bisphosphate aldolase subunit GatY OS=Shigella flexneri GN=gatY PE=3 SV=4	4e-49	gnl|CDD|178449 PLN02858. PLN02858. fructose-bisphosphate aldolase.	0	tr|F6GSN7|F6GSN7_VITVI Putative uncharacterized protein OS=Vitis vinifera GN=VIT_17s0000g02140 PE=4 SV=1	0	ref|XP_002278967.2| PREDICTED: uncharacterized protein LOC100262718 [Vitis vinifera]	0	B9IED7_POPTR/338-617 PF01116.15;F_bP_aldolase;	1e-132	G	GO:0006096.glycolysis;GO:0019402.galactitol metabolic process;GO:0009025.tagatose-bisphosphate aldolase activity;GO:0055114.oxidation-reduction process;GO:0016829.lyase activity;GO:0005975.carbohydrate metabolic process;GO:0008270.zinc ion binding;GO:0016491.oxidoreductase activity;GO:0006573.valine metabolic process;GO:0016616.oxidoreductase activity. acting on the CH-OH group of donors. NAD or …	-	-	-
isotig00454	-	-	2720	-	-	-	-	-	-	-	-	-	-	-	-	-	-	-
isotig00455	-	-	2721	sp|Q54ZW0|PHG1B_DICDI Putative phagocytic receptor 1b OS=Dictyostelium discoideum GN=phg1b PE=2 SV=1	0	gnl|CDD|145898 pfam02990. EMP70. Endomembrane protein 70.	0	tr|B6T1Z7|B6T1Z7_MAIZE Transmembrane 9 superfamily protein member 1 OS=Zea mays PE=2 SV=1	0	ref|NP_001148367.1| transmembrane 9 superfamily protein member 1 precursor [Zea mays] gb|ACG31130.1| transmembrane 9 superfamily protein member 1 precursor [Zea mays] gb|ACN29105.1| unknown [Zea mays]	0	B6T1Z7_MAIZE/51-547 PF02990.11;EMP70;	0	U	GO:0016020.membrane;GO:0005765.lysosomal membrane;GO:0031410.cytoplasmic vesicle;GO:0006914.autophagy;GO:0016021.integral to membrane;GO:0005764.lysosome;GO:0000421.autophagic vacuole membrane;	-	-	-
isotig00456	E2.3.1.88	peptide alpha-N-acetyltransferase	2724	sp|Q6N069|NAA16_HUMAN N-alpha-acetyltransferase 16. NatA auxiliary subunit OS=Homo sapiens GN=NAA16 PE=1 SV=2	0	gnl|CDD|204967 pfam12569. NARP1. NMDA receptor-regulated protein 1. This domain family is found in eukaryotes. and is approximately 40 amino acids in length. The family is found in association with pfam07719. pfam00515. There is a single completely conserved residue L that may be functionally important. NARP1 is the mammalian homologue of a yeast N-terminal acetyltransferase that regulates entry …	0	tr|I1KH61|I1KH61_SOYBN Uncharacterized protein OS=Glycine max GN=Gma.35294 PE=4 SV=1	0	ref|XP_002284882.1| PREDICTED: N-alpha-acetyltransferase 15. NatA auxiliary subunit [Vitis vinifera] emb|CBI36188.3| unnamed protein product [Vitis vinifera]	0	D7U0P2_VITVI/186-697 PF12569.3;NARP1;	0	B	GO:0005634.nucleus;GO:0004872.receptor activity;GO:0005737.cytoplasm;GO:0005488.binding;	EC:2.3.1.88	K00670	-
isotig00457	-	-	2699	-	-	gnl|CDD|147706 pfam05699. Dimer_Tnp_hAT. hAT family dimerisation domain. This dimerisation domain is found at the C terminus of the transposases of elements belonging to the Activator superfamily (hAT element superfamily). The isolated dimerisation domain forms extremely stable dimers in vitro.	1e-15	-	-	-	-	Q7XE06_ORYSJ/578-660 PF05699.9;Dimer_Tnp_hAT;	6e-17	-	-	-	-	-
isotig00458	EREBP	EREBP-like factor	2711	sp|Q8W3M3|RAP29_ARATH Ethylene-responsive transcription factor RAP2-9 OS=Arabidopsis thaliana GN=RAP2-9 PE=2 SV=1	1e-26	gnl|CDD|197689 smart00380. AP2. DNA-binding domain in plant proteins such as APETALA2 and EREBPs.	1e-20	tr|A9PL97|A9PL97_POPTR AP2/ERF domain-containing transcription factor OS=Populus trichocarpa GN=RAP2L7 PE=4 SV=1	3e-33	ref|XP_002327168.1| AP2/ERF domain-containing transcription factor [Populus trichocarpa] gb|ABQ62991.1| RAP2.4-like protein [Populus trichocarpa] gb|EEE73918.1| AP2/ERF domain-containing transcription factor [Populus trichocarpa]	3e-33	D7F0C1_9FABA/32-83 PF00847.15;AP2;	1e-16	-	GO:0005634.nucleus;GO:0003677.DNA binding;GO:0006355.regulation of transcription. DNA-dependent;GO:0006351.transcription. DNA-dependent;GO:0003700.sequence-specific DNA binding transcription factor activity;	-	K09286	-
isotig00459	-	-	2717	sp|Q9LZJ5|AB14C_ARATH ABC transporter C family member 14 OS=Arabidopsis thaliana GN=ABCC14 PE=1 SV=1	0	-	-	tr|F6HZ38|F6HZ38_VITVI Putative uncharacterized protein OS=Vitis vinifera GN=VIT_07s0005g00260 PE=3 SV=1	0	emb|CBI36841.3| unnamed protein product [Vitis vinifera]	0	AB14C_ARATH/977-1248 PF00664.18;ABC_membrane;	8e-134	Q	GO:0032440.2-alkenal reductase [NAD(P)] activity;GO:0006810.transport;GO:0055085.transmembrane transport;GO:0005524.ATP binding;GO:0042626.ATPase activity. coupled to transmembrane movement of substances;GO:0055114.oxidation-reduction process;GO:0000166.nucleotide binding;GO:0006200.ATP catabolic process;GO:0016021.integral to membrane;GO:0017111.nucleoside-triphosphatase activity;GO:0016491.oxid…	-	-	-
isotig00460	PRPF4. PRP4	U4/U6 small nuclear ribonucleoprotein PRP4	2703	sp|O22212|PRP4_ARATH U4/U6 small nuclear ribonucleoprotein PRP4-like protein OS=Arabidopsis thaliana GN=EMB2776 PE=2 SV=1	0	gnl|CDD|29257 cd00200. WD40. WD40 domain. found in a number of eukaryotic proteins that cover a wide variety of functions including adaptor/regulatory modules in signal transduction. pre-mRNA processing and cytoskeleton assembly; typically contains a GH dipeptide 11-24 residues from its N-terminus and the WD dipeptide at its C-terminus and is 40 residues long. hence the name WD40; between GH and …	2e-79	tr|F6HLM8|F6HLM8_VITVI Putative uncharacterized protein OS=Vitis vinifera GN=VIT_08s0007g05930 PE=4 SV=1	0	ref|XP_002276914.1| PREDICTED: U4/U6 small nuclear ribonucleoprotein PRP4-like protein-like [Vitis vinifera]	0	-	-	ARS	GO:0006397.mRNA processing;GO:0005634.nucleus;GO:0005681.spliceosomal complex;GO:0016607.nuclear speck;GO:0008380.RNA splicing;	-	K12662	ko03040. Spliceosome;
isotig00461	-	-	2720	-	-	gnl|CDD|202908 pfam04146. YTH. YT521-B-like domain. A protein of the YTH family has been shown to selectively remove transcripts of meiosis-specific genes expressed in mitotic cells. It has been speculated that in higher eukaryotic YTH-family members may be involved in similar mechanisms to suppress gene regulation during gametogenesis or general silencing. The rat protein YT521-B is a tyrosine-p…	2e-57	tr|B9HI18|B9HI18_POPTR Predicted protein OS=Populus trichocarpa GN=POPTRDRAFT_564146 PE=4 SV=1	3e-168	ref|XP_002311277.1| predicted protein [Populus trichocarpa] gb|EEE88644.1| predicted protein [Populus trichocarpa]	3e-168	B9HI18_POPTR/372-517 PF04146.10;YTH;	2e-81	R	-	-	-	-
isotig00462	-	-	2699	-	-	-	-	tr|D2VR64|D2VR64_NAEGR Predicted protein (Fragment) OS=Naegleria gruberi GN=NAEGRDRAFT_51606 PE=4 SV=1	5e-06	-	-	-	-	-	-	-	-	-
isotig00463	-	-	2683	-	-	-	-	-	-	-	-	-	-	-	-	-	-	-
isotig00464	-	-	2707	sp|O64477|Y2913_ARATH G-type lectin S-receptor-like serine/threonine-protein kinase At2g19130 OS=Arabidopsis thaliana GN=At2g19130 PE=2 SV=1	0	gnl|CDD|200973 pfam00069. Pkinase. Protein kinase domain.	3e-50	tr|F6GXR2|F6GXR2_VITVI Putative uncharacterized protein OS=Vitis vinifera GN=VIT_12s0134g00450 PE=3 SV=1	0	ref|XP_002277219.1| PREDICTED: G-type lectin S-receptor-like serine/threonine-protein kinase At2g19130 isoform 1 [Vitis vinifera]	0	B9INU0_POPTR/494-764 PF00069.20;Pkinase;	1e-143	T	GO:0016310.phosphorylation;GO:0005524.ATP binding;GO:0016301.kinase activity;GO:0005529.carbohydrate binding;GO:0006468.protein phosphorylation;GO:0004674.protein serine/threonine kinase activity;GO:0000166.nucleotide binding;GO:0004672.protein kinase activity;GO:0048544.recognition of pollen;GO:0016772.transferase activity. transferring phosphorus-containing groups;	-	-	-
isotig00465	-	-	2712	-	-	-	-	tr|E2CXH4|E2CXH4_9ROSI Serine/threonine-protein kinase (Fragment) OS=Jatropha curcas PE=2 SV=1	2e-69	gb|ADJ67191.1| serine/threonine-protein kinase [Jatropha curcas]	2e-69	E2CXH4_9ROSI/1-92 PF00069.20;Pkinase;	4e-39	-	GO:0016310.phosphorylation;GO:0005524.ATP binding;GO:0004674.protein serine/threonine kinase activity;GO:0016301.kinase activity;GO:0004672.protein kinase activity;GO:0000166.nucleotide binding;GO:0006468.protein phosphorylation;GO:0016740.transferase activity;GO:0016772.transferase activity. transferring phosphorus-containing groups;	-	-	-
isotig00466	-	-	2687	-	-	gnl|CDD|193497 cd03875. M28_Fxna_like. M28 Zn-peptidase Endoplasmic reticulum metallopeptidase 1. Peptidase family M28; Endoplasmic reticulum metallopeptidase 1 (ERMP1; Felix-ina. FXNA or Fxna peptidase; KIAA1815) subfamily. ERMP1 is a multi-pass membrane protein located in the endoplasmic reticulum membrane. In humans. Fxna may play a crucial role in processing proteins required for the organiza…	9e-91	tr|F6HNG0|F6HNG0_VITVI Putative uncharacterized protein OS=Vitis vinifera GN=VIT_13s0019g04350 PE=4 SV=1	0	ref|XP_002274159.1| PREDICTED: endoplasmic reticulum metallopeptidase 1 [Vitis vinifera] emb|CBI31456.3| unnamed protein product [Vitis vinifera]	0	D7TM89_VITVI/391-899 PB018004; Pfam-B_18004;	0	-	GO:0008233.peptidase activity;GO:0006508.proteolysis;	-	-	-
isotig00467	-	-	2704	sp|Q9C9Q8|PMTT_ARATH Probable pectin methyltransferase QUA2 OS=Arabidopsis thaliana GN=QUA2 PE=1 SV=2	0	gnl|CDD|190539 pfam03141. Methyltransf_29. Putative S-adenosyl-L-methionine-dependent methyltransferase. This family is a putative S-adenosyl-L-methionine (SAM)-dependent methyltransferase.	2e-150	tr|E0CRL6|E0CRL6_VITVI Putative uncharacterized protein OS=Vitis vinifera GN=VIT_18s0001g05800 PE=4 SV=1	0	ref|XP_002285784.1| PREDICTED: probable pectin methyltransferase QUA2 [Vitis vinifera] emb|CBI19170.3| unnamed protein product [Vitis vinifera]	0	E0CRL6_VITVI/163-688 PF03141.11;Methyltransf_29;	0	-	GO:0008168.methyltransferase activity;GO:0032259.methylation;	-	-	-
isotig00468	-	-	2704	-	-	gnl|CDD|202908 pfam04146. YTH. YT521-B-like domain. A protein of the YTH family has been shown to selectively remove transcripts of meiosis-specific genes expressed in mitotic cells. It has been speculated that in higher eukaryotic YTH-family members may be involved in similar mechanisms to suppress gene regulation during gametogenesis or general silencing. The rat protein YT521-B is a tyrosine-p…	5e-57	tr|F6GUP1|F6GUP1_VITVI Putative uncharacterized protein OS=Vitis vinifera GN=VIT_06s0004g00200 PE=4 SV=1	0	ref|XP_002285750.1| PREDICTED: uncharacterized protein LOC100253534 [Vitis vinifera]	0	D7SLN3_VITVI/1-379 PB000831; Pfam-B_831;	1e-130	R	-	-	-	-
isotig00469	-	-	2685	sp|Q9LK64|AB3C_ARATH ABC transporter C family member 3 OS=Arabidopsis thaliana GN=ABCC3 PE=1 SV=1	0	gnl|CDD|188098 TIGR00957. MRP_assoc_pro. multi drug resistance-associated protein (MRP). This model describes multi drug resistance-associated protein (MRP) in eukaryotes. The multidrug resistance-associated protein is an integral membrane protein that causes multidrug resistance when overexpressed in mammalian cells. It belongs to ABC transporter superfamily. The protein topology and function wa…	3e-166	tr|I1N1Z2|I1N1Z2_SOYBN Uncharacterized protein OS=Glycine max PE=4 SV=1	0	ref|XP_003551345.1| PREDICTED: ABC transporter C family member 3-like [Glycine max]	0	B9GJX7_POPTR/915-1194 PF00664.18;ABC_membrane;	4e-117	Q	GO:0006810.transport;GO:0055085.transmembrane transport;GO:0005524.ATP binding;GO:0042626.ATPase activity. coupled to transmembrane movement of substances;GO:0000166.nucleotide binding;GO:0006200.ATP catabolic process;GO:0016021.integral to membrane;GO:0017111.nucleoside-triphosphatase activity;GO:0016887.ATPase activity;	-	-	-
isotig00470	infB. MTIF2	translation initiation factor IF-2	2700	sp|Q9SHI1|IF2C_ARATH Translation initiation factor IF-2. chloroplastic OS=Arabidopsis thaliana GN=At1g17220 PE=2 SV=2	0	gnl|CDD|180006 PRK05306. infB. translation initiation factor IF-2; Validated.	0	tr|A5B2X2|A5B2X2_VITVI Translation initiation factor IF-2 OS=Vitis vinifera GN=VITISV_024584 PE=3 SV=1	0	emb|CAN76368.1| hypothetical protein VITISV_024584 [Vitis vinifera]	0	A5B2X2_VITVI/476-645 PF00009.22;GTP_EFTU;	1e-100	J	GO:0006184.GTP catabolic process;GO:0005622.intracellular;GO:0005737.cytoplasm;GO:0003924.GTPase activity;GO:0006413.translational initiation;GO:0003743.translation initiation factor activity;GO:0000166.nucleotide binding;GO:0006412.translation;GO:0009536.plastid;GO:0005525.GTP binding;GO:0009507.chloroplast;	-	K02519	-
isotig00471	VCP. CDC48	transitional endoplasmic reticulum ATPase	2701	sp|P54774|CDC48_SOYBN Cell division cycle protein 48 homolog OS=Glycine max GN=CDC48 PE=2 SV=1	0	gnl|CDD|162267 TIGR01243. CDC48. AAA family ATPase. CDC48 subfamily. This subfamily of the AAA family ATPases includes two members each from three archaeal species. It also includes yeast CDC48 (cell division control protein 48) and the human ortholog. transitional endoplasmic reticulum ATPase (valosin-containing protein). These proteins in eukaryotes are involved in the budding and transfer of m…	0	tr|D7SHM5|D7SHM5_VITVI Putative uncharacterized protein OS=Vitis vinifera GN=VIT_17s0000g08890 PE=3 SV=1	0	ref|XP_002281671.1| PREDICTED: cell division cycle protein 48 homolog [Vitis vinifera] emb|CBI14985.3| unnamed protein product [Vitis vinifera]	0	D3BIX9_POLPA/237-367 PF00004.24;AAA;	2e-72	O	GO:0016020.membrane;GO:0016787.hydrolase activity;GO:0005524.ATP binding;GO:0000166.nucleotide binding;GO:0017111.nucleoside-triphosphatase activity;GO:0007049.cell cycle;GO:0005886.plasma membrane;GO:0005488.binding;	-	K13525	ko04141. Protein processing in endoplasmic reticulum;ko05134. Legionellosis;
isotig00472	-	-	2695	-	-	-	-	-	-	-	-	-	-	-	-	-	-	-
isotig00473	-	-	2694	-	-	-	-	-	-	-	-	-	-	-	-	-	-	-
isotig00474	-	-	2678	-	-	gnl|CDD|206412 pfam14244. UBN2_3. gag-polypeptide of LTR copia-type. This family is found in Plants and fungi. and contains LTR-polyproteins. or retrotransposons of the copia-type.	3e-28	-	-	-	-	A5BDR0_VITVI/545-664 PF00665.21;rve;	3e-35	-	-	-	-	-
isotig00475	CNOT10	CCR4-NOT transcription complex subunit 10	2693	-	-	-	-	tr|F6HHB1|F6HHB1_VITVI Putative uncharacterized protein OS=Vitis vinifera GN=VIT_11s0016g05820 PE=4 SV=1	0	ref|XP_002282408.1| PREDICTED: CCR4-NOT transcription complex subunit 10-like [Vitis vinifera]	0	-	-	-	GO:0005488.binding;	-	K12607	ko03018. RNA degradation;
isotig00476	metC	cystathionine beta-lyase	2686	sp|P53780|METC_ARATH Cystathionine beta-lyase. chloroplastic OS=Arabidopsis thaliana GN=At3g57050 PE=1 SV=1	0	gnl|CDD|178125 PLN02509. PLN02509. cystathionine beta-lyase.	0	tr|D7TIM8|D7TIM8_VITVI Putative uncharacterized protein OS=Vitis vinifera GN=VIT_08s0007g05410 PE=3 SV=1	0	ref|XP_002274313.1| PREDICTED: cystathionine beta-lyase. chloroplastic [Vitis vinifera] emb|CBI30104.3| unnamed protein product [Vitis vinifera]	0	D7TIM8_VITVI/90-462 PF01053.15;Cys_Met_Meta_PP;	0	E	GO:0004123.cystathionine gamma-lyase activity;GO:0008652.cellular amino acid biosynthetic process;GO:0004121.cystathionine beta-lyase activity;GO:0006520.cellular amino acid metabolic process;GO:0080146.L-cysteine desulfhydrase activity;GO:0003824.catalytic activity;GO:0005737.cytoplasm;GO:0071266.'de novo' L-methionine biosynthetic process;GO:0003962.cystathionine gamma-synthase activity;GO:0016…	EC:4.4.1.8	K01760	ko00270. Cysteine and methionine metabolism;ko00450. Selenocompound metabolism;ko00920. Sulfur metabolism;
isotig00477	-	-	2696	-	-	-	-	tr|B9SQY2|B9SQY2_RICCO Putative uncharacterized protein OS=Ricinus communis GN=RCOM_1405990 PE=4 SV=1	0	ref|XP_002528401.1| conserved hypothetical protein [Ricinus communis] gb|EEF33994.1| conserved hypothetical protein [Ricinus communis]	0	A5BAS0_VITVI/1-947 PB000797; Pfam-B_797;	0	-	-	-	-	-
isotig00478	-	-	2687	-	-	gnl|CDD|206136 pfam13966. zf-RVT. zinc-binding in reverse transcriptase. This domain would appear to be a zinc-binding region of a putative reverse transcriptase.	1e-10	-	-	-	-	-	-	-	-	-	-	-
isotig00479	SND1	staphylococcal nuclease domain-containing protein 1	2694	sp|Q863B3|SND1_BOVIN Staphylococcal nuclease domain-containing protein 1 OS=Bos taurus GN=SND1 PE=1 SV=1	7e-125	gnl|CDD|197650 smart00318. SNc. Staphylococcal nuclease homologues.	2e-27	tr|D7TYP5|D7TYP5_VITVI Putative uncharacterized protein OS=Vitis vinifera GN=VIT_00s0283g00020 PE=4 SV=1	0	ref|XP_002273150.1| PREDICTED: staphylococcal nuclease domain-containing protein 1 [Vitis vinifera] emb|CBI35621.3| unnamed protein product [Vitis vinifera]	0	Q9LY25_ARATH/217-364 PF00565.12;SNase;	1e-59	K	GO:0005634.nucleus;GO:0006355.regulation of transcription. DNA-dependent;GO:0042470.melanosome;GO:0006351.transcription. DNA-dependent;GO:0031047.gene silencing by RNA;GO:0005737.cytoplasm;GO:0004518.nuclease activity;GO:0016788.hydrolase activity. acting on ester bonds;GO:0003676.nucleic acid binding;GO:0016442.RNA-induced silencing complex;	-	K15979	ko05169. Epstein-Barr virus infection;ko05203. Viral carcinogenesis;
isotig00480	-	-	2689	sp|Q9LYU7|CRN_ARATH Inactive leucine-rich repeat receptor-like protein kinase CORYNE OS=Arabidopsis thaliana GN=CRN PE=1 SV=1	7e-148	-	-	tr|F6HJ63|F6HJ63_VITVI Putative uncharacterized protein OS=Vitis vinifera GN=VIT_01s0150g00020 PE=4 SV=1	3e-177	ref|XP_002299349.1| predicted protein [Populus trichocarpa] gb|EEE84154.1| predicted protein [Populus trichocarpa]	6e-159	B9RFZ3_RICCO/1089-1361 PF00069.20;Pkinase;	4e-138	T	GO:0005524.ATP binding;GO:0004672.protein kinase activity;GO:0006468.protein phosphorylation;GO:0016772.transferase activity. transferring phosphorus-containing groups;	-	-	-
isotig00481	CALM	calmodulin	2677	sp|P04353|CALM_SPIOL Calmodulin OS=Spinacia oleracea PE=1 SV=2	2e-75	gnl|CDD|185504 PTZ00184. PTZ00184. calmodulin; Provisional.	7e-78	tr|F4IVN6|F4IVN6_ARATH Calmodulin 5 OS=Arabidopsis thaliana GN=CAM5 PE=4 SV=1	3e-74	ref|XP_002879035.1| calmodulin-2 [Arabidopsis lyrata subsp. lyrata] gb|EFH55294.1| calmodulin-2 [Arabidopsis lyrata subsp. lyrata]	3e-74	B5G4L1_TAEGU/76-146 PF13499.1;EF_hand_5;	7e-32	TZD	GO:0005509.calcium ion binding;	-	K02183	ko04020. Calcium signaling pathway;ko04070. Phosphatidylinositol signaling system;ko04114. Oocyte meiosis;ko04270. Vascular smooth muscle contraction;ko04626. Plant-pathogen interaction;ko04713. Circadian entrainment;ko04720. Long-term potentiation;ko04722. Neurotrophin signaling pathway;ko04728. Dopaminergic synapse;ko04740. Olfactory transduction;ko04744. Phototransduction;ko04745. Phototransdu…
isotig00482	-	-	2689	sp|Q75KK8|MPK14_ORYSJ Mitogen-activated protein kinase 14 OS=Oryza sativa subsp. japonica GN=MPK14 PE=2 SV=1	0	gnl|CDD|143364 cd07859. STKc_TDY_MAPK_plant. Catalytic domain of the Serine/Threonine Kinases. TDY Mitogen-Activated Protein Kinases from Plants. Serine/Threonine Kinases (STKs). Plant TDY Mitogen-Activated Protein Kinase (MAPK) subfamily. catalytic (c) domain. STKs catalyze the transfer of the gamma-phosphoryl group from ATP to serine/threonine residues on protein substrates. The TDY MAPK subfam…	0	tr|D7T6P9|D7T6P9_VITVI Putative uncharacterized protein OS=Vitis vinifera GN=VIT_05s0020g02530 PE=4 SV=1	0	ref|XP_002279719.2| PREDICTED: mitogen-activated protein kinase 16-like [Vitis vinifera] emb|CBI26170.3| unnamed protein product [Vitis vinifera]	0	MPK16_ARATH/25-316 PF00069.20;Pkinase;	0	TDKL	GO:0016310.phosphorylation;GO:0005524.ATP binding;GO:0004674.protein serine/threonine kinase activity;GO:0016301.kinase activity;GO:0004672.protein kinase activity;GO:0000166.nucleotide binding;GO:0006468.protein phosphorylation;GO:0016740.transferase activity;GO:0004707.MAP kinase activity;GO:0016772.transferase activity. transferring phosphorus-containing groups;	-	-	-
isotig00483	-	-	2686	-	-	-	-	-	-	-	-	-	-	-	-	-	-	-
isotig00484	USP5_13. UBP14	ubiquitin carboxyl-terminal hydrolase 5/13	2685	sp|Q8L6Y1|UBP14_ARATH Ubiquitin carboxyl-terminal hydrolase 14 OS=Arabidopsis thaliana GN=UBP14 PE=1 SV=1	0	-	-	tr|F6H2F7|F6H2F7_VITVI Ubiquitin carboxyl-terminal hydrolase OS=Vitis vinifera GN=VIT_19s0014g03920 PE=3 SV=1	0	emb|CBI20399.3| unnamed protein product [Vitis vinifera]	0	E0CSV0_VITVI/305-803 PF00443.24;UCH;	0	O	GO:0046872.metal ion binding;GO:0016787.hydrolase activity;GO:0008234.cysteine-type peptidase activity;GO:0008233.peptidase activity;GO:0006511.ubiquitin-dependent protein catabolic process;GO:0008270.zinc ion binding;GO:0004221.ubiquitin thiolesterase activity;GO:0008242.omega peptidase activity;	EC:3.1.2.15	K11836	-
isotig00485	ABCF3	ATP-binding cassette. subfamily F. member 3	2681	sp|Q8H0V6|AB3F_ARATH ABC transporter F family member 3 OS=Arabidopsis thaliana GN=ABCF3 PE=2 SV=1	0	gnl|CDD|178622 PLN03073. PLN03073. ABC transporter F family; Provisional.	0	tr|D7TVM3|D7TVM3_VITVI Putative uncharacterized protein OS=Vitis vinifera GN=VIT_02s0025g02160 PE=3 SV=1	0	ref|XP_002263179.1| PREDICTED: ABC transporter F family member 3 [Vitis vinifera] emb|CBI34548.3| unnamed protein product [Vitis vinifera]	0	AB3F_ARATH/544-651 PF00005.22;ABC_tran;	5e-61	EJR	GO:0005524.ATP binding;GO:0000166.nucleotide binding;GO:0017111.nucleoside-triphosphatase activity;GO:0006200.ATP catabolic process;GO:0016887.ATPase activity;	-	K06158	-
isotig00486	ATPF0B. atpF	F-type H+-transporting ATPase subunit b	2683	sp|Q0G9N3|ATPF_LIRTU ATP synthase subunit b. chloroplastic OS=Liriodendron tulipifera GN=atpF PE=3 SV=1	7e-109	gnl|CDD|176962 CHL00019. atpF. ATP synthase CF0 B subunit.	2e-119	tr|G0WVK8|G0WVK8_9MAGN ATP synthase subunit b. chloroplastic OS=Magnolia kwangsiensis GN=atpF PE=3 SV=1	2e-106	ref|YP_740188.1| ATP synthase CF0 subunit I [Liriodendron tulipifera] sp|Q0G9N3.1|ATPF_LIRTU RecName: Full=ATP synthase subunit b. chloroplastic; AltName: Full=ATP synthase F(0) sector subunit b; AltName: Full=ATPase subunit I gb|ABI32495.1| ATP synthase CF0 subunit I [Liriodendron tulipifera]	2e-107	D3WEQ0_9ROSI/33-241 PF00119.15;ATP-synt_A;	5e-79	-	GO:0016020.membrane;GO:0006810.transport;GO:0009535.chloroplast thylakoid membrane;GO:0009579.thylakoid;GO:0006811.ion transport;GO:0015986.ATP synthesis coupled proton transport;GO:0006754.ATP biosynthetic process;GO:0045263.proton-transporting ATP synthase complex. coupling factor F(o);GO:0016021.integral to membrane;GO:0009536.plastid;GO:0015078.hydrogen ion transmembrane transporter activity;…	EC:3.6.3.14	K02109	ko00190. Oxidative phosphorylation;ko00195. Photosynthesis;
isotig00487	-	-	2686	sp|Q9M1Y3|SKI35_ARATH F-box/ankyrin repeat protein SKIP35 OS=Arabidopsis thaliana GN=SKIP35 PE=1 SV=1	0	-	-	tr|F6HAZ5|F6HAZ5_VITVI Putative uncharacterized protein OS=Vitis vinifera GN=VIT_05s0094g01540 PE=4 SV=1	0	ref|XP_002276275.1| PREDICTED: F-box/ankyrin repeat protein SKIP35-like [Vitis vinifera]	0	Q53HY3_TOBAC/91-299 PB141797; Pfam-B_141797;	2e-123	-	GO:0016020.membrane;GO:0006486.protein glycosylation;GO:0008378.galactosyltransferase activity;	-	-	-
isotig00488	E3.6.3.8	Ca2+-transporting ATPase	2684	sp|Q2QMX9|ACA1_ORYSJ Calcium-transporting ATPase 1. plasma membrane-type OS=Oryza sativa subsp. japonica GN=Os12g0586600 PE=2 SV=1	0	gnl|CDD|188151 TIGR01517. ATPase-IIB_Ca. plasma-membrane calcium-translocating P-type ATPase. This model describes the P-type ATPase responsible for translocating calcium ions across the plasma membrane of eukaryotes. out of the cell. In some organisms. this type of pump may also be found in vacuolar membranes. In humans and mice. at least. there are multiple isoforms of the PMCA pump with overla…	0	tr|F6H1A3|F6H1A3_VITVI Putative uncharacterized protein OS=Vitis vinifera GN=VIT_18s0001g09150 PE=3 SV=1	0	ref|XP_002285297.1| PREDICTED: calcium-transporting ATPase 1. chloroplastic-like [Vitis vinifera]	0	Q8L8A0_MEDTR/449-767 PF00702.21;Hydrolase;	1e-158	P	GO:0070588.calcium ion transmembrane transport;GO:0016020.membrane;GO:0015662.ATPase activity. coupled to transmembrane movement of ions. phosphorylative mechanism;GO:0008152.metabolic process;GO:0005524.ATP binding;GO:0005388.calcium-transporting ATPase activity;GO:0006812.cation transport;GO:0003824.catalytic activity;GO:0006754.ATP biosynthetic process;GO:0046872.metal ion binding;GO:0016820.h…	EC:3.6.3.8	K01537	-
isotig00489	HSP90B. TRA1	heat shock protein 90kDa beta	2682	sp|P35016|ENPL_CATRO Endoplasmin homolog OS=Catharanthus roseus GN=HSP90 PE=2 SV=1	0	gnl|CDD|179965 PRK05218. PRK05218. heat shock protein 90; Provisional.	0	tr|E0CQ80|E0CQ80_VITVI Putative uncharacterized protein OS=Vitis vinifera GN=VIT_18s0001g14500 PE=3 SV=1	0	ref|XP_002273785.1| PREDICTED: endoplasmin homolog [Vitis vinifera] emb|CBI19885.3| unnamed protein product [Vitis vinifera]	0	E0CQ80_VITVI/259-805 PF00183.13;HSP90;	0	O	GO:0005788.endoplasmic reticulum lumen;GO:0006457.protein folding;GO:0005783.endoplasmic reticulum;GO:0005524.ATP binding;GO:0006950.response to stress;GO:0005737.cytoplasm;GO:0051082.unfolded protein binding;GO:0000166.nucleotide binding;	-	K09487	ko04141. Protein processing in endoplasmic reticulum;ko04151. PI3K-Akt signaling pathway;ko04621. NOD-like receptor signaling pathway;ko04626. Plant-pathogen interaction;ko05200. Pathways in cancer;ko05215. Prostate cancer;
isotig00490	-	-	2679	-	-	-	-	-	-	-	-	-	-	-	-	-	-	-
isotig00491	-	-	2680	-	-	-	-	-	-	-	-	-	-	-	-	-	-	-
isotig00492	-	-	2665	sp|F4I8B9|Y1501_ARATH Putative WEB family protein At1g65010. chloroplastic OS=Arabidopsis thaliana GN=At1g65010 PE=1 SV=1	2e-51	-	-	tr|B9H4R0|B9H4R0_POPTR Predicted protein OS=Populus trichocarpa GN=POPTRDRAFT_760067 PE=4 SV=1	1e-70	ref|XP_002306295.1| predicted protein [Populus trichocarpa] gb|EEE93291.1| predicted protein [Populus trichocarpa]	1e-70	Q6Z238_ORYSJ/1-431 PB099358; Pfam-B_99358;	2e-46	-	-	-	-	-
isotig00493	-	-	2682	sp|Q94AD8|FBW3_ARATH F-box/WD-40 repeat-containing protein At5g21040 OS=Arabidopsis thaliana GN=At5g21040 PE=2 SV=1	0	-	-	tr|F6H9Y9|F6H9Y9_VITVI Putative uncharacterized protein OS=Vitis vinifera GN=VIT_06s0009g01760 PE=4 SV=1	0	ref|XP_002269919.1| PREDICTED: F-box/WD-40 repeat-containing protein At5g21040 [Vitis vinifera]	0	Q7XS36_ORYSJ/78-125 PF00646.28;F-box;	8e-15	R	-	-	-	-
isotig00494	DDX24. MAK5	ATP-dependent RNA helicase DDX24/MAK5	2677	sp|A3AVH5|RH13_ORYSJ DEAD-box ATP-dependent RNA helicase 13 OS=Oryza sativa subsp. japonica GN=Os04g0510400 PE=2 SV=2	0	-	-	tr|D7SZR5|D7SZR5_VITVI Putative uncharacterized protein OS=Vitis vinifera GN=VIT_05s0049g02360 PE=3 SV=1	0	ref|XP_002282504.1| PREDICTED: DEAD-box ATP-dependent RNA helicase 13 [Vitis vinifera] emb|CBI23744.3| unnamed protein product [Vitis vinifera]	0	B9RWT5_RICCO/183-396 PF00270.24;DEAD;	4e-81	-	GO:0016787.hydrolase activity;GO:0005524.ATP binding;GO:0000166.nucleotide binding;GO:0004386.helicase activity;GO:0008026.ATP-dependent helicase activity;GO:0003676.nucleic acid binding;	EC:3.6.4.13	K14805	-
isotig00495	-	-	2679	sp|Q9LNJ5|BH013_ARATH Transcription factor bHLH13 OS=Arabidopsis thaliana GN=BHLH13 PE=2 SV=1	1e-150	gnl|CDD|206383 pfam14215. bHLH-MYC_N. bHLH-MYC and R2R3-MYB transcription factors N-terminal. This is the N-terminal region of a family of MYB and MYC transcription factors. The DNA-binding HLH domain is further downstream. pfam00010. Members of the MYB and MYC family regulate the biosynthesis of phenylpropanoids in several plant species (DOI:10.1007/s11295-009-0232-y).	7e-53	tr|F6I6F0|F6I6F0_VITVI Putative uncharacterized protein OS=Vitis vinifera GN=VIT_15s0046g00320 PE=4 SV=1	0	ref|XP_002264409.1| PREDICTED: transcription factor bHLH13 [Vitis vinifera]	0	D7UCU8_VITVI/52-238 PF14215.1;bHLH-MYC_N;	5e-78	-	GO:0032440.2-alkenal reductase [NAD(P)] activity;GO:0005634.nucleus;GO:0006355.regulation of transcription. DNA-dependent;GO:0055114.oxidation-reduction process;GO:0016491.oxidoreductase activity;	-	-	-
isotig00496	-	-	2674	-	-	-	-	tr|F6H9W6|F6H9W6_VITVI Putative uncharacterized protein OS=Vitis vinifera GN=VIT_19s0085g00350 PE=3 SV=1	0	ref|XP_002263797.2| PREDICTED: uncharacterized protein LOC100241125 [Vitis vinifera]	0	B9IAY8_POPTR/387-446 PF02791.12;DDT;	2e-13	-	GO:0005634.nucleus;GO:0003677.DNA binding;GO:0006355.regulation of transcription. DNA-dependent;GO:0043565.sequence-specific DNA binding;GO:0006351.transcription. DNA-dependent;GO:0003700.sequence-specific DNA binding transcription factor activity;	-	-	-
isotig00497	-	-	2684	-	-	-	-	-	-	-	-	-	-	-	-	-	-	-
isotig00498	dnaK	molecular chaperone DnaK	2679	sp|Q02028|HSP7S_PEA Stromal 70 kDa heat shock-related protein. chloroplastic OS=Pisum sativum GN=HSP70 PE=2 SV=1	0	gnl|CDD|178726 PLN03184. PLN03184. chloroplast Hsp70; Provisional.	0	tr|B9SKC7|B9SKC7_RICCO Heat shock protein. putative OS=Ricinus communis GN=RCOM_0759010 PE=3 SV=1	0	ref|XP_002526446.1| heat shock protein. putative [Ricinus communis] gb|EEF35941.1| heat shock protein. putative [Ricinus communis]	0	A9RFC9_PHYPA/46-641 PF00012.15;HSP70;	0	O	GO:0032440.2-alkenal reductase [NAD(P)] activity;GO:0006457.protein folding;GO:0005524.ATP binding;GO:0006950.response to stress;GO:0055114.oxidation-reduction process;GO:0000166.nucleotide binding;GO:0051082.unfolded protein binding;GO:0009536.plastid;GO:0009570.chloroplast stroma;GO:0016491.oxidoreductase activity;GO:0009507.chloroplast;	-	K04043	ko03018. RNA degradation;ko05152. Tuberculosis;
isotig00499	-	-	2677	-	-	-	-	-	-	-	-	-	-	-	-	-	-	-
isotig00500	-	-	2673	-	-	-	-	-	-	-	-	B9RIR3_RICCO/161-237 PF04969.11;CS;	6e-11	-	-	-	-	-
isotig00501	E4.3.1.24	phenylalanine ammonia-lyase	2673	sp|P45729|PAL3_PETCR Phenylalanine ammonia-lyase 3 OS=Petroselinum crispum GN=PAL3 PE=2 SV=1	0	gnl|CDD|178076 PLN02457. PLN02457. phenylalanine ammonia-lyase.	0	tr|F6HR33|F6HR33_VITVI Phenylalanine ammonia-lyase OS=Vitis vinifera GN=VIT_08s0040g01710 PE=3 SV=1	0	gb|AFG26322.1| phenylalanine ammonia-lyase [Cinnamomum osmophloeum]	0	B2Z6R0_POPTR/54-552 PF00221.14;Lyase_aromatic;	0	Q	GO:0016829.lyase activity;GO:0009058.biosynthetic process;GO:0016841.ammonia-lyase activity;GO:0009698.phenylpropanoid metabolic process;GO:0003824.catalytic activity;GO:0005737.cytoplasm;GO:0006559.L-phenylalanine catabolic process;	EC:4.3.1.24	K10775	ko00360. Phenylalanine metabolism;ko00940. Phenylpropanoid biosynthesis;
isotig00502	-	-	2668	sp|Q8RY18|Y5436_ARATH MATH domain-containing protein At5g43560 OS=Arabidopsis thaliana GN=At5g43560 PE=1 SV=1	8e-177	gnl|CDD|58100 cd00121. MATH. MATH (meprin and TRAF-C homology) domain; an independent folding unit with an eight-stranded beta-sandwich structure found in meprins. TRAFs and other proteins. Meprins comprise a class of extracellular metalloproteases which are anchored to the membrane and are capable of cleaving growth factors. extracellular matrix proteins. and biologically active peptides. TRAF m…	2e-31	tr|F6HE19|F6HE19_VITVI Putative uncharacterized protein OS=Vitis vinifera GN=VIT_05s0020g04980 PE=4 SV=1	0	emb|CBI26383.3| unnamed protein product [Vitis vinifera]	0	D7T7B2_VITVI/200-1072 PB004668; Pfam-B_4668;	2e-130	-	-	-	-	-
isotig00503	-	-	2669	sp|Q93ZQ5|SPXM3_ARATH SPX domain-containing membrane protein At4g22990 OS=Arabidopsis thaliana GN=At4g22990 PE=2 SV=2	0	gnl|CDD|201062 pfam00179. UQ_con. Ubiquitin-conjugating enzyme. Proteins destined for proteasome-mediated degradation may be ubiquitinated. Ubiquitination follows conjugation of ubiquitin to a conserved cysteine residue of UBC homologues. TSG101 is one of several UBC homologues that lacks this active site cysteine.	3e-41	tr|D7TW83|D7TW83_VITVI Putative uncharacterized protein OS=Vitis vinifera GN=VIT_02s0025g04540 PE=4 SV=1	0	ref|XP_002282540.1| PREDICTED: SPX domain-containing membrane protein At4g22990 [Vitis vinifera] emb|CBI34758.3| unnamed protein product [Vitis vinifera]	0	A5BHD1_VITVI/253-655 PF07690.11;MFS_1;	1e-126	O	GO:0055085.transmembrane transport;GO:0016021.integral to membrane;	-	-	-
isotig00504	CESA	cellulose synthase A	2671	sp|Q9SWW6|CESA7_ARATH Cellulose synthase A catalytic subunit 7 [UDP-forming] OS=Arabidopsis thaliana GN=CESA7 PE=1 SV=1	0	gnl|CDD|177841 PLN02189. PLN02189. cellulose synthase.	0	tr|G0Z2C1|G0Z2C1_EUCCA Cellulose synthase A OS=Eucalyptus camaldulensis GN=CesA3 PE=2 SV=1	0	gb|AEK31217.1| cellulose synthase A [Eucalyptus camaldulensis]	0	E0WVS1_GOSHI/333-1038 PF03552.9;Cellulose_synt;	0	-	GO:0016020.membrane;GO:0007047.cellular cell wall organization;GO:0016760.cellulose synthase (UDP-forming) activity;GO:0046872.metal ion binding;GO:0016757.transferase activity. transferring glycosyl groups;GO:0008270.zinc ion binding;GO:0016021.integral to membrane;GO:0030244.cellulose biosynthetic process;GO:0016740.transferase activity;	EC:2.4.1.12	K10999	-
isotig00505	-	-	2626	-	-	gnl|CDD|149018 pfam07727. RVT_2. Reverse transcriptase (RNA-dependent DNA polymerase). A reverse transcriptase gene is usually indicative of a mobile element such as a retrotransposon or retrovirus. Reverse transcriptases occur in a variety of mobile elements. including retrotransposons. retroviruses. group II introns. bacterial msDNAs. hepadnaviruses. and caulimoviruses. This Pfam entry includes…	6e-109	-	-	-	-	Q19PL0_POPTR/11-257 PF07727.9;RVT_2;	2e-95	-	-	-	-	-
isotig00506	-	-	2666	-	-	-	-	tr|I1NBI1|I1NBI1_SOYBN Uncharacterized protein OS=Glycine max PE=4 SV=1	0	ref|XP_003554575.1| PREDICTED: protein transport protein Sec23A-like [Glycine max]	0	D7U2U3_VITVI/273-515 PF04811.10;Sec23_trunk;	4e-132	-	GO:0006886.intracellular protein transport;GO:0006810.transport;GO:0030127.COPII vesicle coat;GO:0008270.zinc ion binding;GO:0006888.ER to Golgi vesicle-mediated transport;GO:0015031.protein transport;	-	-	-
isotig00507	-	-	2668	-	-	-	-	tr|D7TBB9|D7TBB9_VITVI Putative uncharacterized protein OS=Vitis vinifera GN=VIT_11s0016g02640 PE=3 SV=1	0	emb|CBI27954.3| unnamed protein product [Vitis vinifera]	0	B9RKC8_RICCO/665-855 PF05193.16;Peptidase_M16_C;	2e-102	-	GO:0046872.metal ion binding;GO:0016787.hydrolase activity;GO:0006508.proteolysis;GO:0004222.metalloendopeptidase activity;GO:0008270.zinc ion binding;GO:0003824.catalytic activity;	-	-	-
isotig00508	NSF	vesicle-fusing ATPase	2660	-	-	gnl|CDD|190499 pfam03004. Transposase_24. Plant transposase (Ptta/En/Spm family). Transposase proteins are necessary for efficient DNA transposition. This family includes various plant transposases from the Ptta and En/Spm families.	2e-16	-	-	-	-	B9H2U6_POPTR/116-188 PF02933.12;CDC48_2;	3e-21	-	-	EC:3.6.4.6	K06027	ko04721. Synaptic vesicle cycle;ko04727. GABAergic synapse;ko04962. Vasopressin-regulated water reabsorption;
isotig00509	-	-	2664	-	-	gnl|CDD|192745 pfam11331. DUF3133. Protein of unknown function (DUF3133). This eukaryotic family of proteins has no known function.	8e-20	tr|I1JH57|I1JH57_SOYBN Uncharacterized protein (Fragment) OS=Glycine max PE=4 SV=1	7e-38	-	-	A5AL60_VITVI/1015-1060 PF11331.3;DUF3133;	4e-10	-	-	-	-	-
isotig00510	-	-	2658	sp|Q6ZQB6|VIP2_MOUSE Inositol hexakisphosphate and diphosphoinositol-pentakisphosphate kinase 2 OS=Mus musculus GN=Ppip5k2 PE=1 SV=3	3e-102	-	-	tr|F6HV78|F6HV78_VITVI Putative uncharacterized protein OS=Vitis vinifera GN=VIT_14s0066g02540 PE=4 SV=1	0	ref|XP_002282227.2| PREDICTED: inositol hexakisphosphate and diphosphoinositol-pentakisphosphate kinase 1-like [Vitis vinifera]	0	B9RUL1_RICCO/361-955 PF00328.17;His_Phos_2;	0	Z	GO:0016310.phosphorylation;GO:0005524.ATP binding;GO:0033857.diphosphoinositol-pentakisphosphate kinase activity;GO:0016301.kinase activity;GO:0003993.acid phosphatase activity;GO:0000827.inositol-1.3.4.5.6-pentakisphosphate kinase activity;GO:0006020.inositol metabolic process;GO:0005737.cytoplasm;GO:0000832.inositol hexakisphosphate 5-kinase activity;GO:0000166.nucleotide binding;GO:0005829.cyt…	-	-	-
isotig00511	TARS. thrS	threonyl-tRNA synthetase	2654	sp|O04630|SYTM_ARATH Threonine--tRNA ligase. mitochondrial OS=Arabidopsis thaliana GN=THRRS PE=2 SV=3	0	gnl|CDD|178496 PLN02908. PLN02908. threonyl-tRNA synthetase.	0	tr|D7TNP6|D7TNP6_VITVI Putative uncharacterized protein OS=Vitis vinifera GN=VIT_01s0026g00340 PE=3 SV=1	0	ref|XP_002265302.1| PREDICTED: threonyl-tRNA synthetase. mitochondrial [Vitis vinifera] emb|CBI32119.3| unnamed protein product [Vitis vinifera]	0	D7UAH0_VITVI/323-487 PF00587.20;tRNA-synt_2b;	5e-99	J	GO:0016876.ligase activity. forming aminoacyl-tRNA and related compounds;GO:0005524.ATP binding;GO:0004829.threonine-tRNA ligase activity;GO:0006418.tRNA aminoacylation for protein translation;GO:0000166.nucleotide binding;GO:0043039.tRNA aminoacylation;GO:0004812.aminoacyl-tRNA ligase activity;GO:0006435.threonyl-tRNA aminoacylation;GO:0005737.cytoplasm;	EC:6.1.1.3	K01868	ko00970. Aminoacyl-tRNA biosynthesis;
isotig00512	-	-	2643	-	-	-	-	-	-	-	-	-	-	-	-	-	-	-
isotig00513	-	-	2655	-	-	gnl|CDD|197649 smart00317. SET. SET (Su(var)3-9. Enhancer-of-zeste. Trithorax) domain. Putative methyl transferase. based on outlier plant homologues.	1e-33	tr|F6GX09|F6GX09_VITVI Putative uncharacterized protein OS=Vitis vinifera GN=VIT_04s0023g00980 PE=3 SV=1	0	ref|XP_002269759.2| PREDICTED: histone-lysine N-methyltransferase SUVR5-like [Vitis vinifera]	0	D7SPL2_VITVI/1170-1292 PF00856.23;SET;	2e-54	-	GO:0005634.nucleus;GO:0008168.methyltransferase activity;GO:0005622.intracellular;GO:0005694.chromosome;GO:0034968.histone lysine methylation;GO:0008270.zinc ion binding;GO:0016740.transferase activity;GO:0032259.methylation;GO:0018024.histone-lysine N-methyltransferase activity;	-	-	-
isotig00514	LIG1	DNA ligase 1	2652	sp|Q42572|DNLI1_ARATH DNA ligase 1 OS=Arabidopsis thaliana GN=LIG1 PE=2 SV=2	0	gnl|CDD|178660 PLN03113. PLN03113. DNA ligase 1; Provisional.	0	tr|I1I4Y2|I1I4Y2_BRADI Uncharacterized protein OS=Brachypodium distachyon GN=BRADI3G29530 PE=4 SV=1	0	ref|XP_003571920.1| PREDICTED: DNA ligase 1-like [Brachypodium distachyon]	0	D7SNA9_VITVI/351-555 PF01068.16;DNA_ligase_A_M;	7e-112	L	GO:0005634.nucleus;GO:0003677.DNA binding;GO:0006281.DNA repair;GO:0005524.ATP binding;GO:0006260.DNA replication;GO:0003910.DNA ligase (ATP) activity;GO:0016874.ligase activity;GO:0046872.metal ion binding;GO:0051301.cell division;GO:0000166.nucleotide binding;GO:0003909.DNA ligase activity;GO:0051103.DNA ligation involved in DNA repair;GO:0007049.cell cycle;GO:0006974.response to DNA damage sti…	EC:6.5.1.1	K10747	ko03030. DNA replication;ko03410. Base excision repair;ko03420. Nucleotide excision repair;ko03430. Mismatch repair;
isotig00515	ppa	inorganic pyrophosphatase	2655	sp|P31414|AVP1_ARATH Pyrophosphate-energized vacuolar membrane proton pump 1 OS=Arabidopsis thaliana GN=AVP1 PE=1 SV=1	0	gnl|CDD|177897 PLN02255. PLN02255. H(+) -translocating inorganic pyrophosphatase.	0	tr|D7TZ79|D7TZ79_VITVI Putative uncharacterized protein OS=Vitis vinifera GN=VIT_09s0002g07880 PE=3 SV=1	0	ref|XP_002273207.1| PREDICTED: pyrophosphate-energized vacuolar membrane proton pump [Vitis vinifera] emb|CBI36393.3| unnamed protein product [Vitis vinifera]	0	Q75U53_ORYSJ/17-748 PF03030.11;H_PPase;	0	-	GO:0006810.transport;GO:0016020.membrane;GO:0000287.magnesium ion binding;GO:0004427.inorganic diphosphatase activity;GO:0006811.ion transport;GO:0005773.vacuole;GO:0005774.vacuolar membrane;GO:0016787.hydrolase activity;GO:0005887.integral to plasma membrane;GO:0016021.integral to membrane;GO:0006814.sodium ion transport;GO:0005886.plasma membrane;GO:0015992.proton transport;GO:0009678.hydrogen-…	EC:3.6.1.1	K01507	ko00190. Oxidative phosphorylation;
isotig00516	-	-	2654	-	-	-	-	-	-	-	-	-	-	-	-	-	-	-
isotig00517	-	-	2657	-	-	gnl|CDD|204721 pfam11721. Malectin. Di-glucose binding within endoplasmic reticulum. Malectin is a membrane-anchored protein of the endoplasmic reticulum that recognises and binds Glc2-N-glycan. It carries a signal peptide from residues 1-26. a C-terminal transmembrane helix from residues 255-274. and a highly conserved central part of approximately 190 residues followed by an acidic. glutamate-r…	1e-52	tr|F6H2L4|F6H2L4_VITVI Putative uncharacterized protein OS=Vitis vinifera GN=VIT_19s0014g00500 PE=4 SV=1	2e-156	ref|XP_002283596.2| PREDICTED: probable leucine-rich repeat receptor-like serine/threonine-protein kinase At3g14840-like [Vitis vinifera]	1e-156	B9RQB2_RICCO/574-842 PF07714.12;Pkinase_Tyr;	5e-98	T	GO:0005524.ATP binding;GO:0004674.protein serine/threonine kinase activity;GO:0004672.protein kinase activity;GO:0006468.protein phosphorylation;GO:0016772.transferase activity. transferring phosphorus-containing groups;	-	-	-
isotig00518	UBE1. UBA1	ubiquitin-activating enzyme E1	2648	sp|P20973|UBE11_WHEAT Ubiquitin-activating enzyme E1 1 OS=Triticum aestivum GN=UBA1 PE=1 SV=1	0	gnl|CDD|130475 TIGR01408. Ube1. ubiquitin-activating enzyme E1. This model represents the full length. over a thousand amino acids. of a multicopy family of eukaryotic proteins. many of which are designated ubiquitin-activating enzyme E1. Members have two copies of the ThiF family domain (pfam00899). a repeat found in ubiquitin-activating proteins (pfam02134). and other regions.	0	tr|F6GUM1|F6GUM1_VITVI Putative uncharacterized protein OS=Vitis vinifera GN=VIT_06s0004g07060 PE=3 SV=1	0	ref|XP_002275617.2| PREDICTED: ubiquitin-activating enzyme E1 1 [Vitis vinifera]	0	D7SQU6_VITVI/429-573 PF00899.16;ThiF;	2e-64	O	GO:0008641.small protein activating enzyme activity;GO:0006464.cellular protein modification process;GO:0005524.ATP binding;GO:0000166.nucleotide binding;GO:0003824.catalytic activity;GO:0005488.binding;GO:0016874.ligase activity;	EC:6.3.2.19	K03178	ko04120. Ubiquitin mediated proteolysis;ko05012. Parkinson's disease;
isotig00519	-	-	2653	-	-	gnl|CDD|100075 cd02646. R3H_G-patch. R3H domain of a group of fungal and plant proteins with unknown function. who also contain a G-patch domain. The name of the R3H domain comes from the characteristic spacing of the most conserved arginine and histidine residues. The function of the R3H domain is predicted to bind ssDNA or ssRNA in a sequence-specific manner..	1e-16	tr|B9SC24|B9SC24_RICCO Zinc finger protein. putative OS=Ricinus communis GN=RCOM_0701710 PE=4 SV=1	7e-126	ref|XP_002523543.1| zinc finger protein. putative [Ricinus communis] gb|EEF38882.1| zinc finger protein. putative [Ricinus communis]	6e-126	B9IMJ5_POPTR/225-582 PB036707; Pfam-B_36707;	3e-68	-	GO:0005622.intracellular;GO:0003676.nucleic acid binding;	-	-	-
isotig00520	-	-	2654	-	-	-	-	-	-	-	-	-	-	-	-	-	-	-
isotig00521	-	-	2651	-	-	-	-	tr|B9IKS3|B9IKS3_POPTR 2-oxoglutarate-dependent dioxygenase OS=Populus trichocarpa GN=2OGox9 PE=3 SV=1	6e-94	ref|XP_002324836.1| 2-oxoglutarate-dependent dioxygenase [Populus trichocarpa] gb|EEF03401.1| 2-oxoglutarate-dependent dioxygenase [Populus trichocarpa]	5e-94	D7SUP1_VITVI/102-202 PF03171.15;2OG-FeII_Oxy;	8e-34	-	GO:0016702.oxidoreductase activity. acting on single donors with incorporation of molecular oxygen. incorporation of two atoms of oxygen;GO:0005506.iron ion binding;GO:0016706.oxidoreductase activity. acting on paired donors. with incorporation or reduction of molecular oxygen. 2-oxoglutarate as one donor. and incorporation of one atom each of oxygen into both donors;GO:0016707.gibberellin 3-beta…	-	-	-
isotig00522	E2.7.1.-	-	2636	sp|P47735|RLK5_ARATH Receptor-like protein kinase 5 OS=Arabidopsis thaliana GN=RLK5 PE=1 SV=1	3e-139	-	-	tr|B9RS14|B9RS14_RICCO Serine-threonine protein kinase. plant-type. putative OS=Ricinus communis GN=RCOM_0801630 PE=4 SV=1	0	-	-	B9RS14_RICCO/693-977 PF00069.20;Pkinase;	3e-108	T	GO:0032440.2-alkenal reductase [NAD(P)] activity;GO:0016020.membrane;GO:0004709.MAP kinase kinase kinase activity;GO:0016310.phosphorylation;GO:0005524.ATP binding;GO:0016301.kinase activity;GO:0006468.protein phosphorylation;GO:0055114.oxidation-reduction process;GO:0004674.protein serine/threonine kinase activity;GO:0000166.nucleotide binding;GO:0004672.protein kinase activity;GO:0016021.integr…	-	K00924	-
isotig00523	-	-	2648	-	-	gnl|CDD|203091 pfam04795. PAPA-1. PAPA-1-like conserved region. Family of proteins with a conserved region found in PAPA-1. a PAP-1 binding protein.	6e-28	tr|F6I4T0|F6I4T0_VITVI Putative uncharacterized protein OS=Vitis vinifera GN=VIT_14s0060g01140 PE=4 SV=1	3e-155	ref|XP_002282065.2| PREDICTED: uncharacterized protein LOC100247652 [Vitis vinifera]	6e-153	A5AYG9_VITVI/457-545 PF04795.7;PAPA-1;	4e-35	-	-	-	-	-
isotig00524	-	-	2633	-	-	-	-	-	-	-	-	-	-	-	-	-	-	-
isotig00525	-	-	2642	-	-	-	-	tr|B9H2Q0|B9H2Q0_POPTR Predicted protein OS=Populus trichocarpa GN=POPTRDRAFT_555746 PE=4 SV=1	0	ref|XP_002305110.1| predicted protein [Populus trichocarpa] gb|EEE85621.1| predicted protein [Populus trichocarpa]	0	B9RB86_RICCO/310-628 PF02841.9;GBP_C;	1e-106	-	GO:0006184.GTP catabolic process;GO:0005525.GTP binding;GO:0003924.GTPase activity;	-	-	-
isotig00526	-	-	2626	sp|O80970|NPY2_ARATH BTB/POZ domain-containing protein NPY2 OS=Arabidopsis thaliana GN=NPY2 PE=2 SV=1	1e-155	gnl|CDD|202505 pfam03000. NPH3. NPH3 family. Phototropism of Arabidopsis thaliana seedlings in response to a blue light source is initiated by nonphototropic hypocotyl 1 (NPH1). a light-activated serine-threonine protein kinase. Mutations in NPH3 disrupt early signaling occurring downstream of the NPH1 photoreceptor. The NPH3 gene encodes a NPH1-interacting protein. NPH3 is a member of a large pr…	5e-95	tr|F6HSU0|F6HSU0_VITVI Putative uncharacterized protein OS=Vitis vinifera GN=VIT_07s0129g00250 PE=4 SV=1	0	ref|XP_002284345.1| PREDICTED: BTB/POZ domain-containing protein NPY2-like [Vitis vinifera]	0	A5AMP7_VITVI/205-459 PF03000.9;NPH3;	1e-85	-	GO:0007165.signal transduction;GO:0009416.response to light stimulus;GO:0004871.signal transducer activity;	-	-	-
isotig00527	-	-	2642	-	-	-	-	-	-	-	-	-	-	-	-	-	-	-
isotig00528	-	-	2634	-	-	-	-	-	-	-	-	-	-	-	-	-	-	-
isotig00529	-	-	2634	-	-	gnl|CDD|202502 pfam02992. Transposase_21. Transposase family tnp2.	3e-66	-	-	-	-	Q9SPU5_MAIZE/279-504 PF02992.9;Transposase_21;	3e-71	-	-	-	-	-
isotig00530	htpG. HSP90A	molecular chaperone HtpG	2639	sp|P51819|HSP83_IPONI Heat shock protein 83 OS=Ipomoea nil GN=HSP83A PE=2 SV=1	0	gnl|CDD|185535 PTZ00272. PTZ00272. heat shock protein 83 kDa (Hsp83); Provisional.	0	tr|B9RIT0|B9RIT0_RICCO Heat shock protein. putative OS=Ricinus communis GN=RCOM_1582180 PE=3 SV=1	0	ref|XP_002513649.1| heat shock protein. putative [Ricinus communis] gb|EEF49052.1| heat shock protein. putative [Ricinus communis]	0	A2XPL8_ORYSI/192-703 PF00183.13;HSP90;	0	O	GO:0006457.protein folding;GO:0005524.ATP binding;GO:0000166.nucleotide binding;GO:0051082.unfolded protein binding;GO:0006950.response to stress;GO:0005737.cytoplasm;	-	K04079	ko04141. Protein processing in endoplasmic reticulum;ko04151. PI3K-Akt signaling pathway;ko04612. Antigen processing and presentation;ko04621. NOD-like receptor signaling pathway;ko04626. Plant-pathogen interaction;ko04914. Progesterone-mediated oocyte maturation;ko05200. Pathways in cancer;ko05215. Prostate cancer;
isotig00531	-	-	2637	sp|P22589|UBIQP_PHYIN Polyubiquitin OS=Phytophthora infestans PE=1 SV=2	2e-16	-	-	tr|F6HU28|F6HU28_VITVI Putative uncharacterized protein OS=Vitis vinifera GN=VIT_02s0025g01610 PE=4 SV=1	0	ref|XP_002268042.1| PREDICTED: uncharacterized protein LOC100249570 [Vitis vinifera]	0	B9RSH8_RICCO/276-538 PF00454.22;PI3_PI4_kinase;	8e-149	TOR	GO:0005634.nucleus;GO:0016773.phosphotransferase activity. alcohol group as acceptor;GO:0005737.cytoplasm;GO:0016772.transferase activity. transferring phosphorus-containing groups;	-	-	-
isotig00532	-	-	2634	-	-	gnl|CDD|206551 pfam14383. VARLMGL. DUF761-associated sequence motif. This family is found frequently at the N-terminus of family DUF3741. pfam12552.	7e-07	-	-	-	-	-	-	-	-	-	-	-
isotig00533	-	-	2637	sp|Q75VR1|TPC1A_TOBAC Two pore calcium channel protein 1A OS=Nicotiana tabacum GN=TPC1A PE=2 SV=1	0	-	-	tr|B9RVZ5|B9RVZ5_RICCO Voltage-dependent L-type calcium channel. putative OS=Ricinus communis GN=RCOM_1174400 PE=4 SV=1	0	emb|CBI21853.3| unnamed protein product [Vitis vinifera]	0	B9RVZ5_RICCO/476-680 PF00520.26;Ion_trans;	2e-96	-	GO:0070588.calcium ion transmembrane transport;GO:0016020.membrane;GO:0006810.transport;GO:0005244.voltage-gated ion channel activity;GO:0055085.transmembrane transport;GO:0034765.regulation of ion transmembrane transport;GO:0006816.calcium ion transport;GO:0006811.ion transport;GO:0005216.ion channel activity;GO:0006952.defense response;GO:0005509.calcium ion binding;GO:0016021.integral to membr…	-	-	-
isotig00534	-	-	2635	sp|Q9LHP4|RCH2_ARATH Receptor-like protein kinase 2 OS=Arabidopsis thaliana GN=RCH2 PE=1 SV=1	7e-57	-	-	tr|I1JA07|I1JA07_SOYBN Uncharacterized protein OS=Glycine max PE=4 SV=1	0	ref|XP_003516680.1| PREDICTED: probable LRR receptor-like serine/threonine-protein kinase At1g12460-like [Glycine max]	0	B9RBW0_RICCO/596-874 PF00069.20;Pkinase;	1e-151	TS	-	-	-	-
isotig00535	-	-	2630	-	-	gnl|CDD|191336 pfam05664. DUF810. Protein of unknown function (DUF810). This family consists of several plant proteins of unknown function.	0	tr|B9H8Y8|B9H8Y8_POPTR Predicted protein OS=Populus trichocarpa GN=POPTRDRAFT_561747 PE=4 SV=1	0	ref|XP_002283826.1| PREDICTED: uncharacterized protein LOC100250865 [Vitis vinifera]	0	D7SUA0_VITVI/46-766 PF05664.6;DUF810;	0	-	-	-	-	-
isotig00536	-	-	2639	-	-	-	-	-	-	-	-	-	-	-	-	-	-	-
isotig00537	-	-	2632	-	-	-	-	-	-	-	-	-	-	-	-	-	-	-
isotig00538	-	-	2637	sp|P0C7P8|LHWL1_ARATH Transcription factor EMB1444 OS=Arabidopsis thaliana GN=EMB1444 PE=2 SV=1	7e-85	gnl|CDD|206383 pfam14215. bHLH-MYC_N. bHLH-MYC and R2R3-MYB transcription factors N-terminal. This is the N-terminal region of a family of MYB and MYC transcription factors. The DNA-binding HLH domain is further downstream. pfam00010. Members of the MYB and MYC family regulate the biosynthesis of phenylpropanoids in several plant species (DOI:10.1007/s11295-009-0232-y).	1e-39	tr|D7THI8|D7THI8_VITVI Putative uncharacterized protein OS=Vitis vinifera GN=VIT_08s0007g00940 PE=4 SV=1	7e-167	ref|XP_002271475.2| PREDICTED: uncharacterized protein LOC100249509 [Vitis vinifera] emb|CBI30504.3| unnamed protein product [Vitis vinifera]	6e-167	Q2VWB7_SOLLC/541-739 PB006683; Pfam-B_6683;	6e-69	-	GO:0005634.nucleus;GO:0006355.regulation of transcription. DNA-dependent;	-	-	-
isotig00539	-	-	2628	-	-	-	-	-	-	-	-	-	-	-	-	-	-	-
isotig00540	-	-	2637	sp|P48980|BGAL_SOLLC Beta-galactosidase OS=Solanum lycopersicum PE=1 SV=1	0	gnl|CDD|166698 PLN03059. PLN03059. beta-galactosidase; Provisional.	0	tr|Q8W3Y6|Q8W3Y6_PERAE Beta-galactosidase OS=Persea americana PE=2 SV=1	0	dbj|BAB83260.1| beta-D-galactosidase [Persea americana]	0	Q8W3Y6_PERAE/43-349 PF01301.14;Glyco_hydro_35;	4e-151	G	GO:0048046.apoplast;GO:0008152.metabolic process;GO:0005529.carbohydrate binding;GO:0003824.catalytic activity;GO:0016798.hydrolase activity. acting on glycosyl bonds;GO:0004553.hydrolase activity. hydrolyzing O-glycosyl compounds;GO:0043169.cation binding;GO:0004565.beta-galactosidase activity;GO:0016787.hydrolase activity;GO:0005576.extracellular region;GO:0005975.carbohydrate metabolic process;	-	-	-
isotig00541	CNGF	cyclic nucleotide gated channel. other eukaryote	2633	sp|Q8L7Z0|CNG17_ARATH Probable cyclic nucleotide-gated ion channel 17 OS=Arabidopsis thaliana GN=CNGC17 PE=2 SV=1	0	-	-	tr|F6H9H7|F6H9H7_VITVI Putative uncharacterized protein OS=Vitis vinifera GN=VIT_04s0069g00790 PE=4 SV=1	0	emb|CAN83465.1| hypothetical protein VITISV_038667 [Vitis vinifera]	0	D7T0R3_VITVI/134-404 PF00520.26;Ion_trans;	5e-146	PT	GO:0016020.membrane;GO:0006810.transport;GO:0006813.potassium ion transport;GO:0005249.voltage-gated potassium channel activity;GO:0055085.transmembrane transport;GO:0006811.ion transport;GO:0005216.ion channel activity;GO:0016021.integral to membrane;	-	K05391	ko04626. Plant-pathogen interaction;
isotig00542	CPK	calcium-dependent protein kinase	2641	sp|Q06850|CDPK1_ARATH Calcium-dependent protein kinase 1 OS=Arabidopsis thaliana GN=CPK1 PE=1 SV=1	0	gnl|CDD|197582 smart00220. S_TKc. Serine/Threonine protein kinases. catalytic domain. Phosphotransferases. Serine or threonine-specific kinase subfamily.	2e-93	tr|F6I755|F6I755_VITVI Putative uncharacterized protein OS=Vitis vinifera GN=VIT_13s0175g00080 PE=4 SV=1	0	ref|XP_002265450.1| PREDICTED: calcium-dependent protein kinase 1 isoform 1 [Vitis vinifera]	0	D7U8P0_VITVI/103-361 PF00069.20;Pkinase;	1e-166	T	GO:0016020.membrane;GO:0016310.phosphorylation;GO:0005524.ATP binding;GO:0016301.kinase activity;GO:0006468.protein phosphorylation;GO:0004674.protein serine/threonine kinase activity;GO:0004683.calmodulin-dependent protein kinase activity;GO:0000166.nucleotide binding;GO:0004672.protein kinase activity;GO:0005509.calcium ion binding;GO:0016740.transferase activity;GO:0005886.plasma membrane;GO:0…	EC:2.7.11.1	K13412	ko04626. Plant-pathogen interaction;ko05145. Toxoplasmosis;
isotig00543	-	-	2624	sp|Q9SZL8|FRS5_ARATH Protein FAR1-RELATED SEQUENCE 5 OS=Arabidopsis thaliana GN=FRS5 PE=2 SV=1	3e-148	-	-	tr|F6I6W4|F6I6W4_VITVI Putative uncharacterized protein OS=Vitis vinifera GN=VIT_18s0122g00530 PE=4 SV=1	1e-161	ref|XP_002273512.2| PREDICTED: protein FAR1-RELATED SEQUENCE 5-like [Vitis vinifera]	1e-161	B9HAG1_POPTR/228-360 PF10551.4;MULE;	1e-31	-	GO:0008270.zinc ion binding;	-	-	-
isotig00544	-	-	2631	-	-	-	-	-	-	-	-	A9U898_PHYPA/81-129 PB162498; Pfam-B_162498;	5e-09	-	-	-	-	-
isotig00545	-	-	2632	-	-	-	-	tr|B9RYZ6|B9RYZ6_RICCO Putative uncharacterized protein OS=Ricinus communis GN=RCOM_1315090 PE=4 SV=1	0	emb|CBI34631.3| unnamed protein product [Vitis vinifera]	0	Q7EYH2_ORYSJ/1-509 PB022292; Pfam-B_22292;	1e-163	-	GO:0005488.binding;	-	-	-
isotig00546	AAAS	aladin	2626	sp|P29062|PR4A_TOBAC Pathogenesis-related protein PR-4A OS=Nicotiana tabacum PE=2 SV=1	6e-65	gnl|CDD|201533 pfam00967. Barwin. Barwin family.	3e-69	tr|Q8GWR1|Q8GWR1_ARATH Aladin-related / adracalin-related protein OS=Arabidopsis thaliana GN=At3g56900/T8M16_230 PE=2 SV=1	0	ref|XP_002283996.1| PREDICTED: aladin-like [Vitis vinifera]	0	B9MZD0_POPTR/77-195 PF00967.12;Barwin;	1e-64	-	GO:0050832.defense response to fungus;GO:0005618.cell wall;GO:0008061.chitin binding;GO:0006952.defense response;GO:0005576.extracellular region;GO:0042742.defense response to bacterium;GO:0009607.response to biotic stimulus;	-	K14320	ko03013. RNA transport;
isotig00547	-	-	2619	-	-	-	-	tr|G7L8D1|G7L8D1_MEDTR Chaperone protein dnaJ OS=Medicago truncatula GN=MTR_8g022310 PE=4 SV=1	7e-18	-	-	B9GXR0_POPTR/13-81 PF00226.26;DnaJ;	5e-18	-	-	-	-	-
isotig00548	GANAB	alpha 1.3-glucosidase	2623	sp|Q4R4N7|GANAB_MACFA Neutral alpha-glucosidase AB OS=Macaca fascicularis GN=GANAB PE=2 SV=1	0	gnl|CDD|133134 cd06603. GH31_GANC_GANAB_alpha. This family includes the closely related glycosyl hydrolase family 31 (GH31) isozymes. neutral alpha-glucosidase C (GANC) and the alpha subunit of heterodimeric neutral alpha-glucosidase AB (GANAB). Initially distinguished on the basis of differences in electrophoretic mobility in starch gel. GANC and GANAB have been shown to have other differences. …	0	tr|B9STU2|B9STU2_RICCO Neutral alpha-glucosidase ab. putative OS=Ricinus communis GN=RCOM_0624110 PE=4 SV=1	0	ref|XP_002270200.1| PREDICTED: neutral alpha-glucosidase AB-like [Vitis vinifera]	0	B9STU2_RICCO/335-780 PF01055.21;Glyco_hydro_31;	0	GMO	GO:0005783.endoplasmic reticulum;GO:0008152.metabolic process;GO:0042470.melanosome;GO:0003824.catalytic activity;GO:0016798.hydrolase activity. acting on glycosyl bonds;GO:0004553.hydrolase activity. hydrolyzing O-glycosyl compounds;GO:0030246.carbohydrate binding;GO:0016787.hydrolase activity;GO:0005794.Golgi apparatus;GO:0005975.carbohydrate metabolic process;GO:0033919.glucan 1.3-alpha-glucos…	EC:3.2.1.84	K05546	ko00510. N-Glycan biosynthesis;ko04141. Protein processing in endoplasmic reticulum;
isotig00549	-	-	2611	sp|Q8RY18|Y5436_ARATH MATH domain-containing protein At5g43560 OS=Arabidopsis thaliana GN=At5g43560 PE=1 SV=1	4e-159	gnl|CDD|58100 cd00121. MATH. MATH (meprin and TRAF-C homology) domain; an independent folding unit with an eight-stranded beta-sandwich structure found in meprins. TRAFs and other proteins. Meprins comprise a class of extracellular metalloproteases which are anchored to the membrane and are capable of cleaving growth factors. extracellular matrix proteins. and biologically active peptides. TRAF m…	3e-26	tr|F6HE19|F6HE19_VITVI Putative uncharacterized protein OS=Vitis vinifera GN=VIT_05s0020g04980 PE=4 SV=1	0	emb|CBI26383.3| unnamed protein product [Vitis vinifera]	0	D7T7B2_VITVI/200-1072 PB004668; Pfam-B_4668;	1e-139	-	-	-	-	-
isotig00550	-	-	2606	sp|Q94KE2|TIC_ARATH Protein TIME FOR COFFEE OS=Arabidopsis thaliana GN=TIC PE=1 SV=2	3e-65	-	-	tr|F6HDN5|F6HDN5_VITVI Putative uncharacterized protein OS=Vitis vinifera GN=VIT_05s0020g03150 PE=4 SV=1	6e-112	ref|XP_002277982.2| PREDICTED: protein TIME FOR COFFEE-like [Vitis vinifera]	5e-112	-	-	-	-	-	-	-
isotig00551	-	-	2628	-	-	-	-	-	-	-	-	A5ADV0_VITVI/1-499 PB035433; Pfam-B_35433;	5e-92	-	-	-	-	-
isotig00552	AMPD	AMP deaminase	2617	sp|O80452|AMPD_ARATH AMP deaminase OS=Arabidopsis thaliana GN=AMPD PE=1 SV=2	0	gnl|CDD|178367 PLN02768. PLN02768. AMP deaminase.	0	tr|D7SY29|D7SY29_VITVI Putative uncharacterized protein OS=Vitis vinifera GN=VIT_08s0105g00570 PE=4 SV=1	0	ref|XP_002263306.2| PREDICTED: AMP deaminase [Vitis vinifera]	0	B9HCY3_POPTR/394-827 PF00962.17;A_deaminase;	0	F	GO:0019239.deaminase activity;GO:0016787.hydrolase activity;GO:0003876.AMP deaminase activity;GO:0009168.purine ribonucleoside monophosphate biosynthetic process;	EC:3.5.4.6	K01490	ko00230. Purine metabolism;
isotig00553	ATG13	autophagy-related protein 13	2626	-	-	-	-	tr|B9IDD2|B9IDD2_POPTR Predicted protein OS=Populus trichocarpa GN=POPTRDRAFT_824474 PE=4 SV=1	0	ref|XP_002269623.1| PREDICTED: uncharacterized protein LOC100245198 [Vitis vinifera]	0	C0P3I3_MAIZE/1-347 PB016918; Pfam-B_16918;	3e-63	-	-	-	K08331	ko04140. Regulation of autophagy;
isotig00554	SKP2. FBXL1	F-box and leucine-rich repeat protein 1 (S-phase kinase-associated protein 2)	2599	-	-	-	-	-	-	-	-	-	-	-	-	-	K03875	ko04110. Cell cycle;ko04120. Ubiquitin mediated proteolysis;ko05168. Herpes simplex infection;ko05169. Epstein-Barr virus infection;ko05200. Pathways in cancer;ko05203. Viral carcinogenesis;ko05222. Small cell lung cancer;
isotig00555	-	-	2624	-	-	gnl|CDD|29575 cd02647. nuc_hydro_TvIAG. nuc_hydro_ TvIAG: Nucleoside hydrolases similar to the Inosine-adenosine-guanosine-preferring nucleoside hydrolase from Trypanosoma vivax. Nucleoside hydrolases cleave the N-glycosidic bond in nucleosides generating ribose and the respective base. Nucleoside hydrolases vary in their substrate specificity. This group contains eukaryotic and bacterial protein…	3e-61	tr|D7T6L9|D7T6L9_VITVI Putative uncharacterized protein OS=Vitis vinifera GN=VIT_05s0020g02200 PE=4 SV=1	0	ref|XP_002277102.1| PREDICTED: uncharacterized protein LOC100263026 [Vitis vinifera]	0	D7T6L9_VITVI/33-406 PF01156.14;IU_nuc_hydro;	0	F	GO:0016787.hydrolase activity;	-	-	-
isotig00556	groEL. HSPD1	chaperonin GroEL	2624	-	-	-	-	-	-	-	-	-	-	-	-	-	K04077	ko03018. RNA degradation;ko04940. Type I diabetes mellitus;ko05134. Legionellosis;ko05152. Tuberculosis;
isotig00557	glmS	glucosamine--fructose-6-phosphate aminotransferase (isomerizing)	2621	sp|O94808|GFPT2_HUMAN Glucosamine--fructose-6-phosphate aminotransferase [isomerizing] 2 OS=Homo sapiens GN=GFPT2 PE=1 SV=3	0	gnl|CDD|178562 PLN02981. PLN02981. glucosamine:fructose-6-phosphate aminotransferase.	0	tr|F6HB66|F6HB66_VITVI Putative uncharacterized protein OS=Vitis vinifera GN=VIT_13s0064g00050 PE=4 SV=1	0	ref|XP_003633566.1| PREDICTED: glucosamine--fructose-6-phosphate aminotransferase [isomerizing] 2 [Vitis vinifera]	0	D7T393_VITVI/43-221 PF13522.1;GATase_6;	7e-87	M	GO:0016051.carbohydrate biosynthetic process;GO:0008152.metabolic process;GO:0005529.carbohydrate binding;GO:0008483.transaminase activity;GO:0005975.carbohydrate metabolic process;GO:0016740.transferase activity;GO:0005737.cytoplasm;GO:0004360.glutamine-fructose-6-phosphate transaminase (isomerizing) activity;	EC:2.6.1.16	K00820	ko00250. Alanine. aspartate and glutamate metabolism;ko00520. Amino sugar and nucleotide sugar metabolism;
isotig00558	-	-	2600	-	-	-	-	-	-	-	-	B9F1L1_ORYSJ/304-368 PF13976.1;gag_pre-integrs;	5e-06	-	-	-	-	-
isotig00559	RP-L26e. RPL26	large subunit ribosomal protein L26e	2609	sp|Q9FJX2|RL262_ARATH 60S ribosomal protein L26-2 OS=Arabidopsis thaliana GN=RPL26B PE=2 SV=1	3e-51	gnl|CDD|185508 PTZ00194. PTZ00194. 60S ribosomal protein L26; Provisional.	4e-52	tr|F6HSQ0|F6HSQ0_VITVI Putative uncharacterized protein OS=Vitis vinifera GN=VIT_14s0006g02470 PE=4 SV=1	4e-60	ref|XP_002284266.1| PREDICTED: 60S ribosomal protein L26-1 [Vitis vinifera] emb|CAN72392.1| hypothetical protein VITISV_032611 [Vitis vinifera] emb|CAN73296.1| hypothetical protein VITISV_001956 [Vitis vinifera]	6e-60	B6KH63_TOXGO/51-106 PF00467.24;KOW;	1e-16	J	GO:0005840.ribosome;GO:0015934.large ribosomal subunit;GO:0030529.ribonucleoprotein complex;GO:0006412.translation;GO:0005622.intracellular;GO:0003735.structural constituent of ribosome;	-	K02898	ko03010. Ribosome;
isotig00560	-	-	2621	-	-	-	-	tr|F6HKN8|F6HKN8_VITVI Putative uncharacterized protein OS=Vitis vinifera GN=VIT_08s0007g02790 PE=4 SV=1	0	ref|XP_002275906.2| PREDICTED: uncharacterized protein At5g41620-like [Vitis vinifera]	0	D7TH30_VITVI/1-452 PB004376; Pfam-B_4376;	2e-153	-	-	-	-	-
isotig00561	-	-	2618	sp|Q9XJ35|CLPR1_ARATH ATP-dependent Clp protease proteolytic subunit-related protein 1. chloroplastic OS=Arabidopsis thaliana GN=CLPR1 PE=1 SV=1	2e-145	gnl|CDD|132928 cd07017. S14_ClpP_2. Caseinolytic protease (ClpP) is an ATP-dependent. highly conserved serine protease. Clp protease (caseinolytic protease; ClpP; Peptidase S14) is a highly conserved serine protease present throughout in bacteria and eukaryota. but seems to be absent in archaea. mollicutes and some fungi. Clp proteases are involved in a number of cellular processes such as degrad…	6e-61	tr|D7SXR5|D7SXR5_VITVI ATP-dependent Clp protease proteolytic subunit OS=Vitis vinifera GN=VIT_03s0091g00700 PE=3 SV=1	1e-162	ref|XP_002264383.1| PREDICTED: ATP-dependent Clp protease proteolytic subunit-related protein 1. chloroplastic [Vitis vinifera] emb|CBI22465.3| unnamed protein product [Vitis vinifera]	1e-162	B9HMY7_POPTR/168-357 PF00574.18;CLP_protease;	7e-98	O	GO:0004252.serine-type endopeptidase activity;GO:0016787.hydrolase activity;GO:0008233.peptidase activity;GO:0006508.proteolysis;	-	-	-
isotig00562	-	-	2615	-	-	-	-	tr|Q1SMZ3|Q1SMZ3_MEDTR Prefoldin (Fragment) OS=Medicago truncatula GN=MtrDRAFT_AC139526g40v2 PE=4 SV=2	2e-36	-	-	B9T2M3_RICCO/468-659 PB056675; Pfam-B_56675;	9e-33	-	-	-	-	-
isotig00563	-	-	2622	sp|Q9FG77|WRKY2_ARATH Probable WRKY transcription factor 2 OS=Arabidopsis thaliana GN=WRKY2 PE=2 SV=1	4e-166	gnl|CDD|145969 pfam03106. WRKY. WRKY DNA -binding domain.	5e-32	tr|F6I4X4|F6I4X4_VITVI Putative uncharacterized protein OS=Vitis vinifera GN=VIT_19s0015g01870 PE=4 SV=1	0	ref|XP_002265612.1| PREDICTED: probable WRKY transcription factor 2-like [Vitis vinifera]	0	Q94IB3_TOBAC/1-267 PB001099; Pfam-B_1099;	4e-33	-	GO:0006355.regulation of transcription. DNA-dependent;GO:0043565.sequence-specific DNA binding;GO:0006351.transcription. DNA-dependent;GO:0003700.sequence-specific DNA binding transcription factor activity;	-	-	-
isotig00564	-	-	2621	-	-	-	-	tr|F6GT35|F6GT35_VITVI Putative uncharacterized protein OS=Vitis vinifera GN=VIT_17s0000g06810 PE=4 SV=1	9e-91	ref|XP_002281450.1| PREDICTED: uncharacterized protein LOC100263964 [Vitis vinifera]	8e-91	Q2HUC6_MEDTR/483-533 PF00249.26;Myb_DNA-binding;	4e-08	-	GO:0003677.DNA binding;GO:0006355.regulation of transcription. DNA-dependent;	-	-	-
isotig00565	-	-	2622	-	-	-	-	-	-	-	-	-	-	-	-	-	-	-
isotig00566	E1.6.2.4	NADPH-ferrihemoprotein reductase	2620	sp|Q05001|NCPR_CATRO NADPH--cytochrome P450 reductase OS=Catharanthus roseus GN=CPR PE=2 SV=1	0	gnl|CDD|99801 cd06204. CYPOR. NADPH cytochrome p450 reductase (CYPOR) serves as an electron donor in several oxygenase systems and is a component of nitric oxide synthases and methionine synthase reductases. CYPOR transfers two electrons from NADPH to the heme of cytochrome p450 via FAD and FMN. Ferredoxin-NADP+ (oxido)reductase is an FAD-containing enzyme that catalyzes the reversible electron t…	0	tr|F6GXH0|F6GXH0_VITVI NADPH--cytochrome P450 reductase OS=Vitis vinifera GN=VIT_11s0052g00880 PE=3 SV=1	0	ref|XP_002270732.2| PREDICTED: NADPH--cytochrome P450 reductase-like [Vitis vinifera]	0	B9FZT4_ORYSJ/303-528 PF00667.15;FAD_binding_1;	2e-117	C	GO:0016020.membrane;GO:0003958.NADPH-hemoprotein reductase activity;GO:0005783.endoplasmic reticulum;GO:0010181.FMN binding;GO:0005506.iron ion binding;GO:0005789.endoplasmic reticulum membrane;GO:0055114.oxidation-reduction process;GO:0016491.oxidoreductase activity;	EC:1.6.2.4	K00327	-
isotig00567	-	-	2604	-	-	gnl|CDD|197582 smart00220. S_TKc. Serine/Threonine protein kinases. catalytic domain. Phosphotransferases. Serine or threonine-specific kinase subfamily.	2e-56	tr|H6UJ36|H6UJ36_CAMSI Putative ATP-binding protein OS=Camellia sinensis PE=2 SV=1	0	ref|XP_002276420.2| PREDICTED: uncharacterized protein LOC100255903 [Vitis vinifera]	0	B9SNW7_RICCO/851-1097 PF00069.20;Pkinase;	8e-163	-	GO:0005524.ATP binding;GO:0004674.protein serine/threonine kinase activity;GO:0004672.protein kinase activity;GO:0006468.protein phosphorylation;GO:0016740.transferase activity;GO:0016772.transferase activity. transferring phosphorus-containing groups;	-	-	-
isotig00568	-	-	2616	-	-	-	-	tr|D7TGK7|D7TGK7_VITVI Putative uncharacterized protein OS=Vitis vinifera GN=VIT_12s0035g01890 PE=4 SV=1	0	ref|XP_002268805.2| PREDICTED: squamous cell carcinoma antigen recognized by T-cells 3-like [Vitis vinifera]	0	A2YQL5_ORYSI/435-692 PF05843.9;Suf;	5e-60	-	GO:0006397.mRNA processing;GO:0006396.RNA processing;GO:0005634.nucleus;GO:0000166.nucleotide binding;GO:0005622.intracellular;GO:0005488.binding;GO:0003676.nucleic acid binding;	-	-	-
isotig00569	ATRX	transcriptional regulator ATRX	2615	-	-	gnl|CDD|201060 pfam00176. SNF2_N. SNF2 family N-terminal domain. This domain is found in proteins involved in a variety of processes including transcription regulation (e.g.. SNF2. STH1. brahma. MOT1). DNA repair (e.g. ERCC6. RAD16. RAD5). DNA recombination (e.g. RAD54). and chromatin unwinding (e.g. ISWI) as well as a variety of other proteins with little functional information (e.g. lodestar. E…	3e-63	tr|E0CU60|E0CU60_VITVI Putative uncharacterized protein OS=Vitis vinifera GN=VIT_14s0036g01460 PE=4 SV=1	0	ref|XP_002263799.2| PREDICTED: uncharacterized protein LOC100244360 [Vitis vinifera]	0	E0CU60_VITVI/708-1030 PF00176.18;SNF2_N;	0	-	GO:0003677.DNA binding;GO:0005524.ATP binding;GO:0004386.helicase activity;GO:0003676.nucleic acid binding;	EC:3.6.4.12	K10779	-
isotig00570	RBM26	RNA-binding protein 26	2614	sp|Q0JDM0|C3H27_ORYSJ Zinc finger CCCH domain-containing protein 27 OS=Oryza sativa subsp. japonica GN=Os04g0394300 PE=2 SV=2	1e-151	gnl|CDD|100104 cd00590. RRM. RRM (RNA recognition motif). also known as RBD (RNA binding domain) or RNP (ribonucleoprotein domain). is a highly abundant domain in eukaryotes found in proteins involved in post-transcriptional gene expression processes including mRNA and rRNA processing. RNA export. and RNA stability. This domain is 90 amino acids in length and consists of a four-stranded beta-shee…	9e-10	tr|F6HUX2|F6HUX2_VITVI Putative uncharacterized protein OS=Vitis vinifera GN=VIT_14s0066g00790 PE=4 SV=1	0	ref|XP_002273438.2| PREDICTED: zinc finger CCCH domain-containing protein 41-like [Vitis vinifera]	0	B9IJM5_POPTR/481-545 PF14259.1;RRM_6;	6e-27	-	GO:0046872.metal ion binding;GO:0003723.RNA binding;GO:0000166.nucleotide binding;GO:0008270.zinc ion binding;GO:0003676.nucleic acid binding;	-	K13192	-
isotig00571	G6PD. zwf	glucose-6-phosphate 1-dehydrogenase	2612	-	-	-	-	-	-	-	-	-	-	-	-	EC:1.1.1.49	K00036	ko00030. Pentose phosphate pathway;ko00480. Glutathione metabolism;
isotig00572	-	-	2627	sp|O80977|VSR3_ARATH Vacuolar-sorting receptor 3 OS=Arabidopsis thaliana GN=VSR3 PE=2 SV=1	0	gnl|CDD|80347 cd02125. PA_VSR. PA_VSR: Protease-associated (PA) domain-containing plant vacuolar sorting receptor (VSR). This group includes various PA domain-containing VSRs such as garden pea BP-80. pumpkin PV72. and various Arabidopsis VSRs including AtVSR1. In contrast to most eukaryotes. which only have one or two VSRs. plants have several. This may in part be a reflection of having a more c…	4e-57	tr|D7SXR1|D7SXR1_VITVI Putative uncharacterized protein OS=Vitis vinifera GN=VIT_03s0091g00740 PE=4 SV=1	0	ref|XP_002264769.1| PREDICTED: vacuolar-sorting receptor 3-like [Vitis vinifera]	0	A5CAE2_VITVI/59-171 PF02225.17;PA;	4e-53	-	GO:0016020.membrane;GO:0006810.transport;GO:0031410.cytoplasmic vesicle;GO:0031902.late endosome membrane;GO:0000139.Golgi membrane;GO:0005509.calcium ion binding;GO:0005794.Golgi apparatus;GO:0016021.integral to membrane;GO:0030665.clathrin coated vesicle membrane;GO:0015031.protein transport;	-	-	-
isotig00573	-	-	2604	-	-	-	-	-	-	-	-	-	-	-	-	-	-	-
isotig00574	-	-	2611	-	-	-	-	-	-	-	-	-	-	-	-	-	-	-
isotig00575	E1.14.-.-	-	2597	-	-	-	-	tr|B9HFV3|B9HFV3_POPTR Cytochrome P450 OS=Populus trichocarpa GN=CYP736A3v1 PE=4 SV=1	6e-49	ref|XP_002310005.1| cytochrome P450 [Populus trichocarpa] gb|EEE90455.1| cytochrome P450 [Populus trichocarpa]	5e-49	D7SW40_VITVI/60-325 PF00067.17;p450;	6e-52	-	GO:0009055.electron carrier activity;GO:0020037.heme binding;GO:0016705.oxidoreductase activity. acting on paired donors. with incorporation or reduction of molecular oxygen;GO:0005506.iron ion binding;GO:0055114.oxidation-reduction process;	-	K00517	ko00363. Bisphenol degradation;ko00624. Polycyclic aromatic hydrocarbon degradation;ko00627. Aminobenzoate degradation;ko00903. Limonene and pinene degradation;ko00945. Stilbenoid. diarylheptanoid and gingerol biosynthesis;
isotig00576	PPP2R5	protein phosphatase 2 (formerly 2A). regulatory subunit B'	2615	sp|Q9LU89|2A5N_ARATH Serine/threonine protein phosphatase 2A 59 kDa regulatory subunit B' eta isoform OS=Arabidopsis thaliana GN=B'ETA PE=2 SV=1	0	gnl|CDD|190051 pfam01603. B56. Protein phosphatase 2A regulatory B subunit (B56 family). Protein phosphatase 2A (PP2A) is a major intracellular protein phosphatase that regulates multiple aspects of cell growth and metabolism. The ability of this widely distributed heterotrimeric enzyme to act on a diverse array of substrates is largely controlled by the nature of its regulatory B subunit. There …	0	tr|B9RMK6|B9RMK6_RICCO Protein phosphatase 2a. regulatory subunit. putative OS=Ricinus communis GN=RCOM_1081480 PE=4 SV=1	0	ref|XP_002514975.1| protein phosphatase 2a. regulatory subunit. putative [Ricinus communis] gb|EEF47529.1| protein phosphatase 2a. regulatory subunit. putative [Ricinus communis]	0	B9RMK6_RICCO/89-502 PF01603.15;B56;	0	T	GO:0008601.protein phosphatase type 2A regulator activity;GO:0007165.signal transduction;GO:0005488.binding;GO:0000159.protein phosphatase type 2A complex;	-	K11584	ko03015. mRNA surveillance pathway;ko04113. Meiosis - yeast;ko04114. Oocyte meiosis;ko04151. PI3K-Akt signaling pathway;ko04310. Wnt signaling pathway;ko04728. Dopaminergic synapse;
isotig00577	-	-	2613	-	-	-	-	tr|G5D5B1|G5D5B1_9POAL Teosinte glume architecture 1 (Fragment) OS=Joinvillea ascendens GN=TGA1 PE=4 SV=1	3e-10	gb|AEP96375.1| teosinte glume architecture 1. partial [Joinvillea ascendens]	3e-10	-	-	-	-	-	-	-
isotig00578	AFG3	AFG3 family protein	2609	sp|Q0DHL4|FTSH8_ORYSJ ATP-dependent zinc metalloprotease FTSH 8. mitochondrial OS=Oryza sativa subsp. japonica GN=FTSH8 PE=3 SV=1	0	gnl|CDD|162266 TIGR01241. FtsH_fam. ATP-dependent metalloprotease FtsH. HflB(FtsH) is a pleiotropic protein required for correct cell division in bacteria. It has ATP-dependent zinc metalloprotease activity. It was formerly designated cell division protein FtsH.	0	tr|D7SKC8|D7SKC8_VITVI Putative uncharacterized protein OS=Vitis vinifera GN=VIT_06s0004g05030 PE=3 SV=1	0	ref|XP_002283273.1| PREDICTED: ATP-dependent zinc metalloprotease FTSH 10. mitochondrial [Vitis vinifera] emb|CBI16104.3| unnamed protein product [Vitis vinifera]	0	B9IFV8_POPTR/542-745 PF01434.13;Peptidase_M41;	1e-123	O	GO:0016020.membrane;GO:0008233.peptidase activity;GO:0005524.ATP binding;GO:0004222.metalloendopeptidase activity;GO:0030163.protein catabolic process;GO:0006508.proteolysis;GO:0000166.nucleotide binding;GO:0017111.nucleoside-triphosphatase activity;GO:0006200.ATP catabolic process;GO:0008270.zinc ion binding;GO:0016021.integral to membrane;GO:0016887.ATPase activity;	EC:3.4.24.-	K08956	-
isotig00579	metE	5-methyltetrahydropteroyltriglutamate--homocysteine methyltransferase	2613	sp|O50008|METE_ARATH 5-methyltetrahydropteroyltriglutamate--homocysteine methyltransferase OS=Arabidopsis thaliana GN=CIMS PE=1 SV=1	0	gnl|CDD|178093 PLN02475. PLN02475. 5-methyltetrahydropteroyltriglutamate--homocysteine methyltransferase.	0	tr|Q2QLY4|Q2QLY4_ORYSJ 5-methyltetrahydropteroyltriglutamate-homocysteine methyltransferase. putative. expressed OS=Oryza sativa subsp. japonica GN=Os12g0624000 PE=2 SV=1	0	ref|NP_001067314.1| Os12g0624000 [Oryza sativa Japonica Group] gb|ABA99428.1| 5-methyltetrahydropteroyltriglutamate-homocysteine methyltransferase. putative. expressed [Oryza sativa Japonica Group] gb|ABA99429.1| 5-methyltetrahydropteroyltriglutamate-homocysteine methyltransferase. putative. expressed [Oryza sativa Japonica Group] dbj|BAF30333.1| Os12g0624000 [Oryza sativa Japonica Group] dbj|BAG…	0	A5BSS2_VITVI/432-756 PF01717.13;Meth_synt_2;	0	E	GO:0008652.cellular amino acid biosynthetic process;GO:0008168.methyltransferase activity;GO:0005737.cytoplasm;GO:0046872.metal ion binding;GO:0008270.zinc ion binding;GO:0016740.transferase activity;GO:0032259.methylation;GO:0003871.5-methyltetrahydropteroyltriglutamate-homocysteine S-methyltransferase activity;GO:0009086.methionine biosynthetic process;	EC:2.1.1.14	K00549	ko00270. Cysteine and methionine metabolism;ko00450. Selenocompound metabolism;
isotig00580	-	-	2608	sp|Q53PC7|COPB1_ORYSJ Coatomer subunit beta-1 OS=Oryza sativa subsp. japonica GN=Os11g0174000 PE=2 SV=1	0	gnl|CDD|203739 pfam07718. Coatamer_beta_C. Coatamer beta C-terminal region. This family is found at the N-terminus of the coatamer beta subunit proteins (Beta-coat proteins). This C-terminal domain probably adapts the function of the N-terminal pfam01602 domain.	1e-135	tr|A5AHP0|A5AHP0_VITVI Coatomer subunit beta OS=Vitis vinifera GN=VIT_04s0008g02320 PE=3 SV=1	0	ref|XP_002282410.1| PREDICTED: coatomer subunit beta-1 [Vitis vinifera] emb|CAN82167.1| hypothetical protein VITISV_023269 [Vitis vinifera]	0	D7T465_VITVI/600-876 PF07718.7;Coatamer_beta_C;	2e-172	-	GO:0006886.intracellular protein transport;GO:0030117.membrane coat;GO:0030126.COPI vesicle coat;GO:0005198.structural molecule activity;GO:0005737.cytoplasm;GO:0005488.binding;GO:0016192.vesicle-mediated transport;	-	-	-
isotig00581	ERB1. BOP1	ribosome biogenesis protein ERB1	2610	sp|A8ID74|BOP1_CHLRE Ribosome biogenesis protein BOP1 homolog OS=Chlamydomonas reinhardtii GN=CHLREDRAFT_111274 PE=3 SV=2	0	gnl|CDD|149285 pfam08145. BOP1NT. BOP1NT (NUC169) domain. This N terminal domain is found in BOP1-like WD40 proteins.	2e-131	tr|B9SSN3|B9SSN3_RICCO Ribosome biogenesis protein bop1. putative OS=Ricinus communis GN=RCOM_1374490 PE=4 SV=1	0	ref|XP_003635118.1| PREDICTED: ribosome biogenesis protein BOP1 homolog [Vitis vinifera]	0	D7T592_VITVI/118-374 PF08145.7;BOP1NT;	1e-162	J	GO:0070545.PeBoW complex;GO:0042254.ribosome biogenesis;GO:0005654.nucleoplasm;GO:0005634.nucleus;GO:0005730.nucleolus;GO:0051726.regulation of cell cycle;GO:0000463.maturation of LSU-rRNA from tricistronic rRNA transcript (SSU-rRNA. 5.8S rRNA. LSU-rRNA);GO:0006364.rRNA processing;	-	K14824	-
isotig00582	-	-	2601	-	-	-	-	-	-	-	-	D7U1P7_VITVI/1-218 PB348876; Pfam-B_348876;	6e-08	-	-	-	-	-
isotig00583	-	-	2606	-	-	-	-	tr|D7T4W1|D7T4W1_VITVI Putative uncharacterized protein OS=Vitis vinifera GN=VIT_11s0118g00230 PE=4 SV=1	0	ref|XP_002265034.1| PREDICTED: extended synaptotagmin-1 [Vitis vinifera] emb|CBI25543.3| unnamed protein product [Vitis vinifera]	0	D7T4W1_VITVI/264-348 PF00168.25;C2;	1e-42	-	-	-	-	-
isotig00584	-	-	2600	-	-	-	-	-	-	-	-	-	-	-	-	-	-	-
isotig00585	-	-	2606	-	-	-	-	-	-	-	-	D7M7G6_ARALL/286-331 PF13639.1;zf-RING_2;	3e-08	-	-	-	-	-
isotig00586	E3.6.3.8	Ca2+-transporting ATPase	2593	sp|Q9LU41|ACA9_ARATH Calcium-transporting ATPase 9. plasma membrane-type OS=Arabidopsis thaliana GN=ACA9 PE=2 SV=2	0	gnl|CDD|188151 TIGR01517. ATPase-IIB_Ca. plasma-membrane calcium-translocating P-type ATPase. This model describes the P-type ATPase responsible for translocating calcium ions across the plasma membrane of eukaryotes. out of the cell. In some organisms. this type of pump may also be found in vacuolar membranes. In humans and mice. at least. there are multiple isoforms of the PMCA pump with overla…	0	tr|D7SQF9|D7SQF9_VITVI Putative uncharacterized protein OS=Vitis vinifera GN=VIT_11s0052g00320 PE=3 SV=1	0	ref|XP_002275074.2| PREDICTED: calcium-transporting ATPase 9. plasma membrane-type-like [Vitis vinifera]	0	B9HV37_POPTR/411-737 PF00702.21;Hydrolase;	1e-132	P	GO:0070588.calcium ion transmembrane transport;GO:0016020.membrane;GO:0006810.transport;GO:0015662.ATPase activity. coupled to transmembrane movement of ions. phosphorylative mechanism;GO:0008152.metabolic process;GO:0005524.ATP binding;GO:0005388.calcium-transporting ATPase activity;GO:0006812.cation transport;GO:0003824.catalytic activity;GO:0006811.ion transport;GO:0006754.ATP biosynthetic pro…	EC:3.6.3.8	K01537	-
isotig00587	-	-	2608	-	-	gnl|CDD|203908 pfam08325. WLM. WLM domain. This is a predicted metallopeptidase domain called WLM (Wss1p-like metalloproteases). These are linked to the Ub-system by virtue of fusions with the UB-binding PUG (PUB). Ub-like. and Little Finger domains. More specifically. genetic evidence implicates the WLM family in de-SUMOylation.	2e-43	tr|F6HIG1|F6HIG1_VITVI Putative uncharacterized protein OS=Vitis vinifera GN=VIT_12s0059g01630 PE=4 SV=1	0	ref|XP_002271945.1| PREDICTED: uncharacterized protein LOC100248207 [Vitis vinifera]	0	B9IAL9_POPTR/138-322 PF08325.5;WLM;	2e-89	-	-	-	-	-
isotig00588	-	-	2595	-	-	-	-	-	-	-	-	-	-	-	-	-	-	-
isotig00589	-	-	2598	sp|Q8S9L5|TIG_ARATH Trigger factor-like protein TIG OS=Arabidopsis thaliana GN=TIG PE=2 SV=1	0	-	-	tr|D7T838|D7T838_VITVI Putative uncharacterized protein OS=Vitis vinifera GN=VIT_19s0090g01210 PE=3 SV=1	0	ref|XP_002277545.1| PREDICTED: trigger factor isoform 1 [Vitis vinifera] emb|CBI26697.3| unnamed protein product [Vitis vinifera]	0	D7T838_VITVI/368-527 PF05698.9;Trigger_C;	5e-74	-	GO:0006457.protein folding;GO:0003755.peptidyl-prolyl cis-trans isomerase activity;GO:0000413.protein peptidyl-prolyl isomerization;GO:0015031.protein transport;	-	-	-
isotig00590	-	-	2601	-	-	-	-	-	-	-	-	-	-	-	-	-	-	-
isotig00591	-	-	2601	sp|Q9C6Z0|FBK17_ARATH F-box/kelch-repeat protein At1g30090 OS=Arabidopsis thaliana GN=At1g30090 PE=2 SV=1	4e-176	-	-	tr|A5BWU1|A5BWU1_VITVI Putative uncharacterized protein OS=Vitis vinifera GN=VITISV_005005 PE=4 SV=1	0	ref|XP_002277472.1| PREDICTED: F-box/kelch-repeat protein At1g30090 [Vitis vinifera] emb|CAN75078.1| hypothetical protein VITISV_005005 [Vitis vinifera]	0	B9S0Z8_RICCO/255-301 PF01344.20;Kelch_1;	2e-16	-	-	-	-	-
isotig00592	-	-	2603	-	-	gnl|CDD|201096 pfam00226. DnaJ. DnaJ domain. DnaJ domains (J-domains) are associated with hsp70 heat-shock system and it is thought that this domain mediates the interaction. DnaJ-domain is therefore part of a chaperone (protein folding) system. The T-antigens. although not in Prosite are confirmed as DnaJ containing domains from literature.	6e-07	tr|D7SI93|D7SI93_VITVI Putative uncharacterized protein OS=Vitis vinifera GN=VIT_17s0000g06420 PE=4 SV=1	0	ref|XP_002281830.2| PREDICTED: uncharacterized protein LOC100244920 [Vitis vinifera]	0	B9N207_POPTR/37-96 PF00226.26;DnaJ;	2e-20	-	GO:0031072.heat shock protein binding;GO:0006950.response to stress;	-	-	-
isotig00593	-	-	2602	sp|Q7X659|VP35A_ARATH Vacuolar protein sorting-associated protein 35A OS=Arabidopsis thaliana GN=VPS35A PE=2 SV=1	0	-	-	tr|F6H1M7|F6H1M7_VITVI Putative uncharacterized protein OS=Vitis vinifera GN=VIT_18s0001g14680 PE=4 SV=1	0	ref|XP_002272268.1| PREDICTED: vacuolar protein sorting-associated protein 35 isoform 2 [Vitis vinifera]	0	B9GQS3_POPTR/11-748 PF03635.12;Vps35;	0	U	-	-	-	-
isotig00594	-	-	2604	sp|D2WL32|GLGB3_ARATH 1.4-alpha-glucan-branching enzyme 3. chloroplastic/amyloplastic OS=Arabidopsis thaliana GN=SBE3 PE=1 SV=1	0	gnl|CDD|178545 PLN02960. PLN02960. alpha-amylase.	0	tr|D7T813|D7T813_VITVI Putative uncharacterized protein OS=Vitis vinifera GN=VIT_19s0090g00920 PE=4 SV=1	0	ref|XP_003634715.1| PREDICTED: 1.4-alpha-glucan-branching enzyme-like isoform 2 [Vitis vinifera] emb|CBI26672.3| unnamed protein product [Vitis vinifera]	0	D7T813_VITVI/416-681 PF00128.19;Alpha-amylase;	4e-159	G	GO:0003844.1.4-alpha-glucan branching enzyme activity;GO:0003824.catalytic activity;GO:0004553.hydrolase activity. hydrolyzing O-glycosyl compounds;GO:0005978.glycogen biosynthetic process;GO:0043169.cation binding;GO:0016757.transferase activity. transferring glycosyl groups;GO:0005829.cytosol;GO:0005975.carbohydrate metabolic process;GO:0016740.transferase activity;	-	-	-
isotig00595	-	-	2592	sp|Q8RWS6|FRO6_ARATH Ferric reduction oxidase 6 OS=Arabidopsis thaliana GN=FRO6 PE=2 SV=1	0	-	-	tr|D7TGI6|D7TGI6_VITVI Putative uncharacterized protein OS=Vitis vinifera GN=VIT_12s0035g02150 PE=4 SV=1	0	ref|XP_002266723.2| PREDICTED: ferric reduction oxidase 7. chloroplastic-like [Vitis vinifera]	0	D7TGI6_VITVI/449-713 PF08030.7;NAD_binding_6;	4e-79	-	GO:0016174.NAD(P)H oxidase activity;GO:0016020.membrane;GO:0009055.electron carrier activity;GO:0005506.iron ion binding;GO:0050660.flavin adenine dinucleotide binding;GO:0055114.oxidation-reduction process;GO:0016021.integral to membrane;GO:0016491.oxidoreductase activity;	-	-	-
isotig00596	-	-	2599	-	-	-	-	-	-	-	-	-	-	-	-	-	-	-
isotig00597	-	-	2600	sp|Q9LRB0|LCBK1_ARATH Sphingoid long-chain bases kinase 1 OS=Arabidopsis thaliana GN=LCBK1 PE=1 SV=1	0	gnl|CDD|201440 pfam00781. DAGK_cat. Diacylglycerol kinase catalytic domain. Diacylglycerol (DAG) is a second messenger that acts as a protein kinase C activator. The catalytic domain is assumed from the finding of bacterial homologues. YegS is the Escherichia coli protein in this family whose crystal structure reveals an active site in the inter-domain cleft formed by four conserved sequence moti…	7e-15	tr|I1N5N4|I1N5N4_SOYBN Uncharacterized protein OS=Glycine max GN=Gma.2835 PE=4 SV=1	0	ref|XP_003554838.1| PREDICTED: sphingoid long-chain bases kinase 1-like [Glycine max]	0	D7TGA9_VITVI/142-330 PB033060; Pfam-B_33060;	2e-83	-	GO:0004143.diacylglycerol kinase activity;GO:0016310.phosphorylation;GO:0007205.protein kinase C-activating G-protein coupled receptor signaling pathway;GO:0016301.kinase activity;	-	-	-
isotig00598	-	-	2587	-	-	-	-	tr|D7T693|D7T693_VITVI Putative uncharacterized protein OS=Vitis vinifera GN=VIT_05s0020g00820 PE=4 SV=1	0	ref|XP_002268377.1| PREDICTED: guanosine-3'.5'-bis(diphosphate) 3'-pyrophosphohydrolase [Vitis vinifera] emb|CBI26014.3| unnamed protein product [Vitis vinifera]	0	D7T693_VITVI/311-436 PF04607.12;RelA_SpoT;	1e-60	T	GO:0016787.hydrolase activity;GO:0008893.guanosine-3'.5'-bis(diphosphate) 3'-diphosphatase activity;GO:0015969.guanosine tetraphosphate metabolic process;GO:0005509.calcium ion binding;	-	-	-
isotig00599	-	-	2534	-	-	-	-	-	-	-	-	A5AIU8_VITVI/6-157 PF04937.10;DUF659;	2e-24	-	-	-	-	-
isotig00600	ACSL. fadD	long-chain acyl-CoA synthetase	2598	sp|Q9SJD4|LACS8_ARATH Long chain acyl-CoA synthetase 8 OS=Arabidopsis thaliana GN=LACS8 PE=2 SV=1	0	gnl|CDD|178012 PLN02387. PLN02387. long-chain-fatty-acid-CoA ligase family protein.	0	tr|D7TD95|D7TD95_VITVI Putative uncharacterized protein OS=Vitis vinifera GN=VIT_12s0057g01270 PE=4 SV=1	0	ref|XP_002267417.1| PREDICTED: long chain acyl-CoA synthetase 8 [Vitis vinifera] emb|CBI28468.3| unnamed protein product [Vitis vinifera]	0	D7TD95_VITVI/129-609 PF00501.23;AMP-binding;	0	I	GO:0016020.membrane;GO:0005792.microsome;GO:0005783.endoplasmic reticulum;GO:0005524.ATP binding;GO:0008152.metabolic process;GO:0004467.long-chain fatty acid-CoA ligase activity;GO:0005777.peroxisome;GO:0005741.mitochondrial outer membrane;GO:0003824.catalytic activity;GO:0016874.ligase activity;GO:0006631.fatty acid metabolic process;GO:0000166.nucleotide binding;GO:0016021.integral to membrane…	EC:6.2.1.3	K01897	ko00071. Fatty acid metabolism;ko03320. PPAR signaling pathway;ko04146. Peroxisome;ko04920. Adipocytokine signaling pathway;
isotig00601	CSLA	beta-mannan synthase	2590	sp|Q9LZR3|CSLA9_ARATH Glucomannan 4-beta-mannosyltransferase 9 OS=Arabidopsis thaliana GN=CSLA9 PE=2 SV=1	0	gnl|CDD|133059 cd06437. CESA_CaSu_A2. Cellulose synthase catalytic subunit A2 (CESA2) is a catalytic subunit or a catalytic subunit substitute of the cellulose synthase complex. Cellulose synthase (CESA) catalyzes the polymerization reaction of cellulose using UDP-glucose as the substrate. Cellulose is an aggregate of unbranched polymers of beta-1.4-linked glucose residues. which is an abundant p…	3e-145	tr|D7TJ10|D7TJ10_VITVI Putative uncharacterized protein OS=Vitis vinifera GN=VIT_08s0007g03990 PE=4 SV=1	0	ref|XP_002283672.1| PREDICTED: glucomannan 4-beta-mannosyltransferase 9 [Vitis vinifera]	0	B9HUY9_POPTR/93-329 PF13641.1;Glyco_tranf_2_3;	5e-157	-	GO:0016757.transferase activity. transferring glycosyl groups;GO:0016740.transferase activity;	EC:2.4.1.32	K13680	-
isotig00602	-	-	2569	-	-	-	-	tr|B9R7F1|B9R7F1_RICCO Putative uncharacterized protein OS=Ricinus communis GN=RCOM_1591120 PE=4 SV=1	5e-50	-	-	A5B2A1_VITVI/98-355 PF05705.9;DUF829;	1e-45	-	-	-	-	-
isotig00603	-	-	2591	-	-	gnl|CDD|119358 cd02879. GH18_plant_chitinase_class_V. The class V plant chitinases have a glycosyl hydrolase family 18 (GH18) domain. but lack the chitin-binding domain present in other GH18 enzymes. The GH18 domain of the class V chitinases has endochitinase activity in some cases and no catalytic activity in others. Included in this family is a lectin found in black locust (Robinia pseudoacacia…	1e-116	tr|F6HWU5|F6HWU5_VITVI Putative uncharacterized protein OS=Vitis vinifera GN=VIT_00s0540g00020 PE=4 SV=1	0	ref|XP_003633158.1| PREDICTED: G-type lectin S-receptor-like serine/threonine-protein kinase RKS1-like [Vitis vinifera]	0	B9IMH6_POPTR/25-365 PF00704.23;Glyco_hydro_18;	9e-178	T	GO:0016310.phosphorylation;GO:0005524.ATP binding;GO:0016301.kinase activity;GO:0004872.receptor activity;GO:0006468.protein phosphorylation;GO:0003824.catalytic activity;GO:0043169.cation binding;GO:0004553.hydrolase activity. hydrolyzing O-glycosyl compounds;GO:0004674.protein serine/threonine kinase activity;GO:0006032.chitin catabolic process;GO:0004672.protein kinase activity;GO:0004568.chit…	-	-	-
isotig00604	-	-	2591	sp|Q9D5T0|ATAD1_MOUSE ATPase family AAA domain-containing protein 1 OS=Mus musculus GN=Atad1 PE=1 SV=1	3e-69	-	-	tr|I1L7W4|I1L7W4_SOYBN Uncharacterized protein OS=Glycine max PE=4 SV=1	0	ref|XP_002267361.2| PREDICTED: uncharacterized protein LOC100260666 [Vitis vinifera]	0	D7U269_VITVI/433-961 PB001751; Pfam-B_1751;	3e-127	O	GO:0005524.ATP binding;GO:0000166.nucleotide binding;GO:0017111.nucleoside-triphosphatase activity;	-	-	-
isotig00605	-	-	2589	sp|Q9LJX4|PUM5_ARATH Pumilio homolog 5 OS=Arabidopsis thaliana GN=APUM5 PE=1 SV=2	0	gnl|CDD|153420 cd07920. Pumilio. Pumilio-family RNA binding domain. Puf repeats (also labelled PUM-HD or Pumilio homology domain) mediate sequence specific RNA binding in fly Pumilio. worm FBF-1 and FBF-2. and many other proteins such as vertebrate Pumilio. These proteins function as translational repressors in early embryonic development by binding to sequences in the 3' UTR of target mRNAs. suc…	2e-166	tr|D7U9F8|D7U9F8_VITVI Putative uncharacterized protein OS=Vitis vinifera GN=VIT_05s0062g00010 PE=4 SV=1	0	ref|XP_002268751.1| PREDICTED: pumilio homolog 5 [Vitis vinifera] emb|CBI39372.3| unnamed protein product [Vitis vinifera]	0	D7U9F8_VITVI/318-689 PF07990.7;NABP;	8e-116	J	GO:0003723.RNA binding;GO:0005488.binding;	-	-	-
isotig00606	PRMT1	protein arginine N-methyltransferase 1	2592	-	-	-	-	-	-	-	-	-	-	-	-	EC:2.1.1.-	K11434	-
isotig00607	-	-	2582	-	-	-	-	-	-	-	-	C5XLH3_SORBI/82-150 PF13414.1;TPR_11;	2e-22	-	-	-	-	-
isotig00608	-	-	2581	sp|P52578|IFRH_SOLTU Isoflavone reductase homolog OS=Solanum tuberosum PE=2 SV=1	2e-163	gnl|CDD|191263 pfam05368. NmrA. NmrA-like family. NmrA is a negative transcriptional regulator involved in the post-translational modification of the transcription factor AreA. NmrA is part of a system controlling nitrogen metabolite repression in fungi. This family only contains a few sequences as iteration results in significant matches to other Rossmann fold families.	1e-100	tr|Q3KN68|Q3KN68_VITVI Isoflavone reductase-like protein 5 OS=Vitis vinifera GN=ifrl5 PE=2 SV=1	1e-177	tpe|CAI56334.1| TPA: isoflavone reductase-like protein 5 [Vitis vinifera]	1e-177	Q3KN68_VITVI/7-297 PF05368.8;NmrA;	9e-171	-	GO:0047526.2'-hydroxyisoflavone reductase activity;GO:0006950.response to stress;GO:0005737.cytoplasm;GO:0055114.oxidation-reduction process;GO:0005488.binding;GO:0016491.oxidoreductase activity;	-	-	-
isotig00609	TRMT1. trm1	tRNA (guanine26-N2/guanine27-N2)-dimethyltransferase	2590	sp|Q9SRU7|TRM2_ARATH Probable tRNA (guanine(26)-N(2))-dimethyltransferase 2 OS=Arabidopsis thaliana GN=At3g02320 PE=2 SV=3	0	gnl|CDD|145274 pfam02005. TRM. N2.N2-dimethylguanosine tRNA methyltransferase. This enzyme EC:2.1.1.32 used S-AdoMet to methylate tRNA. The TRM1 gene of Saccharomyces cerevisiae is necessary for the N2.N2-dimethylguanosine modification of both mitochondrial and cytoplasmic tRNAs. The enzyme is found in both eukaryotes and archaebacteria.	1e-112	tr|A5BTI2|A5BTI2_VITVI Putative uncharacterized protein OS=Vitis vinifera GN=VIT_14s0083g01090 PE=4 SV=1	0	ref|XP_002281380.1| PREDICTED: probable N(2).N(2)-dimethylguanosine tRNA methyltransferase 2 [Vitis vinifera] emb|CAN65976.1| hypothetical protein VITISV_036159 [Vitis vinifera] emb|CBI16939.3| unnamed protein product [Vitis vinifera]	0	A5BTI2_VITVI/7-473 PF02005.11;TRM;	0	J	GO:0004809.tRNA (guanine-N2-)-methyltransferase activity;GO:0003723.RNA binding;GO:0008033.tRNA processing;	EC:2.1.1.215 2.1.1.216	K00555	-
isotig00610	-	-	2590	sp|Q56X46|MSL2_ARATH Mechanosensitive ion channel protein 2. chloroplastic OS=Arabidopsis thaliana GN=MSL2 PE=2 SV=1	0	-	-	tr|B9RJX3|B9RJX3_RICCO Putative uncharacterized protein OS=Ricinus communis GN=RCOM_1039450 PE=4 SV=1	0	ref|XP_002514042.1| conserved hypothetical protein [Ricinus communis] gb|EEF48625.1| conserved hypothetical protein [Ricinus communis]	0	B9RJX3_RICCO/240-451 PF00924.13;MS_channel;	3e-123	-	GO:0016020.membrane;GO:0055085.transmembrane transport;	-	-	-
isotig00611	-	-	2581	-	-	-	-	tr|F6H496|F6H496_VITVI Putative uncharacterized protein OS=Vitis vinifera GN=VIT_14s0068g00380 PE=4 SV=1	5e-78	-	-	B9RLM0_RICCO/348-534 PF03031.13;NIF;	4e-72	-	-	-	-	-
isotig00612	-	-	2586	-	-	-	-	tr|F6H0M9|F6H0M9_VITVI Putative uncharacterized protein OS=Vitis vinifera GN=VIT_18s0001g03990 PE=4 SV=1	2e-106	ref|XP_002513834.1| conserved hypothetical protein [Ricinus communis] gb|EEF48417.1| conserved hypothetical protein [Ricinus communis]	3e-106	B9RJB5_RICCO/1-570 PB007398; Pfam-B_7398;	1e-105	-	-	-	-	-
isotig00613	-	-	2578	-	-	-	-	-	-	-	-	B9I9S6_POPTR/142-182 PF00400.27;WD40;	8e-14	-	-	-	-	-
isotig00614	-	-	2585	-	-	-	-	tr|B6VC64|B6VC64_LITCN Putative uncharacterized protein (Fragment) OS=Litchi chinensis PE=2 SV=1	4e-105	gb|ACJ07159.1| unknown [Litchi chinensis]	3e-105	-	-	-	-	-	-	-
isotig00615	-	-	2584	-	-	-	-	tr|F6HBJ3|F6HBJ3_VITVI Putative uncharacterized protein OS=Vitis vinifera GN=VIT_00s0179g00320 PE=4 SV=1	3e-172	ref|XP_002274907.2| PREDICTED: uncharacterized protein LOC100266517 [Vitis vinifera]	2e-172	D7T3H8_VITVI/202-408 PB038698; Pfam-B_38698;	1e-41	-	-	-	-	-
isotig00616	-	-	2582	-	-	gnl|CDD|173623 cd00180. PKc. Catalytic domain of Protein Kinases. Protein Kinases (PKs). catalytic (c) domain. PKs catalyze the transfer of the gamma-phosphoryl group from ATP to serine/threonine or tyrosine residues on protein substrates. The PK family is part of a larger superfamily that includes the catalytic domains of RIO kinases. aminoglycoside phosphotransferase. choline kinase. phosphoino…	4e-44	tr|B9S2T6|B9S2T6_RICCO ATP binding protein. putative OS=Ricinus communis GN=RCOM_0561590 PE=3 SV=1	0	ref|XP_002520305.1| ATP binding protein. putative [Ricinus communis] gb|EEF42091.1| ATP binding protein. putative [Ricinus communis]	0	B9S2T6_RICCO/413-683 PF00069.20;Pkinase;	1e-136	T	GO:0005524.ATP binding;GO:0004689.phosphorylase kinase activity;GO:0006950.response to stress;GO:0006468.protein phosphorylation;GO:0004674.protein serine/threonine kinase activity;GO:0000166.nucleotide binding;GO:0004672.protein kinase activity;GO:0016740.transferase activity;GO:0016772.transferase activity. transferring phosphorus-containing groups;	-	-	-
isotig00617	-	-	2580	-	-	-	-	tr|D7SXN9|D7SXN9_VITVI Putative uncharacterized protein OS=Vitis vinifera GN=VIT_03s0091g01020 PE=4 SV=1	0	emb|CBI22439.3| unnamed protein product [Vitis vinifera]	0	D7SXN9_VITVI/1-671 PB025692; Pfam-B_25692;	0	-	-	-	-	-
isotig00618	-	-	2582	-	-	-	-	-	-	-	-	-	-	-	-	-	-	-
isotig00619	-	-	2557	-	-	-	-	-	-	-	-	-	-	-	-	-	-	-
isotig00620	HSP90B. TRA1	heat shock protein 90kDa beta	2579	sp|P51819|HSP83_IPONI Heat shock protein 83 OS=Ipomoea nil GN=HSP83A PE=2 SV=1	0	gnl|CDD|179965 PRK05218. PRK05218. heat shock protein 90; Provisional.	0	tr|F6HHM5|F6HHM5_VITVI Putative uncharacterized protein OS=Vitis vinifera GN=VIT_12s0057g00670 PE=3 SV=1	0	ref|XP_002270014.2| PREDICTED: endoplasmin homolog [Vitis vinifera]	0	D7TD49_VITVI/354-867 PF00183.13;HSP90;	0	O	GO:0005788.endoplasmic reticulum lumen;GO:0006457.protein folding;GO:0005783.endoplasmic reticulum;GO:0005524.ATP binding;GO:0006950.response to stress;GO:0005737.cytoplasm;GO:0051082.unfolded protein binding;GO:0000166.nucleotide binding;	-	K09487	ko04141. Protein processing in endoplasmic reticulum;ko04151. PI3K-Akt signaling pathway;ko04621. NOD-like receptor signaling pathway;ko04626. Plant-pathogen interaction;ko05200. Pathways in cancer;ko05215. Prostate cancer;
isotig00621	ATP7. copA	Cu2+-exporting ATPase	2573	-	-	-	-	-	-	-	-	-	-	-	-	EC:3.6.3.4	K01533	-
isotig00622	-	-	2574	-	-	-	-	-	-	emb|CBI18959.3| unnamed protein product [Vitis vinifera]	4e-18	-	-	-	-	-	-	-
isotig00623	EIF4G	translation initiation factor 4G	2578	sp|Q03387|IF41_WHEAT Eukaryotic initiation factor iso-4F subunit p82-34 OS=Triticum aestivum PE=1 SV=2	0	gnl|CDD|202432 pfam02854. MIF4G. MIF4G domain. MIF4G is named after Middle domain of eukaryotic initiation factor 4G (eIF4G). Also occurs in NMD2p and CBP80. The domain is rich in alpha-helices and may contain multiple alpha-helical repeats. In eIF4G. this domain binds eIF4A. eIF3. RNA and DNA.	2e-47	tr|A5BU43|A5BU43_VITVI Putative uncharacterized protein OS=Vitis vinifera GN=VITISV_013807 PE=4 SV=1	0	ref|XP_003633181.1| PREDICTED: eukaryotic initiation factor iso-4F subunit p82-34-like isoform 2 [Vitis vinifera]	0	D7SV52_VITVI/305-530 PF02854.14;MIF4G;	5e-134	-	GO:0006413.translational initiation;GO:0016070.RNA metabolic process;GO:0003723.RNA binding;GO:0003743.translation initiation factor activity;GO:0006412.translation;GO:0005488.binding;	-	K03260	ko03013. RNA transport;ko05416. Viral myocarditis;
isotig00624	-	-	2569	-	-	-	-	-	-	-	-	-	-	-	-	-	-	-
isotig00625	-	-	2576	-	-	-	-	tr|F6HLD7|F6HLD7_VITVI Putative uncharacterized protein OS=Vitis vinifera GN=VIT_08s0007g00140 PE=4 SV=1	0	ref|XP_002263786.1| PREDICTED: uncharacterized protein LOC100254432 [Vitis vinifera]	0	Q9FQY3_TOBAC/71-176 PB010218; Pfam-B_10218;	2e-52	-	-	-	-	-
isotig00626	-	-	2571	sp|Q84TH9|NLP7_ARATH Protein NLP7 OS=Arabidopsis thaliana GN=NLP7 PE=1 SV=2	1e-166	gnl|CDD|99728 cd06407. PB1_NLP. A PB1 domain is present in NIN like proteins (NLP). a key enzyme in a process of establishment of symbiosis betweeen legumes and nitrogen fixing bacteria (Rhizobium). The PB1 domain is a modular domain mediating specific protein-protein interaction which play a role in many critical cell processes like osteoclastogenesis. angiogenesis. early cardiovascular developm…	4e-30	tr|F6HU52|F6HU52_VITVI Putative uncharacterized protein OS=Vitis vinifera GN=VIT_02s0025g02070 PE=4 SV=1	0	ref|XP_003631380.1| PREDICTED: LOW QUALITY PROTEIN: protein NLP7-like [Vitis vinifera]	0	C5XJJ3_SORBI/120-478 PB000786; Pfam-B_786;	5e-104	-	-	-	-	-
isotig00627	LPIN	phosphatidate phosphatase LPIN	2571	-	-	gnl|CDD|113346 pfam04571. Lipin_N. lipin. N-terminal conserved region. Mutations in the lipin gene lead to fatty liver dystrophy in mice. The protein has been shown to be phosphorylated by the TOR Ser/Thr protein kinases in response to insulin stimulation. The conserved region is found at the N-terminus of the member proteins.	3e-28	-	-	-	-	A5AWQ0_VITVI/71-181 PF04571.9;Lipin_N;	4e-31	-	-	EC:3.1.3.4	K15728	ko00561. Glycerolipid metabolism;ko00564. Glycerophospholipid metabolism;
isotig00628	-	-	2574	sp|Q2EF88|YSL3_ARATH Metal-nicotianamine transporter YSL3 OS=Arabidopsis thaliana GN=YSL3 PE=2 SV=1	0	-	-	tr|F6H750|F6H750_VITVI Putative uncharacterized protein OS=Vitis vinifera GN=VIT_16s0098g01250 PE=4 SV=1	0	ref|XP_002274166.1| PREDICTED: metal-nicotianamine transporter YSL3-like [Vitis vinifera]	0	B9RPK4_RICCO/42-655 PF03169.10;OPT;	0	-	GO:0055085.transmembrane transport;	-	-	-
isotig00629	-	-	2571	sp|Q8GU88|PDR7_ORYSJ Putative pleiotropic drug resistance protein 7 OS=Oryza sativa subsp. japonica GN=PDR7 PE=3 SV=1	0	gnl|CDD|178685 PLN03140. PLN03140. ABC transporter G family member; Provisional.	0	tr|B9IKS8|B9IKS8_POPTR Predicted protein OS=Populus trichocarpa GN=POPTRDRAFT_912833 PE=4 SV=1	0	ref|XP_003526427.1| PREDICTED: pleiotropic drug resistance protein 1-like [Glycine max]	0	C8CA13_CUCSA/1179-1393 PF01061.19;ABC2_membrane;	5e-98	Q	GO:0006810.transport;GO:0016020.membrane;GO:0005524.ATP binding;GO:0015439.heme-transporting ATPase activity;GO:0016787.hydrolase activity;GO:0006952.defense response;GO:0000166.nucleotide binding;GO:0016021.integral to membrane;GO:0006200.ATP catabolic process;GO:0017111.nucleoside-triphosphatase activity;GO:0005886.plasma membrane;GO:0016887.ATPase activity;	-	-	-
isotig00630	E2.4.1.82	raffinose synthase	2574	sp|Q94A08|RFS2_ARATH Probable galactinol--sucrose galactosyltransferase 2 OS=Arabidopsis thaliana GN=RFS2 PE=2 SV=2	0	gnl|CDD|165863 PLN02219. PLN02219. probable galactinol--sucrose galactosyltransferase 2.	0	tr|Q9M4M7|Q9M4M7_PERAE Putative seed imbibition protein OS=Persea americana GN=sip PE=2 SV=1	0	emb|CAB77245.1| putative seed imbibition protein [Persea americana]	0	Q9M4M7_PERAE/7-763 PF05691.7;Raffinose_syn;	0	-	GO:0008152.metabolic process;GO:0003824.catalytic activity;	EC:2.4.1.82	K06617	ko00052. Galactose metabolism;
isotig00631	-	-	2565	sp|Q9XED8|ARFI_ARATH Auxin response factor 9 OS=Arabidopsis thaliana GN=ARF9 PE=2 SV=1	0	-	-	tr|F6I6F3|F6I6F3_VITVI Putative uncharacterized protein OS=Vitis vinifera GN=VIT_15s0046g00290 PE=4 SV=1	0	ref|XP_002264072.2| PREDICTED: auxin response factor 18-like [Vitis vinifera]	0	B9RYN1_RICCO/394-673 PF02309.11;AUX_IAA;	5e-60	-	GO:0005634.nucleus;GO:0003677.DNA binding;GO:0006355.regulation of transcription. DNA-dependent;GO:0009734.auxin mediated signaling pathway;GO:0009725.response to hormone stimulus;GO:0006351.transcription. DNA-dependent;GO:0046983.protein dimerization activity;	-	-	-
isotig00632	-	-	2563	sp|Q9C533|ZDHC1_ARATH Probable S-acyltransferase At1g69420 OS=Arabidopsis thaliana GN=At1g69420 PE=2 SV=2	2e-160	-	-	tr|F6H5W9|F6H5W9_VITVI Putative uncharacterized protein OS=Vitis vinifera GN=VIT_01s0113g00420 PE=4 SV=1	0	ref|XP_002268416.1| PREDICTED: probable S-acyltransferase At1g69420-like [Vitis vinifera]	0	D7SXK6_VITVI/117-298 PF01529.15;zf-DHHC;	6e-75	-	GO:0046872.metal ion binding;GO:0008270.zinc ion binding;	-	-	-
isotig00633	-	-	2563	-	-	-	-	-	-	-	-	-	-	-	-	-	-	-
isotig00634	-	-	2555	-	-	-	-	tr|B9R712|B9R712_RICCO Putative uncharacterized protein OS=Ricinus communis GN=RCOM_1587590 PE=4 SV=1	0	ref|XP_002510105.1| protein with unknown function [Ricinus communis] gb|EEF52292.1| protein with unknown function [Ricinus communis]	0	D3YBB3_TRIRP/72-238 PB000608; Pfam-B_608;	1e-40	K	GO:0000166.nucleotide binding;GO:0005488.binding;GO:0003676.nucleic acid binding;	-	-	-
isotig00635	-	-	2575	sp|Q5RDY2|TM9S4_PONAB Transmembrane 9 superfamily member 4 OS=Pongo abelii GN=TM9SF4 PE=2 SV=1	2e-145	gnl|CDD|145898 pfam02990. EMP70. Endomembrane protein 70.	0	tr|A5ASY2|A5ASY2_VITVI Putative uncharacterized protein OS=Vitis vinifera GN=VITISV_031212 PE=4 SV=1	0	emb|CAN62778.1| hypothetical protein VITISV_031212 [Vitis vinifera]	0	A9NWV0_PICSI/61-622 PF02990.11;EMP70;	0	U	GO:0016020.membrane;GO:0016021.integral to membrane;	-	-	-
isotig00636	STRAP. UNRIP	serine-threonine kinase receptor-associated protein	2573	sp|Q54LT8|STRAP_DICDI Serine-threonine kinase receptor-associated protein OS=Dictyostelium discoideum GN=strap PE=3 SV=1	1e-97	gnl|CDD|29257 cd00200. WD40. WD40 domain. found in a number of eukaryotic proteins that cover a wide variety of functions including adaptor/regulatory modules in signal transduction. pre-mRNA processing and cytoskeleton assembly; typically contains a GH dipeptide 11-24 residues from its N-terminus and the WD dipeptide at its C-terminus and is 40 residues long. hence the name WD40; between GH and …	3e-48	tr|B9GWN6|B9GWN6_POPTR Predicted protein OS=Populus trichocarpa GN=POPTRDRAFT_830674 PE=4 SV=1	0	ref|XP_002303265.1| predicted protein [Populus trichocarpa] gb|EEE78244.1| predicted protein [Populus trichocarpa]	0	STRAP_DICDI/58-220 PF08662.6;eIF2A;	1e-34	IR	GO:0016310.phosphorylation;GO:0016301.kinase activity;GO:0004872.receptor activity;	-	K13137	ko03013. RNA transport;
isotig00637	-	-	2567	sp|P93163|GPA2_SOYBN Guanine nucleotide-binding protein alpha-2 subunit OS=Glycine max GN=GPA2 PE=2 SV=1	2e-48	gnl|CDD|201272 pfam00503. G-alpha. G-protein alpha subunit. G proteins couple receptors of extracellular signals to intracellular signaling pathways. The G protein alpha subunit binds guanyl nucleotide and is a weak GTPase. A set of residues that are unique to G-alpha as compared to its ancestor the Arf-like family form a ring of residues centered on the nucleotide binding site. A Ggamma is found…	7e-73	tr|F6I7D6|F6I7D6_VITVI Putative uncharacterized protein OS=Vitis vinifera GN=VIT_07s0255g00100 PE=4 SV=1	0	ref|XP_003632458.1| PREDICTED: uncharacterized protein LOC100248291 [Vitis vinifera]	0	B9H6B4_POPTR/409-870 PF00503.15;G-alpha;	0	DT	GO:0007186.G-protein coupled receptor signaling pathway;GO:0046872.metal ion binding;GO:0007165.signal transduction;GO:0000166.nucleotide binding;GO:0019001.guanyl nucleotide binding;GO:0005525.GTP binding;GO:0004871.signal transducer activity;GO:0006471.protein ADP-ribosylation;	-	-	-
isotig00638	OGT	polypeptide N-acetylglucosaminyltransferase	2570	sp|Q9M8Y0|SEC_ARATH Probable UDP-N-acetylglucosamine--peptide N-acetylglucosaminyltransferase SEC OS=Arabidopsis thaliana GN=SEC PE=2 SV=1	0	-	-	tr|D7TDT9|D7TDT9_VITVI Putative uncharacterized protein OS=Vitis vinifera GN=VIT_04s0043g00760 PE=4 SV=1	0	ref|XP_002270163.1| PREDICTED: probable UDP-N-acetylglucosamine--peptide N-acetylglucosaminyltransferase SEC [Vitis vinifera] emb|CBI28662.3| unnamed protein product [Vitis vinifera]	0	A5ARU1_VITVI/210-347 PF13844.1;Glyco_transf_41;	2e-80	GOTZ	GO:0005634.nucleus;GO:0016757.transferase activity. transferring glycosyl groups;GO:0016740.transferase activity;GO:0005737.cytoplasm;GO:0005488.binding;	EC:2.4.1.-	K09667	ko00514. Other types of O-glycan biosynthesis;
isotig00639	SLC38A2. SNAT2	solute carrier family 38 (sodium-coupled neutral amino acid transporter). member 2	2553	-	-	-	-	tr|B9N1V7|B9N1V7_POPTR Amino acid transporter OS=Populus trichocarpa GN=POPTRDRAFT_580719 PE=4 SV=1	2e-121	ref|XP_002329300.1| amino acid transporter [Populus trichocarpa] gb|EEF07885.1| amino acid transporter [Populus trichocarpa]	1e-121	A5AQT3_VITVI/42-262 PF01490.13;Aa_trans;	5e-113	E	GO:0016020.membrane;GO:0016021.integral to membrane;	-	K14207	ko04724. Glutamatergic synapse;ko04727. GABAergic synapse;ko04974. Protein digestion and absorption;
isotig00640	-	-	2539	-	-	-	-	tr|A5AVU5|A5AVU5_VITVI Putative uncharacterized protein OS=Vitis vinifera GN=VITISV_024658 PE=4 SV=1	9e-169	-	-	-	-	-	GO:0003964.RNA-directed DNA polymerase activity;GO:0003723.RNA binding;GO:0008270.zinc ion binding;GO:0006278.RNA-dependent DNA replication;	-	-	-
isotig00641	-	-	2568	sp|Q8S3U9|EXOC2_ARATH Exocyst complex component 2 OS=Arabidopsis thaliana GN=SEC5A PE=1 SV=1	0	-	-	tr|B9T2G4|B9T2G4_RICCO Exocyst complex component. putative OS=Ricinus communis GN=RCOM_0453890 PE=4 SV=1	0	ref|XP_002532433.1| Exocyst complex component. putative [Ricinus communis] gb|EEF29948.1| Exocyst complex component. putative [Ricinus communis]	0	B9GTJ6_POPTR/179-1063 PB000131; Pfam-B_131;	0	-	-	-	-	-
isotig00642	TIF31. CLU1	protein TIF31	2567	-	-	gnl|CDD|193283 pfam12807. eIF3_p135. Translation initiation factor eIF3 subunit 135. Translation initiation factor eIF3 is a multi-subunit protein complex required for initiation of protein biosynthesis in eukaryotic cells. The complex promotes ribosome dissociation. the binding of the initiator methionyl-tRNA to the 40 S ribosomal subunit. and mRNA recruitment to the ribosome. The protein produc…	8e-46	tr|F6HXG8|F6HXG8_VITVI Putative uncharacterized protein OS=Vitis vinifera GN=VIT_09s0002g07530 PE=4 SV=1	0	ref|XP_003632816.1| PREDICTED: protein KIAA0664 homolog [Vitis vinifera]	0	B9RVA6_RICCO/485-633 PF12807.2;eIF3_p135;	2e-67	RZ	GO:0005488.binding;	-	K03255	-
isotig00643	RFWD2. COP1	E3 ubiquitin-protein ligase RFWD2	2567	sp|P43254|COP1_ARATH E3 ubiquitin-protein ligase COP1 OS=Arabidopsis thaliana GN=COP1 PE=1 SV=2	0	-	-	tr|Q9ZTV4|Q9ZTV4_SOLLC COP1 homolog OS=Solanum lycopersicum GN=COP1 PE=2 SV=1	0	ref|XP_002270330.2| PREDICTED: E3 ubiquitin-protein ligase COP1-like [Vitis vinifera]	0	Q0WV93_ARATH/118-334 PB039755; Pfam-B_39755;	2e-81	-	GO:0010017.red or far-red light signaling pathway;GO:0032440.2-alkenal reductase [NAD(P)] activity;GO:0005634.nucleus;GO:0005737.cytoplasm;GO:0055114.oxidation-reduction process;GO:0016874.ligase activity;GO:0009585.red. far-red light phototransduction;GO:0046872.metal ion binding;GO:0008270.zinc ion binding;GO:0016491.oxidoreductase activity;	EC:6.3.2.19	K10143	ko04115. p53 signaling pathway;ko04120. Ubiquitin mediated proteolysis;ko04712. Circadian rhythm - plant;
isotig00644	-	-	2564	-	-	-	-	-	-	-	-	D7UBB4_VITVI/2-118 PF12624.2;Chorein_N;	6e-24	-	-	-	-	-
isotig00645	PP2C	protein phosphatase 2C	2567	sp|Q9CAJ0|P2C16_ARATH Protein phosphatase 2C 16 OS=Arabidopsis thaliana GN=HAB1 PE=1 SV=1	2e-161	gnl|CDD|197659 smart00332. PP2Cc. Serine/threonine phosphatases. family 2C. catalytic domain. The protein architecture and deduced catalytic mechanism of PP2C phosphatases are similar to the PP1. PP2A. PP2B family of protein Ser/Thr phosphatases. with which PP2C shares no sequence similarity.	7e-83	tr|F6H3P7|F6H3P7_VITVI Putative uncharacterized protein OS=Vitis vinifera GN=VIT_04s0008g01420 PE=3 SV=1	0	ref|XP_002280195.1| PREDICTED: protein phosphatase 2C 16-like [Vitis vinifera]	0	B9S5U9_RICCO/211-519 PF00481.16;PP2C;	3e-152	T	GO:0008287.protein serine/threonine phosphatase complex;GO:0046872.metal ion binding;GO:0016787.hydrolase activity;GO:0004721.phosphoprotein phosphatase activity;GO:0006470.protein dephosphorylation;GO:0003824.catalytic activity;GO:0004722.protein serine/threonine phosphatase activity;	EC:3.1.3.16	K14497	ko04075. Plant hormone signal transduction;
isotig00646	SWP1. RPN2	oligosaccharyltransferase complex subunit delta (ribophorin II)	2560	-	-	-	-	-	-	-	-	-	-	-	-	-	K12667	ko00510. N-Glycan biosynthesis;ko00513. Various types of N-glycan biosynthesis;ko04141. Protein processing in endoplasmic reticulum;
isotig00647	RRP1	ribosomal RNA-processing protein 1	2550	sp|O64818|Y2309_ARATH Uncharacterized protein At2g23090 OS=Arabidopsis thaliana GN=At2g23090 PE=1 SV=1	4e-36	gnl|CDD|191423 pfam05997. Nop52. Nucleolar protein.Nop52. Nop52 believed to be involved in the generation of 28S rRNA.	2e-53	tr|F6GXI5|F6GXI5_VITVI Putative uncharacterized protein OS=Vitis vinifera GN=VIT_11s0052g00510 PE=4 SV=1	1e-103	ref|XP_002267225.2| PREDICTED: uncharacterized protein LOC100247924 [Vitis vinifera]	1e-103	D7M029_ARALL/19-225 PF05997.7;Nop52;	4e-48	-	GO:0030688.preribosome. small subunit precursor;GO:0006364.rRNA processing;	-	K14849	-
isotig00648	-	-	2565	sp|Q680Q4|SIZ1_ARATH E3 SUMO-protein ligase SIZ1 OS=Arabidopsis thaliana GN=SIZ1 PE=1 SV=2	0	gnl|CDD|111745 pfam02891. zf-MIZ. MIZ/SP-RING zinc finger. This domain has SUMO (small ubiquitin-like modifier) ligase activity and is involved in DNA repair and chromosome organisation.	8e-17	tr|F6GTZ0|F6GTZ0_VITVI Putative uncharacterized protein OS=Vitis vinifera GN=VIT_06s0004g03180 PE=4 SV=1	0	ref|XP_002284945.1| PREDICTED: E3 SUMO-protein ligase SIZ1-like [Vitis vinifera]	0	A5B9J2_VITVI/631-869 PB000891; Pfam-B_891;	7e-119	-	GO:0046872.metal ion binding;GO:0008270.zinc ion binding;GO:0016874.ligase activity;GO:0003676.nucleic acid binding;	-	-	-
isotig00649	treX. glgX	glycogen operon protein	2566	sp|O04196|ISOA1_ARATH Isoamylase 1. chloroplastic OS=Arabidopsis thaliana GN=ISA1 PE=1 SV=1	0	gnl|CDD|200465 cd11326. AmyAc_Glg_debranch. Alpha amylase catalytic domain found in glycogen debranching enzymes. Debranching enzymes facilitate the breakdown of glycogen through glucosyltransferase and glucosidase activity. These activities are performed by a single enzyme in mammals. yeast. and some bacteria. but by two distinct enzymes in Escherichia coli and other bacteria. Debranching enzyme…	0	tr|A4PIS8|A4PIS8_PHAVU Isoamylase-type starch-debranching enzyme 1 OS=Phaseolus vulgaris GN=PvISA1 PE=2 SV=1	0	ref|XP_002265964.2| PREDICTED: isoamylase 1. chloroplastic-like [Vitis vinifera]	0	B9SV81_RICCO/253-637 PF00128.19;Alpha-amylase;	0	-	GO:0005980.glycogen catabolic process;GO:0008152.metabolic process;GO:0003824.catalytic activity;GO:0016798.hydrolase activity. acting on glycosyl bonds;GO:0019156.isoamylase activity;GO:0004553.hydrolase activity. hydrolyzing O-glycosyl compounds;GO:0043169.cation binding;GO:0005977.glycogen metabolic process;GO:0016787.hydrolase activity;GO:0005975.carbohydrate metabolic process;GO:0004133.glyc…	EC:3.2.1.-	K02438	ko00500. Starch and sucrose metabolism;
isotig00650	UBE1. UBA1	ubiquitin-activating enzyme E1	2560	sp|P31251|UBE12_WHEAT Ubiquitin-activating enzyme E1 2 OS=Triticum aestivum GN=UBA2 PE=2 SV=1	0	gnl|CDD|130475 TIGR01408. Ube1. ubiquitin-activating enzyme E1. This model represents the full length. over a thousand amino acids. of a multicopy family of eukaryotic proteins. many of which are designated ubiquitin-activating enzyme E1. Members have two copies of the ThiF family domain (pfam00899). a repeat found in ubiquitin-activating proteins (pfam02134). and other regions.	0	tr|G1FER0|G1FER0_CAMSI Ubiquitin activating enzyme E1 OS=Camellia sinensis PE=2 SV=1	0	gb|AEK86562.1| ubiquitin activating enzyme E1 [Camellia sinensis]	0	C5X6F4_SORBI/477-621 PF00899.16;ThiF;	2e-79	O	GO:0008641.small protein activating enzyme activity;GO:0006464.cellular protein modification process;GO:0005524.ATP binding;GO:0000166.nucleotide binding;GO:0003824.catalytic activity;GO:0005488.binding;GO:0016874.ligase activity;	EC:6.3.2.19	K03178	ko04120. Ubiquitin mediated proteolysis;ko05012. Parkinson's disease;
isotig00651	-	-	2563	-	-	-	-	-	-	-	-	-	-	-	-	-	-	-
isotig00652	TPS	trehalose 6-phosphate synthase/phosphatase	2560	sp|Q9LMI0|TPS7_ARATH Probable alpha.alpha-trehalose-phosphate synthase [UDP-forming] 7 OS=Arabidopsis thaliana GN=TPS7 PE=1 SV=1	0	gnl|CDD|177855 PLN02205. PLN02205. alpha.alpha-trehalose-phosphate synthase [UDP-forming].	0	tr|F6HMB8|F6HMB8_VITVI Putative uncharacterized protein OS=Vitis vinifera GN=VIT_10s0003g01680 PE=4 SV=1	0	ref|XP_002268174.1| PREDICTED: probable alpha.alpha-trehalose-phosphate synthase [UDP-forming] 7-like [Vitis vinifera]	0	B9I1H4_POPTR/61-546 PF00982.16;Glyco_transf_20;	0	G	GO:0008152.metabolic process;GO:0005992.trehalose biosynthetic process;GO:0003824.catalytic activity;GO:0004805.trehalose-phosphatase activity;GO:0016757.transferase activity. transferring glycosyl groups;GO:0016787.hydrolase activity;GO:0003825.alpha.alpha-trehalose-phosphate synthase (UDP-forming) activity;GO:0016740.transferase activity;	EC:2.4.1.15 3.1.3.12	K16055	ko00500. Starch and sucrose metabolism;
isotig00653	-	-	2558	-	-	-	-	-	-	-	-	-	-	-	-	-	-	-
isotig00654	-	-	2521	sp|C0LGH3|Y5614_ARATH Probable LRR receptor-like serine/threonine-protein kinase At1g56140 OS=Arabidopsis thaliana GN=At1g56140 PE=1 SV=2	0	-	-	tr|B9HGV2|B9HGV2_POPTR Predicted protein OS=Populus trichocarpa GN=POPTRDRAFT_802804 PE=4 SV=1	0	ref|XP_002310677.1| predicted protein [Populus trichocarpa] gb|EEE91127.1| predicted protein [Populus trichocarpa]	0	A5C7P7_VITVI/497-765 PF07714.12;Pkinase_Tyr;	5e-101	-	GO:0005524.ATP binding;GO:0004674.protein serine/threonine kinase activity;GO:0000166.nucleotide binding;GO:0004672.protein kinase activity;GO:0006468.protein phosphorylation;GO:0016772.transferase activity. transferring phosphorus-containing groups;	-	-	-
isotig00655	-	-	2551	-	-	-	-	-	-	-	-	-	-	-	-	-	-	-
isotig00656	-	-	2554	sp|Q8RXC8|RBK2_ARATH Receptor-like cytosolic serine/threonine-protein kinase RBK2 OS=Arabidopsis thaliana GN=RBK2 PE=1 SV=1	4e-67	gnl|CDD|173623 cd00180. PKc. Catalytic domain of Protein Kinases. Protein Kinases (PKs). catalytic (c) domain. PKs catalyze the transfer of the gamma-phosphoryl group from ATP to serine/threonine or tyrosine residues on protein substrates. The PK family is part of a larger superfamily that includes the catalytic domains of RIO kinases. aminoglycoside phosphotransferase. choline kinase. phosphoino…	4e-33	tr|B9S2T6|B9S2T6_RICCO ATP binding protein. putative OS=Ricinus communis GN=RCOM_0561590 PE=3 SV=1	0	ref|XP_002520305.1| ATP binding protein. putative [Ricinus communis] gb|EEF42091.1| ATP binding protein. putative [Ricinus communis]	0	B9S2T6_RICCO/413-683 PF00069.20;Pkinase;	3e-122	T	GO:0016310.phosphorylation;GO:0005524.ATP binding;GO:0016301.kinase activity;GO:0004689.phosphorylase kinase activity;GO:0006950.response to stress;GO:0006468.protein phosphorylation;GO:0009626.plant-type hypersensitive response;GO:0004674.protein serine/threonine kinase activity;GO:0006952.defense response;GO:0000166.nucleotide binding;GO:0004672.protein kinase activity;GO:0016740.transferase ac…	-	-	-
isotig00657	-	-	2554	sp|Q9M0Z3|KEA3_ARATH K(+) efflux antiporter 3. chloroplastic OS=Arabidopsis thaliana GN=KEA3 PE=1 SV=2	0	-	-	tr|B9RX36|B9RX36_RICCO Glutathione-regulated potassium-efflux system protein kefB. putative OS=Ricinus communis GN=RCOM_0816870 PE=4 SV=1	0	ref|XP_002518305.1| Glutathione-regulated potassium-efflux system protein kefB. putative [Ricinus communis] gb|EEF44065.1| Glutathione-regulated potassium-efflux system protein kefB. putative [Ricinus communis]	0	A3BCU2_ORYSJ/100-476 PF00999.16;Na_H_Exchanger;	2e-163	-	GO:0006810.transport;GO:0055085.transmembrane transport;GO:0006813.potassium ion transport;GO:0016021.integral to membrane;GO:0015299.solute:hydrogen antiporter activity;GO:0006812.cation transport;GO:0005488.binding;	-	-	-
isotig00658	-	-	2557	sp|Q8C754|VPS52_MOUSE Vacuolar protein sorting-associated protein 52 homolog OS=Mus musculus GN=Vps52 PE=2 SV=1	7e-130	gnl|CDD|202900 pfam04129. Vps52. Vps52 / Sac2 family. Vps52 complexes with Vps53 and Vps54 to form a multi- subunit complex involved in regulating membrane trafficking events.	0	tr|D7T9L2|D7T9L2_VITVI Putative uncharacterized protein OS=Vitis vinifera GN=VIT_01s0011g01640 PE=4 SV=1	0	ref|XP_002276491.1| PREDICTED: vacuolar protein sorting-associated protein 52 homolog [Vitis vinifera] emb|CBI27183.3| unnamed protein product [Vitis vinifera]	0	B9S0R4_RICCO/92-593 PF04129.7;Vps52;	0	UZ	-	-	-	-
isotig00659	-	-	2556	-	-	-	-	tr|B9HNH0|B9HNH0_POPTR Predicted protein OS=Populus trichocarpa GN=POPTRDRAFT_557695 PE=4 SV=1	0	emb|CBI24251.3| unnamed protein product [Vitis vinifera]	0	D7T172_VITVI/181-328 PF00620.22;RhoGAP;	2e-83	-	GO:0007165.signal transduction;GO:0005622.intracellular;GO:0043547.positive regulation of GTPase activity;GO:0005096.GTPase activator activity;	-	-	-
isotig00660	-	-	2554	-	-	-	-	tr|E0CRT9|E0CRT9_VITVI Putative uncharacterized protein OS=Vitis vinifera GN=VIT_18s0001g07290 PE=4 SV=1	0	ref|XP_003634420.1| PREDICTED: uncharacterized protein LOC100254008 [Vitis vinifera]	0	E0CRT9_VITVI/326-908 PB009401; Pfam-B_9401;	0	-	-	-	-	-
isotig00661	-	-	2546	-	-	gnl|CDD|205816 pfam13639. zf-RING_2. Ring finger domain.	3e-15	tr|F6H3A3|F6H3A3_VITVI Putative uncharacterized protein OS=Vitis vinifera GN=VIT_04s0008g02390 PE=4 SV=1	6e-80	ref|XP_002280551.1| PREDICTED: uncharacterized protein LOC100245643 [Vitis vinifera]	5e-80	Q67UX1_ORYSJ/528-573 PF13639.1;zf-RING_2;	4e-19	-	GO:0046872.metal ion binding;GO:0008270.zinc ion binding;	-	-	-
isotig00662	-	-	2553	-	-	gnl|CDD|197843 smart00719. Plus3. Short conserved domain in transcriptional regulators. Plus3 domains occur in the Saccharomyces cerevisiae Rtf1p protein. which interacts with Spt6p. and in parsley CIP. which interacts with the bZIP protein CPRF1.	6e-25	tr|I1HJA6|I1HJA6_BRADI Uncharacterized protein OS=Brachypodium distachyon GN=BRADI2G25017 PE=4 SV=1	3e-141	emb|CBI29667.3| unnamed protein product [Vitis vinifera]	7e-155	B9FPN8_ORYSJ/347-456 PF03126.13;Plus-3;	1e-27	-	GO:0005634.nucleus;GO:0003677.DNA binding;GO:0008270.zinc ion binding;GO:0016570.histone modification;GO:0006352.DNA-dependent transcription. initiation;	-	-	-
isotig00663	-	-	2556	sp|H3K2Y6|MED12_ARATH Mediator of RNA polymerase II transcription subunit 12 OS=Arabidopsis thaliana GN=MED12 PE=1 SV=1	0	-	-	tr|F6I632|F6I632_VITVI Putative uncharacterized protein OS=Vitis vinifera GN=VIT_15s0046g02510 PE=4 SV=1	0	emb|CBI40380.3| unnamed protein product [Vitis vinifera]	0	B8B5A7_ORYSI/387-2092 PB010196; Pfam-B_10196;	0	-	GO:0006357.regulation of transcription from RNA polymerase II promoter;GO:0016592.mediator complex;GO:0001104.RNA polymerase II transcription cofactor activity;	-	-	-
isotig00664	-	-	2548	-	-	-	-	-	-	-	-	B9PAZ3_POPTR/1-41 PF03947.13;Ribosomal_L2_C;	2e-06	-	-	-	-	-
isotig00665	-	-	2546	-	-	-	-	-	-	-	-	-	-	-	-	-	-	-
isotig00666	-	-	2553	-	-	-	-	tr|F6H2N0|F6H2N0_VITVI Putative uncharacterized protein OS=Vitis vinifera GN=VIT_19s0014g01300 PE=4 SV=1	0	ref|XP_002283164.1| PREDICTED: uncharacterized protein LOC100248749 [Vitis vinifera]	0	E0CS90_VITVI/58-376 PB046201; Pfam-B_46201;	3e-172	-	-	-	-	-
isotig00667	CCT1. TCP1	T-complex protein 1 subunit alpha	2530	-	-	-	-	tr|B4FMY3|B4FMY3_MAIZE Putative uncharacterized protein OS=Zea mays PE=2 SV=1	7e-18	ref|NP_001140272.1| uncharacterized protein LOC100272316 [Zea mays] gb|ACF83476.1| unknown [Zea mays]	6e-18	D5A910_PICSI/1-129 PF00118.19;Cpn60_TCP1;	2e-18	-	GO:0044267.cellular protein metabolic process;GO:0006457.protein folding;GO:0005524.ATP binding;GO:0051082.unfolded protein binding;GO:0000166.nucleotide binding;	-	K09493	-
isotig00668	yahK	uncharacterized zinc-type alcohol dehydrogenase-like protein	2551	-	-	-	-	-	-	-	-	D7ST12_VITVI/194-318 PF00107.21;ADH_zinc_N;	2e-20	-	-	EC:1.-.-.-	K13979	-
isotig00669	-	-	2552	sp|Q6ZI17|OML2_ORYSJ Protein MEI2-like 2 OS=Oryza sativa subsp. japonica GN=ML2 PE=2 SV=1	0	gnl|CDD|112856 pfam04059. RRM_2. RNA recognition motif 2.	6e-57	tr|F6HMG6|F6HMG6_VITVI Putative uncharacterized protein OS=Vitis vinifera GN=VIT_10s0003g02670 PE=4 SV=1	0	ref|XP_002271605.1| PREDICTED: protein MEI2-like 2-like [Vitis vinifera]	0	B9H813_POPTR/275-552 PB010140; Pfam-B_10140;	4e-99	D	GO:0000166.nucleotide binding;GO:0003676.nucleic acid binding;	-	-	-
isotig00670	WNK. PRKWNK	WNK lysine deficient protein kinase	2549	sp|Q9CAV6|WNK1_ARATH Serine/threonine-protein kinase WNK1 OS=Arabidopsis thaliana GN=WNK1 PE=1 SV=1	0	gnl|CDD|197582 smart00220. S_TKc. Serine/Threonine protein kinases. catalytic domain. Phosphotransferases. Serine or threonine-specific kinase subfamily.	7e-62	tr|F6HDP8|F6HDP8_VITVI Putative uncharacterized protein OS=Vitis vinifera GN=VIT_05s0020g03380 PE=4 SV=1	0	ref|XP_002278361.1| PREDICTED: serine/threonine-protein kinase WNK1-like [Vitis vinifera]	0	WNK1_ARATH/24-281 PF00069.20;Pkinase;	2e-170	R	GO:0016310.phosphorylation;GO:0004709.MAP kinase kinase kinase activity;GO:0005524.ATP binding;GO:0016301.kinase activity;GO:0006468.protein phosphorylation;GO:0004674.protein serine/threonine kinase activity;GO:0004672.protein kinase activity;GO:0016740.transferase activity;GO:0016772.transferase activity. transferring phosphorus-containing groups;	EC:2.7.11.1	K08867	-
isotig00671	-	-	2542	-	-	-	-	-	-	-	-	-	-	-	-	-	-	-
isotig00672	-	-	2529	-	-	-	-	-	-	-	-	-	-	-	-	-	-	-
isotig00673	-	-	2547	sp|Q6R8G0|PHO1A_ARATH Phosphate transporter PHO1 homolog 10 OS=Arabidopsis thaliana GN=PHO1-H10 PE=2 SV=1	0	-	-	tr|I1N4F8|I1N4F8_SOYBN Uncharacterized protein OS=Glycine max PE=4 SV=1	0	ref|XP_002278669.2| PREDICTED: phosphate transporter PHO1 homolog 9-like [Vitis vinifera]	0	D7SXF1_VITVI/71-410 PF03124.9;EXS;	2e-124	U	GO:0016021.integral to membrane;	-	-	-
isotig00674	-	-	2547	-	-	-	-	-	-	-	-	-	-	-	-	-	-	-
isotig00675	-	-	2548	-	-	-	-	-	-	-	-	-	-	-	-	-	-	-
isotig00676	-	-	2543	-	-	-	-	tr|F6HUE1|F6HUE1_VITVI Putative uncharacterized protein OS=Vitis vinifera GN=VIT_02s0025g03760 PE=4 SV=1	1e-155	emb|CBI34693.3| unnamed protein product [Vitis vinifera]	7e-160	D7TW18_VITVI/181-552 PB054034; Pfam-B_54034;	2e-89	-	-	-	-	-
isotig00677	RP-S12. rpsL	small subunit ribosomal protein S12	2553	sp|Q96033|RT12_HELAN Ribosomal protein S12. mitochondrial OS=Helianthus annuus GN=RPS12 PE=2 SV=1	1e-76	gnl|CDD|179949 PRK05163. rpsL. 30S ribosomal protein S12; Validated.	5e-66	tr|Q5MA34|Q5MA34_TOBAC Ribosomal protein S12 OS=Nicotiana tabacum GN=rps12 PE=3 SV=2	1e-76	emb|CAA89889.1| ribosomal protein S12 [Magnolia x soulangeana]	6e-77	RT12_HELAN/2-123 PF00164.20;Ribosomal_S12;	2e-74	JC	GO:0005840.ribosome;GO:0030529.ribonucleoprotein complex;GO:0006412.translation;GO:0005622.intracellular;GO:0005739.mitochondrion;GO:0003735.structural constituent of ribosome;GO:0015935.small ribosomal subunit;	-	K02950	ko03010. Ribosome;
isotig00678	ZEP. ABA1	zeaxanthin epoxidase	2544	sp|P93236|ABA2_SOLLC Zeaxanthin epoxidase. chloroplastic OS=Solanum lycopersicum PE=2 SV=1	0	gnl|CDD|178515 PLN02927. PLN02927. antheraxanthin epoxidase/zeaxanthin epoxidase.	0	tr|D7SVX6|D7SVX6_VITVI Zeaxanthin epoxidase. chloroplastic OS=Vitis vinifera GN=VIT_07s0031g00620 PE=3 SV=1	0	ref|XP_002282543.1| PREDICTED: zeaxanthin epoxidase. chloroplastic [Vitis vinifera] emb|CBI21425.3| unnamed protein product [Vitis vinifera]	0	E2GK53_SOYBN/86-441 PF01494.14;FAD_binding_3;	0	-	GO:0016020.membrane;GO:0009535.chloroplast thylakoid membrane;GO:0052663.antheraxanthin epoxidase activity;GO:0009540.zeaxanthin epoxidase [overall] activity;GO:0008152.metabolic process;GO:0052662.zeaxanthin epoxidase activity;GO:0006950.response to stress;GO:0009579.thylakoid;GO:0055114.oxidation-reduction process;GO:0009688.abscisic acid biosynthetic process;GO:0009536.plastid;GO:0031969.chlor…	EC:1.14.13.90	K09838	ko00906. Carotenoid biosynthesis;
isotig00679	G6PD. zwf	glucose-6-phosphate 1-dehydrogenase	2541	sp|P37830|G6PD_SOLTU Glucose-6-phosphate 1-dehydrogenase. cytoplasmic isoform OS=Solanum tuberosum GN=G6PDH PE=2 SV=1	0	gnl|CDD|178154 PLN02539. PLN02539. glucose-6-phosphate 1-dehydrogenase.	0	tr|B9IJK8|B9IJK8_POPTR Glucose-6-phosphate 1-dehydrogenase OS=Populus trichocarpa GN=POPTRDRAFT_736146 PE=3 SV=1	0	ref|XP_002323796.1| predicted protein [Populus trichocarpa] gb|EEF03929.1| predicted protein [Populus trichocarpa]	0	D7UBH2_VITVI/224-508 PF02781.11;G6PD_C;	1e-179	G	GO:0006006.glucose metabolic process;GO:0005737.cytoplasm;GO:0055114.oxidation-reduction process;GO:0005488.binding;GO:0004345.glucose-6-phosphate dehydrogenase activity;GO:0050661.NADP binding;GO:0005975.carbohydrate metabolic process;GO:0016491.oxidoreductase activity;	EC:1.1.1.49	K00036	ko00030. Pentose phosphate pathway;ko00480. Glutathione metabolism;
isotig00680	-	-	2541	sp|O64495|SDD1_ARATH Subtilisin-like protease SDD1 OS=Arabidopsis thaliana GN=SDD1 PE=2 SV=1	5e-154	-	-	tr|F6HUJ9|F6HUJ9_VITVI Putative uncharacterized protein OS=Vitis vinifera GN=VIT_02s0025g04780 PE=4 SV=1	0	ref|XP_002275471.1| PREDICTED: subtilisin-like protease SDD1-like [Vitis vinifera]	0	B9GW37_POPTR/96-563 PF00082.17;Peptidase_S8;	4e-152	-	GO:0004252.serine-type endopeptidase activity;GO:0016787.hydrolase activity;GO:0006508.proteolysis;GO:0042802.identical protein binding;GO:0043086.negative regulation of catalytic activity;	-	-	-
isotig00681	GRIF	glutamate receptor. ionotropic. other eukaryote	2542	-	-	-	-	-	-	-	-	D7T0H5_VITVI/375-708 PF00497.15;SBP_bac_3;	1e-84	-	-	-	K05387	-
isotig00682	-	-	2536	-	-	gnl|CDD|111714 pfam02847. MA3. MA3 domain. Domain in DAP-5. eIF4G. MA-3 and other proteins. Highly alpha-helical. May contain repeats and/or regions similar to MIF4G domains.	2e-32	tr|A5BHI7|A5BHI7_VITVI Putative uncharacterized protein OS=Vitis vinifera GN=VITISV_010607 PE=4 SV=1	0	emb|CAN76898.1| hypothetical protein VITISV_010607 [Vitis vinifera]	0	A5BHI7_VITVI/337-448 PF02847.12;MA3;	4e-54	T	GO:0005488.binding;	-	-	-
isotig00683	tsf. TSFM	elongation factor Ts	2544	sp|A2CA99|EFTS_PROM3 Elongation factor Ts OS=Prochlorococcus marinus (strain MIT 9303) GN=tsf PE=3 SV=1	6e-42	gnl|CDD|183447 PRK12332. tsf. elongation factor Ts; Reviewed.	6e-55	tr|F6HH07|F6HH07_VITVI Elongation factor Ts OS=Vitis vinifera GN=VIT_11s0016g03510 PE=3 SV=1	0	ref|XP_002280712.1| PREDICTED: uncharacterized protein LOC100262932 [Vitis vinifera]	0	B9RKL9_RICCO/147-220 PF00575.18;S1;	6e-31	-	GO:0003723.RNA binding;GO:0006412.translation;GO:0005622.intracellular;GO:0003746.translation elongation factor activity;GO:0006414.translational elongation;GO:0005737.cytoplasm;	-	K02357	-
isotig00684	-	-	2538	sp|Q0WV90|TPR1_ARATH Topless-related protein 1 OS=Arabidopsis thaliana GN=TPR1 PE=1 SV=3	0	-	-	tr|D7T7T3|D7T7T3_VITVI Putative uncharacterized protein OS=Vitis vinifera GN=VIT_16s0039g02410 PE=4 SV=1	0	ref|XP_002275116.1| PREDICTED: protein TOPLESS [Vitis vinifera] emb|CBI26554.3| unnamed protein product [Vitis vinifera]	0	B9S1Z2_RICCO/915-953 PF00400.27;WD40;	8e-14	-	-	-	-	-
isotig00685	-	-	2540	sp|Q7XJ53|P2C35_ARATH Probable protein phosphatase 2C 35 OS=Arabidopsis thaliana GN=At3g06270 PE=2 SV=1	5e-133	gnl|CDD|29062 cd00143. PP2Cc. Serine/threonine phosphatases. family 2C. catalytic domain; The protein architecture and deduced catalytic mechanism of PP2C phosphatases are similar to the PP1. PP2A. PP2B family of protein Ser/Thr phosphatases. with which PP2C shares no sequence similarity..	2e-42	tr|B9RSV0|B9RSV0_RICCO Protein phosphatase 2c. putative OS=Ricinus communis GN=RCOM_0678830 PE=3 SV=1	2e-141	ref|XP_002516819.1| protein phosphatase 2c. putative [Ricinus communis] gb|EEF45433.1| protein phosphatase 2c. putative [Ricinus communis]	2e-141	B9HY92_POPTR/68-329 PF00481.16;PP2C;	1e-125	-	GO:0008287.protein serine/threonine phosphatase complex;GO:0046872.metal ion binding;GO:0016787.hydrolase activity;GO:0004721.phosphoprotein phosphatase activity;GO:0006470.protein dephosphorylation;GO:0003824.catalytic activity;GO:0004722.protein serine/threonine phosphatase activity;	-	-	-
isotig00686	-	-	2540	-	-	gnl|CDD|204056 pfam08766. DEK_C. DEK C terminal domain. DEK is a chromatin associated protein that is linked with cancers and autoimmune disease. This domain is found at the C terminal of DEK and is of clinical importance since it can reverse the characteristic abnormal DNA-mutagen sensitivity in fibroblasts from ataxia-telangiectasia (A-T) patients. The structure of this domain shows it to be ho…	4e-09	tr|F6I550|F6I550_VITVI Putative uncharacterized protein OS=Vitis vinifera GN=VIT_19s0015g00430 PE=4 SV=1	1e-96	emb|CBI39729.3| unnamed protein product [Vitis vinifera]	1e-97	D7UAG4_VITVI/56-237 PB004368; Pfam-B_4368;	1e-67	-	-	-	-	-
isotig00687	-	-	2534	-	-	-	-	-	-	-	-	-	-	-	-	-	-	-
isotig00688	-	-	2536	-	-	gnl|CDD|191336 pfam05664. DUF810. Protein of unknown function (DUF810). This family consists of several plant proteins of unknown function.	0	tr|B9H8Y8|B9H8Y8_POPTR Predicted protein OS=Populus trichocarpa GN=POPTRDRAFT_561747 PE=4 SV=1	0	ref|XP_002309542.1| predicted protein [Populus trichocarpa] gb|EEE93065.1| predicted protein [Populus trichocarpa]	0	D7SUA0_VITVI/46-766 PF05664.6;DUF810;	0	-	-	-	-	-
isotig00689	RMI1. BRAP75	RecQ-mediated genome instability protein 1	2541	-	-	-	-	-	-	-	-	-	-	-	-	-	K10990	ko03460. Fanconi anemia pathway;
isotig00690	-	-	2529	-	-	-	-	tr|E2CXH4|E2CXH4_9ROSI Serine/threonine-protein kinase (Fragment) OS=Jatropha curcas PE=2 SV=1	3e-77	gb|ADJ67191.1| serine/threonine-protein kinase [Jatropha curcas]	3e-77	-	-	-	GO:0016310.phosphorylation;GO:0005524.ATP binding;GO:0004674.protein serine/threonine kinase activity;GO:0016301.kinase activity;GO:0004672.protein kinase activity;GO:0000166.nucleotide binding;GO:0006468.protein phosphorylation;GO:0016740.transferase activity;GO:0016772.transferase activity. transferring phosphorus-containing groups;	-	-	-
isotig00691	-	-	2535	-	-	-	-	-	-	-	-	-	-	-	-	-	-	-
isotig00692	-	-	2533	-	-	gnl|CDD|115469 pfam06813. Nodulin-like. Nodulin-like. This family represents a conserved region within plant nodulin-like proteins.	5e-98	tr|F6HCI0|F6HCI0_VITVI Putative uncharacterized protein OS=Vitis vinifera GN=VIT_11s0118g00560 PE=4 SV=1	0	ref|XP_002268798.2| PREDICTED: uncharacterized protein LOC100251745 [Vitis vinifera]	0	D7TZC3_VITVI/11-258 PF06813.8;Nodulin-like;	3e-114	-	GO:0055085.transmembrane transport;GO:0016021.integral to membrane;	-	-	-
isotig00693	FKBP4_5	FK506-binding protein 4/5	2534	sp|Q38931|FKB62_ARATH Peptidyl-prolyl cis-trans isomerase FKBP62 OS=Arabidopsis thaliana GN=FKBP62 PE=1 SV=2	1e-175	gnl|CDD|201116 pfam00254. FKBP_C. FKBP-type peptidyl-prolyl cis-trans isomerase.	1e-22	tr|I1MM92|I1MM92_SOYBN Uncharacterized protein OS=Glycine max GN=Gma.54980 PE=4 SV=1	6e-180	ref|XP_003547780.1| PREDICTED: 70 kDa peptidyl-prolyl isomerase-like [Glycine max]	8e-180	D8T939_SELML/284-379 PF00254.23;FKBP_C;	5e-30	O	GO:0005856.cytoskeleton;GO:0006457.protein folding;GO:0044295.axonal growth cone;GO:0005634.nucleus;GO:0003755.peptidyl-prolyl cis-trans isomerase activity;GO:0005874.microtubule;GO:0031072.heat shock protein binding;GO:0016853.isomerase activity;GO:0006950.response to stress;GO:0031111.negative regulation of microtubule polymerization or depolymerization;GO:0005737.cytoplasm;GO:0005488.binding;G…	EC:5.2.1.8	K09571	-
isotig00694	-	-	2536	sp|Q0WVL7|GOGC5_ARATH Golgin candidate 5 OS=Arabidopsis thaliana GN=GC5 PE=1 SV=1	0	-	-	tr|F6H7C0|F6H7C0_VITVI Putative uncharacterized protein OS=Vitis vinifera GN=VIT_16s0098g00540 PE=4 SV=1	0	ref|XP_002267350.1| PREDICTED: golgin candidate 5-like isoform 1 [Vitis vinifera]	0	B9GG46_POPTR/7-222 PB078220; Pfam-B_78220;	1e-75	KZS	-	-	-	-
isotig00695	metE	5-methyltetrahydropteroyltriglutamate--homocysteine methyltransferase	2538	sp|O50008|METE_ARATH 5-methyltetrahydropteroyltriglutamate--homocysteine methyltransferase OS=Arabidopsis thaliana GN=CIMS PE=1 SV=1	0	gnl|CDD|178093 PLN02475. PLN02475. 5-methyltetrahydropteroyltriglutamate--homocysteine methyltransferase.	0	tr|B9I615|B9I615_POPTR Vitamin-b12 independent methionine synthase. 5-methyltetrahydropteroyltriglutamate-homocysteine OS=Populus trichocarpa GN=MS3 PE=3 SV=1	0	ref|XP_002319710.1| vitamin-b12 independent methionine synthase. 5-methyltetrahydropteroyltriglutamate-homocysteine [Populus trichocarpa] gb|EEE95633.1| vitamin-b12 independent methionine synthase. 5-methyltetrahydropteroyltriglutamate-homocysteine [Populus trichocarpa]	0	A5BSS2_VITVI/432-756 PF01717.13;Meth_synt_2;	0	E	GO:0008652.cellular amino acid biosynthetic process;GO:0008168.methyltransferase activity;GO:0005737.cytoplasm;GO:0046872.metal ion binding;GO:0008270.zinc ion binding;GO:0016740.transferase activity;GO:0032259.methylation;GO:0003871.5-methyltetrahydropteroyltriglutamate-homocysteine S-methyltransferase activity;GO:0009086.methionine biosynthetic process;	EC:2.1.1.14	K00549	ko00270. Cysteine and methionine metabolism;ko00450. Selenocompound metabolism;
isotig00696	-	-	2531	-	-	-	-	-	-	-	-	-	-	-	-	-	-	-
isotig00697	dxs	1-deoxy-D-xylulose-5-phosphate synthase	2531	sp|Q6YU51|DXS2_ORYSJ Probable 1-deoxy-D-xylulose-5-phosphate synthase 2. chloroplastic OS=Oryza sativa subsp. japonica GN=Os07g0190000 PE=2 SV=1	0	gnl|CDD|178194 PLN02582. PLN02582. 1-deoxy-D-xylulose-5-phosphate synthase.	0	tr|B9T619|B9T619_RICCO 1-deoxyxylulose-5-phosphate synthase. putative OS=Ricinus communis GN=RCOM_0025610 PE=3 SV=1	0	ref|XP_002533688.1| 1-deoxyxylulose-5-phosphate synthase. putative [Ricinus communis] gb|EEF28696.1| 1-deoxyxylulose-5-phosphate synthase. putative [Ricinus communis]	0	B9N8T1_POPTR/13-298 PF13292.1;DXP_synthase_N;	5e-151	-	GO:0008299.isoprenoid biosynthetic process;GO:0008152.metabolic process;GO:0003824.catalytic activity;GO:0009228.thiamine biosynthetic process;GO:0016114.terpenoid biosynthetic process;GO:0008661.1-deoxy-D-xylulose-5-phosphate synthase activity;GO:0016740.transferase activity;GO:0016624.oxidoreductase activity. acting on the aldehyde or oxo group of donors. disulfide as acceptor;	EC:2.2.1.7	K01662	ko00900. Terpenoid backbone biosynthesis;
isotig00698	TAF2	transcription initiation factor TFIID subunit 2	2523	-	-	-	-	-	-	-	-	-	-	-	-	-	K03128	ko03022. Basal transcription factors;
isotig00699	-	-	2516	-	-	gnl|CDD|190499 pfam03004. Transposase_24. Plant transposase (Ptta/En/Spm family). Transposase proteins are necessary for efficient DNA transposition. This family includes various plant transposases from the Ptta and En/Spm families.	7e-32	-	-	-	-	A5AQY2_VITVI/435-567 PF03004.9;Transposase_24;	1e-38	-	-	-	-	-
isotig00700	RP-L2. rplB	large subunit ribosomal protein L2	2532	sp|Q0G9I0|RR3_LIRTU 30S ribosomal protein S3. chloroplastic OS=Liriodendron tulipifera GN=rps3 PE=3 SV=1	2e-77	gnl|CDD|176993 CHL00052. rpl2. ribosomal protein L2.	1e-86	tr|G7JQA4|G7JQA4_MEDTR 50S ribosomal protein L2-B OS=Medicago truncatula GN=MTR_4g034730 PE=3 SV=1	2e-117	ref|XP_003605596.1| 50S ribosomal protein L2-B [Medicago truncatula] gb|AES87793.1| 50S ribosomal protein L2-B [Medicago truncatula]	2e-117	E3TJV0_OLEEU/122-252 PF03947.13;Ribosomal_L2_C;	1e-72	J	GO:0005840.ribosome;GO:0003723.RNA binding;GO:0015934.large ribosomal subunit;GO:0005622.intracellular;GO:0015935.small ribosomal subunit;GO:0030529.ribonucleoprotein complex;GO:0006412.translation;GO:0003735.structural constituent of ribosome;GO:0009536.plastid;GO:0016740.transferase activity;GO:0019843.rRNA binding;GO:0009507.chloroplast;	-	K02886	ko03010. Ribosome;
isotig00701	XYL4	beta-D-xylosidase 4	2527	sp|Q9FLG1|BXL4_ARATH Beta-D-xylosidase 4 OS=Arabidopsis thaliana GN=BXL4 PE=1 SV=1	0	gnl|CDD|178629 PLN03080. PLN03080. Probable beta-xylosidase; Provisional.	0	tr|F6I6R4|F6I6R4_VITVI Putative uncharacterized protein OS=Vitis vinifera GN=VIT_12s0121g00230 PE=4 SV=1	0	ref|XP_002264183.2| PREDICTED: beta-xylosidase/alpha-L-arabinofuranosidase 2-like [Vitis vinifera]	0	B9RIY8_RICCO/66-369 PF00933.16;Glyco_hydro_3;	0	-	GO:0046556.alpha-N-arabinofuranosidase activity;GO:0045493.xylan catabolic process;GO:0008152.metabolic process;GO:0003824.catalytic activity;GO:0016798.hydrolase activity. acting on glycosyl bonds;GO:0005578.proteinaceous extracellular matrix;GO:0008422.beta-glucosidase activity;GO:0004553.hydrolase activity. hydrolyzing O-glycosyl compounds;GO:0016787.hydrolase activity;GO:0005576.extracellular…	EC:3.2.1.37	K15920	ko00500. Starch and sucrose metabolism;ko00520. Amino sugar and nucleotide sugar metabolism;
isotig00702	-	-	2525	-	-	-	-	-	-	-	-	-	-	-	-	-	-	-
isotig00703	-	-	2525	-	-	-	-	-	-	-	-	-	-	-	-	-	-	-
isotig00704	-	-	2523	-	-	-	-	-	-	-	-	-	-	-	-	-	-	-
isotig00705	-	-	2520	sp|Q0J952|C3H32_ORYSJ Zinc finger CCCH domain-containing protein 32 OS=Oryza sativa subsp. japonica GN=Os04g0671800 PE=2 SV=1	6e-106	-	-	tr|B9HJP7|B9HJP7_POPTR Predicted protein (Fragment) OS=Populus trichocarpa GN=POPTRDRAFT_657068 PE=4 SV=1	2e-139	ref|XP_002312505.1| predicted protein [Populus trichocarpa] gb|EEE89872.1| predicted protein [Populus trichocarpa]	2e-139	B9HJP7_POPTR/245-479 PB015382; Pfam-B_15382;	1e-46	-	GO:0008270.zinc ion binding;GO:0003676.nucleic acid binding;	-	-	-
isotig00706	-	-	2523	sp|Q7DMA9|PAS1_ARATH Peptidyl-prolyl cis-trans isomerase PASTICCINO1 OS=Arabidopsis thaliana GN=PAS1 PE=1 SV=2	0	gnl|CDD|201116 pfam00254. FKBP_C. FKBP-type peptidyl-prolyl cis-trans isomerase.	1e-17	tr|D7THE7|D7THE7_VITVI Putative uncharacterized protein OS=Vitis vinifera GN=VIT_08s0007g01460 PE=4 SV=1	0	ref|XP_002273173.1| PREDICTED: peptidyl-prolyl isomerase PASTICCINO1 [Vitis vinifera] emb|CBI30463.3| unnamed protein product [Vitis vinifera]	0	B9SQB6_RICCO/283-377 PF00254.23;FKBP_C;	3e-49	O	GO:0006457.protein folding;GO:0003755.peptidyl-prolyl cis-trans isomerase activity;GO:0016853.isomerase activity;GO:0006950.response to stress;GO:0000413.protein peptidyl-prolyl isomerization;GO:0005516.calmodulin binding;GO:0005488.binding;	-	-	-
isotig00707	-	-	2518	sp|Q8W5B1|VRN2_ARATH Polycomb group protein VERNALIZATION 2 OS=Arabidopsis thaliana GN=VRN2 PE=1 SV=2	1e-52	gnl|CDD|204299 pfam09733. VEFS-Box. VEFS-Box of polycomb protein. The VEFS-Box (VRN2-EMF2-FIS2-Su(z)12) box is the C-terminal region of these proteins. characterized by an acidic cluster and a tryptophan/methionine-rich sequence. the acidic-W/M domain. Some of these sequences are associated with a zinc-finger domain about 100 residues towards the N-terminus. This protein is one of the polycomb cl…	4e-64	-	-	-	-	-	-	R	-	-	-	-
isotig00708	-	-	2523	-	-	-	-	-	-	-	-	-	-	-	-	-	-	-
isotig00709	-	-	2516	-	-	-	-	tr|B9ST76|B9ST76_RICCO DNA binding protein. putative OS=Ricinus communis GN=RCOM_0684820 PE=4 SV=1	2e-146	ref|XP_002529195.1| DNA binding protein. putative [Ricinus communis] gb|EEF33209.1| DNA binding protein. putative [Ricinus communis]	2e-146	-	-	-	-	-	-	-
isotig00710	PLD	phospholipase D	2509	sp|Q43007|PLDA1_ORYSJ Phospholipase D alpha 1 OS=Oryza sativa subsp. japonica GN=PLD1 PE=1 SV=2	0	gnl|CDD|165912 PLN02270. PLN02270. phospholipase D alpha.	0	tr|C4J3I0|C4J3I0_MAIZE Phospholipase D OS=Zea mays PE=2 SV=1	0	gb|ACR35730.1| unknown [Zea mays]	0	B9IMZ2_POPTR/504-704 PF13091.1;PLDc_2;	1e-103	I	GO:0016020.membrane;GO:0005783.endoplasmic reticulum;GO:0046470.phosphatidylcholine metabolic process;GO:0016042.lipid catabolic process;GO:0008152.metabolic process;GO:0003824.catalytic activity;GO:0005737.cytoplasm;GO:0070290.NAPE-specific phospholipase D activity;GO:0005773.vacuole;GO:0004630.phospholipase D activity;GO:0016787.hydrolase activity;GO:0005509.calcium ion binding;GO:0009536.plast…	EC:3.1.4.4	K01115	ko00564. Glycerophospholipid metabolism;ko00565. Ether lipid metabolism;ko04144. Endocytosis;ko04666. Fc gamma R-mediated phagocytosis;ko04724. Glutamatergic synapse;ko04912. GnRH signaling pathway;
isotig00711	thiJ	4-methyl-5(b-hydroxyethyl)-thiazole monophosphate biosynthesis	2514	sp|P55880|YAJL_SALTY Chaperone protein YajL OS=Salmonella typhimurium (strain LT2 / SGSC1412 / ATCC 700720) GN=yajL PE=3 SV=2	4e-34	gnl|CDD|153229 cd03135. GATase1_DJ-1. Type 1 glutamine amidotransferase (GATase1)-like domain found in Human DJ-1. Type 1 glutamine amidotransferase (GATase1)-like domain found in Human DJ-1. DJ-1 is involved in multiple physiological processes including cancer. Parkinson's disease and male fertility. It is unclear how DJ-1 functions in these. DJ-1 has been shown to possess chaperone activity. DJ…	7e-63	tr|F6H2P8|F6H2P8_VITVI Putative uncharacterized protein OS=Vitis vinifera GN=VIT_19s0014g01520 PE=4 SV=1	4e-159	emb|CBI20205.3| unnamed protein product [Vitis vinifera]	1e-159	E0CSA6_VITVI/238-376 PF01965.19;DJ-1_PfpI;	2e-73	RV	GO:0003723.RNA binding;GO:0008233.peptidase activity;GO:0006950.response to stress;GO:0005737.cytoplasm;GO:0042254.ribosome biogenesis;GO:0016787.hydrolase activity;GO:0032091.negative regulation of protein binding;GO:0007338.single fertilization;GO:0006914.autophagy;GO:0005739.mitochondrion;GO:0070301.cellular response to hydrogen peroxide;GO:0003729.mRNA binding;GO:0005634.nucleus;GO:0042803.pr…	-	K03152	-
isotig00712	NDUFS4	NADH dehydrogenase (ubiquinone) Fe-S protein 4	2517	sp|Q9FJW4|NDUS4_ARATH NADH dehydrogenase [ubiquinone] iron-sulfur protein 4. mitochondrial OS=Arabidopsis thaliana GN=FRO1 PE=2 SV=1	9e-49	gnl|CDD|113566 pfam04800. ETC_C1_NDUFA4. ETC complex I subunit conserved region. Family of pankaryotic NADH-ubiquinone oxidoreductase subunits (EC:1.6.5.3) (EC:1.6.99.3) from complex I of the electron transport chain initially identified in Neurospora crassa as a 21 kDa protein.	1e-37	tr|A5C501|A5C501_VITVI Putative uncharacterized protein OS=Vitis vinifera GN=VIT_07s0151g00490 PE=4 SV=1	6e-57	emb|CBI38470.3| unnamed protein product [Vitis vinifera]	2e-57	F2E3K7_HORVD/54-156 PF04800.7;ETC_C1_NDUFA4;	1e-56	C	GO:0022900.electron transport chain;GO:0016651.oxidoreductase activity. acting on NADH or NADPH;GO:0005743.mitochondrial inner membrane;	EC:1.6.5.3 1.6.99.3	K03937	ko00190. Oxidative phosphorylation;ko05010. Alzheimer's disease;ko05012. Parkinson's disease;ko05016. Huntington's disease;
[truncated: 69,720 more rows]
