# Supplementary material for: Integrated analysis of 454 and Illumina transcriptomic sequencing characterizes carbon flux and energy source for fatty acid synthesis in developing Lindera glauca fruits for woody biodiesel
Source: Biotechnol Biofuels. 2017 May 25;10:134. doi: 10.1186/s13068-017-0820-2 (PMC5445305; doi:10.1186/s13068-017-0820-2)
Supplement: Supplementary file 5 — Additional file 5: Table S4. Unigenes obtained from developing L. glauca fruits by integrated 454 and Illumina sequencing analysis. The results indicated that the combined 454 and Illumina platforms could provide superior results than each NGS platform by separate to elevate coverage of the L. glauca fruit transcriptome. [file 13068_2017_820_MOESM5_ESM.xls]

## Sheet: Sheet4
Table S4 Detailed information of all unigenes from developing L.glauca fruits obtained by the combination of 454 and Illumina sequencing.
ID	length	NR-id and Des	NR-e-value	swiss-id	swiss-e-value	swiss-Des	KOG-id	KOG-e-value	KOG-Des	kegg-id	kegg-term	kegg_hits_numbers	KO_ENTRY	KO_name	KO_Definition	GO-id	GO-term
CL10000Contig1	1772
CL10001Contig1	2728	gi|720042776|ref|XP_010269347.1|PREDICTED: cystathionine beta-lyase, chloroplastic-like isoform X1 [Nelumbo nucifera] >gi|720042779|ref|XP_010269348.1| PREDICTED: cystathionine beta-lyase, chloroplastic-like isoform X1 [Nelumbo nucifera] >gi|720042782|ref|XP_010269349.1| PREDICTED: cystathionine beta-lyase, chloroplastic-like isoform X1 [Nelumbo nucifera]	0	sp|P53780|METC_ARATH	0	Cystathionine beta-lyase, chloroplastic OS=Arabidopsis thaliana GN=At3g57050 PE=1 SV=1	KOG0053	0	Cystathionine beta-lyases/cystathionine gamma-synthases	ko00270;ko00450;ko01230	Cysteine and methionine metabolism|Selenocompound metabolism|Biosynthesis of amino acids	3	K01760	metC	cystathionine beta-lyase	GO:0019279;GO:0004121;GO:0009570;GO:0000394;GO:0030170	L-methionine biosynthetic process from L-homoserine via cystathionine|cystathionine beta-lyase activity|chloroplast stroma|RNA splicing, via endonucleolytic cleavage and ligation|pyridoxal phosphate binding
CL10002Contig1	325
CL10002Contig2	367
CL10003Contig1	832	gi|657966519|ref|XP_008374950.1|PREDICTED: serine/threonine-protein phosphatase 7 long form homolog, partial [Malus domestica]	8.62e-09
CL10004Contig1	800	gi|573940819|ref|XP_006652810.1|PREDICTED: cell differentiation protein RCD1 homolog [Oryza brachyantha]	2.1e-76	sp|Q5PQL2|RCD1_RAT	3e-60	Cell differentiation protein RCD1 homolog OS=Rattus norvegicus GN=Rqcd1 PE=1 SV=1	KOG3036	6e-74	Protein involved in cell differentiation/sexual development	ko03018	RNA degradation	1	K12606	RCD1, CNOT9, CAF40	CCR4-NOT transcription complex subunit 9
CL10005Contig1	4139	gi|720018339|ref|XP_010261756.1|PREDICTED: nuclear pore complex protein Nup107 isoform X2 [Nelumbo nucifera]	0	sp|P57740|NU107_HUMAN	2e-24	Nuclear pore complex protein Nup107 OS=Homo sapiens GN=NUP107 PE=1 SV=1	KOG1964	0	Nuclear pore complex, rNup107 component (sc Nup84)	ko03013	RNA transport	1	K14301	NUP107, NUP84	nuclear pore complex protein Nup107	GO:0005643;GO:0006810	nuclear pore|transport
CL10005Contig2	3478	gi|720018336|ref|XP_010261755.1|PREDICTED: nuclear pore complex protein Nup107 isoform X1 [Nelumbo nucifera]	0	sp|P57740|NU107_HUMAN	2e-22	Nuclear pore complex protein Nup107 OS=Homo sapiens GN=NUP107 PE=1 SV=1	KOG1964	0	Nuclear pore complex, rNup107 component (sc Nup84)	ko03013	RNA transport	1	K14301	NUP107, NUP84	nuclear pore complex protein Nup107	GO:0005643;GO:0006810	nuclear pore|transport
CL10006Contig1	1936	gi|590595671|ref|XP_007018122.1|Tonoplast monosaccharide transporter2 isoform 4 [Theobroma cacao] >gi|508723450|gb|EOY15347.1| Tonoplast monosaccharide transporter2 isoform 4 [Theobroma cacao]	6.97e-161	sp|Q8LPQ8|MSSP2_ARATH	1e-141	Monosaccharide-sensing protein 2 OS=Arabidopsis thaliana GN=MSSP2 PE=2 SV=2	KOG0254	3e-142	Predicted transporter (major facilitator superfamily)							GO:0009624;GO:0005351;GO:0005794;GO:0009705;GO:0005886;GO:0055085;GO:0016021;GO:0005337	response to nematode|sugar:proton symporter activity|Golgi apparatus|plant-type vacuole membrane|plasma membrane|transmembrane transport|integral component of membrane|nucleoside transmembrane transporter activity
CL10007Contig1	1334	gi|720026953|ref|XP_010264420.1|PREDICTED: uncharacterized protein LOC104602432 [Nelumbo nucifera]	3.75e-08
CL10008Contig1	752
CL10009Contig1	914	gi|719993964|ref|XP_010254035.1|PREDICTED: transmembrane protein 234 homolog [Nelumbo nucifera]	4.67e-36				KOG4831	5e-30	Unnamed protein
CL1000Contig1	5721	gi|719966651|ref|XP_010259549.1|PREDICTED: uncharacterized protein LOC104598940 isoform X1 [Nelumbo nucifera] >gi|719966655|ref|XP_010259557.1| PREDICTED: uncharacterized protein LOC104598940 isoform X1 [Nelumbo nucifera]	0
CL10010Contig1	1085	gi|604321598|gb|EYU32174.1|hypothetical protein MIMGU_mgv1a009002mg [Erythranthe guttata]	1.86e-65	sp|A9H9N2|PANB_GLUDA	8e-22	3-methyl-2-oxobutanoate hydroxymethyltransferase OS=Gluconacetobacter diazotrophicus (strain ATCC 49037 / DSM 5601 / PAl5) GN=panB PE=3 SV=1	KOG2949	2e-65	Ketopantoate hydroxymethyltransferase	ko00770	Pantothenate and CoA biosynthesis	1	K00606	panB	3-methyl-2-oxobutanoate hydroxymethyltransferase	GO:0003864;GO:0050897;GO:0015940;GO:0032259;GO:0009507;GO:0008270;GO:0008168;GO:0005739	3-methyl-2-oxobutanoate hydroxymethyltransferase activity|cobalt ion binding|pantothenate biosynthetic process|methylation|chloroplast|zinc ion binding|methyltransferase activity|mitochondrion
CL10011Contig1	890	gi|645262121|ref|XP_008236621.1|PREDICTED: RNA-binding protein 5 [Prunus mume]	4.18e-10
CL10012Contig1	929
CL10013Contig1	536	gi|567896026|ref|XP_006440501.1|hypothetical protein CICLE_v10021319mg [Citrus clementina] >gi|557542763|gb|ESR53741.1| hypothetical protein CICLE_v10021319mg [Citrus clementina]	2.71e-19	sp|P46606|HD1_BRANA	1e-18	Homeobox protein HD1 OS=Brassica napus GN=HD1 PE=2 SV=1	KOG0773	4e-19	Transcription factor MEIS1 and related HOX domain proteins							GO:0045492;GO:0007155;GO:0045010;GO:0010090;GO:0045892;GO:0043565;GO:0048765;GO:0010413;GO:0003700;GO:2000652;GO:0005634;GO:0071555;GO:0010089	xylan biosynthetic process|cell adhesion|actin nucleation|trichome morphogenesis|negative regulation of transcription, DNA-templated|sequence-specific DNA binding|root hair cell differentiation|glucuronoxylan metabolic process|sequence-specific DNA binding transcription factor activity|regulation of secondary cell wall biogenesis|nucleus|cell wall organization|xylem development
CL10014Contig1	1207	gi|720015092|ref|XP_010260720.1|PREDICTED: pentatricopeptide repeat-containing protein At1g07740, mitochondrial [Nelumbo nucifera]	2.24e-136	sp|Q9LQQ1|PPR20_ARATH	7e-120	Pentatricopeptide repeat-containing protein At1g07740, mitochondrial OS=Arabidopsis thaliana GN=At1g07740 PE=2 SV=1	KOG4197	2e-120	FOG: PPR repeat
CL10015Contig1	581
CL10016Contig1	995
CL10017Contig1	987	gi|743880930|ref|XP_010908769.1|PREDICTED: separase [Elaeis guineensis]	7.25e-50	sp|Q5IBC5|ESP1_ARATH	5e-36	Separase OS=Arabidopsis thaliana GN=ESP1 PE=2 SV=1	KOG1849	2e-26	Regulator of spindle pole body duplication	ko04110;ko04111;ko04113;ko04114	Cell cycle|Cell cycle - yeast|Meiosis - yeast|Oocyte meiosis	4	K02365	ESP1	separase	GO:0006508;GO:0005634;GO:0008233	proteolysis|nucleus|peptidase activity
CL10018Contig1	1750	gi|720072224|ref|XP_010278300.1|PREDICTED: peptidyl-prolyl cis-trans isomerase CYP37, chloroplastic [Nelumbo nucifera]	5.74e-164	sp|P82869|CYP37_ARATH	4e-128	Peptidyl-prolyl cis-trans isomerase CYP37, chloroplastic OS=Arabidopsis thaliana GN=CYP37 PE=1 SV=3										GO:0006457;GO:0000413;GO:0003755	protein folding|protein peptidyl-prolyl isomerization|peptidyl-prolyl cis-trans isomerase activity
CL10019Contig1	1599	gi|720063434|ref|XP_010275645.1|PREDICTED: BAHD acyltransferase DCR [Nelumbo nucifera]	0	sp|Q9FF86|DCR_ARATH	3e-165	BAHD acyltransferase DCR OS=Arabidopsis thaliana GN=DCR PE=2 SV=1										GO:0016747	transferase activity, transferring acyl groups other than amino-acyl groups
CL1001Contig1	1384	gi|527208639|gb|EPS73580.1|hypothetical protein M569_01180 [Genlisea aurea]	1.2e-16	sp|P81392|MYB06_ANTMA	2e-16	Myb-related protein 306 OS=Antirrhinum majus GN=MYB306 PE=2 SV=1	KOG0048	4e-17	Transcription factor, Myb superfamily							GO:0003677;GO:0003682	DNA binding|chromatin binding
CL1001Contig2	1309	gi|720093773|ref|XP_010246153.1|PREDICTED: myb-related protein 306 [Nelumbo nucifera]	1.14e-105	sp|P81392|MYB06_ANTMA	2e-75	Myb-related protein 306 OS=Antirrhinum majus GN=MYB306 PE=2 SV=1	KOG0048	8e-89	Transcription factor, Myb superfamily							GO:0009414;GO:0006355;GO:0003700;GO:0009751;GO:0003677;GO:0010118;GO:0003682;GO:0009416;GO:0009737;GO:0009753	response to water deprivation|regulation of transcription, DNA-templated|sequence-specific DNA binding transcription factor activity|response to salicylic acid|DNA binding|stomatal movement|chromatin binding|response to light stimulus|response to abscisic acid|response to jasmonic acid
CL10020Contig1	1770
CL10021Contig1	605	gi|743841315|ref|XP_010937492.1|PREDICTED: pentatricopeptide repeat-containing protein At4g39952, mitochondrial [Elaeis guineensis]	2.96e-91	sp|Q3E9N1|PP359_ARATH	3e-71	Pentatricopeptide repeat-containing protein At4g39952, mitochondrial OS=Arabidopsis thaliana GN=PCMP-E98 PE=2 SV=2	KOG4197	3e-60	FOG: PPR repeat							GO:0006606;GO:0009560	protein import into nucleus|embryo sac egg cell differentiation
CL10022Contig1	2922	gi|720032784|ref|XP_010266221.1|PREDICTED: U-box domain-containing protein 44-like [Nelumbo nucifera] >gi|720032787|ref|XP_010266222.1| PREDICTED: U-box domain-containing protein 44-like [Nelumbo nucifera]	0	sp|Q9SFX2|PUB43_ARATH	0	U-box domain-containing protein 43 OS=Arabidopsis thaliana GN=PUB43 PE=2 SV=1	KOG0167	0	FOG: Armadillo/beta-catenin-like repeats							GO:0016874;GO:0004842;GO:0016567;GO:0010115;GO:0010150;GO:0000151;GO:0010380;GO:0010271;GO:0005886	ligase activity|ubiquitin-protein transferase activity|protein ubiquitination|regulation of abscisic acid biosynthetic process|leaf senescence|ubiquitin ligase complex|regulation of chlorophyll biosynthetic process|regulation of chlorophyll catabolic process|plasma membrane
CL10023Contig1	1072	gi|731393292|ref|XP_010651407.1|PREDICTED: glucosidase 2 subunit beta isoform X2 [Vitis vinifera]	1.4e-66				KOG2397	1e-38	Protein kinase C substrate, 80 KD protein, heavy chain	ko04141	Protein processing in endoplasmic reticulum	1	K08288	PRKCSH	protein kinase C substrate 80K-H	GO:0009086;GO:0005516;GO:0006491;GO:0030244;GO:0042742;GO:0016023;GO:0016310;GO:0016301;GO:0048193;GO:0000394;GO:0005783	methionine biosynthetic process|calmodulin binding|N-glycan processing|cellulose biosynthetic process|defense response to bacterium|cytoplasmic membrane-bounded vesicle|phosphorylation|kinase activity|Golgi vesicle transport|RNA splicing, via endonucleolytic cleavage and ligation|endoplasmic reticulum
CL10024Contig1	2063	gi|590677444|ref|XP_007040017.1|Multidrug and toxin extrusion protein 1 [Theobroma cacao] >gi|508777262|gb|EOY24518.1| Multidrug and toxin extrusion protein 1 [Theobroma cacao]	0	sp|Q9SIA5|DTX1_ARATH	1e-51	MATE efflux family protein DTX1 OS=Arabidopsis thaliana GN=DTX1 PE=2 SV=1	KOG1347	1e-153	Uncharacterized membrane protein, predicted efflux pump							GO:0006855;GO:0016020;GO:0015297;GO:0015238	drug transmembrane transport|membrane|antiporter activity|drug transmembrane transporter activity
CL10025Contig1	2356	gi|590569561|ref|XP_007011102.1|NagB/RpiA/CoA transferase-like superfamily protein isoform 1 [Theobroma cacao] >gi|590569565|ref|XP_007011103.1| NagB/RpiA/CoA transferase-like superfamily protein isoform 1 [Theobroma cacao] >gi|590569568|ref|XP_007011104.1| NagB/RpiA/CoA transferase-like superfamily protein isoform 1 [Theobroma cacao] >gi|508728015|gb|EOY19912.1| NagB/RpiA/CoA transferase-like su…	0	sp|Q54EY2|EI2BB_DICDI	1e-86	Translation initiation factor eIF-2B subunit beta OS=Dictyostelium discoideum GN=eif2b2 PE=3 SV=1	KOG1465	0	Translation initiation factor 2B, beta subunit (eIF-2Bbeta/GCD7)	ko03013	RNA transport	1	K03754	EIF2B2	translation initiation factor eIF-2B subunit beta	GO:0044237	cellular metabolic process
CL10026Contig1	1148	gi|596113381|ref|XP_007221554.1|hypothetical protein PRUPE_ppa001276mg [Prunus persica] >gi|462418304|gb|EMJ22753.1| hypothetical protein PRUPE_ppa001276mg [Prunus persica]	0	sp|Q93XK2|STSYN_PEA	0	Stachyose synthase OS=Pisum sativum GN=STS1 PE=1 SV=1				ko00052	Galactose metabolism	1	K06611	E2.4.1.67	stachyose synthetase	GO:0008152;GO:0047268;GO:0004553	metabolic process|galactinol-raffinose galactosyltransferase activity|hydrolase activity, hydrolyzing O-glycosyl compounds
CL10027Contig1	1466	gi|566184672|ref|XP_002312657.2|hypothetical protein POPTR_0008s18380g [Populus trichocarpa] >gi|550333368|gb|EEE90024.2| hypothetical protein POPTR_0008s18380g [Populus trichocarpa]	1.11e-150	sp|P23548|GUN_PAEPO	4e-12	Endoglucanase OS=Paenibacillus polymyxa PE=3 SV=2										GO:0005975;GO:0004553	carbohydrate metabolic process|hydrolase activity, hydrolyzing O-glycosyl compounds
CL10028Contig1	1596	gi|743844275|ref|XP_010938300.1|PREDICTED: serine/threonine-protein kinase TIO [Elaeis guineensis]	8.94e-161	sp|Q2QAV0|TIO_ARATH	1e-98	Serine/threonine-protein kinase TIO OS=Arabidopsis thaliana GN=TIO PE=1 SV=1				ko04340	Hedgehog signaling pathway	1	K06228	FU	fused	GO:0004683;GO:0006468;GO:0005524	calmodulin-dependent protein kinase activity|protein phosphorylation|ATP binding
CL10029Contig1	1165	gi|743770596|ref|XP_010915588.1|PREDICTED: transcription factor PCF5-like [Elaeis guineensis] >gi|743770598|ref|XP_010915589.1| PREDICTED: transcription factor PCF5-like [Elaeis guineensis] >gi|743770600|ref|XP_010915590.1| PREDICTED: transcription factor PCF5-like [Elaeis guineensis] >gi|743770602|ref|XP_010915591.1| PREDICTED: transcription factor PCF5-like [Elaeis guineensis]	2.22e-08
CL1002Contig1	3059	gi|719987571|ref|XP_010252057.1|PREDICTED: B3 domain-containing protein Os07g0679700-like isoform X1 [Nelumbo nucifera]	0	sp|Q6Z3U3|Y7797_ORYSJ	0	B3 domain-containing protein Os07g0679700 OS=Oryza sativa subsp. japonica GN=Os07g0679700 PE=2 SV=1										GO:0009630;GO:0045893;GO:0009880;GO:0008270;GO:0006351;GO:2000034;GO:0048825;GO:0051301;GO:0010564;GO:0010030;GO:0003677;GO:0045595;GO:0003700;GO:0043687;GO:0007062;GO:0005634;GO:0010072;GO:0010162	gravitropism|positive regulation of transcription, DNA-templated|embryonic pattern specification|zinc ion binding|transcription, DNA-templated|regulation of seed maturation|cotyledon development|cell division|regulation of cell cycle process|positive regulation of seed germination|DNA binding|regulation of cell differentiation|sequence-specific DNA binding transcription factor activity|post-trans…
CL10030Contig1	1218
CL10031Contig1	588
CL10032Contig1	972
CL10033Contig1	1035	gi|645219202|ref|XP_008234569.1|PREDICTED: uncharacterized protein LOC103333497 [Prunus mume]	9.83e-10
CL10034Contig1	1164	gi|307136038|gb|ADN33891.1|retrotransposon protein [Cucumis melo subsp. melo]	5.73e-16	sp|P10978|POLX_TOBAC	3e-08	Retrovirus-related Pol polyprotein from transposon TNT 1-94 OS=Nicotiana tabacum PE=2 SV=1	KOG0017	2e-10	FOG: Transposon-encoded proteins with TYA, reverse transcriptase, integrase domains in various combinations							GO:0003676;GO:0008270;GO:0015074;GO:0009536	nucleic acid binding|zinc ion binding|DNA integration|plastid
CL10035Contig1	682
CL10036Contig1	982	gi|763809485|gb|KJB76387.1|hypothetical protein B456_012G0862001, partial [Gossypium raimondii]	5.3e-25	sp|Q96509|PER55_ARATH	8e-21	Peroxidase 55 OS=Arabidopsis thaliana GN=PER55 PE=1 SV=1				ko00940	Phenylpropanoid biosynthesis	1	K00430	E1.11.1.7	peroxidase	GO:0020037;GO:0046872;GO:0004601;GO:0055114;GO:0006979	heme binding|metal ion binding|peroxidase activity|oxidation-reduction process|response to oxidative stress
CL10037Contig1	2791	gi|720020811|ref|XP_010262528.1|PREDICTED: telomere repeat-binding protein 5 [Nelumbo nucifera] >gi|720020815|ref|XP_010262529.1| PREDICTED: telomere repeat-binding protein 5 [Nelumbo nucifera] >gi|720020818|ref|XP_010262530.1| PREDICTED: telomere repeat-binding protein 5 [Nelumbo nucifera] >gi|720020821|ref|XP_010262531.1| PREDICTED: telomere repeat-binding protein 5 [Nelumbo nucifera] >gi|72002…	8.23e-165	sp|Q6R0E3|TRP5_ARATH	3e-89	Telomere repeat-binding protein 5 OS=Arabidopsis thaliana GN=TRP5 PE=1 SV=2										GO:0003677;GO:0003682	DNA binding|chromatin binding
CL10038Contig1	820	gi|802538340|ref|XP_012067640.1|PREDICTED: ABC transporter G family member 31 [Jatropha curcas]	2.19e-68	sp|Q8GU92|PDR2_ORYSJ	9e-60	Probable pleiotropic drug resistance protein 2 OS=Oryza sativa subsp. japonica GN=PDR2 PE=3 SV=1	KOG0065	9e-58	Pleiotropic drug resistance proteins (PDR1-15), ABC superfamily							GO:0015416;GO:0006200;GO:0005524;GO:0016020	organic phosphonate transmembrane-transporting ATPase activity|ATP catabolic process|ATP binding|membrane
CL10039Contig1	743	gi|743774442|ref|XP_010917574.1|PREDICTED: phospholipid-transporting ATPase 3 [Elaeis guineensis]	1.46e-65	sp|Q9XIE6|ALA3_ARATH	2e-57	Phospholipid-transporting ATPase 3 OS=Arabidopsis thaliana GN=ALA3 PE=1 SV=2	KOG0206	4e-58	P-type ATPase
CL1003Contig1	1183
CL1003Contig2	1271	gi|661893889|emb|CDP02330.1|unnamed protein product [Coffea canephora]	7.59e-33	sp|Q9LE54|SP1L2_ARATH	2e-33	Protein SPIRAL1-like 2 OS=Arabidopsis thaliana GN=SP1L2 PE=2 SV=1										GO:0005886	plasma membrane
CL10040Contig1	1122
CL10041Contig1	1307	gi|548837929|gb|ERM98543.1|hypothetical protein AMTR_s04311p00004950, partial [Amborella trichopoda]	8.52e-60	sp|P04146|COPIA_DROME	4e-12	Copia protein OS=Drosophila melanogaster GN=GIP PE=1 SV=3	KOG0017	1e-51	FOG: Transposon-encoded proteins with TYA, reverse transcriptase, integrase domains in various combinations							GO:0008270;GO:0007049;GO:0006355;GO:0003677;GO:0046983;GO:0015074;GO:0016538;GO:0005634;GO:0006351	zinc ion binding|cell cycle|regulation of transcription, DNA-templated|DNA binding|protein dimerization activity|DNA integration|cyclin-dependent protein serine/threonine kinase regulator activity|nucleus|transcription, DNA-templated
CL10042Contig1	1894	gi|720091528|ref|XP_010245442.1|PREDICTED: kinesin-4-like [Nelumbo nucifera]	2.94e-76	sp|O81635|ATK4_ARATH	3e-59	Kinesin-4 OS=Arabidopsis thaliana GN=ATK4 PE=1 SV=2	KOG0239	9e-60	Kinesin (KAR3 subfamily)							GO:0008017;GO:0007018;GO:0005524;GO:0005871;GO:0003777;GO:0005874	microtubule binding|microtubule-based movement|ATP binding|kinesin complex|microtubule motor activity|microtubule
CL10043Contig1	1275
CL10044Contig1	2016	gi|514786720|ref|XP_004971157.1|PREDICTED: uncharacterized protein LOC101762878 [Setaria italica]	0													GO:0005886	plasma membrane
CL10045Contig1	1743	gi|255543887|ref|XP_002513006.1|aldo-keto reductase, putative [Ricinus communis] >gi|223548017|gb|EEF49509.1| aldo-keto reductase, putative [Ricinus communis]	0	sp|P28475|S6PD_MALDO	3e-164	NADP-dependent D-sorbitol-6-phosphate dehydrogenase OS=Malus domestica GN=S6PDH PE=2 SV=1	KOG1577	0	Aldo/keto reductase family proteins	ko00040;ko00051;ko00052;ko00561	Pentose and glucuronate interconversions|Fructose and mannose metabolism|Galactose metabolism|Glycerolipid metabolism	4	K00011	E1.1.1.21, AKR1	aldehyde reductase	GO:0046686;GO:0005829;GO:0055114;GO:0047641	response to cadmium ion|cytosol|oxidation-reduction process|aldose-6-phosphate reductase (NADPH) activity
CL10046Contig1	5034	gi|743783678|ref|XP_010921475.1|PREDICTED: DEAD-box ATP-dependent RNA helicase 24-like [Elaeis guineensis] >gi|743783704|ref|XP_010921477.1| PREDICTED: DEAD-box ATP-dependent RNA helicase 24-like [Elaeis guineensis] >gi|743783714|ref|XP_010921478.1| PREDICTED: DEAD-box ATP-dependent RNA helicase 24-like [Elaeis guineensis]	0	sp|O22907|RH24_ARATH	0	DEAD-box ATP-dependent RNA helicase 24 OS=Arabidopsis thaliana GN=RH24 PE=1 SV=2	KOG0339	0	ATP-dependent RNA helicase	ko03040	Spliceosome	1	K12835	DDX42, SF3B125	ATP-dependent RNA helicase DDX42	GO:0003676;GO:0005524;GO:0008026	nucleic acid binding|ATP binding|ATP-dependent helicase activity
CL10047Contig1	2091	gi|720006598|ref|XP_010258034.1|PREDICTED: putative G3BP-like protein [Nelumbo nucifera]	1.7e-123	sp|O94260|G3BP_SCHPO	2e-18	Putative G3BP-like protein OS=Schizosaccharomyces pombe (strain 972 / ATCC 24843) GN=nxt3 PE=1 SV=1	KOG0116	8e-79	RasGAP SH3 binding protein rasputin, contains NTF2 and RRM domains							GO:0009737;GO:0006913;GO:0003723;GO:0005622;GO:0000166	response to abscisic acid|nucleocytoplasmic transport|RNA binding|intracellular|nucleotide binding
CL10048Contig1	1035	gi|743869564|ref|XP_010905842.1|PREDICTED: putative F-box protein PP2-B12 [Elaeis guineensis]	7.03e-56	sp|Q9FLU7|P2B12_ARATH	6e-44	Putative F-box protein PP2-B12 OS=Arabidopsis thaliana GN=PP2B12 PE=4 SV=1
CL10049Contig1	2032	gi|645238876|ref|XP_008225883.1|PREDICTED: UDP-N-acetylglucosamine diphosphorylase 1 [Prunus mume]	0	sp|Q940S3|UAP1_ARATH	0	UDP-N-acetylglucosamine diphosphorylase 1 OS=Arabidopsis thaliana GN=GLCNAC1PUT1 PE=1 SV=1	KOG2388	0	UDP-N-acetylglucosamine pyrophosphorylase	ko00520	Amino sugar and nucleotide sugar metabolism	1	K00972	UAP1	UDP-N-acetylglucosamine/UDP-N-acetylgalactosamine diphosphorylase	GO:0016779;GO:0008152	nucleotidyltransferase activity|metabolic process
CL1004Contig1	2995	gi|695068806|ref|XP_009381358.1|PREDICTED: phosphatidylinositol 3,4,5-trisphosphate 3-phosphatase and dual-specificity protein phosphatase PTEN-like [Musa acuminata subsp. malaccensis]	0	sp|Q9PUT6|PTEN_XENLA	1e-53	Phosphatidylinositol 3,4,5-trisphosphate 3-phosphatase and dual-specificity protein phosphatase PTEN OS=Xenopus laevis GN=pten PE=2 SV=1	KOG2283	0	Clathrin coat dissociation kinase GAK/PTEN/Auxilin and related tyrosine phosphatases	ko04115;ko04510;ko04530;ko04068;ko04070;ko04071;ko04150;ko04151;ko00562	p53 signaling pathway|Focal adhesion|Tight junction|FoxO signaling pathway|Phosphatidylinositol signaling system|Sphingolipid signaling pathway|mTOR signaling pathway|PI3K-Akt signaling pathway|Inositol phosphate metabolism	9	K01110	PTEN	phosphatidylinositol-3,4,5-trisphosphate 3-phosphatase and dual-specificity protein phosphatase PTEN	GO:0004725;GO:0035335	protein tyrosine phosphatase activity|peptidyl-tyrosine dephosphorylation
CL10050Contig1	804	gi|747062173|ref|XP_011077581.1|PREDICTED: laccase-4-like [Sesamum indicum]	8.84e-138	sp|Q0IQU1|LAC22_ORYSJ	2e-120	Laccase-22 OS=Oryza sativa subsp. japonica GN=LAC22 PE=2 SV=2	KOG1263	1e-120	Multicopper oxidases							GO:0005507;GO:0052716;GO:0048046;GO:0046274;GO:0055114	copper ion binding|hydroquinone:oxygen oxidoreductase activity|apoplast|lignin catabolic process|oxidation-reduction process
CL10051Contig1	1973	gi|255552652|ref|XP_002517369.1|ATP binding protein, putative [Ricinus communis] >gi|223543380|gb|EEF44911.1| ATP binding protein, putative [Ricinus communis]	7.14e-100	sp|Q55ED4|U396_DICDI	3e-38	UPF0396 protein OS=Dictyostelium discoideum GN=DDB_G0269284 PE=3 SV=1	KOG2812	3e-75	Uncharacterized conserved protein
CL10052Contig1	1016	gi|629110334|gb|KCW75480.1|hypothetical protein EUGRSUZ_E04241 [Eucalyptus grandis]	2.06e-16	sp|Q8RWU6|NHX6_ARATH	9e-16	Sodium/hydrogen exchanger 6 OS=Arabidopsis thaliana GN=NHX6 PE=1 SV=3	KOG1965	2e-15	Sodium/hydrogen exchanger protein							GO:0055085;GO:0006814;GO:0015385;GO:0016021;GO:0006355;GO:0043565;GO:0003700;GO:0006885	transmembrane transport|sodium ion transport|sodium:proton antiporter activity|integral component of membrane|regulation of transcription, DNA-templated|sequence-specific DNA binding|sequence-specific DNA binding transcription factor activity|regulation of pH
CL10053Contig1	1612	gi|743787408|ref|XP_010922410.1|PREDICTED: metal tolerance protein 5-like isoform X2 [Elaeis guineensis]	4e-164	sp|Q5NA18|MTP5_ORYSJ	4e-120	Metal tolerance protein 5 OS=Oryza sativa subsp. japonica GN=MTP5 PE=2 SV=1	KOG1485	6e-109	Mitochondrial Fe2+ transporter MMT1 and related transporters (cation diffusion facilitator superfamily)							GO:0016021;GO:0030026;GO:0010264;GO:0010486;GO:0005770;GO:0046688;GO:0071421;GO:0010042;GO:0005794	integral component of membrane|cellular manganese ion homeostasis|myo-inositol hexakisphosphate biosynthetic process|manganese:proton antiporter activity|late endosome|response to copper ion|manganese ion transmembrane transport|response to manganese ion|Golgi apparatus
CL10054Contig1	1012
CL10055Contig1	1689	gi|731401187|ref|XP_010654199.1|PREDICTED: mitogen-activated protein kinase-binding protein 1 isoform X2 [Vitis vinifera]	1.7e-48
CL10056Contig1	985	gi|356510812|ref|XP_003524128.1|PREDICTED: GATA transcription factor 26-like [Glycine max]	2.6e-32	sp|Q8W4H1|GAT26_ARATH	1e-25	GATA transcription factor 26 OS=Arabidopsis thaliana GN=GATA26 PE=2 SV=1	KOG1601	4e-26	GATA-4/5/6 transcription factors	ko00970	Aminoacyl-tRNA biosynthesis	1	K02433	gatA, QRSL1	aspartyl-tRNA(Asn)/glutamyl-tRNA(Gln) amidotransferase subunit A
CL10057Contig1	1270	gi|720052078|ref|XP_010272292.1|PREDICTED: putative pentatricopeptide repeat-containing protein At3g47840 isoform X2 [Nelumbo nucifera]	9.22e-87	sp|Q9STS9|PP268_ARATH	5e-66	Putative pentatricopeptide repeat-containing protein At3g47840 OS=Arabidopsis thaliana GN=PCMP-E43 PE=3 SV=1	KOG4197	1e-66	FOG: PPR repeat
CL10058Contig1	1623	gi|719999339|ref|XP_010255688.1|PREDICTED: COBW domain-containing protein 1-like [Nelumbo nucifera]	0	sp|Q8VEH6|CBWD1_MOUSE	3e-52	COBW domain-containing protein 1 OS=Mus musculus GN=Cbwd1 PE=2 SV=1	KOG2743	2e-97	Cobalamin synthesis protein
CL10059Contig1	1441
CL1005Contig1	4017	gi|720064272|ref|XP_010275898.1|PREDICTED: translation initiation factor IF-2, chloroplastic-like [Nelumbo nucifera] >gi|720064275|ref|XP_010275899.1| PREDICTED: translation initiation factor IF-2, chloroplastic-like [Nelumbo nucifera]	0	sp|Q9SHI1|IF2C_ARATH	0	Translation initiation factor IF-2, chloroplastic OS=Arabidopsis thaliana GN=At1g17220 PE=2 SV=2	KOG1145	0	Mitochondrial translation initiation factor 2 (IF-2; GTPase)
CL1005Contig2	2557	gi|720064272|ref|XP_010275898.1|PREDICTED: translation initiation factor IF-2, chloroplastic-like [Nelumbo nucifera] >gi|720064275|ref|XP_010275899.1| PREDICTED: translation initiation factor IF-2, chloroplastic-like [Nelumbo nucifera]	0	sp|Q9SHI1|IF2C_ARATH	0	Translation initiation factor IF-2, chloroplastic OS=Arabidopsis thaliana GN=At1g17220 PE=2 SV=2	KOG1145	0	Mitochondrial translation initiation factor 2 (IF-2; GTPase)
CL10060Contig1	866	gi|720009521|ref|XP_010258961.1|PREDICTED: putative glycerol-3-phosphate transporter 1 [Nelumbo nucifera] >gi|720009524|ref|XP_010258962.1| PREDICTED: putative glycerol-3-phosphate transporter 1 [Nelumbo nucifera] >gi|720009528|ref|XP_010258963.1| PREDICTED: putative glycerol-3-phosphate transporter 1 [Nelumbo nucifera]	5.45e-70	sp|Q9C5L3|GLPT1_ARATH	3e-63	Putative glycerol-3-phosphate transporter 1 OS=Arabidopsis thaliana GN=At3g47420 PE=2 SV=1	KOG2533	8e-64	Permease of the major facilitator superfamily
CL10061Contig1	1682
CL10062Contig1	507
CL10063Contig1	1783	gi|573941136|ref|XP_006652963.1|PREDICTED: 26S proteasome non-ATPase regulatory subunit 7 homolog A-like [Oryza brachyantha]	3.51e-116	sp|O24412|PSD7A_ARATH	2e-112	26S proteasome non-ATPase regulatory subunit 7 homolog A OS=Arabidopsis thaliana GN=RPN8A PE=1 SV=1	KOG1556	4e-113	26S proteasome regulatory complex, subunit RPN8/PSMD7	ko03050	Proteasome	1	K03038	PSMD7, RPN8	26S proteasome regulatory subunit N8	GO:0009793;GO:0009965;GO:0000502	embryo development ending in seed dormancy|leaf morphogenesis|proteasome complex
CL10064Contig1	2086	gi|720097701|ref|XP_010247407.1|PREDICTED: probable inositol transporter 2 [Nelumbo nucifera]	0	sp|Q9C757|INT2_ARATH	0	Probable inositol transporter 2 OS=Arabidopsis thaliana GN=INT2 PE=1 SV=1	KOG0254	0	Predicted transporter (major facilitator superfamily)							GO:0015798;GO:0005351;GO:0034219;GO:0006863;GO:0005366;GO:0090406;GO:0016021;GO:0023052	myo-inositol transport|sugar:proton symporter activity|carbohydrate transmembrane transport|purine nucleobase transport|myo-inositol:proton symporter activity|pollen tube|integral component of membrane|signaling
CL10065Contig1	1663	gi|743758313|ref|XP_010926147.1|PREDICTED: ent-kaurenoic acid oxidase 2-like [Elaeis guineensis]	0	sp|Q9C5Y2|KAO2_ARATH	2e-96	Ent-kaurenoic acid oxidase 2 OS=Arabidopsis thaliana GN=KAO2 PE=2 SV=2	KOG0157	5e-97	Cytochrome P450 CYP4/CYP19/CYP26 subfamilies	ko00904	Diterpenoid biosynthesis	1	K04123	KAO	ent-kaurenoic acid hydroxylase
CL10066Contig1	2277	gi|719989633|ref|XP_010252709.1|PREDICTED: putative DUF21 domain-containing protein At3g13070, chloroplastic isoform X1 [Nelumbo nucifera]	0	sp|Q84R21|Y1559_ARATH	0	DUF21 domain-containing protein At1g55930, chloroplastic OS=Arabidopsis thaliana GN=CBSDUFCH2 PE=2 SV=2	KOG2118	0	Predicted membrane protein, contains two CBS domains							GO:0050660;GO:0030554;GO:0016614;GO:0055114	flavin adenine dinucleotide binding|adenyl nucleotide binding|oxidoreductase activity, acting on CH-OH group of donors|oxidation-reduction process
CL10067Contig1	987	gi|298205047|emb|CBI38343.3|unnamed protein product [Vitis vinifera] >gi|298205051|emb|CBI38347.3| unnamed protein product [Vitis vinifera]	5.03e-23
CL10068Contig1	1892	gi|720030616|ref|XP_010265569.1|PREDICTED: transmembrane 9 superfamily member 4-like [Nelumbo nucifera]	0	sp|Q92544|TM9S4_HUMAN	2e-165	Transmembrane 9 superfamily member 4 OS=Homo sapiens GN=TM9SF4 PE=1 SV=2	KOG1278	0	Endosomal membrane proteins, EMP70							GO:0016021	integral component of membrane
CL10069Contig1	1374	gi|695062830|ref|XP_009419900.1|PREDICTED: villin-3-like [Musa acuminata subsp. malaccensis] >gi|695062832|ref|XP_009419901.1| PREDICTED: villin-3-like [Musa acuminata subsp. malaccensis]	1.12e-06
CL1006Contig1	1789	gi|734358611|gb|KHN14964.1|Putative glycosyltransferase AGO61 [Glycine soja]	0				KOG4698	0	Uncharacterized conserved protein							GO:0016757	transferase activity, transferring glycosyl groups
CL10070Contig1	2331	gi|225448988|ref|XP_002270908.1|PREDICTED: vacuolar amino acid transporter 1 [Vitis vinifera] >gi|731412474|ref|XP_010658377.1| PREDICTED: vacuolar amino acid transporter 1 [Vitis vinifera] >gi|731412476|ref|XP_010658378.1| PREDICTED: vacuolar amino acid transporter 1 [Vitis vinifera]	0	sp|P47082|AVT1_YEAST	3e-42	Vacuolar amino acid transporter 1 OS=Saccharomyces cerevisiae (strain ATCC 204508 / S288c) GN=AVT1 PE=1 SV=1	KOG1303	0	Amino acid transporters	ko04721;ko04723;ko04727	Synaptic vesicle cycle|Retrograde endocannabinoid signaling|GABAergic synapse	3	K15015	SLC32A, VGAT	solute carrier family 32 (vesicular inhibitory amino acid transporter)
CL10071Contig1	1217
CL10072Contig1	951	gi|720081852|ref|XP_010242411.1|PREDICTED: myb-like protein Q isoform X3 [Nelumbo nucifera]	6.56e-47				KOG0048	8e-23	Transcription factor, Myb superfamily							GO:0003677;GO:0003682	DNA binding|chromatin binding
CL10073Contig1	1347
CL10074Contig1	1007	gi|743868181|ref|XP_010905503.1|PREDICTED: thylakoid lumenal 17.9 kDa protein, chloroplastic [Elaeis guineensis]	3.05e-95	sp|Q9SW33|TL1Y_ARATH	3e-73	Thylakoid lumenal 17.9 kDa protein, chloroplastic OS=Arabidopsis thaliana GN=At4g24930 PE=1 SV=1										GO:0010103;GO:0019761;GO:0009543	stomatal complex morphogenesis|glucosinolate biosynthetic process|chloroplast thylakoid lumen
CL10075Contig1	2061	gi|720089795|ref|XP_010244884.1|PREDICTED: NEDD8 ultimate buster 1 [Nelumbo nucifera]	0	sp|Q9Y5A7|NUB1_HUMAN	3e-27	NEDD8 ultimate buster 1 OS=Homo sapiens GN=NUB1 PE=1 SV=2	KOG2561	1e-172	Adaptor protein NUB1, contains UBA domain
CL10076Contig1	1966	gi|359481121|ref|XP_002264844.2|PREDICTED: BTB/POZ domain-containing protein At3g05675 [Vitis vinifera]	0	sp|Q8RX01|Y3567_ARATH	4e-165	BTB/POZ domain-containing protein At3g05675 OS=Arabidopsis thaliana GN=At3g05675 PE=2 SV=1
CL10077Contig1	1193
CL10078Contig1	304
CL10078Contig2	2266	gi|743893356|ref|XP_010911781.1|PREDICTED: flavonoid 3',5'-hydroxylase 2-like [Elaeis guineensis]	5.01e-92	sp|Q9SBQ9|F3PH_PETHY	9e-60	Flavonoid 3'-monooxygenase OS=Petunia hybrida GN=CYP75B2 PE=2 SV=1	KOG0156	1e-84	Cytochrome P450 CYP2 subfamily
CL10079Contig1	1019	gi|720086523|ref|XP_010243868.1|PREDICTED: uncharacterized protein LOC104587829 isoform X1 [Nelumbo nucifera] >gi|720086526|ref|XP_010243869.1| PREDICTED: uncharacterized protein LOC104587829 isoform X1 [Nelumbo nucifera] >gi|720086529|ref|XP_010243870.1| PREDICTED: uncharacterized protein LOC104587829 isoform X1 [Nelumbo nucifera] >gi|720086532|ref|XP_010243871.1| PREDICTED: uncharacterized prot…	1.18e-74
CL1007Contig1	1943	gi|720081298|ref|XP_010242236.1|PREDICTED: nucleosome assembly protein 1;4 isoform X1 [Nelumbo nucifera]	2.01e-111	sp|Q5VND6|NAP1A_ORYSJ	4e-106	Nucleosome assembly protein 1;1 OS=Oryza sativa subsp. japonica GN=NAP1;1 PE=2 SV=1	KOG1507	3e-89	Nucleosome assembly protein NAP-1
CL1007Contig2	753	gi|720019408|ref|XP_010262077.1|PREDICTED: nucleosome assembly protein 1;4 isoform X3 [Nelumbo nucifera]	4.91e-15	sp|B8AW64|NAP1B_ORYSI	2e-15	Nucleosome assembly protein 1;2 OS=Oryza sativa subsp. indica GN=NAP1;2 PE=1 SV=1	KOG1507	3e-12	Nucleosome assembly protein NAP-1							GO:0006289;GO:0009294;GO:0006334;GO:0046686;GO:0005737;GO:0003682;GO:0005634;GO:0005886	nucleotide-excision repair|DNA mediated transformation|nucleosome assembly|response to cadmium ion|cytoplasm|chromatin binding|nucleus|plasma membrane
CL10080Contig1	2422	gi|720014045|ref|XP_010260374.1|PREDICTED: uncharacterized protein LOC104599506 isoform X2 [Nelumbo nucifera]	0
CL10081Contig1	842
CL10082Contig1	857	gi|720082765|ref|XP_010242691.1|PREDICTED: MLO-like protein 4 [Nelumbo nucifera]	1.31e-21	sp|O23693|MLO4_ARATH	8e-14	MLO-like protein 4 OS=Arabidopsis thaliana GN=MLO4 PE=2 SV=2										GO:0016021;GO:0006952;GO:0005516;GO:0008219;GO:0009607;GO:0005886	integral component of membrane|defense response|calmodulin binding|cell death|response to biotic stimulus|plasma membrane
CL10083Contig1	1527	gi|720050004|ref|XP_010271626.1|PREDICTED: 125 kDa kinesin-related protein-like [Nelumbo nucifera]	0	sp|O23826|K125_TOBAC	0	125 kDa kinesin-related protein OS=Nicotiana tabacum GN=TKRP125 PE=1 SV=1	KOG0243	0	Kinesin-like protein							GO:0008017;GO:0007018;GO:0005524;GO:0005871;GO:0003777;GO:0005874	microtubule binding|microtubule-based movement|ATP binding|kinesin complex|microtubule motor activity|microtubule
CL10084Contig1	2224	gi|719972088|ref|XP_010276529.1|PREDICTED: transducin beta-like protein 2 [Nelumbo nucifera]	0	sp|Q9Y4P3|TBL2_HUMAN	3e-37	Transducin beta-like protein 2 OS=Homo sapiens GN=TBL2 PE=1 SV=1	KOG2096	0	WD40 repeat protein							GO:0043248;GO:0043161;GO:0051788;GO:0006626;GO:0000166;GO:0005783	proteasome assembly|proteasome-mediated ubiquitin-dependent protein catabolic process|response to misfolded protein|protein targeting to mitochondrion|nucleotide binding|endoplasmic reticulum
CL10085Contig1	1421
CL10086Contig1	1470	gi|763770181|gb|KJB37396.1|hypothetical protein B456_006G202900 [Gossypium raimondii]	6.24e-63	sp|Q921Y4|MFSD5_MOUSE	3e-28	Molybdate-anion transporter OS=Mus musculus GN=Mfsd5 PE=2 SV=1	KOG4332	2e-63	Predicted sugar transporter
CL10086Contig2	905	gi|586722703|ref|XP_006849199.1|PREDICTED: molybdate-anion transporter [Amborella trichopoda] >gi|548852686|gb|ERN10780.1| hypothetical protein AMTR_s00027p00219390 [Amborella trichopoda]	1.91e-71	sp|Q921Y4|MFSD5_MOUSE	1e-25	Molybdate-anion transporter OS=Mus musculus GN=Mfsd5 PE=2 SV=1	KOG4332	1e-54	Predicted sugar transporter							GO:0005802;GO:0005768;GO:0005886	trans-Golgi network|endosome|plasma membrane
CL10087Contig1	1090
CL10088Contig1	886
CL10089Contig1	1121
CL1008Contig1	5865	gi|743785946|ref|XP_010922045.1|PREDICTED: proteasome-associated protein ECM29 homolog isoform X1 [Elaeis guineensis]	0	sp|Q5VYK3|ECM29_HUMAN	6e-165	Proteasome-associated protein ECM29 homolog OS=Homo sapiens GN=ECM29 PE=1 SV=2	KOG0915	0	Uncharacterized conserved protein
CL10090Contig1	1915	gi|719969318|ref|XP_010268053.1|PREDICTED: oxidation resistance protein 1 [Nelumbo nucifera]	1.08e-119	sp|A0PJX2|TLDC2_HUMAN	5e-14	TLD domain-containing protein 2 OS=Homo sapiens GN=TLDC2 PE=2 SV=1	KOG2372	4e-53	Oxidation resistance protein
CL10091Contig1	882	gi|695061273|ref|XP_009419063.1|PREDICTED: uncharacterized protein At2g23090-like [Musa acuminata subsp. malaccensis]	5.46e-10	sp|O64818|Y2309_ARATH	1e-10	Uncharacterized protein At2g23090 OS=Arabidopsis thaliana GN=At2g23090 PE=1 SV=1
CL10092Contig1	2511	gi|802698669|ref|XP_012083529.1|PREDICTED: terminal uridylyltransferase 7 [Jatropha curcas] >gi|317106636|dbj|BAJ53142.1| JHL05D22.13 [Jatropha curcas] >gi|643717093|gb|KDP28719.1| hypothetical protein JCGZ_14490 [Jatropha curcas]	0	sp|O74326|CID11_SCHPO	1e-53	Poly(A) RNA polymerase cid11 OS=Schizosaccharomyces pombe (strain 972 / ATCC 24843) GN=cid11 PE=3 SV=1	KOG2277	1e-164	S-M checkpoint control protein CID1 and related nucleotidyltransferases							GO:0016779;GO:0048573;GO:0000956;GO:0006487	nucleotidyltransferase activity|photoperiodism, flowering|nuclear-transcribed mRNA catabolic process|protein N-linked glycosylation
CL10093Contig1	669
CL10094Contig1	1139	gi|802592215|ref|XP_012071463.1|PREDICTED: uncharacterized protein LOC105633478 [Jatropha curcas] >gi|643731358|gb|KDP38646.1| hypothetical protein JCGZ_03999 [Jatropha curcas]	3.87e-40				KOG1823	2e-34	DRIM (Down-regulated in metastasis)-like proteins
CL10095Contig1	2627	gi|720028269|ref|XP_010264853.1|PREDICTED: DNA mismatch repair protein MSH1, mitochondrial isoform X1 [Nelumbo nucifera]	0	sp|Q84LK0|MSH1_ARATH	0	DNA mismatch repair protein MSH1, mitochondrial OS=Arabidopsis thaliana GN=MSH1 PE=1 SV=1	KOG0217	0	Mismatch repair ATPase MSH6 (MutS family)							GO:0000278;GO:0031047;GO:0045893;GO:0006275;GO:0006261;GO:0051567;GO:0030983;GO:0000724;GO:0009507;GO:0006342;GO:0006306;GO:0016444;GO:0051726;GO:0009555;GO:0009408;GO:0016572;GO:0004518;GO:0032042;GO:0043687;GO:0090305;GO:0006298;GO:0005524;GO:0005739	mitotic cell cycle|gene silencing by RNA|positive regulation of transcription, DNA-templated|regulation of DNA replication|DNA-dependent DNA replication|histone H3-K9 methylation|mismatched DNA binding|double-strand break repair via homologous recombination|chloroplast|chromatin silencing|DNA methylation|somatic cell DNA recombination|regulation of cell cycle|pollen development|response to heat|h…
CL10096Contig1	1227	gi|297739448|emb|CBI29630.3|unnamed protein product [Vitis vinifera]	7.93e-16													GO:0003677	DNA binding
CL10097Contig1	316
CL10097Contig2	2736	gi|641828148|gb|KDO47309.1|hypothetical protein CISIN_1g009875mg [Citrus sinensis]	0	sp|Q8H965|NPC6_ARATH	0	Non-specific phospholipase C6 OS=Arabidopsis thaliana GN=NPC6 PE=2 SV=1				ko00562;ko00564;ko00565;ko04919	Inositol phosphate metabolism|Glycerophospholipid metabolism|Ether lipid metabolism|Thyroid hormone signaling pathway	4	K01114	plcC	phospholipase C	GO:0008152;GO:0034480	metabolic process|phosphatidylcholine phospholipase C activity
CL10098Contig1	1904	gi|702242016|ref|XP_010047535.1|PREDICTED: short-chain dehydrogenase TIC 32, chloroplastic [Eucalyptus grandis] >gi|629124495|gb|KCW88920.1| hypothetical protein EUGRSUZ_A01247 [Eucalyptus grandis]	0	sp|Q6RVV4|TIC32_PEA	3e-126	Short-chain dehydrogenase TIC 32, chloroplastic OS=Pisum sativum GN=TIC32 PE=1 SV=1	KOG1208	2e-157	Dehydrogenases with different specificities (related to short-chain alcohol dehydrogenases)							GO:0055114;GO:0016491	oxidation-reduction process|oxidoreductase activity
CL10099Contig1	899	gi|720083213|ref|XP_010242826.1|PREDICTED: phosphatidylinositol 4-phosphate 5-kinase 8 [Nelumbo nucifera]	8.9e-77	sp|Q8RY89|PI5K8_ARATH	2e-67	Phosphatidylinositol 4-phosphate 5-kinase 8 OS=Arabidopsis thaliana GN=PIP5K8 PE=2 SV=1	KOG0229	4e-68	Phosphatidylinositol-4-phosphate 5-kinase	ko04810;ko04144;ko04070;ko00562;ko04666	Regulation of actin cytoskeleton|Endocytosis|Phosphatidylinositol signaling system|Inositol phosphate metabolism|Fc gamma R-mediated phagocytosis	5	K00889	PIP5K	1-phosphatidylinositol-4-phosphate 5-kinase	GO:0046854;GO:0016308;GO:0005524	phosphatidylinositol phosphorylation|1-phosphatidylinositol-4-phosphate 5-kinase activity|ATP binding
CL1009Contig1	2976	gi|719992839|ref|XP_010253698.1|PREDICTED: auxin response factor 18-like [Nelumbo nucifera]	0	sp|Q653H7|ARFR_ORYSJ	0	Auxin response factor 18 OS=Oryza sativa subsp. japonica GN=ARF18 PE=2 SV=1										GO:0048442;GO:0035198;GO:0009734;GO:0010154;GO:0006355;GO:0051301;GO:0009738;GO:0048441;GO:0003677;GO:0031540;GO:0048589;GO:0048829;GO:0046983;GO:0003700;GO:0048366;GO:0009743;GO:0007389;GO:0005634;GO:0006351	sepal development|miRNA binding|auxin-activated signaling pathway|fruit development|regulation of transcription, DNA-templated|cell division|abscisic acid-activated signaling pathway|petal development|DNA binding|regulation of anthocyanin biosynthetic process|developmental growth|root cap development|protein dimerization activity|sequence-specific DNA binding transcription factor activity|leaf de…
CL100Contig1	2485	gi|720016551|ref|XP_010261185.1|PREDICTED: apoptotic chromatin condensation inducer in the nucleus [Nelumbo nucifera]	0	sp|Q9UKV3|ACINU_HUMAN	2e-18	Apoptotic chromatin condensation inducer in the nucleus OS=Homo sapiens GN=ACIN1 PE=1 SV=2	KOG2416	7e-95	Acinus (induces apoptotic chromatin condensation)	ko03040;ko03013;ko03015	Spliceosome|RNA transport|mRNA surveillance pathway	3	K12875	ACIN1, ACINUS	apoptotic chromatin condensation inducer in the nucleus	GO:0005829;GO:0003676;GO:0009507	cytosol|nucleic acid binding|chloroplast
CL100Contig2	4213	gi|323435043|ref|YP_004222258.1|hypothetical protein BevumaM_p019 [Beta vulgaris subsp. maritima] >gi|346683136|ref|YP_004842065.1| hypothetical protein BemaM_p017 [Beta macrocarpa] >gi|317905696|emb|CBX33236.1| hypothetical protein [Beta vulgaris subsp. maritima] >gi|319439776|emb|CBX33288.1| hypothetical protein [Beta vulgaris subsp. maritima] >gi|345500054|emb|CBX24870.1| hypothetical protein …	0	sp|P24794|COX1_BETVU	0	Cytochrome c oxidase subunit 1 OS=Beta vulgaris GN=COX1 PE=3 SV=2	KOG4769	0	Cytochrome c oxidase, subunit I	ko00190;ko04260	Oxidative phosphorylation|Cardiac muscle contraction	2	K02256	COX1	cytochrome c oxidase subunit 1	GO:0005507;GO:0006810;GO:0004129;GO:0016021;GO:0005751;GO:0009060;GO:0020037;GO:0006123;GO:0005506;GO:0005886	copper ion binding|transport|cytochrome-c oxidase activity|integral component of membrane|mitochondrial respiratory chain complex IV|aerobic respiration|heme binding|mitochondrial electron transport, cytochrome c to oxygen|iron ion binding|plasma membrane
CL100Contig3	2993	gi|55975988|gb|AAV68252.1|cytochrome oxidase subunit 1-2 [Daucus carota]	0	sp|P60621|COX1_RAPSA	0	Cytochrome c oxidase subunit 1 OS=Raphanus sativus GN=COX1 PE=3 SV=1	KOG4769	0	Cytochrome c oxidase, subunit I	ko00190;ko04260	Oxidative phosphorylation|Cardiac muscle contraction	2	K02256	COX1	cytochrome c oxidase subunit 1	GO:0005507;GO:0006810;GO:0004129;GO:0016021;GO:0005751;GO:0022904;GO:0009060;GO:0020037;GO:0006119;GO:0005506;GO:0005886	copper ion binding|transport|cytochrome-c oxidase activity|integral component of membrane|mitochondrial respiratory chain complex IV|respiratory electron transport chain|aerobic respiration|heme binding|oxidative phosphorylation|iron ion binding|plasma membrane
CL10100Contig1	2123	gi|720024233|ref|XP_010263571.1|PREDICTED: UDP-glucuronate:xylan alpha-glucuronosyltransferase 2-like isoform X1 [Nelumbo nucifera]	0	sp|Q8GWW4|GUX2_ARATH	0	UDP-glucuronate:xylan alpha-glucuronosyltransferase 2 OS=Arabidopsis thaliana GN=GUX2 PE=2 SV=1	KOG1950	4e-158	Glycosyl transferase, family 8 - glycogenin							GO:0080116;GO:0010417;GO:0005982;GO:0010014;GO:0009834;GO:0008466;GO:0010089	glucuronoxylan glucuronosyltransferase activity|glucuronoxylan biosynthetic process|starch metabolic process|meristem initiation|secondary cell wall biogenesis|glycogenin glucosyltransferase activity|xylem development
CL10101Contig1	776
CL10101Contig2	584
CL10102Contig1	2698	gi|595852649|ref|XP_007210351.1|hypothetical protein PRUPE_ppa001680mg [Prunus persica] >gi|462406086|gb|EMJ11550.1| hypothetical protein PRUPE_ppa001680mg [Prunus persica]	0	sp|Q9LD37|CNG20_ARATH	0	Probable cyclic nucleotide-gated ion channel 20, chloroplastic OS=Arabidopsis thaliana GN=CNGC20 PE=2 SV=1	KOG0498	0	K+-channel ERG and related proteins, contain PAS/PAC sensor domain	ko04626	Plant-pathogen interaction	1	K05391	CNGF	cyclic nucleotide gated channel, other eukaryote
CL10103Contig1	908	gi|297737530|emb|CBI26731.3|unnamed protein product [Vitis vinifera]	7.47e-126	sp|Q9FJ57|TRN1_ARATH	2e-87	Protein TORNADO 1 OS=Arabidopsis thaliana GN=TRN1 PE=2 SV=1	KOG4308	4e-88	LRR-containing protein
CL10104Contig1	1689	gi|720039293|ref|XP_010268253.1|PREDICTED: TBC1 domain family member 22B [Nelumbo nucifera]	0	sp|O59737|GYP1_SCHPO	1e-108	GTPase-activating protein gyp1 OS=Schizosaccharomyces pombe (strain 972 / ATCC 24843) GN=gyp1 PE=3 SV=1	KOG1092	0	Ypt/Rab-specific GTPase-activating protein GYP1							GO:0005622;GO:0046686;GO:0005097;GO:0032851	intracellular|response to cadmium ion|Rab GTPase activator activity|positive regulation of Rab GTPase activity
CL10105Contig1	1034	gi|720096003|ref|XP_010246860.1|PREDICTED: histidine kinase 1-like [Nelumbo nucifera]	9.33e-168	sp|Q9SXL4|AHK1_ARATH	4e-132	Histidine kinase 1 OS=Arabidopsis thaliana GN=AHK1 PE=1 SV=2	KOG0519	6e-133	Sensory transduction histidine kinase
CL10106Contig1	1041	gi|719995854|ref|XP_010254634.1|PREDICTED: CBL-interacting serine/threonine-protein kinase 8 [Nelumbo nucifera] >gi|719995861|ref|XP_010254635.1| PREDICTED: CBL-interacting serine/threonine-protein kinase 8 [Nelumbo nucifera] >gi|719995864|ref|XP_010254636.1| PREDICTED: CBL-interacting serine/threonine-protein kinase 8 [Nelumbo nucifera]	6.99e-143	sp|Q9STV4|CIPK8_ARATH	5e-125	CBL-interacting serine/threonine-protein kinase 8 OS=Arabidopsis thaliana GN=CIPK8 PE=1 SV=1	KOG0583	1e-125	Serine/threonine protein kinase							GO:0004683;GO:0006468;GO:0005524;GO:0007165	calmodulin-dependent protein kinase activity|protein phosphorylation|ATP binding|signal transduction
CL10107Contig1	971	gi|255583258|ref|XP_002532393.1|Transcription factor HBP-1b(c1), putative [Ricinus communis] >gi|223527889|gb|EEF29978.1| Transcription factor HBP-1b(c1), putative [Ricinus communis]	4.49e-47	sp|P23923|HBP1B_WHEAT	3e-30	Transcription factor HBP-1b(c38) OS=Triticum aestivum PE=2 SV=1				ko04075	Plant hormone signal transduction	1	K14431	TGA	transcription factor TGA	GO:0006468;GO:0004674;GO:0006355;GO:0043565;GO:0009410;GO:0046983;GO:0030968;GO:0003700;GO:0043547;GO:0005096;GO:0006351	protein phosphorylation|protein serine/threonine kinase activity|regulation of transcription, DNA-templated|sequence-specific DNA binding|response to xenobiotic stimulus|protein dimerization activity|endoplasmic reticulum unfolded protein response|sequence-specific DNA binding transcription factor activity|positive regulation of GTPase activity|GTPase activator activity|transcription, DNA-templat…
CL10108Contig1	626
CL10109Contig1	1289
CL1010Contig1	1108	gi|719999528|ref|XP_010255746.1|PREDICTED: uncharacterized protein LOC104596347 [Nelumbo nucifera]	2.36e-72
CL1010Contig2	1097	gi|719999528|ref|XP_010255746.1|PREDICTED: uncharacterized protein LOC104596347 [Nelumbo nucifera]	1.84e-111													GO:0015996	chlorophyll catabolic process
CL10110Contig1	1319
CL10111Contig1	783	gi|659125987|ref|XP_008462954.1|PREDICTED: ubiquitin receptor RAD23b isoform X2 [Cucumis melo]	7.33e-09	sp|Q84L33|RD23B_ARATH	4e-08	Ubiquitin receptor RAD23b OS=Arabidopsis thaliana GN=RAD23B PE=1 SV=3	KOG0011	2e-08	Nucleotide excision repair factor NEF2, RAD23 component	ko04141;ko03420	Protein processing in endoplasmic reticulum|Nucleotide excision repair	2	K10839	RAD23, HR23	UV excision repair protein RAD23
CL10112Contig1	1023	gi|719993320|ref|XP_010253850.1|PREDICTED: uncharacterized protein LOC104595003 [Nelumbo nucifera]	2.86e-07
CL10113Contig1	976	gi|743814918|ref|XP_010930188.1|PREDICTED: protein NRT1/ PTR FAMILY 4.6-like isoform X1 [Elaeis guineensis]	1.7e-111	sp|Q93VV5|PTR16_ARATH	2e-63	Probable peptide/nitrate transporter At1g59740 OS=Arabidopsis thaliana GN=At1g59740 PE=2 SV=1	KOG1237	7e-64	H+/oligopeptide symporter							GO:0005215;GO:0016020;GO:0006810	transporter activity|membrane|transport
CL10114Contig1	1272	gi|356567338|ref|XP_003551878.1|PREDICTED: mitotic spindle checkpoint protein MAD2-like [Glycine max]	5.15e-138	sp|Q9XFH3|MAD2_MAIZE	3e-129	Mitotic spindle checkpoint protein MAD2 OS=Zea mays GN=MAD2 PE=1 SV=1	KOG3285	6e-128	Spindle assembly checkpoint protein	ko04110;ko04111;ko04113;ko04114;ko04914	Cell cycle|Cell cycle - yeast|Meiosis - yeast|Oocyte meiosis|Progesterone-mediated oocyte maturation	5	K02537	MAD2	mitotic spindle assembly checkpoint protein MAD2	GO:0051788;GO:0008283;GO:0051510;GO:0010369;GO:0005737;GO:0043161;GO:0000776;GO:0005635;GO:0042023;GO:0003677;GO:0016572;GO:0007094;GO:0043248	response to misfolded protein|cell proliferation|regulation of unidimensional cell growth|chromocenter|cytoplasm|proteasome-mediated ubiquitin-dependent protein catabolic process|kinetochore|nuclear envelope|DNA endoreduplication|DNA binding|histone phosphorylation|mitotic spindle assembly checkpoint|proteasome assembly
CL10115Contig1	938	gi|661893595|emb|CDP03404.1|unnamed protein product [Coffea canephora]	1.49e-43	sp|O70338|RNH1_MOUSE	8e-07	Ribonuclease H1 OS=Mus musculus GN=Rnaseh1 PE=2 SV=1	KOG4585	2e-33	Predicted transposase
CL10116Contig1	904
CL10117Contig1	1839	gi|720053590|ref|XP_010272780.1|PREDICTED: HIRA-interacting protein 3 [Nelumbo nucifera]	7.12e-111
CL10118Contig1	686	gi|720060286|ref|XP_010274829.1|PREDICTED: pentatricopeptide repeat-containing protein At4g21065-like [Nelumbo nucifera] >gi|720060290|ref|XP_010274830.1| PREDICTED: pentatricopeptide repeat-containing protein At4g21065-like [Nelumbo nucifera]	8.45e-108	sp|Q9LW32|PP258_ARATH	4e-78	Pentatricopeptide repeat-containing protein At3g26782, mitochondrial OS=Arabidopsis thaliana GN=PCMP-H34 PE=2 SV=1	KOG4197	8e-79	FOG: PPR repeat
CL10119Contig1	1326	gi|590705688|ref|XP_007047509.1|Formin [Theobroma cacao] >gi|508699770|gb|EOX91666.1| Formin [Theobroma cacao]	1.23e-19	sp|Q9FJX6|FH6_ARATH	2e-15	Formin-like protein 6 OS=Arabidopsis thaliana GN=FH6 PE=1 SV=1	KOG1922	5e-16	Rho GTPase effector BNI1 and related formins							GO:0005618;GO:0005730;GO:0003779;GO:0005819;GO:0005884;GO:0045010;GO:0009524;GO:0005886	cell wall|nucleolus|actin binding|spindle|actin filament|actin nucleation|phragmoplast|plasma membrane
CL1011Contig1	978	gi|763808398|gb|KJB75300.1|hypothetical protein B456_012G036000 [Gossypium raimondii]	5.06e-45	sp|Q84JL2|ODBA2_ARATH	5e-44	2-oxoisovalerate dehydrogenase subunit alpha 2, mitochondrial OS=Arabidopsis thaliana GN=At5g09300 PE=1 SV=1	KOG1182	4e-45	Branched chain alpha-keto acid dehydrogenase complex, alpha subunit	ko00280	Valine, leucine and isoleucine degradation	1	K00166	BCKDHA, bkdA1	2-oxoisovalerate dehydrogenase E1 component alpha subunit	GO:0008152;GO:0005739;GO:0003863	metabolic process|mitochondrion|3-methyl-2-oxobutanoate dehydrogenase (2-methylpropanoyl-transferring) activity
CL1011Contig2	1937	gi|720014298|ref|XP_010260451.1|PREDICTED: 2-oxoisovalerate dehydrogenase subunit alpha 2, mitochondrial-like [Nelumbo nucifera]	0	sp|Q84JL2|ODBA2_ARATH	0	2-oxoisovalerate dehydrogenase subunit alpha 2, mitochondrial OS=Arabidopsis thaliana GN=At5g09300 PE=1 SV=1	KOG1182	0	Branched chain alpha-keto acid dehydrogenase complex, alpha subunit	ko00280	Valine, leucine and isoleucine degradation	1	K00166	BCKDHA, bkdA1	2-oxoisovalerate dehydrogenase E1 component alpha subunit	GO:0008152;GO:0005739;GO:0003863	metabolic process|mitochondrion|3-methyl-2-oxobutanoate dehydrogenase (2-methylpropanoyl-transferring) activity
CL10120Contig1	2772	gi|720041472|ref|XP_010268917.1|PREDICTED: G-type lectin S-receptor-like serine/threonine-protein kinase At2g19130 isoform X2 [Nelumbo nucifera]	0	sp|O64477|Y2913_ARATH	0	G-type lectin S-receptor-like serine/threonine-protein kinase At2g19130 OS=Arabidopsis thaliana GN=At2g19130 PE=2 SV=1										GO:0030246;GO:0048544;GO:0006468;GO:0005524;GO:0004674	carbohydrate binding|recognition of pollen|protein phosphorylation|ATP binding|protein serine/threonine kinase activity
CL10121Contig1	1671	gi|13346178|gb|AAK19611.1|AF336278_1BNLGHi233 [Gossypium hirsutum]	5.52e-38	sp|Q38850|MYB5_ARATH	4e-32	Transcription repressor MYB5 OS=Arabidopsis thaliana GN=MYB5 PE=1 SV=1	KOG0048	1e-32	Transcription factor, Myb superfamily							GO:0006355;GO:0003700;GO:0003677;GO:0003682;GO:0048354;GO:0010090;GO:0009845	regulation of transcription, DNA-templated|sequence-specific DNA binding transcription factor activity|DNA binding|chromatin binding|mucilage biosynthetic process involved in seed coat development|trichome morphogenesis|seed germination
CL10122Contig1	942	gi|225429460|ref|XP_002277333.1|PREDICTED: uncharacterized protein LOC100267911 [Vitis vinifera] >gi|147818794|emb|CAN67282.1| hypothetical protein VITISV_021594 [Vitis vinifera] >gi|296081617|emb|CBI20622.3| unnamed protein product [Vitis vinifera]	6.37e-71							ko00190	Oxidative phosphorylation	1	K02140	ATPeFG, ATP5L, ATP20	F-type H+-transporting ATPase subunit g	GO:0015078;GO:0000276;GO:0015986	hydrogen ion transmembrane transporter activity|mitochondrial proton-transporting ATP synthase complex, coupling factor F(o)|ATP synthesis coupled proton transport
CL10123Contig1	2164	gi|719992654|ref|XP_010253641.1|PREDICTED: probable E3 ubiquitin-protein ligase LOG2 [Nelumbo nucifera]	7.06e-150	sp|Q9S752|LOFG2_ARATH	1e-110	Probable E3 ubiquitin-protein ligase LOG2 OS=Arabidopsis thaliana GN=LOG2 PE=1 SV=1	KOG4265	2e-111	Predicted E3 ubiquitin ligase							GO:0008270	zinc ion binding
CL10124Contig1	685
CL10125Contig1	1216
CL10125Contig2	662
CL10126Contig1	1311	gi|470143047|ref|XP_004307199.1|PREDICTED: cytosolic sulfotransferase 15-like [Fragaria vesca subsp. vesca]	9.91e-94	sp|Q8L5A7|SOT15_ARATH	1e-80	Cytosolic sulfotransferase 15 OS=Arabidopsis thaliana GN=SOT15 PE=1 SV=1	KOG1584	4e-81	Sulfotransferase							GO:0008146	sulfotransferase activity
CL10127Contig1	861	gi|643713092|gb|KDP26078.1|hypothetical protein JCGZ_21111 [Jatropha curcas]	6.92e-40				KOG0239	5e-21	Kinesin (KAR3 subfamily)							GO:0008017;GO:0007018;GO:0005524;GO:0005871;GO:0003777;GO:0005874	microtubule binding|microtubule-based movement|ATP binding|kinesin complex|microtubule motor activity|microtubule
CL10128Contig1	914	gi|629078450|gb|KCW45463.1|hypothetical protein EUGRSUZ_L00820 [Eucalyptus grandis]	2.09e-112	sp|Q9XIL5|PP154_ARATH	1e-96	Pentatricopeptide repeat-containing protein At2g15820 OS=Arabidopsis thaliana GN=At2g15820 PE=2 SV=3	KOG4197	5e-100	FOG: PPR repeat							GO:0004519;GO:0048564;GO:0045292;GO:0000373;GO:0009507	endonuclease activity|photosystem I assembly|mRNA cis splicing, via spliceosome|Group II intron splicing|chloroplast
CL10129Contig1	949
CL1012Contig1	1054	gi|720047990|ref|XP_010270984.1|PREDICTED: dnaJ homolog subfamily B member 6 isoform X1 [Nelumbo nucifera] >gi|720047993|ref|XP_010270985.1| PREDICTED: dnaJ homolog subfamily B member 6 isoform X1 [Nelumbo nucifera]	5.23e-11
CL1012Contig2	848	gi|502112859|ref|XP_004494466.1|PREDICTED: uncharacterized protein LOC101513583 [Cicer arietinum]	1.03e-44				KOG0714	3e-18	Molecular chaperone (DnaJ superfamily)							GO:0006457;GO:0048573;GO:0006950;GO:0031072	protein folding|photoperiodism, flowering|response to stress|heat shock protein binding
CL1012Contig3	731	gi|720047990|ref|XP_010270984.1|PREDICTED: dnaJ homolog subfamily B member 6 isoform X1 [Nelumbo nucifera] >gi|720047993|ref|XP_010270985.1| PREDICTED: dnaJ homolog subfamily B member 6 isoform X1 [Nelumbo nucifera]	1.54e-51				KOG0714	7e-40	Molecular chaperone (DnaJ superfamily)							GO:0006457;GO:0048573;GO:0006950;GO:0031072	protein folding|photoperiodism, flowering|response to stress|heat shock protein binding
CL10130Contig1	1886	gi|731409651|ref|XP_010657270.1|PREDICTED: probable protein phosphatase 2C 52 [Vitis vinifera] >gi|731409653|ref|XP_010657272.1| PREDICTED: probable protein phosphatase 2C 52 [Vitis vinifera] >gi|731409655|ref|XP_010657273.1| PREDICTED: probable protein phosphatase 2C 52 [Vitis vinifera] >gi|147802577|emb|CAN68594.1| hypothetical protein VITISV_011855 [Vitis vinifera]	0	sp|Q8GY60|P2C52_ARATH	0	Probable protein phosphatase 2C 52 OS=Arabidopsis thaliana GN=At4g03415 PE=2 SV=1	KOG0698	0	Serine/threonine protein phosphatase							GO:0008152;GO:0005886;GO:0004721	metabolic process|plasma membrane|phosphoprotein phosphatase activity
CL10130Contig2	1615	gi|297739254|emb|CBI28905.3|unnamed protein product [Vitis vinifera]	7.11e-122	sp|Q8GY60|P2C52_ARATH	2e-105	Probable protein phosphatase 2C 52 OS=Arabidopsis thaliana GN=At4g03415 PE=2 SV=1	KOG0698	2e-104	Serine/threonine protein phosphatase							GO:0008152;GO:0004721	metabolic process|phosphoprotein phosphatase activity
CL10131Contig1	885	gi|720006860|ref|XP_010258119.1|PREDICTED: uncharacterized protein LOC104597985 [Nelumbo nucifera]	9.99e-54	sp|Q9SHD0|ZAT4_ARATH	5e-18	Zinc finger protein ZAT4 OS=Arabidopsis thaliana GN=ZAT4 PE=2 SV=1	KOG1721	1e-18	FOG: Zn-finger							GO:0046872	metal ion binding
CL10132Contig1	1658	gi|586677050|ref|XP_006838817.1|PREDICTED: uncharacterized protein LOC18429468 [Amborella trichopoda] >gi|548841323|gb|ERN01386.1| hypothetical protein AMTR_s00002p00262570 [Amborella trichopoda]	3.24e-91	sp|Q9SSQ4|FRS6_ARATH	2e-06	Protein FAR1-RELATED SEQUENCE 6 OS=Arabidopsis thaliana GN=FRS6 PE=2 SV=1										GO:0008270;GO:0003676	zinc ion binding|nucleic acid binding
CL10133Contig1	1779	gi|719986418|ref|XP_010251692.1|PREDICTED: myb family transcription factor APL-like [Nelumbo nucifera]	6.48e-93	sp|Q8GUN5|PHL1_ARATH	6e-29	Protein PHR1-LIKE 1 OS=Arabidopsis thaliana GN=PHL1 PE=1 SV=1										GO:0003677;GO:0003682	DNA binding|chromatin binding
CL10134Contig1	2697
CL10135Contig1	983	gi|743880839|ref|XP_010908746.1|PREDICTED: equilibrative nucleotide transporter 1-like [Elaeis guineensis]	4.3e-129	sp|Q8VXY7|ENT1_ARATH	6e-100	Equilibrative nucleotide transporter 1 OS=Arabidopsis thaliana GN=ENT1 PE=1 SV=1	KOG1479	8e-101	Nucleoside transporter							GO:0010174;GO:0005886;GO:0006810;GO:0005774;GO:0016021	nucleoside transmembrane transporter activity, against a concentration gradient|plasma membrane|transport|vacuolar membrane|integral component of membrane
CL10136Contig1	1571
CL10137Contig1	568
CL10138Contig1	1304
CL10139Contig1	1353	gi|334184281|ref|NP_001189545.1|bZIP transcription factor FD-like protein [Arabidopsis thaliana] >gi|330251587|gb|AEC06681.1| bZIP transcription factor FD-like protein [Arabidopsis thaliana]	3.26e-14	sp|Q84JK2|FD_ARATH	9e-14	Protein FD OS=Arabidopsis thaliana GN=FD PE=1 SV=1				ko04075	Plant hormone signal transduction	1	K14432	ABF	ABA responsive element binding factor	GO:0045893;GO:0048573;GO:0009911;GO:0043565;GO:0009410;GO:0010200;GO:0046983;GO:0030968;GO:0003700;GO:0005634	positive regulation of transcription, DNA-templated|photoperiodism, flowering|positive regulation of flower development|sequence-specific DNA binding|response to xenobiotic stimulus|response to chitin|protein dimerization activity|endoplasmic reticulum unfolded protein response|sequence-specific DNA binding transcription factor activity|nucleus
CL1013Contig1	2868	gi|720039320|ref|XP_010268262.1|PREDICTED: uncharacterized protein LOC104605271 [Nelumbo nucifera]	1.09e-122
CL10140Contig1	1024
CL10140Contig2	741
CL10141Contig1	1872
CL10142Contig1	1244	gi|672107075|ref|XP_008792780.1|PREDICTED: plastid division protein PDV1 [Phoenix dactylifera]	1.44e-84	sp|Q9FK13|PDV1_ARATH	6e-55	Plastid division protein PDV1 OS=Arabidopsis thaliana GN=PDV1 PE=1 SV=1										GO:0009707;GO:0010020	chloroplast outer membrane|chloroplast fission
CL10143Contig1	913	gi|720036190|ref|XP_010267270.1|PREDICTED: uncharacterized protein LOC104604568 [Nelumbo nucifera]	6.49e-21
CL10144Contig1	2298	gi|731416751|ref|XP_010660016.1|PREDICTED: uncharacterized protein LOC104881439 isoform X1 [Vitis vinifera]	3.51e-68				KOG2330	1e-37	Splicing factor 3b, subunit 2	ko03040	Spliceosome	1	K12829	SF3B2, SAP145, CUS1	splicing factor 3B subunit 2	GO:0005634	nucleus
CL10145Contig1	1837	gi|590642835|ref|XP_007030630.1|Sulfate/thiosulfate import ATP-binding protein cysA [Theobroma cacao] >gi|508719235|gb|EOY11132.1| Sulfate/thiosulfate import ATP-binding protein cysA [Theobroma cacao]	1.14e-99
CL10146Contig1	915
CL10147Contig1	870	gi|567867567|ref|XP_006426406.1|hypothetical protein CICLE_v10026619mg [Citrus clementina] >gi|557528396|gb|ESR39646.1| hypothetical protein CICLE_v10026619mg [Citrus clementina]	1.06e-33													GO:0005634	nucleus
CL10148Contig1	2098	gi|731401004|ref|XP_002281218.2|PREDICTED: TLD domain-containing protein 1 [Vitis vinifera]	0	sp|Q8K0P3|TLDC1_MOUSE	6e-30	TLD domain-containing protein 1 OS=Mus musculus GN=Tldc1 PE=2 SV=1	KOG2557	1e-176	Uncharacterized conserved protein, contains TLDc domain							GO:0005509	calcium ion binding
CL10149Contig1	1714	gi|590695876|ref|XP_007045013.1|Uncharacterized protein isoform 1 [Theobroma cacao] >gi|508708948|gb|EOY00845.1| Uncharacterized protein isoform 1 [Theobroma cacao]	3.07e-50
CL1014Contig1	1649	gi|763746158|gb|KJB13597.1|hypothetical protein B456_002G083300 [Gossypium raimondii]	2.41e-39	sp|O48650|SUI1_SALBA	9e-37	Protein translation factor SUI1 homolog OS=Salix bakko PE=3 SV=1	KOG1770	4e-36	Translation initiation factor 1 (eIF-1/SUI1)	ko03013	RNA transport	1	K03113	EIF1, SUI1	translation initiation factor 1	GO:0006413;GO:0003743	translational initiation|translation initiation factor activity
CL1014Contig2	428	gi|388494094|gb|AFK35113.1|unknown [Lotus japonicus] >gi|388521437|gb|AFK48780.1| unknown [Lotus japonicus]	3.22e-31	sp|Q0D5W6|SUI1_ORYSJ	2e-31	Protein translation factor SUI1 homolog OS=Oryza sativa subsp. japonica GN=GOS2 PE=3 SV=1	KOG1770	3e-30	Translation initiation factor 1 (eIF-1/SUI1)	ko03013	RNA transport	1	K03113	EIF1, SUI1	translation initiation factor 1	GO:0006413;GO:0003743	translational initiation|translation initiation factor activity
CL10150Contig1	940	gi|657950270|ref|XP_008347066.1|PREDICTED: uncharacterized protein LOC103410073 [Malus domestica]	1.78e-28	sp|P92520|M820_ARATH	1e-21	Uncharacterized mitochondrial protein AtMg00820 OS=Arabidopsis thaliana GN=AtMg00820 PE=4 SV=1	KOG0017	2e-22	FOG: Transposon-encoded proteins with TYA, reverse transcriptase, integrase domains in various combinations							GO:0003676;GO:0016706;GO:0008270;GO:0015074;GO:0005739;GO:0055114	nucleic acid binding|oxidoreductase activity, acting on paired donors, with incorporation or reduction of molecular oxygen, 2-oxoglutarate as one donor, and incorporation of one atom each of oxygen into both donors|zinc ion binding|DNA integration|mitochondrion|oxidation-reduction process
CL10151Contig1	2420	gi|590647933|ref|XP_007032037.1|Uncharacterized protein TCM_017356 [Theobroma cacao] >gi|508711066|gb|EOY02963.1| Uncharacterized protein TCM_017356 [Theobroma cacao]	5.55e-58	sp|O82368|Y2988_ARATH	3e-06	Uncharacterized protein At2g29880 OS=Arabidopsis thaliana GN=At2g29880 PE=2 SV=1	KOG4585	2e-27	Predicted transposase
CL10152Contig1	603	gi|796405526|gb|AKA59746.1|GTP-binding protein Ran1, partial [Prunus salicina] >gi|796405529|gb|AKA59747.1| GTP-binding protein Ran1, partial [Prunus salicina] >gi|796405532|gb|AKA59748.1| GTP-binding protein Ran1, partial [Prunus salicina] >gi|796405535|gb|AKA59749.1| GTP-binding protein Ran1, partial [Prunus salicina] >gi|796405538|gb|AKA59750.1| GTP-binding protein Ran1, partial [Prunus salici…	1.35e-14	sp|P54765|RAN1A_LOTJA	3e-14	GTP-binding nuclear protein Ran1A (Fragment) OS=Lotus japonicus GN=RAN1A PE=2 SV=1	KOG0096	2e-14	GTPase Ran/TC4/GSP1 (nuclear protein transport pathway), small G protein superfamily	ko03008;ko03013	Ribosome biogenesis in eukaryotes|RNA transport	2	K07936	RAN	GTP-binding nuclear protein Ran	GO:0007264;GO:0006913;GO:0006184;GO:0003924;GO:0006886;GO:0005525	small GTPase mediated signal transduction|nucleocytoplasmic transport|GTP catabolic process|GTPase activity|intracellular protein transport|GTP binding
CL10153Contig1	952	gi|720074631|ref|XP_010279080.1|PREDICTED: tRNA dimethylallyltransferase 9 isoform X2 [Nelumbo nucifera]	4.68e-76	sp|Q9C5J6|IPT9_ARATH	2e-59	tRNA dimethylallyltransferase 9 OS=Arabidopsis thaliana GN=IPT9 PE=2 SV=1	KOG1384	3e-60	tRNA delta(2)-isopentenylpyrophosphate transferase	ko00908	Zeatin biosynthesis	1	K00791	miaA, TRIT1	tRNA dimethylallyltransferase
CL10154Contig1	864			sp|Q0DCT8|G11A_ORYSJ	8e-06	Protein kinase G11A OS=Oryza sativa subsp. japonica GN=Os06g0291600 PE=2 SV=1	KOG0610	6e-06	Putative serine/threonine protein kinase
CL10155Contig1	2068	gi|672181228|ref|XP_008810825.1|PREDICTED: protein ROOT PRIMORDIUM DEFECTIVE 1 [Phoenix dactylifera] >gi|672181230|ref|XP_008810826.1| PREDICTED: protein ROOT PRIMORDIUM DEFECTIVE 1 [Phoenix dactylifera]	0	sp|Q689D6|RPD1_ARATH	1e-30	Protein ROOT PRIMORDIUM DEFECTIVE 1 OS=Arabidopsis thaliana GN=RPD1 PE=1 SV=1
CL10156Contig1	952
CL10157Contig1	2316	gi|743852557|ref|XP_010940415.1|PREDICTED: general transcription factor IIH subunit 4 isoform X1 [Elaeis guineensis] >gi|743852561|ref|XP_010940416.1| PREDICTED: general transcription factor IIH subunit 4 isoform X1 [Elaeis guineensis]	0	sp|P60027|TF2H4_PANTR	2e-87	General transcription factor IIH subunit 4 OS=Pan troglodytes GN=GTF2H4 PE=3 SV=1	KOG3471	4e-88	RNA polymerase II transcription initiation/nucleotide excision repair factor TFIIH, subunit TFB2	ko03420;ko03022	Nucleotide excision repair|Basal transcription factors	2	K03144	TFIIH4, GTF2H4, TFB2	transcription initiation factor TFIIH subunit 4	GO:0006289;GO:0004003;GO:0006355;GO:0000394;GO:0000439;GO:0006366	nucleotide-excision repair|ATP-dependent DNA helicase activity|regulation of transcription, DNA-templated|RNA splicing, via endonucleolytic cleavage and ligation|core TFIIH complex|transcription from RNA polymerase II promoter
CL10158Contig1	2177	gi|719981764|ref|XP_010250225.1|PREDICTED: putative clathrin assembly protein At5g35200 [Nelumbo nucifera]	0	sp|Q9LHS0|CAP10_ARATH	0	Putative clathrin assembly protein At5g35200 OS=Arabidopsis thaliana GN=At5g35200 PE=1 SV=1	KOG0251	0	Clathrin assembly protein AP180 and related proteins, contain ENTH domain
CL10159Contig1	953
CL1015Contig1	1462	gi|641828674|gb|KDO47817.1|hypothetical protein CISIN_1g045719mg [Citrus sinensis]	1.3e-112
CL1015Contig2	941	gi|225457883|ref|XP_002270061.1|PREDICTED: SKP1-like protein 1B [Vitis vinifera] >gi|731430027|ref|XP_010664854.1| PREDICTED: SKP1-like protein 1B [Vitis vinifera] >gi|147788379|emb|CAN76662.1| hypothetical protein VITISV_040452 [Vitis vinifera]	2.3e-75	sp|Q9FHW7|SKP1B_ARATH	3e-70	SKP1-like protein 1B OS=Arabidopsis thaliana GN=SKP1B PE=1 SV=1	KOG1724	8e-71	SCF ubiquitin ligase, Skp1 component	ko04110;ko04111;ko04114;ko04310;ko04350;ko04120;ko04141;ko04710	Cell cycle|Cell cycle - yeast|Oocyte meiosis|Wnt signaling pathway|TGF-beta signaling pathway|Ubiquitin mediated proteolysis|Protein processing in endoplasmic reticulum|Circadian rhythm	8	K03094	SKP1, CBF3D	S-phase kinase-associated protein 1	GO:0006511	ubiquitin-dependent protein catabolic process
CL1015Contig3	1202	gi|641828674|gb|KDO47817.1|hypothetical protein CISIN_1g045719mg [Citrus sinensis]	7.42e-99	sp|Q9FHW7|SKP1B_ARATH	5e-14	SKP1-like protein 1B OS=Arabidopsis thaliana GN=SKP1B PE=1 SV=1	KOG1724	2e-14	SCF ubiquitin ligase, Skp1 component
CL10160Contig1	4613	gi|743770580|ref|XP_010915578.1|PREDICTED: uncharacterized protein LOC105040648 [Elaeis guineensis]	0	sp|P32045|PRP2_SOLLC	3e-61	Pathogenesis-related protein P2 OS=Solanum lycopersicum PE=1 SV=1	KOG2139	7e-171	WD40 repeat protein							GO:0000325;GO:0005886;GO:0055085;GO:0005774;GO:0005509;GO:0016021	plant-type vacuole|plasma membrane|transmembrane transport|vacuolar membrane|calcium ion binding|integral component of membrane
CL10161Contig1	1199
CL10162Contig1	963	gi|641864678|gb|KDO83364.1|hypothetical protein CISIN_1g017463mg [Citrus sinensis]	7.43e-17	sp|Q94C11|SUGP1_ARATH	1e-16	SURP and G-patch domain-containing protein 1-like protein OS=Arabidopsis thaliana GN=At3g52120 PE=2 SV=1	KOG0965	1e-17	Predicted RNA-binding protein, contains SWAP and G-patch domains							GO:0003723;GO:0006396	RNA binding|RNA processing
CL10163Contig1	564
CL10163Contig2	927	gi|720010699|ref|XP_010259330.1|PREDICTED: uncharacterized protein LOC104598799 [Nelumbo nucifera]	3.05e-27				KOG1609	2e-06	Protein involved in mRNA turnover and stability							GO:0008270	zinc ion binding
CL10164Contig1	1318	gi|595863439|ref|XP_007211584.1|hypothetical protein PRUPE_ppa008582mg [Prunus persica] >gi|462407449|gb|EMJ12783.1| hypothetical protein PRUPE_ppa008582mg [Prunus persica]	3.93e-58	sp|Q53FA7|QORX_HUMAN	1e-22	Quinone oxidoreductase PIG3 OS=Homo sapiens GN=TP53I3 PE=1 SV=2	KOG1198	3e-56	Zinc-binding oxidoreductase							GO:0003960;GO:0009610;GO:0008270;GO:0005829;GO:0055114;GO:0000166	NADPH:quinone reductase activity|response to symbiotic fungus|zinc ion binding|cytosol|oxidation-reduction process|nucleotide binding
CL10165Contig1	2575	gi|720010386|ref|XP_010259234.1|PREDICTED: NHL repeat-containing protein 2 isoform X2 [Nelumbo nucifera]	0	sp|Q5ZI67|NHLC2_CHICK	6e-139	NHL repeat-containing protein 2 OS=Gallus gallus GN=NHLRC2 PE=2 SV=1	KOG2177	0	Predicted E3 ubiquitin ligase							GO:0016787;GO:0008801;GO:0008152	hydrolase activity|beta-phosphoglucomutase activity|metabolic process
CL10166Contig1	3261	gi|590711009|ref|XP_007048986.1|Vacuoleless1 (VCL1) isoform 2 [Theobroma cacao] >gi|508701247|gb|EOX93143.1| Vacuoleless1 (VCL1) isoform 2 [Theobroma cacao]	0	sp|Q55C58|VPS16_DICDI	5e-148	Vacuolar protein sorting-associated protein 16 homolog OS=Dictyostelium discoideum GN=vps16 PE=3 SV=2	KOG2280	5e-167	Vacuolar assembly/sorting protein VPS16							GO:0010413;GO:0016926;GO:0006623;GO:0009705;GO:0010228;GO:0045492;GO:0007030;GO:0007033;GO:0050665;GO:0006487	glucuronoxylan metabolic process|protein desumoylation|protein targeting to vacuole|plant-type vacuole membrane|vegetative to reproductive phase transition of meristem|xylan biosynthetic process|Golgi organization|vacuole organization|hydrogen peroxide biosynthetic process|protein N-linked glycosylation
CL10167Contig1	2332
CL10168Contig1	1082	gi|719964893|ref|XP_010254771.1|PREDICTED: pentatricopeptide repeat-containing protein At3g62890-like [Nelumbo nucifera]	2.83e-102	sp|O49399|PP321_ARATH	2e-48	Pentatricopeptide repeat-containing protein At4g18840 OS=Arabidopsis thaliana GN=PCMP-E101 PE=3 SV=2	KOG4197	4e-49	FOG: PPR repeat
CL10169Contig1	839	gi|720076754|ref|XP_010240823.1|PREDICTED: transcription factor MYB29 [Nelumbo nucifera]	1.91e-33													GO:0003700;GO:0006355;GO:0003677;GO:0003682	sequence-specific DNA binding transcription factor activity|regulation of transcription, DNA-templated|DNA binding|chromatin binding
CL1016Contig1	6355	gi|743877199|ref|XP_010907830.1|PREDICTED: protein CHROMATIN REMODELING 5-like isoform X1 [Elaeis guineensis]	0	sp|O14647|CHD2_HUMAN	0	Chromodomain-helicase-DNA-binding protein 2 OS=Homo sapiens GN=CHD2 PE=1 SV=2	KOG0384	0	Chromodomain-helicase DNA-binding protein							GO:0004386;GO:0003677;GO:0005524;GO:0005634	helicase activity|DNA binding|ATP binding|nucleus
CL10170Contig1	1653	gi|743876769|ref|XP_010907663.1|PREDICTED: glycerophosphodiester phosphodiesterase GDPD1, chloroplastic-like [Elaeis guineensis]	1.44e-138	sp|Q74ZH9|GDE1_ASHGO	3e-28	Glycerophosphodiester phosphodiesterase GDE1 OS=Ashbya gossypii (strain ATCC 10895 / CBS 109.51 / FGSC 9923 / NRRL Y-1056) GN=GDE1 PE=3 SV=2	KOG2421	1e-112	Predicted starch-binding protein	ko00564	Glycerophospholipid metabolism	1	K18696	GDE1	glycerophosphodiester phosphodiesterase	GO:0006071;GO:0006629;GO:0046686;GO:0030643;GO:0008889;GO:0009536	glycerol metabolic process|lipid metabolic process|response to cadmium ion|cellular phosphate ion homeostasis|glycerophosphodiester phosphodiesterase activity|plastid
CL10171Contig1	1431	gi|720011774|ref|XP_010259666.1|PREDICTED: uncharacterized protein LOC104599005 [Nelumbo nucifera]	6.43e-78							ko00270	Cysteine and methionine metabolism	1	K17398	DNMT3A	DNA (cytosine-5)-methyltransferase 3A
CL10172Contig1	772
CL10173Contig1	846	gi|297745775|emb|CBI15831.3|unnamed protein product [Vitis vinifera]	1.72e-51
CL10174Contig1	1424	gi|720064642|ref|XP_010276019.1|PREDICTED: glutamate receptor 3.7-like isoform X1 [Nelumbo nucifera] >gi|720064645|ref|XP_010276020.1| PREDICTED: glutamate receptor 3.7-like isoform X1 [Nelumbo nucifera] >gi|720064649|ref|XP_010276021.1| PREDICTED: glutamate receptor 3.7-like isoform X1 [Nelumbo nucifera] >gi|720064652|ref|XP_010276022.1| PREDICTED: glutamate receptor 3.7-like isoform X1 [Nelumbo…	0	sp|Q9SDQ4|GLR37_ARATH	5e-166	Glutamate receptor 3.7 OS=Arabidopsis thaliana GN=GLR3.7 PE=2 SV=2	KOG1052	2e-157	Glutamate-gated kainate-type ion channel receptor subunit GluR5 and related subunits							GO:0005234;GO:0016021;GO:0030288;GO:0004970;GO:0009416;GO:0009506;GO:0005217;GO:0006811;GO:0035235;GO:0006874;GO:0004965;GO:0007186	extracellular-glutamate-gated ion channel activity|integral component of membrane|outer membrane-bounded periplasmic space|ionotropic glutamate receptor activity|response to light stimulus|plasmodesma|intracellular ligand-gated ion channel activity|ion transport|ionotropic glutamate receptor signaling pathway|cellular calcium ion homeostasis|G-protein coupled GABA receptor activity|G-protein coup…
CL10175Contig1	873	gi|449452118|ref|XP_004143807.1|PREDICTED: serine/threonine-protein phosphatase 7 long form homolog [Cucumis sativus]	2.59e-10
CL10176Contig1	759	gi|147781623|emb|CAN71586.1|hypothetical protein VITISV_009568 [Vitis vinifera]	2.84e-58	sp|P10978|POLX_TOBAC	9e-15	Retrovirus-related Pol polyprotein from transposon TNT 1-94 OS=Nicotiana tabacum PE=2 SV=1	KOG0017	6e-25	FOG: Transposon-encoded proteins with TYA, reverse transcriptase, integrase domains in various combinations							GO:0003723;GO:0008270;GO:0006278;GO:0005086;GO:0003964;GO:0032012;GO:0003677;GO:0006508;GO:0004190;GO:0015074;GO:0005634	RNA binding|zinc ion binding|RNA-dependent DNA replication|ARF guanyl-nucleotide exchange factor activity|RNA-directed DNA polymerase activity|regulation of ARF protein signal transduction|DNA binding|proteolysis|aspartic-type endopeptidase activity|DNA integration|nucleus
CL10177Contig1	2384
CL10178Contig1	2525	gi|470102424|ref|XP_004287654.1|PREDICTED: probable polygalacturonase [Fragaria vesca subsp. vesca]	0	sp|A7PZL3|PGLR_VITVI	3e-114	Probable polygalacturonase OS=Vitis vinifera GN=GSVIVT00026920001 PE=1 SV=1										GO:0005576;GO:0004650;GO:0005975	extracellular region|polygalacturonase activity|carbohydrate metabolic process
CL10179Contig1	1008
CL1017Contig1	3010	gi|359478009|ref|XP_002268062.2|PREDICTED: uncharacterized protein LOC100258866 isoform X1 [Vitis vinifera]	1.52e-35
CL10180Contig1	847	gi|720008802|ref|XP_010258734.1|PREDICTED: cyclin-U4-1-like [Nelumbo nucifera]	7.34e-113	sp|O80513|CCU41_ARATH	1e-91	Cyclin-U4-1 OS=Arabidopsis thaliana GN=CYCU4-1 PE=1 SV=1	KOG1674	3e-92	Cyclin							GO:0016301;GO:0016310;GO:0000079;GO:0019901	kinase activity|phosphorylation|regulation of cyclin-dependent protein serine/threonine kinase activity|protein kinase binding
CL10181Contig1	1969	gi|596295526|ref|XP_007227019.1|hypothetical protein PRUPE_ppa001010mg [Prunus persica] >gi|462423955|gb|EMJ28218.1| hypothetical protein PRUPE_ppa001010mg [Prunus persica]	0	sp|Q9LJM4|IKU2_ARATH	0	Receptor-like protein kinase HAIKU2 OS=Arabidopsis thaliana GN=IKU2 PE=1 SV=1										GO:0009960;GO:0006468;GO:0005524;GO:0004674	endosperm development|protein phosphorylation|ATP binding|protein serine/threonine kinase activity
CL10182Contig1	748
CL10183Contig1	2355	gi|672200038|ref|XP_008777772.1|PREDICTED: pyruvate kinase, cytosolic isozyme-like [Phoenix dactylifera]	0	sp|P22200|KPYC_SOLTU	2e-126	Pyruvate kinase, cytosolic isozyme OS=Solanum tuberosum PE=2 SV=1	KOG2323	0	Pyruvate kinase	ko00010;ko00620;ko00230;ko01200;ko01230;ko04922	Glycolysis / Gluconeogenesis|Pyruvate metabolism|Purine metabolism|Carbon metabolism|Biosynthesis of amino acids|Glucagon signaling pathway	6	K00873	PK, pyk	pyruvate kinase	GO:0006096;GO:0004743;GO:0046686;GO:0005886;GO:0016310;GO:0030955;GO:0000287	glycolytic process|pyruvate kinase activity|response to cadmium ion|plasma membrane|phosphorylation|potassium ion binding|magnesium ion binding
CL10184Contig1	1114	gi|720017476|ref|XP_010261480.1|PREDICTED: uncharacterized protein LOC104600302 [Nelumbo nucifera]	2.74e-17
CL10185Contig1	2373	gi|743814282|ref|XP_010929987.1|PREDICTED: uncharacterized membrane protein At3g27390-like [Elaeis guineensis]	0	sp|Q8GUM4|Y3739_ARATH	0	Uncharacterized membrane protein At3g27390 OS=Arabidopsis thaliana GN=At3g27390 PE=1 SV=2
CL10186Contig1	2273	gi|720032797|ref|XP_010266226.1|PREDICTED: nucleolar complex protein 4 homolog isoform X1 [Nelumbo nucifera]	0	sp|Q8BHY2|NOC4L_MOUSE	5e-64	Nucleolar complex protein 4 homolog OS=Mus musculus GN=Noc4l PE=2 SV=1	KOG2154	3e-68	Predicted nucleolar protein involved in ribosome biogenesis
CL10187Contig1	2580	gi|719978245|ref|XP_010249101.1|PREDICTED: uncharacterized protein LOC104591780 isoform X3 [Nelumbo nucifera]	9.09e-158				KOG1862	5e-23	GYF domain containing proteins
CL10188Contig1	1518	gi|720017198|ref|XP_010261391.1|PREDICTED: protein SGT1 homolog [Nelumbo nucifera]	1.48e-167	sp|Q0JL44|SGT1_ORYSJ	2e-136	Protein SGT1 homolog OS=Oryza sativa subsp. japonica GN=SGT1 PE=1 SV=1	KOG1309	1e-83	Suppressor of G2 allele of skp1	ko04626;ko04621	Plant-pathogen interaction|NOD-like receptor signaling pathway	2	K12795	SUGT1, SGT1	suppressor of G2 allele of SKP1
CL10189Contig1	2237	gi|719995575|ref|XP_010254547.1|PREDICTED: uncharacterized protein LOC104595498 [Nelumbo nucifera]	4.84e-74
CL1018Contig1	1357	gi|672198140|ref|XP_008777248.1|PREDICTED: uncharacterized protein LOC103697211 [Phoenix dactylifera]	5.43e-148				KOG1267	4e-113	Mitochondrial transcription termination factor, mTERF
CL1018Contig2	845	gi|672198140|ref|XP_008777248.1|PREDICTED: uncharacterized protein LOC103697211 [Phoenix dactylifera]	6.72e-93				KOG1267	1e-62	Mitochondrial transcription termination factor, mTERF
CL1018Contig3	923	gi|720031591|ref|XP_010265858.1|PREDICTED: uncharacterized protein LOC104603506 [Nelumbo nucifera]	5.89e-45				KOG1267	4e-20	Mitochondrial transcription termination factor, mTERF
CL10190Contig1	807	gi|719972771|ref|XP_010278484.1|PREDICTED: DUF21 domain-containing protein At4g14240-like isoform X1 [Nelumbo nucifera]	2.12e-70	sp|Q9ZVS8|Y1327_ARATH	3e-67	Putative DUF21 domain-containing protein At1g03270 OS=Arabidopsis thaliana GN=CBSDUF4 PE=4 SV=2	KOG2118	1e-65	Predicted membrane protein, contains two CBS domains							GO:0016020;GO:0030554;GO:0005739	membrane|adenyl nucleotide binding|mitochondrion
CL10191Contig1	2447	gi|225437850|ref|XP_002263867.1|PREDICTED: uncharacterized protein LOC100247992 [Vitis vinifera]	0	sp|A0JM23|NPHP3_XENTR	8e-13	Nephrocystin-3 OS=Xenopus tropicalis GN=nphp3 PE=2 SV=2	KOG1840	0	Kinesin light chain							GO:0009220;GO:0006457;GO:0009644;GO:0034976;GO:0042542;GO:0009408	pyrimidine ribonucleotide biosynthetic process|protein folding|response to high light intensity|response to endoplasmic reticulum stress|response to hydrogen peroxide|response to heat
CL10192Contig1	1103	gi|743846295|ref|XP_010938798.1|PREDICTED: BI1-like protein [Elaeis guineensis]	9.42e-86	sp|Q94A20|BI1L_ARATH	4e-72	BI1-like protein OS=Arabidopsis thaliana GN=At4g15470 PE=2 SV=1	KOG2322	1e-57	N-methyl-D-aspartate receptor glutamate-binding subunit							GO:0048193;GO:0006623;GO:0016197	Golgi vesicle transport|protein targeting to vacuole|endosomal transport
CL10193Contig1	2372	gi|731409514|ref|XP_010657225.1|PREDICTED: chitin elicitor receptor kinase 1-like [Vitis vinifera]	0	sp|A8R7E6|CERK1_ARATH	0	Chitin elicitor receptor kinase 1 OS=Arabidopsis thaliana GN=CERK1 PE=1 SV=1	KOG1187	5e-70	Serine/threonine protein kinase	ko04626	Plant-pathogen interaction	1	K13429	CERK1	chitin elicitor receptor kinase 1	GO:0004715;GO:0006468;GO:0005524;GO:0016998;GO:0004674	non-membrane spanning protein tyrosine kinase activity|protein phosphorylation|ATP binding|cell wall macromolecule catabolic process|protein serine/threonine kinase activity
CL10194Contig1	910	gi|719988265|ref|XP_010252280.1|PREDICTED: protein STICHEL-like [Nelumbo nucifera] >gi|719988268|ref|XP_010252281.1| PREDICTED: protein STICHEL-like [Nelumbo nucifera] >gi|719988271|ref|XP_010252282.1| PREDICTED: protein STICHEL-like [Nelumbo nucifera]	1.21e-61													GO:0017111;GO:0003887;GO:0006260;GO:0003677;GO:0005524;GO:0010091;GO:0009360;GO:0005886	nucleoside-triphosphatase activity|DNA-directed DNA polymerase activity|DNA replication|DNA binding|ATP binding|trichome branching|DNA polymerase III complex|plasma membrane
CL10195Contig1	3329	gi|356496888|ref|XP_003517297.1|PREDICTED: CLK4-associating serine/arginine rich protein-like [Glycine max]	1.49e-59	sp|Q8N2M8|CLASR_HUMAN	2e-12	CLK4-associating serine/arginine rich protein OS=Homo sapiens GN=CLASRP PE=1 SV=4	KOG2548	7e-37	SWAP mRNA splicing regulator
CL10196Contig1	970
CL10197Contig1	1061
CL10198Contig1	1885	gi|460388037|ref|XP_004239678.1|PREDICTED: serine/threonine-protein phosphatase 7 long form homolog [Solanum lycopersicum] >gi|723701064|ref|XP_010321323.1| PREDICTED: serine/threonine-protein phosphatase 7 long form homolog [Solanum lycopersicum] >gi|723701068|ref|XP_010321324.1| PREDICTED: serine/threonine-protein phosphatase 7 long form homolog [Solanum lycopersicum]	8.26e-23	sp|Q9LNG5|PPP7L_ARATH	9e-21	Serine/threonine-protein phosphatase 7 long form homolog OS=Arabidopsis thaliana GN=At1g48120 PE=2 SV=1
CL10199Contig1	992	gi|743755821|ref|XP_010913603.1|PREDICTED: long chain acyl-CoA synthetase 4-like isoform X1 [Elaeis guineensis]	2.93e-31	sp|Q9T0A0|LACS4_ARATH	5e-15	Long chain acyl-CoA synthetase 4 OS=Arabidopsis thaliana GN=LACS4 PE=2 SV=1	KOG1256	1e-15	Long-chain acyl-CoA synthetases (AMP-forming)	ko04146;ko00061;ko00071;ko01212;ko03320;ko04920	Peroxisome|Fatty acid biosynthesis|Fatty acid degradation|Fatty acid metabolism|PPAR signaling pathway|Adipocytokine signaling pathway	6	K01897	ACSL, fadD	long-chain acyl-CoA synthetase	GO:0008152;GO:0005886;GO:0003824	metabolic process|plasma membrane|catalytic activity
CL1019Contig1	3141	gi|703129177|ref|XP_010104299.1|putative ADP-ribosylation factor GTPase-activating protein AGD9 [Morus notabilis] >gi|587911879|gb|EXB99719.1| putative ADP-ribosylation factor GTPase-activating protein AGD9 [Morus notabilis]	2.6e-77	sp|Q8H100|AGD8_ARATH	1e-54	Probable ADP-ribosylation factor GTPase-activating protein AGD8 OS=Arabidopsis thaliana GN=AGD8 PE=1 SV=1	KOG0706	2e-53	Predicted GTPase-activating protein	ko04144	Endocytosis	1	K12493	ARFGAP2_3	ADP-ribosylation factor GTPase-activating protein 2/3	GO:0032312;GO:0008060;GO:0008270	regulation of ARF GTPase activity|ARF GTPase activator activity|zinc ion binding
CL101Contig1	1944	gi|743756723|ref|XP_010918347.1|PREDICTED: ATP-dependent zinc metalloprotease FtsH [Elaeis guineensis]	1.25e-24				KOG0731	1e-22	AAA+-type ATPase containing the peptidase M41 domain
CL101Contig2	2353
CL101Contig3	1253	gi|695014687|ref|XP_009394180.1|PREDICTED: ATP-dependent zinc metalloprotease FtsH isoform X2 [Musa acuminata subsp. malaccensis]	1.74e-16	sp|Q6MDI5|FTSH_PARUW	4e-06	ATP-dependent zinc metalloprotease FtsH OS=Protochlamydia amoebophila (strain UWE25) GN=ftsH PE=3 SV=1	KOG0731	1e-14	AAA+-type ATPase containing the peptidase M41 domain							GO:0009941;GO:0010020;GO:0007020;GO:0004222;GO:0006508;GO:0016887;GO:0006200;GO:0005524	chloroplast envelope|chloroplast fission|microtubule nucleation|metalloendopeptidase activity|proteolysis|ATPase activity|ATP catabolic process|ATP binding
CL101Contig4	2770	gi|720037262|ref|XP_010267613.1|PREDICTED: ATP-dependent zinc metalloprotease FtsH [Nelumbo nucifera]	6.05e-180	sp|B3DV46|FTSH1_METI4	6e-24	ATP-dependent zinc metalloprotease FtsH 1 OS=Methylacidiphilum infernorum (isolate V4) GN=ftsH1 PE=3 SV=1	KOG0731	3e-164	AAA+-type ATPase containing the peptidase M41 domain							GO:0009941;GO:0010020;GO:0007020;GO:0004222;GO:0006508;GO:0016887;GO:0006200;GO:0005524	chloroplast envelope|chloroplast fission|microtubule nucleation|metalloendopeptidase activity|proteolysis|ATPase activity|ATP catabolic process|ATP binding
CL10200Contig1	347
CL10200Contig2	552
CL10201Contig1	3659	gi|225426014|ref|XP_002271107.1|PREDICTED: uncharacterized protein LOC100243335 [Vitis vinifera]	2.67e-177	sp|Q9FHK4|Y5519_ARATH	2e-08	Uncharacterized protein At5g05190 OS=Arabidopsis thaliana GN=Y-1 PE=1 SV=1	KOG0082	6e-09	G-protein alpha subunit (small G protein superfamily)
CL10202Contig1	1812	gi|719980043|ref|XP_010249671.1|PREDICTED: transcription initiation factor TFIID subunit 15 [Nelumbo nucifera]	1.3e-19
CL10203Contig1	820
CL10204Contig1	996
CL10205Contig1	1635	gi|720001256|ref|XP_010256308.1|PREDICTED: protein-tyrosine-phosphatase PTP1 [Nelumbo nucifera]	9.84e-146	sp|O82656|PTP1_ARATH	4e-133	Protein-tyrosine-phosphatase PTP1 OS=Arabidopsis thaliana GN=PTP1 PE=1 SV=1	KOG0789	9e-134	Protein tyrosine phosphatase
CL10206Contig1	1052	gi|663441789|gb|AIF28305.1|PIN-like protein, partial [Platanus occidentalis]	1.45e-150	sp|Q67UL3|PIN1C_ORYSJ	1e-125	Probable auxin efflux carrier component 1c OS=Oryza sativa subsp. japonica GN=PIN1C PE=2 SV=1										GO:0055085;GO:0016021	transmembrane transport|integral component of membrane
CL10208Contig1	1450
CL10209Contig1	1846	gi|720024636|ref|XP_010263694.1|PREDICTED: guanine nucleotide-binding protein subunit beta-2 isoform X1 [Nelumbo nucifera]	0	sp|P93398|GBB2_TOBAC	0	Guanine nucleotide-binding protein subunit beta-2 OS=Nicotiana tabacum PE=2 SV=1	KOG0286	0	G-protein beta subunit	ko04014;ko04151;ko04713;ko04062;ko04723;ko04724;ko04725;ko04726;ko04727;ko04728;ko04742;ko04744	Ras signaling pathway|PI3K-Akt signaling pathway|Circadian entrainment|Chemokine signaling pathway|Retrograde endocannabinoid signaling|Glutamatergic synapse|Cholinergic synapse|Serotonergic synapse|GABAergic synapse|Dopaminergic synapse|Taste transduction|Phototransduction	12	K04536	GNB1	guanine nucleotide-binding protein G(I)/G(S)/G(T) subunit beta-1	GO:0042744;GO:0010363;GO:0010200;GO:0005783;GO:0031348;GO:0043069;GO:0009723;GO:0005834;GO:0009867;GO:0048527;GO:0009845;GO:0030968;GO:0006612;GO:0009738;GO:0010310;GO:0000166;GO:0009817;GO:0009862;GO:0080008;GO:0009991;GO:0016573;GO:0048193;GO:0007186;GO:0003924;GO:0035304;GO:0009409;GO:0010154;GO:0009788;GO:0004402;GO:0006184;GO:0000165;GO:0006355;GO:0009887;GO:0009617	hydrogen peroxide catabolic process|regulation of plant-type hypersensitive response|response to chitin|endoplasmic reticulum|negative regulation of defense response|negative regulation of programmed cell death|response to ethylene|heterotrimeric G-protein complex|jasmonic acid mediated signaling pathway|lateral root development|seed germination|endoplasmic reticulum unfolded protein response|pro…
CL1020Contig1	3848	gi|720041067|ref|XP_010268798.1|PREDICTED: receptor-like protein kinase THESEUS 1 [Nelumbo nucifera] >gi|720041070|ref|XP_010268799.1| PREDICTED: receptor-like protein kinase THESEUS 1 [Nelumbo nucifera]	0	sp|Q9LK35|THE1_ARATH	0	Receptor-like protein kinase THESEUS 1 OS=Arabidopsis thaliana GN=THE1 PE=1 SV=1	KOG1187	0	Serine/threonine protein kinase							GO:0046777;GO:0051510;GO:0004674;GO:0005524;GO:0009791;GO:0009742;GO:0009826;GO:0005886	protein autophosphorylation|regulation of unidimensional cell growth|protein serine/threonine kinase activity|ATP binding|post-embryonic development|brassinosteroid mediated signaling pathway|unidimensional cell growth|plasma membrane
CL10210Contig1	1249	gi|769806882|ref|XP_011624988.1|PREDICTED: probable N-acetyl-gamma-glutamyl-phosphate reductase, chloroplastic isoform X2 [Amborella trichopoda]	3.11e-28	sp|Q93Z70|ARGC_ARATH	3e-24	Probable N-acetyl-gamma-glutamyl-phosphate reductase, chloroplastic OS=Arabidopsis thaliana GN=At2g19940 PE=1 SV=2	KOG4354	7e-25	N-acetyl-gamma-glutamyl-phosphate reductase	ko01210;ko01230	2-Oxocarboxylic acid metabolism|Biosynthesis of amino acids	2	K00145	argC	N-acetyl-gamma-glutamyl-phosphate reductase	GO:0051287;GO:0005507;GO:0055114;GO:0006526;GO:0005730;GO:0048481;GO:0003942;GO:0046983;GO:0009570;GO:0016020	NAD binding|copper ion binding|oxidation-reduction process|arginine biosynthetic process|nucleolus|ovule development|N-acetyl-gamma-glutamyl-phosphate reductase activity|protein dimerization activity|chloroplast stroma|membrane
CL10211Contig1	1028	gi|720039687|ref|XP_010268382.1|PREDICTED: RING-H2 finger protein ATL13-like [Nelumbo nucifera]	9.5e-97	sp|Q940Q4|ATL13_ARATH	1e-29	RING-H2 finger protein ATL13 OS=Arabidopsis thaliana GN=ATL13 PE=2 SV=2	KOG0800	3e-30	FOG: Predicted E3 ubiquitin ligase							GO:0008270	zinc ion binding
CL10212Contig1	1892	gi|719980182|ref|XP_010249715.1|PREDICTED: uncharacterized protein LOC104592187 [Nelumbo nucifera]	2.6e-98													GO:0016021	integral component of membrane
CL10213Contig1	896
CL10214Contig1	1598	gi|802588241|ref|XP_012070777.1|PREDICTED: uncharacterized protein LOC105632920 [Jatropha curcas] >gi|802588243|ref|XP_012070778.1| PREDICTED: uncharacterized protein LOC105632920 [Jatropha curcas] >gi|643731898|gb|KDP39090.1| hypothetical protein JCGZ_00847 [Jatropha curcas]	2.8e-33
CL10215Contig1	1263
CL10216Contig1	929
CL10217Contig1	609
CL10218Contig1	715
CL10219Contig1	789
CL1021Contig1	3730	gi|720053772|ref|XP_010272835.1|PREDICTED: DIS3-like exonuclease 2 [Nelumbo nucifera]	0	sp|P0DM58|DI3L2_ARATH	0	DIS3-like exonuclease 2 OS=Arabidopsis thaliana GN=SOV PE=1 SV=1	KOG2102	0	Exosomal 3'-5' exoribonuclease complex, subunit Rrp44/Dis3							GO:0004540;GO:0003723	ribonuclease activity|RNA binding
CL1021Contig2	1064
CL1021Contig3	3597	gi|720053772|ref|XP_010272835.1|PREDICTED: DIS3-like exonuclease 2 [Nelumbo nucifera]	0	sp|P0DM58|DI3L2_ARATH	0	DIS3-like exonuclease 2 OS=Arabidopsis thaliana GN=SOV PE=1 SV=1	KOG2102	0	Exosomal 3'-5' exoribonuclease complex, subunit Rrp44/Dis3							GO:0004540;GO:0003723	ribonuclease activity|RNA binding
CL10220Contig1	781	gi|700257627|gb|AIU50420.1|pectin lyase-like superfamily protein, partial [Chimonanthus praecox]	1.62e-123	sp|A7PZL3|PGLR_VITVI	8e-65	Probable polygalacturonase OS=Vitis vinifera GN=GSVIVT00026920001 PE=1 SV=1
CL10221Contig1	1210	gi|225431948|ref|XP_002277818.1|PREDICTED: peptidyl-prolyl cis-trans isomerase CYP21-4 [Vitis vinifera] >gi|296083251|emb|CBI22887.3| unnamed protein product [Vitis vinifera]	2.06e-101	sp|Q94A16|CP21C_ARATH	5e-58	Peptidyl-prolyl cis-trans isomerase CYP21-3, mitochondrial OS=Arabidopsis thaliana GN=CYP21-3 PE=2 SV=2	KOG0882	7e-82	Cyclophilin-related peptidyl-prolyl cis-trans isomerase							GO:0006457;GO:0005794;GO:0005886;GO:0000413;GO:0003755	protein folding|Golgi apparatus|plasma membrane|protein peptidyl-prolyl isomerization|peptidyl-prolyl cis-trans isomerase activity
CL10221Contig2	1263	gi|720010520|ref|XP_010259274.1|PREDICTED: peptidyl-prolyl cis-trans isomerase CYP21-4-like isoform X1 [Nelumbo nucifera]	3.41e-128	sp|Q94A16|CP21C_ARATH	1e-68	Peptidyl-prolyl cis-trans isomerase CYP21-3, mitochondrial OS=Arabidopsis thaliana GN=CYP21-3 PE=2 SV=2	KOG0882	7e-100	Cyclophilin-related peptidyl-prolyl cis-trans isomerase							GO:0006457;GO:0005794;GO:0005886;GO:0000413;GO:0003755	protein folding|Golgi apparatus|plasma membrane|protein peptidyl-prolyl isomerization|peptidyl-prolyl cis-trans isomerase activity
CL10222Contig1	1085	gi|802675279|ref|XP_012081843.1|PREDICTED: uncharacterized protein LOC105641843 [Jatropha curcas]	2.72e-93				KOG0017	2e-22	FOG: Transposon-encoded proteins with TYA, reverse transcriptase, integrase domains in various combinations
CL10223Contig1	2005	gi|225434974|ref|XP_002283965.1|PREDICTED: putative E3 ubiquitin-protein ligase XBAT31 [Vitis vinifera]	0	sp|Q94B55|XB31_ARATH	0	Putative E3 ubiquitin-protein ligase XBAT31 OS=Arabidopsis thaliana GN=XBAT31 PE=2 SV=1	KOG0504	9e-24	FOG: Ankyrin repeat							GO:0042742;GO:0051865;GO:0004842;GO:0008270	defense response to bacterium|protein autoubiquitination|ubiquitin-protein transferase activity|zinc ion binding
CL10224Contig1	1052
CL10225Contig1	703
CL10226Contig1	732	gi|720092247|ref|XP_010245675.1|PREDICTED: receptor-like protein kinase 2 [Nelumbo nucifera]	9.2e-67	sp|Q9LHP4|RCH2_ARATH	2e-60	Receptor-like protein kinase 2 OS=Arabidopsis thaliana GN=RCH2 PE=1 SV=1	KOG0619	9e-20	FOG: Leucine rich repeat							GO:0006468;GO:0005524;GO:0004674	protein phosphorylation|ATP binding|protein serine/threonine kinase activity
CL10227Contig1	1102	gi|720038732|ref|XP_010268075.1|PREDICTED: GATA transcription factor 16-like [Nelumbo nucifera]	6.01e-27	sp|Q8LG10|GAT15_ARATH	4e-21	GATA transcription factor 15 OS=Arabidopsis thaliana GN=GATA15 PE=2 SV=2	KOG1601	1e-21	GATA-4/5/6 transcription factors							GO:0009407;GO:0006355;GO:0003700;GO:0043565;GO:0005634;GO:0008270	toxin catabolic process|regulation of transcription, DNA-templated|sequence-specific DNA binding transcription factor activity|sequence-specific DNA binding|nucleus|zinc ion binding
CL10228Contig1	963
CL10229Contig1	471
CL1022Contig1	3763	gi|720003659|ref|XP_010257066.1|PREDICTED: ubiquitin-activating enzyme E1 1 [Nelumbo nucifera]	0	sp|P20973|UBE11_WHEAT	0	Ubiquitin-activating enzyme E1 1 OS=Triticum aestivum GN=UBA1 PE=1 SV=1	KOG2012	0	Ubiquitin activating enzyme UBA1	ko04120	Ubiquitin mediated proteolysis	1	K03178	UBE1, UBA1	ubiquitin-activating enzyme E1
CL10230Contig1	969
CL10231Contig1	922	gi|720022228|ref|XP_010262979.1|PREDICTED: exocyst complex component EXO70A1-like [Nelumbo nucifera]	5.49e-133	sp|Q9LZD3|E70A1_ARATH	2e-127	Exocyst complex component EXO70A1 OS=Arabidopsis thaliana GN=EXO70A1 PE=1 SV=1	KOG2344	7e-127	Exocyst component protein and related proteins	ko04910	Insulin signaling pathway	1	K07195	EXOC7, EXO70	exocyst complex component 7	GO:0006833;GO:0006623;GO:0009651;GO:0006904;GO:0048354;GO:0090404;GO:0048767;GO:0006972;GO:0005829;GO:0007030;GO:0006096;GO:0000145;GO:0048193;GO:0070062;GO:0046686;GO:1901703;GO:0009506;GO:0009266;GO:0000919;GO:0009504;GO:0005886;GO:0010102;GO:0042814;GO:0005634	water transport|protein targeting to vacuole|response to salt stress|vesicle docking involved in exocytosis|mucilage biosynthetic process involved in seed coat development|pollen tube tip|root hair elongation|hyperosmotic response|cytosol|Golgi organization|glycolytic process|exocyst|Golgi vesicle transport|extracellular vesicular exosome|response to cadmium ion|protein localization involved in a…
CL10232Contig1	3419	gi|720033880|ref|XP_010266563.1|PREDICTED: golgin subfamily A member 6-like protein 22 isoform X1 [Nelumbo nucifera] >gi|720033883|ref|XP_010266565.1| PREDICTED: golgin subfamily A member 6-like protein 22 isoform X1 [Nelumbo nucifera] >gi|720033886|ref|XP_010266566.1| PREDICTED: golgin subfamily A member 6-like protein 22 isoform X1 [Nelumbo nucifera] >gi|720033890|ref|XP_010266567.1| PREDICTED:…	0
CL10233Contig1	4765	gi|720010739|ref|XP_010259343.1|PREDICTED: calmodulin-binding transcription activator 5 isoform X4 [Nelumbo nucifera]	0	sp|O23463|CMTA5_ARATH	0	Calmodulin-binding transcription activator 5 OS=Arabidopsis thaliana GN=CMTA5 PE=2 SV=2	KOG0520	5e-175	Uncharacterized conserved protein, contains IPT/TIG domain
CL10234Contig1	1004
CL10235Contig1	830	gi|720032562|ref|XP_010266151.1|PREDICTED: pentatricopeptide repeat-containing protein At5g50990 [Nelumbo nucifera]	6.16e-118	sp|Q9FI49|PP428_ARATH	2e-86	Pentatricopeptide repeat-containing protein At5g50990 OS=Arabidopsis thaliana GN=PCMP-H59 PE=2 SV=2	KOG4197	3e-87	FOG: PPR repeat
CL10236Contig1	2058	gi|225464551|ref|XP_002272741.1|PREDICTED: proline--tRNA ligase [Vitis vinifera]	0	sp|B3QYP1|SYP_CHLT3	0	Proline--tRNA ligase OS=Chloroherpeton thalassium (strain ATCC 35110 / GB-78) GN=proS PE=3 SV=1	KOG4163	0	Prolyl-tRNA synthetase	ko00970	Aminoacyl-tRNA biosynthesis	1	K01881	PARS, proS	prolyl-tRNA synthetase	GO:0004827;GO:0005524;GO:0005737;GO:0006433	proline-tRNA ligase activity|ATP binding|cytoplasm|prolyl-tRNA aminoacylation
CL10237Contig1	1721	gi|743832128|ref|XP_010934891.1|PREDICTED: protein TRIGALACTOSYLDIACYLGLYCEROL 4, chloroplastic [Elaeis guineensis]	0	sp|Q9M903|TGD4_ARATH	1e-79	Protein TRIGALACTOSYLDIACYLGLYCEROL 4, chloroplastic OS=Arabidopsis thaliana GN=TGD4 PE=1 SV=1										GO:0005774;GO:0005739;GO:0009941	vacuolar membrane|mitochondrion|chloroplast envelope
CL10238Contig1	985	gi|296084577|emb|CBI25598.3|unnamed protein product [Vitis vinifera]	3.62e-146	sp|Q05609|CTR1_ARATH	2e-43	Serine/threonine-protein kinase CTR1 OS=Arabidopsis thaliana GN=CTR1 PE=1 SV=1	KOG0192	3e-134	Tyrosine kinase specific for activated (GTP-bound) p21cdc42Hs							GO:0004715;GO:0006468;GO:0005524;GO:0004674	non-membrane spanning protein tyrosine kinase activity|protein phosphorylation|ATP binding|protein serine/threonine kinase activity
CL10239Contig1	1314	gi|290891742|gb|ADD69959.1|HSP70-like protein [Nicotiana benthamiana]	2.79e-55	sp|P09189|HSP7C_PETHY	5e-51	Heat shock cognate 70 kDa protein OS=Petunia hybrida GN=HSP70 PE=2 SV=1	KOG0101	3e-49	Molecular chaperones HSP70/HSC70, HSP70 superfamily	ko04144;ko04010;ko04141;ko03040;ko04915;ko04612	Endocytosis|MAPK signaling pathway|Protein processing in endoplasmic reticulum|Spliceosome|Estrogen signaling pathway|Antigen processing and presentation	6	K03283	HSPA1_8	heat shock 70kDa protein 1/8	GO:0032440;GO:0005524;GO:0006950;GO:0055114	2-alkenal reductase [NAD(P)] activity|ATP binding|response to stress|oxidation-reduction process
CL1023Contig1	1641	gi|720016381|ref|XP_010261139.1|PREDICTED: rae1-like protein At1g80670 [Nelumbo nucifera] >gi|720016385|ref|XP_010261140.1| PREDICTED: rae1-like protein At1g80670 [Nelumbo nucifera] >gi|720016388|ref|XP_010261141.1| PREDICTED: rae1-like protein At1g80670 [Nelumbo nucifera] >gi|720016392|ref|XP_010261142.1| PREDICTED: rae1-like protein At1g80670 [Nelumbo nucifera] >gi|720016395|ref|XP_010261143.1|…	4.99e-178	sp|Q38942|RAE1L_ARATH	2e-166	Rae1-like protein At1g80670 OS=Arabidopsis thaliana GN=At1g80670 PE=2 SV=2	KOG0647	6e-167	mRNA export protein (contains WD40 repeats)	ko03013	RNA transport	1	K14298	RAE1, GLE2	mRNA export factor	GO:0080008;GO:0009536	Cul4-RING E3 ubiquitin ligase complex|plastid
CL10240Contig1	2310	gi|720037256|ref|XP_010267611.1|PREDICTED: ATP-dependent Clp protease ATP-binding subunit clpX-like, mitochondrial isoform X1 [Nelumbo nucifera]	0	sp|Q89KG2|CLPX_BRADU	3e-127	ATP-dependent Clp protease ATP-binding subunit ClpX OS=Bradyrhizobium diazoefficiens (strain JCM 10833 / IAM 13628 / NBRC 14792 / USDA 110) GN=clpX PE=3 SV=1	KOG0745	0	Putative ATP-dependent Clp-type protease (AAA+ ATPase superfamily)	ko04112	Cell cycle - Caulobacter	1	K03544	clpX, CLPX	ATP-dependent Clp protease ATP-binding subunit ClpX	GO:0008233;GO:0006457;GO:0006200;GO:0015996;GO:0006508;GO:0005524;GO:0016887;GO:0005759;GO:0051082	peptidase activity|protein folding|ATP catabolic process|chlorophyll catabolic process|proteolysis|ATP binding|ATPase activity|mitochondrial matrix|unfolded protein binding
CL10241Contig1	1953	gi|743884288|ref|XP_010909645.1|PREDICTED: uncharacterized protein LOC105035694 [Elaeis guineensis]	0	sp|O06423|MGTA_MYCTU	3e-44	GDP-mannose-dependent alpha-mannosyltransferase OS=Mycobacterium tuberculosis GN=mgtA PE=1 SV=1	KOG1111	0	N-acetylglucosaminyltransferase complex, subunit PIG-A/SPT14, required for phosphatidylinositol biosynthesis/Sulfolipid synthase	ko00561	Glycerolipid metabolism	1	K06119	SQD2	sulfoquinovosyltransferase	GO:0046510;GO:0019288;GO:0015995;GO:0009941;GO:0046506;GO:0016117;GO:0019375;GO:0006636;GO:0019761;GO:0016036	UDP-sulfoquinovose:DAG sulfoquinovosyltransferase activity|isopentenyl diphosphate biosynthetic process, methylerythritol 4-phosphate pathway|chlorophyll biosynthetic process|chloroplast envelope|sulfolipid biosynthetic process|carotenoid biosynthetic process|galactolipid biosynthetic process|unsaturated fatty acid biosynthetic process|glucosinolate biosynthetic process|cellular response to phosp…
CL10242Contig1	1287
CL10243Contig1	538
CL10243Contig2	791
CL10244Contig1	1209	gi|720097483|ref|XP_010247338.1|PREDICTED: BTB/POZ domain-containing protein At3g49900 [Nelumbo nucifera]	9.12e-97	sp|Q9M2W8|Y3990_ARATH	2e-80	BTB/POZ domain-containing protein At3g49900 OS=Arabidopsis thaliana GN=At3g49900 PE=2 SV=1										GO:0009416;GO:0004871;GO:0007165;GO:0005886	response to light stimulus|signal transducer activity|signal transduction|plasma membrane
CL10245Contig1	2125	gi|526118208|ref|NP_001268216.1|(-)-alpha-terpineol synthase [Vitis vinifera] >gi|45934586|gb|AAS79352.1| (-)-a-terpineol synthase [Vitis vinifera]	0	sp|Q6PWU2|ATESY_VITVI	0	(-)-alpha-terpineol synthase OS=Vitis vinifera PE=1 SV=1				ko00902	Monoterpenoid biosynthesis	1	K18108	E4.2.3.111	(-)-alpha-terpineol synthase	GO:0010333;GO:0043693;GO:0016114;GO:0033383;GO:0000287;GO:0009570	terpene synthase activity|monoterpene biosynthetic process|terpenoid biosynthetic process|geranyl diphosphate metabolic process|magnesium ion binding|chloroplast stroma
CL10246Contig1	1080	gi|720088380|ref|XP_010244432.1|PREDICTED: dr1-associated corepressor-like [Nelumbo nucifera] >gi|720088383|ref|XP_010244433.1| PREDICTED: dr1-associated corepressor-like [Nelumbo nucifera] >gi|720088386|ref|XP_010244434.1| PREDICTED: dr1-associated corepressor-like [Nelumbo nucifera]	2.55e-82	sp|A0JPP1|NC2A_RAT	8e-18	Dr1-associated corepressor OS=Rattus norvegicus GN=Drap1 PE=2 SV=1	KOG1659	5e-38	Class 2 transcription repressor NC2, alpha subunit (DRAP1)							GO:0043565;GO:0016114;GO:0005634;GO:0046982	sequence-specific DNA binding|terpenoid biosynthetic process|nucleus|protein heterodimerization activity
CL10247Contig1	570
CL10248Contig1	1625	gi|743855428|ref|XP_010941409.1|PREDICTED: uncharacterized protein ycf39 [Elaeis guineensis]	0	sp|P48279|YCF39_CYAPA	3e-110	Uncharacterized protein ycf39 OS=Cyanophora paradoxa GN=ycf39 PE=3 SV=1	KOG1203	0	Predicted dehydrogenase							GO:0003743;GO:0006413;GO:0010114;GO:0006364;GO:0019288;GO:0016117;GO:0009637;GO:0009534;GO:0010207;GO:0010218	translation initiation factor activity|translational initiation|response to red light|rRNA processing|isopentenyl diphosphate biosynthetic process, methylerythritol 4-phosphate pathway|carotenoid biosynthetic process|response to blue light|chloroplast thylakoid|photosystem II assembly|response to far red light
CL10249Contig1	595
CL1024Contig1	1652	gi|658037017|ref|XP_008354068.1|PREDICTED: uncharacterized protein LOC103417687 [Malus domestica]	3.4e-15
CL1024Contig2	426
CL10250Contig1	543
CL10251Contig1	993	gi|719975130|ref|XP_010246734.1|PREDICTED: uncharacterized protein LOC104589948 [Nelumbo nucifera]	1.23e-92				KOG1051	9e-56	Chaperone HSP104 and related ATP-dependent Clp proteases							GO:0019538	protein metabolic process
CL10252Contig1	1734	gi|358248040|ref|NP_001239798.1|uncharacterized protein LOC100807968 [Glycine max] >gi|255644524|gb|ACU22765.1| unknown [Glycine max]	0	sp|Q41014|FENR2_PEA	0	Ferredoxin--NADP reductase, root isozyme, chloroplastic OS=Pisum sativum PE=1 SV=2	KOG1158	0	NADP/FAD dependent oxidoreductase	ko00195	Photosynthesis	1	K02641	petH	ferredoxin--NADP+ reductase	GO:0050660;GO:0005507;GO:0050661;GO:0042651;GO:0004324;GO:0009507;GO:0015979;GO:0055114	flavin adenine dinucleotide binding|copper ion binding|NADP binding|thylakoid membrane|ferredoxin-NADP+ reductase activity|chloroplast|photosynthesis|oxidation-reduction process
CL10253Contig1	1221	gi|720099733|ref|XP_010248027.1|PREDICTED: pentatricopeptide repeat-containing protein At1g09820 [Nelumbo nucifera]	3.67e-171	sp|O04504|PPR27_ARATH	6e-136	Pentatricopeptide repeat-containing protein At1g09820 OS=Arabidopsis thaliana GN=At1g09820 PE=2 SV=1	KOG4197	1e-136	FOG: PPR repeat
CL10254Contig1	927	gi|720026501|ref|XP_010264275.1|PREDICTED: putative pentatricopeptide repeat-containing protein At2g02150 [Nelumbo nucifera] >gi|720026505|ref|XP_010264276.1| PREDICTED: putative pentatricopeptide repeat-containing protein At2g02150 [Nelumbo nucifera] >gi|720026509|ref|XP_010264277.1| PREDICTED: putative pentatricopeptide repeat-containing protein At2g02150 [Nelumbo nucifera] >gi|720026512|ref|XP…	1.09e-113	sp|P0C894|PP143_ARATH	6e-90	Putative pentatricopeptide repeat-containing protein At2g02150 OS=Arabidopsis thaliana GN=At2g02150 PE=3 SV=1	KOG4197	3e-72	FOG: PPR repeat							GO:0005739	mitochondrion
CL10255Contig1	787	gi|720034334|ref|XP_010266698.1|PREDICTED: probable zinc metalloprotease EGY1, chloroplastic [Nelumbo nucifera]	4.16e-24													GO:0043157;GO:0048564;GO:0004222;GO:0060359;GO:0010027;GO:0010207;GO:0009658;GO:0009959;GO:0006508;GO:0016020	response to cation stress|photosystem I assembly|metalloendopeptidase activity|response to ammonium ion|thylakoid membrane organization|photosystem II assembly|chloroplast organization|negative gravitropism|proteolysis|membrane
CL10256Contig1	889
CL10258Contig1	961	gi|359497477|ref|XP_002264150.2|PREDICTED: protein ODORANT1 [Vitis vinifera] >gi|296090686|emb|CBI41085.3| unnamed protein product [Vitis vinifera]	7.69e-97	sp|Q50EX6|ODO1_PETHY	1e-86	Protein ODORANT1 OS=Petunia hybrida GN=ODO1 PE=2 SV=1	KOG0048	2e-74	Transcription factor, Myb superfamily							GO:0003677;GO:0003682	DNA binding|chromatin binding
CL10259Contig1	1600	gi|719976315|ref|XP_010248490.1|PREDICTED: shaggy-related protein kinase epsilon [Nelumbo nucifera] >gi|719976318|ref|XP_010248491.1| PREDICTED: shaggy-related protein kinase epsilon [Nelumbo nucifera] >gi|719976321|ref|XP_010248492.1| PREDICTED: shaggy-related protein kinase epsilon [Nelumbo nucifera]	0	sp|Q8VZD5|KSG5_ARATH	0	Shaggy-related protein kinase epsilon OS=Arabidopsis thaliana GN=ASK5 PE=2 SV=1	KOG0658	0	Glycogen synthase kinase-3	ko04110;ko04510;ko04550;ko04012;ko04151;ko04310;ko04340;ko04390;ko04360;ko04910;ko04916;ko04917;ko04919;ko04711;ko04062;ko04660;ko04662;ko04722;ko04728	Cell cycle|Focal adhesion|Signaling pathways regulating pluripotency of stem cells|ErbB signaling pathway|PI3K-Akt signaling pathway|Wnt signaling pathway|Hedgehog signaling pathway|Hippo signaling pathway|Axon guidance|Insulin signaling pathway|Melanogenesis|Prolactin signaling pathway|Thyroid hormone signaling pathway|Circadian rhythm - fly|Chemokine signaling pathway|T cell receptor signaling …	19	K03083	GSK3B	glycogen synthase kinase 3 beta	GO:0046777;GO:0005524;GO:0005829;GO:0004674	protein autophosphorylation|ATP binding|cytosol|protein serine/threonine kinase activity
CL1025Contig1	2393	gi|672181833|ref|XP_008811147.1|PREDICTED: heat shock protein 81-1-like [Phoenix dactylifera]	0	sp|P36181|HSP80_SOLLC	0	Heat shock cognate protein 80 OS=Solanum lycopersicum GN=HSC80 PE=2 SV=1	KOG0019	0	Molecular chaperone (HSP90 family)	ko04151;ko04141;ko04914;ko04915;ko04626;ko04612;ko04621	PI3K-Akt signaling pathway|Protein processing in endoplasmic reticulum|Progesterone-mediated oocyte maturation|Estrogen signaling pathway|Plant-pathogen interaction|Antigen processing and presentation|NOD-like receptor signaling pathway	7	K04079	htpG, HSP90A	molecular chaperone HtpG	GO:0006457;GO:0006950;GO:0005524;GO:0051082	protein folding|response to stress|ATP binding|unfolded protein binding
CL10260Contig1	2417	gi|719978518|ref|XP_010249187.1|PREDICTED: uncharacterized protein LOC104591834 [Nelumbo nucifera]	0
CL10261Contig1	267
CL10262Contig1	655
CL10263Contig1	1186
CL10264Contig1	3256	gi|720080297|ref|XP_010241934.1|PREDICTED: uncharacterized protein LOC104586396 [Nelumbo nucifera]	0	sp|Q94BT2|AIR12_ARATH	2e-10	Auxin-induced in root cultures protein 12 OS=Arabidopsis thaliana GN=AIR12 PE=1 SV=3	KOG4293	3e-175	Predicted membrane protein, contains DoH and Cytochrome b-561/ferric reductase transmembrane domains							GO:0006355;GO:0003677;GO:0006351	regulation of transcription, DNA-templated|DNA binding|transcription, DNA-templated
CL10265Contig1	1641	gi|743845852|ref|XP_010938686.1|PREDICTED: uncharacterized protein LOC105057695 isoform X5 [Elaeis guineensis]	4.09e-116				KOG1609	1e-83	Protein involved in mRNA turnover and stability
CL10266Contig1	2613	gi|720092810|ref|XP_010245858.1|PREDICTED: 4-alpha-glucanotransferase, chloroplastic/amyloplastic isoform X1 [Nelumbo nucifera]	0	sp|Q06801|DPEP_SOLTU	0	4-alpha-glucanotransferase, chloroplastic/amyloplastic OS=Solanum tuberosum GN=DPEP PE=1 SV=1				ko00500	Starch and sucrose metabolism	1	K00705	malQ	4-alpha-glucanotransferase	GO:0000025;GO:0043169;GO:0004134;GO:0006006;GO:0005983;GO:0009507	maltose catabolic process|cation binding|4-alpha-glucanotransferase activity|glucose metabolic process|starch catabolic process|chloroplast
CL10266Contig2	2574	gi|720092810|ref|XP_010245858.1|PREDICTED: 4-alpha-glucanotransferase, chloroplastic/amyloplastic isoform X1 [Nelumbo nucifera]	1.2e-171	sp|Q8LI30|DPE1_ORYSJ	1e-161	4-alpha-glucanotransferase DPE1, chloroplastic/amyloplastic OS=Oryza sativa subsp. japonica GN=DPE1 PE=2 SV=2				ko00500	Starch and sucrose metabolism	1	K00705	malQ	4-alpha-glucanotransferase	GO:0000025;GO:0043169;GO:0009501;GO:0004134;GO:0006006;GO:0005983;GO:0009507	maltose catabolic process|cation binding|amyloplast|4-alpha-glucanotransferase activity|glucose metabolic process|starch catabolic process|chloroplast
CL10267Contig1	721
CL10268Contig1	1016
CL10269Contig1	2005	gi|695075025|ref|XP_009384738.1|PREDICTED: cell division cycle 20.2, cofactor of APC complex-like [Musa acuminata subsp. malaccensis]	0	sp|Q9SZA4|CDC21_ARATH	5e-177	Cell division cycle 20.1, cofactor of APC complex OS=Arabidopsis thaliana GN=CDC20-1 PE=1 SV=1	KOG0305	1e-177	Anaphase promoting complex, Cdc20, Cdh1, and Ama1 subunits	ko04110;ko04111;ko04113;ko04114;ko04120	Cell cycle|Cell cycle - yeast|Meiosis - yeast|Oocyte meiosis|Ubiquitin mediated proteolysis	5	K03363	CDC20	cell division cycle 20, cofactor of APC complex	GO:0051301	cell division
CL1026Contig1	876	gi|672136429|ref|XP_008791913.1|PREDICTED: phospholipid:diacylglycerol acyltransferase 1 [Phoenix dactylifera]	4.03e-79	sp|Q9FNA9|PDAT1_ARATH	2e-70	Phospholipid:diacylglycerol acyltransferase 1 OS=Arabidopsis thaliana GN=PDAT1 PE=2 SV=1	KOG2369	5e-71	Lecithin:cholesterol acyltransferase (LCAT)/Acyl-ceramide synthase	ko00561	Glycerolipid metabolism	1	K00679	E2.3.1.158	phospholipid:diacylglycerol acyltransferase	GO:0006629;GO:0008374	lipid metabolic process|O-acyltransferase activity
CL1026Contig2	2138	gi|743773577|ref|XP_010917136.1|PREDICTED: phospholipid:diacylglycerol acyltransferase 1 [Elaeis guineensis]	7.32e-106	sp|Q9FNA9|PDAT1_ARATH	2e-98	Phospholipid:diacylglycerol acyltransferase 1 OS=Arabidopsis thaliana GN=PDAT1 PE=2 SV=1	KOG2369	6e-99	Lecithin:cholesterol acyltransferase (LCAT)/Acyl-ceramide synthase	ko00561	Glycerolipid metabolism	1	K00679	E2.3.1.158	phospholipid:diacylglycerol acyltransferase	GO:0005773;GO:0046027;GO:0005783;GO:0004607;GO:0006629	vacuole|phospholipid:diacylglycerol acyltransferase activity|endoplasmic reticulum|phosphatidylcholine-sterol O-acyltransferase activity|lipid metabolic process
CL10270Contig1	446
CL10271Contig1	2139	gi|719976923|ref|XP_010248690.1|PREDICTED: uncharacterized protein At1g04910 [Nelumbo nucifera]	0	sp|Q8W486|Y1491_ARATH	5e-82	Uncharacterized protein At1g04910 OS=Arabidopsis thaliana GN=At1g04910 PE=1 SV=1										GO:0016132;GO:0005768;GO:0006084;GO:0005802;GO:0016126	brassinosteroid biosynthetic process|endosome|acetyl-CoA metabolic process|trans-Golgi network|sterol biosynthetic process
CL10272Contig1	1589	gi|703070592|ref|XP_010088823.1|putative ubiquitin-conjugating enzyme E2 37 [Morus notabilis] >gi|587846550|gb|EXB37020.1| putative ubiquitin-conjugating enzyme E2 37 [Morus notabilis]	8.68e-87	sp|Q941B6|UBC37_ARATH	6e-83	Probable ubiquitin-conjugating enzyme E2 37 OS=Arabidopsis thaliana GN=UBC37 PE=2 SV=2	KOG0417	6e-55	Ubiquitin-protein ligase	ko03460	Fanconi anemia pathway	1	K13960	UBE2T, HSPC150	ubiquitin-conjugating enzyme E2 T	GO:0004842	ubiquitin-protein transferase activity
CL10273Contig1	1142
CL10274Contig1	2096	gi|743755194|ref|XP_010938218.1|PREDICTED: peptidyl-prolyl cis-trans isomerase CYP57 [Elaeis guineensis]	0	sp|Q6UX04|CWC27_HUMAN	1e-80	Peptidyl-prolyl cis-trans isomerase CWC27 homolog OS=Homo sapiens GN=CWC27 PE=1 SV=1	KOG0885	1e-137	Peptidyl-prolyl cis-trans isomerase							GO:0034976;GO:0000413;GO:0006623;GO:0006457;GO:0009506;GO:0009408;GO:0003755;GO:0009644;GO:0042542	response to endoplasmic reticulum stress|protein peptidyl-prolyl isomerization|protein targeting to vacuole|protein folding|plasmodesma|response to heat|peptidyl-prolyl cis-trans isomerase activity|response to high light intensity|response to hydrogen peroxide
CL10275Contig1	2404	gi|720010010|ref|XP_010259112.1|PREDICTED: serine/threonine-protein kinase HT1-like [Nelumbo nucifera]	0	sp|Q2MHE4|HT1_ARATH	9e-62	Serine/threonine-protein kinase HT1 OS=Arabidopsis thaliana GN=HT1 PE=1 SV=1	KOG0192	0	Tyrosine kinase specific for activated (GTP-bound) p21cdc42Hs							GO:0006468;GO:0005524;GO:0004674	protein phosphorylation|ATP binding|protein serine/threonine kinase activity
CL10276Contig1	897
CL10277Contig1	2049	gi|672166381|ref|XP_008803122.1|PREDICTED: probable methyltransferase PMT11 isoform X1 [Phoenix dactylifera]	0	sp|O22285|PMTB_ARATH	0	Probable methyltransferase PMT11 OS=Arabidopsis thaliana GN=At2g39750 PE=2 SV=1										GO:0005802;GO:0005768;GO:0032259;GO:0008168	trans-Golgi network|endosome|methylation|methyltransferase activity
CL10278Contig1	2311	gi|719963405|ref|XP_010249615.1|PREDICTED: probable leucine-rich repeat receptor-like protein kinase At5g63930 [Nelumbo nucifera]	4.73e-135	sp|O49318|Y2317_ARATH	1e-45	Probable leucine-rich repeat receptor-like protein kinase At2g33170 OS=Arabidopsis thaliana GN=At2g33170 PE=2 SV=1	KOG0619	3e-86	FOG: Leucine rich repeat
CL10278Contig2	2695	gi|672169808|ref|XP_008804946.1|PREDICTED: probable LRR receptor-like serine/threonine-protein kinase At4g36180 [Phoenix dactylifera]	0	sp|Q9LYN8|EXS_ARATH	4e-64	Leucine-rich repeat receptor protein kinase EXS OS=Arabidopsis thaliana GN=EXS PE=1 SV=1	KOG0619	3e-103	FOG: Leucine rich repeat
CL10279Contig1	354
CL1027Contig1	909
CL1027Contig2	731
CL10280Contig1	3113	gi|743826389|ref|XP_010933278.1|PREDICTED: heterogeneous nuclear ribonucleoprotein Q-like [Elaeis guineensis]	0	sp|Q5R5P4|RBM47_PONAB	2e-33	RNA-binding protein 47 OS=Pongo abelii GN=RBM47 PE=2 SV=2	KOG0117	2e-33	Heterogeneous nuclear ribonucleoprotein R (RRM superfamily)							GO:0003676;GO:0000166	nucleic acid binding|nucleotide binding
CL10281Contig1	206
CL10281Contig2	522
CL10282Contig1	2093
CL10283Contig1	2040	gi|719991344|ref|XP_010253239.1|PREDICTED: uncharacterized protein LOC104594585 isoform X1 [Nelumbo nucifera]	0	sp|Q5FPT6|GLND_GLUOX	7e-08	Bifunctional uridylyltransferase/uridylyl-removing enzyme OS=Gluconobacter oxydans (strain 621H) GN=glnD PE=3 SV=1										GO:0008152;GO:0016597	metabolic process|amino acid binding
CL10284Contig1	874
CL10285Contig1	1077	gi|743818178|ref|XP_010931145.1|PREDICTED: alpha-soluble NSF attachment protein 2-like [Elaeis guineensis]	3.92e-60	sp|P93798|SNAA_VITVI	5e-48	Alpha-soluble NSF attachment protein OS=Vitis vinifera PE=2 SV=1	KOG1586	6e-28	Protein required for fusion of vesicles in vesicular transport, alpha-SNAP	ko04721	Synaptic vesicle cycle	1	K15296	NAPA, SNAPA, SEC17	alpha-soluble NSF attachment protein	GO:0005773;GO:0006886;GO:0005886	vacuole|intracellular protein transport|plasma membrane
CL10286Contig1	1023
CL10287Contig1	746	gi|568833602|ref|XP_006470974.1|PREDICTED: uncharacterized protein LOC102620129 [Citrus sinensis]	2.1e-48
CL10288Contig1	888	gi|719966184|ref|XP_010258252.1|PREDICTED: uncharacterized protein LOC104598055 [Nelumbo nucifera]	8.15e-08
CL10289Contig1	869	gi|743831232|ref|XP_010934623.1|PREDICTED: cytochrome P450 89A2-like [Elaeis guineensis]	4.06e-77	sp|Q42602|C89A2_ARATH	3e-49	Cytochrome P450 89A2 OS=Arabidopsis thaliana GN=CYP89A2 PE=2 SV=2	KOG0156	1e-55	Cytochrome P450 CYP2 subfamily							GO:0020037;GO:0005506;GO:0009055;GO:0070330;GO:0055114	heme binding|iron ion binding|electron carrier activity|aromatase activity|oxidation-reduction process
CL1028Contig1	2259
CL10290Contig1	957	gi|695059419|ref|XP_009418069.1|PREDICTED: uncharacterized protein LOC103998344 isoform X2 [Musa acuminata subsp. malaccensis]	1.84e-82
CL10291Contig1	2251	gi|720049161|ref|XP_010271352.1|PREDICTED: uncharacterized protein LOC104607409 isoform X2 [Nelumbo nucifera]	0	sp|A0JM23|NPHP3_XENTR	4e-13	Nephrocystin-3 OS=Xenopus tropicalis GN=nphp3 PE=2 SV=2	KOG1840	2e-71	Kinesin light chain
CL10291Contig2	2517	gi|720049161|ref|XP_010271352.1|PREDICTED: uncharacterized protein LOC104607409 isoform X2 [Nelumbo nucifera]	0	sp|Q5R8E2|KLC3_PONAB	3e-14	Kinesin light chain 3 OS=Pongo abelii GN=KLC3 PE=2 SV=1	KOG1840	7e-72	Kinesin light chain
CL10292Contig1	1133
CL10293Contig1	797
CL10294Contig1	2703	gi|672146037|ref|XP_008796955.1|PREDICTED: RNA polymerase II-associated factor 1 homolog [Phoenix dactylifera]	0	sp|Q8N7H5|PAF1_HUMAN	1e-21	RNA polymerase II-associated factor 1 homolog OS=Homo sapiens GN=PAF1 PE=1 SV=2	KOG2478	8e-122	Putative RNA polymerase II regulator
CL10295Contig1	929
CL10296Contig1	487	gi|661879589|emb|CDP16662.1|unnamed protein product [Coffea canephora]	4.44e-67	sp|Q9FKS8|LHT1_ARATH	3e-60	Lysine histidine transporter 1 OS=Arabidopsis thaliana GN=LHT1 PE=1 SV=1	KOG1303	1e-60	Amino acid transporters							GO:0016021	integral component of membrane
CL10297Contig1	2561	gi|225428201|ref|XP_002278951.1|PREDICTED: probable alanine--tRNA ligase, chloroplastic [Vitis vinifera] >gi|297744517|emb|CBI37779.3| unnamed protein product [Vitis vinifera]	0	sp|B9HQZ6|SYAP_POPTR	0	Probable alanine--tRNA ligase, chloroplastic OS=Populus trichocarpa GN=POPTRDRAFT_821063 PE=3 SV=1	KOG0188	1e-91	Alanyl-tRNA synthetase	ko00970	Aminoacyl-tRNA biosynthesis	1	K01872	AARS, alaS	alanyl-tRNA synthetase	GO:0008270;GO:0005739;GO:0004813;GO:0006419;GO:0005524;GO:0009570;GO:0000049;GO:0016020;GO:0009793	zinc ion binding|mitochondrion|alanine-tRNA ligase activity|alanyl-tRNA aminoacylation|ATP binding|chloroplast stroma|tRNA binding|membrane|embryo development ending in seed dormancy
CL10298Contig1	528
CL10299Contig1	1689
CL1029Contig1	2159	gi|672157035|ref|XP_008798209.1|PREDICTED: uncharacterized protein LOC103713162 [Phoenix dactylifera]	0	sp|O14114|YEJJ_SCHPO	3e-89	Uncharacterized AAA domain-containing protein C31G5.19 OS=Schizosaccharomyces pombe (strain 972 / ATCC 24843) GN=SPAC31G5.19 PE=3 SV=1	KOG0732	0	AAA+-type ATPase containing the bromodomain							GO:0017111;GO:0005524	nucleoside-triphosphatase activity|ATP binding
CL102Contig1	5715	gi|720040072|ref|XP_010268486.1|PREDICTED: clustered mitochondria protein homolog [Nelumbo nucifera]	0	sp|F4J5S1|CLU_ARATH	1e-42	Clustered mitochondria protein OS=Arabidopsis thaliana GN=FMT PE=2 SV=1	KOG1839	1e-136	Uncharacterized protein CLU1/cluA/TIF31 involved in mitochondrial morphology/distribution, also found associated with eIF-3							GO:0006413;GO:0003743	translational initiation|translation initiation factor activity
CL102Contig2	5110	gi|672142048|ref|XP_008794874.1|PREDICTED: nucleolin [Phoenix dactylifera] >gi|672142050|ref|XP_008794875.1| PREDICTED: nucleolin [Phoenix dactylifera]	0	sp|Q7TP47|HNRPQ_RAT	3e-35	Heterogeneous nuclear ribonucleoprotein Q OS=Rattus norvegicus GN=Syncrip PE=2 SV=1	KOG0117	2e-35	Heterogeneous nuclear ribonucleoprotein R (RRM superfamily)							GO:0003723;GO:0000166;GO:0000398	RNA binding|nucleotide binding|mRNA splicing, via spliceosome
CL10300Contig1	2238	gi|719981124|ref|XP_010250030.1|PREDICTED: zinc finger CCCH domain-containing protein 32-like [Nelumbo nucifera]	4.21e-126	sp|Q6K977|C3H19_ORYSJ	2e-35	Zinc finger CCCH domain-containing protein 19 OS=Oryza sativa subsp. japonica GN=Os02g0831100 PE=2 SV=2	KOG4791	1e-32	Uncharacterized conserved protein							GO:0046872	metal ion binding
CL10301Contig1	849	gi|719990327|ref|XP_010252925.1|PREDICTED: uncharacterized protein LOC104594357 isoform X2 [Nelumbo nucifera]	4.81e-13
CL10302Contig1	923	gi|731383563|ref|XP_010647831.1|PREDICTED: uncharacterized protein LOC100260579 [Vitis vinifera]	2.17e-113							ko03015	mRNA surveillance pathway	1	K08873	SMG1	PI-3-kinase-related kinase SMG-1	GO:0000155;GO:0023014;GO:0000160;GO:0005524;GO:0016020	phosphorelay sensor kinase activity|signal transduction by phosphorylation|phosphorelay signal transduction system|ATP binding|membrane
CL10303Contig1	1141	gi|743778441|ref|XP_010919682.1|PREDICTED: uncharacterized protein At3g06530 [Elaeis guineensis]	2.9e-149	sp|Q9C8Z4|HEAT1_ARATH	1e-128	Uncharacterized protein At3g06530 OS=Arabidopsis thaliana GN=At3g06530 PE=2 SV=3	KOG1837	2e-129	Uncharacterized conserved protein	ko03008	Ribosome biogenesis in eukaryotes	1	K14550	UTP10, HEATR1	U3 small nucleolar RNA-associated protein 10	GO:0009220;GO:0005773;GO:0001510;GO:0009507	pyrimidine ribonucleotide biosynthetic process|vacuole|RNA methylation|chloroplast
CL10304Contig1	1182
CL10305Contig1	1106
CL10306Contig1	2440	gi|720060376|ref|XP_010274857.1|PREDICTED: MATH domain-containing protein At5g43560-like isoform X2 [Nelumbo nucifera]	1.54e-122	sp|Q8RY18|Y5436_ARATH	2e-08	MATH domain-containing protein At5g43560 OS=Arabidopsis thaliana GN=At5g43560 PE=1 SV=1
CL10307Contig1	1007
CL10308Contig1	579	gi|743861735|ref|XP_010943358.1|PREDICTED: protein PHYLLO, chloroplastic isoform X2 [Elaeis guineensis]	8.16e-85	sp|Q15KI9|PHYLO_ARATH	4e-72	Protein PHYLLO, chloroplastic OS=Arabidopsis thaliana GN=PHYLLO PE=2 SV=2	KOG1223	4e-66	Isochorismate synthase	ko00130	Ubiquinone and other terpenoid-quinone biosynthesis	1	K14759	PHYLLO	isochorismate synthase / 2-succinyl-5-enolpyruvyl-6-hydroxy-3-cyclohexene-1-carboxylate synthase / 2-succinyl-6-hydroxy-2,4-cyclohexadiene-1-carboxylate synthase / O-succinylbenzoate synthase
CL10309Contig1	958
CL1030Contig1	6767	gi|720051803|ref|XP_010272205.1|PREDICTED: uncharacterized protein LOC104608045 isoform X2 [Nelumbo nucifera]	0	sp|Q70EL1|UBP54_HUMAN	3e-39	Inactive ubiquitin carboxyl-terminal hydrolase 54 OS=Homo sapiens GN=USP54 PE=1 SV=4	KOG1887	2e-168	Ubiquitin carboxyl-terminal hydrolase
CL10310Contig1	764	gi|719969370|ref|XP_010268229.1|PREDICTED: uncharacterized protein LOC104605241 [Nelumbo nucifera]	2.2e-51
CL10310Contig2	498	gi|719969370|ref|XP_010268229.1|PREDICTED: uncharacterized protein LOC104605241 [Nelumbo nucifera]	3.05e-53
CL10311Contig1	1883	gi|731426329|ref|XP_010663575.1|PREDICTED: carbon catabolite repressor protein 4 homolog 3 [Vitis vinifera] >gi|297734177|emb|CBI15424.3| unnamed protein product [Vitis vinifera]	6.64e-127	sp|Q9LS39|CCR4C_ARATH	5e-106	Carbon catabolite repressor protein 4 homolog 3 OS=Arabidopsis thaliana GN=CCR4-3 PE=2 SV=2	KOG2338	3e-105	Transcriptional effector CCR4-related protein							GO:0000023;GO:0019252	maltose metabolic process|starch biosynthetic process
CL10312Contig1	978	gi|763749932|gb|KJB17320.1|hypothetical protein B456_003G041300 [Gossypium raimondii]	1.8e-90	sp|Q71H73|H33_VITVI	8e-91	Histone H3.3 OS=Vitis vinifera PE=2 SV=3	KOG1745	2e-91	Histones H3 and H4							GO:0006007;GO:0000786;GO:0003677;GO:0006605;GO:0006334;GO:0046982;GO:0005634	glucose catabolic process|nucleosome|DNA binding|protein targeting|nucleosome assembly|protein heterodimerization activity|nucleus
CL10313Contig1	871
CL10314Contig1	3846	gi|255586955|ref|XP_002534076.1|conserved hypothetical protein [Ricinus communis] >gi|223525888|gb|EEF28308.1| conserved hypothetical protein [Ricinus communis]	0	sp|Q9CXF4|TBC15_MOUSE	2e-22	TBC1 domain family member 15 OS=Mus musculus GN=Tbc1d15 PE=1 SV=1	KOG2197	1e-139	Ypt/Rab-specific GTPase-activating protein GYP7 and related proteins							GO:0005097;GO:0032851	Rab GTPase activator activity|positive regulation of Rab GTPase activity
CL10315Contig1	949
CL10316Contig1	1583	gi|720091138|ref|XP_010245329.1|PREDICTED: alpha-galactosidase-like [Nelumbo nucifera]	0	sp|Q42656|AGAL_COFAR	0	Alpha-galactosidase OS=Coffea arabica PE=1 SV=1	KOG2366	5e-177	Alpha-D-galactosidase (melibiase)	ko00052;ko00603;ko00561;ko00600	Galactose metabolism|Glycosphingolipid biosynthesis - globo series|Glycerolipid metabolism|Sphingolipid metabolism	4	K07407	E3.2.1.22B, galA, rafA	alpha-galactosidase	GO:0005975;GO:0052692	carbohydrate metabolic process|raffinose alpha-galactosidase activity
CL10317Contig1	3212	gi|720049503|ref|XP_010271468.1|PREDICTED: kinesin-like protein NACK2 [Nelumbo nucifera]	0	sp|Q8S950|NACK1_TOBAC	3e-154	Kinesin-like protein NACK1 OS=Nicotiana tabacum GN=NACK1 PE=1 SV=1	KOG0242	0	Kinesin-like protein							GO:0008017;GO:0007018;GO:0005524;GO:0005871;GO:0003777;GO:0005874	microtubule binding|microtubule-based movement|ATP binding|kinesin complex|microtubule motor activity|microtubule
CL10319Contig1	1686	gi|720070515|ref|XP_010277763.1|PREDICTED: uncharacterized protein LOC104612140 [Nelumbo nucifera]	1.82e-63													GO:0003964;GO:0003677;GO:0006278;GO:0003723;GO:0004190;GO:0006508;GO:0005634;GO:0015074	RNA-directed DNA polymerase activity|DNA binding|RNA-dependent DNA replication|RNA binding|aspartic-type endopeptidase activity|proteolysis|nucleus|DNA integration
CL1031Contig1	671	gi|720010862|ref|XP_010259380.1|PREDICTED: ATP-dependent DNA helicase Q-like 1 [Nelumbo nucifera]	1.82e-47	sp|Q9FT74|RQL1_ARATH	3e-28	ATP-dependent DNA helicase Q-like 1 OS=Arabidopsis thaliana GN=RECQL1 PE=2 SV=1	KOG0351	4e-25	ATP-dependent DNA helicase	ko03440;ko03460	Homologous recombination|Fanconi anemia pathway	2	K10901	BLM, RECQL3, SGS1	bloom syndrome protein
CL1031Contig2	2056	gi|720010862|ref|XP_010259380.1|PREDICTED: ATP-dependent DNA helicase Q-like 1 [Nelumbo nucifera]	0	sp|Q9FT74|RQL1_ARATH	0	ATP-dependent DNA helicase Q-like 1 OS=Arabidopsis thaliana GN=RECQL1 PE=2 SV=1	KOG0351	0	ATP-dependent DNA helicase	ko03440;ko03460	Homologous recombination|Fanconi anemia pathway	2	K10901	BLM, RECQL3, SGS1	bloom syndrome protein	GO:0006261;GO:0008026;GO:0003676;GO:0005524;GO:0006310	DNA-dependent DNA replication|ATP-dependent helicase activity|nucleic acid binding|ATP binding|DNA recombination
CL10320Contig1	3201	gi|719962479|ref|XP_010274227.1|PREDICTED: phosphoinositide phosphatase SAC1 isoform X1 [Nelumbo nucifera]	0	sp|Q7XZU3|SAC1_ARATH	0	Phosphoinositide phosphatase SAC1 OS=Arabidopsis thaliana GN=SAC1 PE=1 SV=1	KOG1888	0	Putative phosphoinositide phosphatase							GO:0036092;GO:0046855;GO:0045492;GO:0007155;GO:0045010;GO:0043813;GO:0032957;GO:0005794;GO:0009826;GO:0006487;GO:0010090;GO:0048765;GO:0010413;GO:0004439;GO:0009832;GO:0071555	phosphatidylinositol-3-phosphate biosynthetic process|inositol phosphate dephosphorylation|xylan biosynthetic process|cell adhesion|actin nucleation|phosphatidylinositol-3,5-bisphosphate 5-phosphatase activity|inositol trisphosphate metabolic process|Golgi apparatus|unidimensional cell growth|protein N-linked glycosylation|trichome morphogenesis|root hair cell differentiation|glucuronoxylan metab…
CL10321Contig1	988
CL10322Contig1	3111	gi|720007891|ref|XP_010258460.1|PREDICTED: chromatin assembly factor 1 subunit FAS1 isoform X1 [Nelumbo nucifera] >gi|720007894|ref|XP_010258461.1| PREDICTED: chromatin assembly factor 1 subunit FAS1 isoform X1 [Nelumbo nucifera] >gi|720007898|ref|XP_010258463.1| PREDICTED: chromatin assembly factor 1 subunit FAS1 isoform X1 [Nelumbo nucifera] >gi|720007901|ref|XP_010258464.1| PREDICTED: chromati…	6.07e-176	sp|Q9SXY0|FAS1_ARATH	1e-124	Chromatin assembly factor 1 subunit FAS1 OS=Arabidopsis thaliana GN=FAS1 PE=1 SV=1	KOG4364	3e-125	Chromatin assembly factor-I
CL10323Contig1	1956	gi|590669856|ref|XP_007037893.1|Kinase superfamily protein isoform 2 [Theobroma cacao] >gi|508775138|gb|EOY22394.1| Kinase superfamily protein isoform 2 [Theobroma cacao]	0	sp|Q6INL7|ADCK1_XENLA	4e-32	Uncharacterized aarF domain-containing protein kinase 1 OS=Xenopus laevis GN=adck1 PE=2 SV=1	KOG1235	1e-159	Predicted unusual protein kinase							GO:0004672;GO:0006468;GO:0005524	protein kinase activity|protein phosphorylation|ATP binding
CL10324Contig1	1841	gi|590654508|ref|XP_007033716.1|Uncharacterized protein isoform 3 [Theobroma cacao] >gi|508712745|gb|EOY04642.1| Uncharacterized protein isoform 3 [Theobroma cacao]	0	sp|Q75LD5|CASTO_ORYSJ	0	Probable ion channel CASTOR OS=Oryza sativa subsp. japonica GN=Os03g0843600 PE=2 SV=1										GO:0016021;GO:0031965;GO:0006811;GO:0009536	integral component of membrane|nuclear membrane|ion transport|plastid
CL10325Contig1	3191	gi|672181669|ref|XP_008811062.1|PREDICTED: acetate--CoA ligase ACS, chloroplastic/glyoxysomal-like [Phoenix dactylifera]	0	sp|B9DGD6|ACS_ARATH	0	Acetate--CoA ligase ACS, chloroplastic/glyoxysomal OS=Arabidopsis thaliana GN=ACS PE=1 SV=1	KOG1175	0	Acyl-CoA synthetase	ko00010;ko00620;ko00640;ko00680;ko00720;ko01200	Glycolysis / Gluconeogenesis|Pyruvate metabolism|Propanoate metabolism|Methane metabolism|Carbon fixation pathways in prokaryotes|Carbon metabolism	6	K01895	ACSS, acs	acetyl-CoA synthetase	GO:0005829;GO:0019427;GO:0010498;GO:0031348;GO:0007010;GO:0009570;GO:0006094;GO:0016208;GO:0003987	cytosol|acetyl-CoA biosynthetic process from acetate|proteasomal protein catabolic process|negative regulation of defense response|cytoskeleton organization|chloroplast stroma|gluconeogenesis|AMP binding|acetate-CoA ligase activity
CL10326Contig1	1458	gi|719966622|ref|XP_010259464.1|PREDICTED: uncharacterized protein LOC104598884 isoform X1 [Nelumbo nucifera]	1.5e-121
CL10327Contig1	1001	gi|743853667|ref|XP_010940711.1|PREDICTED: uncharacterized protein LOC105059177 [Elaeis guineensis]	8.23e-37
CL10328Contig1	754
CL10329Contig1	2309
CL1032Contig1	412	gi|727558397|ref|XP_010451384.1|PREDICTED: uncharacterized protein LOC104733509 [Camelina sativa]	1.29e-09				KOG1075	7e-09	FOG: Reverse transcriptase
CL1032Contig2	1147	gi|159479485|ref|XP_001697821.1|histone H4 [Chlamydomonas reinhardtii] >gi|158269914|gb|EDO96007.1| histone H4, partial [Chlamydomonas reinhardtii]	3.54e-12	sp|Q27443|H4_ASCSU	4e-13	Histone H4 OS=Ascaris suum PE=3 SV=2	KOG3467	9e-14	Histone H4							GO:0005829;GO:0000786;GO:0009414;GO:0005730;GO:0009506;GO:0003677;GO:0005774;GO:0009579;GO:0006334;GO:0046982;GO:0009507;GO:0005886	cytosol|nucleosome|response to water deprivation|nucleolus|plasmodesma|DNA binding|vacuolar membrane|thylakoid|nucleosome assembly|protein heterodimerization activity|chloroplast|plasma membrane
CL1032Contig3	788	gi|475559919|gb|EMT13446.1|Histone H4 [Aegilops tauschii]	5.03e-28	sp|P0CG89|H4_SOYBN	8e-29	Histone H4 OS=Glycine max PE=3 SV=1	KOG3467	2e-29	Histone H4							GO:0005829;GO:0000786;GO:0009414;GO:0005730;GO:0009506;GO:0003677;GO:0005774;GO:0009579;GO:0006334;GO:0046982;GO:0009507;GO:0005886	cytosol|nucleosome|response to water deprivation|nucleolus|plasmodesma|DNA binding|vacuolar membrane|thylakoid|nucleosome assembly|protein heterodimerization activity|chloroplast|plasma membrane
CL10330Contig1	1066	gi|586676772|ref|XP_006838742.1|PREDICTED: magnesium transporter MRS2-A, chloroplastic [Amborella trichopoda] >gi|548841248|gb|ERN01311.1| hypothetical protein AMTR_s00002p00254720 [Amborella trichopoda]	7.6e-20	sp|Q9AUK4|MRS2A_ORYSJ	1e-19	Magnesium transporter MRS2-A, chloroplastic OS=Oryza sativa subsp. japonica GN=MRS2-A PE=2 SV=1	KOG2662	2e-17	Magnesium transporters: CorA family							GO:0015693;GO:0030003;GO:0055085;GO:0031969;GO:0015095;GO:0016021	magnesium ion transport|cellular cation homeostasis|transmembrane transport|chloroplast membrane|magnesium ion transmembrane transporter activity|integral component of membrane
CL10331Contig1	623
CL10332Contig1	1336
CL10333Contig1	797	gi|747054584|ref|XP_011073505.1|PREDICTED: serine/threonine-protein kinase BLUS1 [Sesamum indicum]	3.66e-17	sp|O23304|BLUS1_ARATH	2e-09	Serine/threonine-protein kinase BLUS1 OS=Arabidopsis thaliana GN=BLUS1 PE=1 SV=1	KOG0582	4e-10	Ste20-like serine/threonine protein kinase							GO:0006468;GO:0005524;GO:0000186;GO:0004709;GO:0000165	protein phosphorylation|ATP binding|activation of MAPKK activity|MAP kinase kinase kinase activity|MAPK cascade
CL10334Contig1	320
CL10335Contig1	875	gi|645229213|ref|XP_008221359.1|PREDICTED: cleavage and polyadenylation specificity factor subunit 3-II [Prunus mume]	3.75e-29	sp|Q8GUU3|CPS3B_ARATH	7e-27	Cleavage and polyadenylation specificity factor subunit 3-II OS=Arabidopsis thaliana GN=CPSF73-II PE=1 SV=2	KOG1136	1e-27	Predicted cleavage and polyadenylation specificity factor (CPSF subunit)
CL10336Contig1	915
CL10337Contig1	1257
CL10338Contig1	1066	gi|719974548|ref|XP_010245228.1|PREDICTED: octanoyltransferase isoform X1 [Nelumbo nucifera]	1.5e-131	sp|Q9SXP7|LIPB_ARATH	6e-118	Octanoyltransferase OS=Arabidopsis thaliana GN=LIP2 PE=2 SV=1	KOG0325	1e-118	Lipoyltransferase	ko00785	Lipoic acid metabolism	1	K03801	lipB	lipoyl(octanoyl) transferase
CL10339Contig1	2390	gi|720013573|ref|XP_010260224.1|PREDICTED: eukaryotic translation initiation factor 3 subunit D-like [Nelumbo nucifera]	0	sp|P56820|EIF3D_ARATH	0	Eukaryotic translation initiation factor 3 subunit D OS=Arabidopsis thaliana GN=TIF3D1 PE=1 SV=1	KOG2479	0	Translation initiation factor 3, subunit d (eIF-3d)	ko03013	RNA transport	1	K03251	EIF3D	translation initiation factor 3 subunit D	GO:0005852;GO:0016282;GO:0033290;GO:0006446;GO:0001731;GO:0003743	eukaryotic translation initiation factor 3 complex|eukaryotic 43S preinitiation complex|eukaryotic 48S preinitiation complex|regulation of translational initiation|formation of translation preinitiation complex|translation initiation factor activity
CL1033Contig1	3147	gi|720001763|ref|XP_010256461.1|PREDICTED: uncharacterized protein LOC104596840 [Nelumbo nucifera] >gi|720001769|ref|XP_010256462.1| PREDICTED: uncharacterized protein LOC104596840 [Nelumbo nucifera]	0	sp|Q6RET6|CCAMK_PEA	8e-07	Calcium and calcium/calmodulin-dependent serine/threonine-protein kinase (Fragment) OS=Pisum sativum GN=SYM9 PE=1 SV=2
CL10340Contig1	1968	gi|720060831|ref|XP_010274982.1|PREDICTED: ELAV-like protein 3 isoform X1 [Nelumbo nucifera] >gi|720060836|ref|XP_010274983.1| PREDICTED: ELAV-like protein 3 isoform X1 [Nelumbo nucifera] >gi|720060840|ref|XP_010274984.1| PREDICTED: ELAV-like protein 3 isoform X1 [Nelumbo nucifera] >gi|720060844|ref|XP_010274985.1| PREDICTED: ELAV-like protein 3 isoform X1 [Nelumbo nucifera]	5.29e-160	sp|P48809|RB27C_DROME	2e-22	Heterogeneous nuclear ribonucleoprotein 27C OS=Drosophila melanogaster GN=Hrb27C PE=1 SV=2	KOG0118	2e-24	FOG: RRM domain	ko03015	mRNA surveillance pathway	1	K14411	MSI	RNA-binding protein Musashi	GO:0003676;GO:0000166	nucleic acid binding|nucleotide binding
CL10340Contig2	1599	gi|720060831|ref|XP_010274982.1|PREDICTED: ELAV-like protein 3 isoform X1 [Nelumbo nucifera] >gi|720060836|ref|XP_010274983.1| PREDICTED: ELAV-like protein 3 isoform X1 [Nelumbo nucifera] >gi|720060840|ref|XP_010274984.1| PREDICTED: ELAV-like protein 3 isoform X1 [Nelumbo nucifera] >gi|720060844|ref|XP_010274985.1| PREDICTED: ELAV-like protein 3 isoform X1 [Nelumbo nucifera]	1.17e-165	sp|Q98SJ2|DAZP1_XENLA	4e-22	DAZ-associated protein 1 OS=Xenopus laevis GN=dazap1 PE=1 SV=1	KOG0118	8e-33	FOG: RRM domain	ko03015	mRNA surveillance pathway	1	K14411	MSI	RNA-binding protein Musashi	GO:0003676;GO:0000166	nucleic acid binding|nucleotide binding
CL10341Contig1	1790	gi|743868476|ref|XP_011033009.1|PREDICTED: mitogen-activated protein kinase kinase 5-like isoform X4 [Populus euphratica] >gi|743868480|ref|XP_011033010.1| PREDICTED: mitogen-activated protein kinase kinase 5-like isoform X5 [Populus euphratica] >gi|743868484|ref|XP_011033011.1| PREDICTED: mitogen-activated protein kinase kinase 5-like isoform X4 [Populus euphratica] >gi|743868491|ref|XP_01103301…	5.15e-151	sp|Q8RXG3|M2K5_ARATH	5e-143	Mitogen-activated protein kinase kinase 5 OS=Arabidopsis thaliana GN=MKK5 PE=1 SV=2	KOG0581	1e-143	Mitogen-activated protein kinase kinase (MAP2K)	ko04626	Plant-pathogen interaction	1	K13413	MKK4_5P	mitogen-activated protein kinase kinase 4/5, plant	GO:0005515;GO:0006468;GO:0005524;GO:0004674	protein binding|protein phosphorylation|ATP binding|protein serine/threonine kinase activity
CL10342Contig1	662	gi|719992773|ref|XP_010253678.1|PREDICTED: uncharacterized protein LOC104594856 [Nelumbo nucifera]	6.67e-44
CL10343Contig1	997	gi|743873975|ref|XP_010906960.1|PREDICTED: monothiol glutaredoxin-S7, chloroplastic [Elaeis guineensis] >gi|743873981|ref|XP_010906961.1| PREDICTED: monothiol glutaredoxin-S7, chloroplastic [Elaeis guineensis]	3.01e-70	sp|Q84Y95|GRS14_ARATH	4e-61	Monothiol glutaredoxin-S14, chloroplastic OS=Arabidopsis thaliana GN=GRXS14 PE=1 SV=2	KOG0911	1e-61	Glutaredoxin-related protein
CL10344Contig1	840
CL10345Contig1	3000	gi|720078103|ref|XP_010241251.1|PREDICTED: uncharacterized protein LOC104585909 [Nelumbo nucifera]	2.61e-95													GO:0003723;GO:0003964;GO:0006278	RNA binding|RNA-directed DNA polymerase activity|RNA-dependent DNA replication
CL10346Contig1	786
CL10347Contig1	1317	gi|743769021|ref|XP_010914791.1|PREDICTED: tRNA(adenine(34)) deaminase, chloroplastic-like [Elaeis guineensis]	1.17e-102	sp|O34598|GUAD_BACSU	3e-29	Guanine deaminase OS=Bacillus subtilis (strain 168) GN=guaD PE=1 SV=1	KOG1018	2e-94	Cytosine deaminase FCY1 and related enzymes							GO:0005829;GO:0008152;GO:0008892;GO:0008270	cytosol|metabolic process|guanine deaminase activity|zinc ion binding
CL10348Contig1	1494	gi|720064820|ref|XP_010276081.1|PREDICTED: uncharacterized protein LOC104610921 [Nelumbo nucifera]	8.83e-55
CL10349Contig1	679	gi|719968597|ref|XP_010265610.1|PREDICTED: disease resistance protein RPP8-like [Nelumbo nucifera]	2.48e-34	sp|Q9M667|RPP13_ARATH	7e-25	Disease resistance protein RPP13 OS=Arabidopsis thaliana GN=RPP13 PE=2 SV=2	KOG4658	2e-25	Apoptotic ATPase	ko04626	Plant-pathogen interaction	1	K13457	RPM1, RPS3	disease resistance protein RPM1	GO:0006952;GO:0043531	defense response|ADP binding
CL1034Contig1	382
CL10350Contig1	626
CL10351Contig1	1550	gi|255579745|ref|XP_002530711.1|actin, putative [Ricinus communis] >gi|223529725|gb|EEF31665.1| actin, putative [Ricinus communis]	0	sp|Q10DV7|ACT1_ORYSJ	0	Actin-1 OS=Oryza sativa subsp. japonica GN=ACT1 PE=2 SV=1	KOG0676	0	Actin and related proteins							GO:0005618;GO:0048767;GO:0005856;GO:0005524;GO:0005737;GO:0005634;GO:0005886	cell wall|root hair elongation|cytoskeleton|ATP binding|cytoplasm|nucleus|plasma membrane
CL10352Contig1	1021	gi|460404501|ref|XP_004247720.1|PREDICTED: uncharacterized protein LOC101249209 [Solanum lycopersicum]	1.13e-76	sp|Q5UNY4|YL728_MIMIV	3e-30	Uncharacterized protein L728 OS=Acanthamoeba polyphaga mimivirus GN=MIMI_L728 PE=4 SV=1
CL10353Contig1	2913	gi|359480159|ref|XP_002276396.2|PREDICTED: vacuolar protein sorting-associated protein 51 homolog [Vitis vinifera] >gi|731395650|ref|XP_010652240.1| PREDICTED: vacuolar protein sorting-associated protein 51 homolog [Vitis vinifera] >gi|297743978|emb|CBI36948.3| unnamed protein product [Vitis vinifera]	0	sp|Q4V9Y0|VPS51_XENTR	2e-51	Vacuolar protein sorting-associated protein 51 homolog OS=Xenopus tropicalis GN=vps51 PE=2 SV=1	KOG2346	2e-133	Uncharacterized conserved protein							GO:0048193;GO:0042732;GO:0030244;GO:0005829	Golgi vesicle transport|D-xylose metabolic process|cellulose biosynthetic process|cytosol
CL10354Contig1	3283	gi|719990496|ref|XP_010252974.1|PREDICTED: probable galacturonosyltransferase 4 [Nelumbo nucifera]	0	sp|Q93ZX7|GAUT4_ARATH	0	Probable galacturonosyltransferase 4 OS=Arabidopsis thaliana GN=GAUT4 PE=2 SV=1				ko00500;ko00520	Starch and sucrose metabolism|Amino sugar and nucleotide sugar metabolism	2	K13648	GAUT	alpha-1,4-galacturonosyltransferase	GO:0016757	transferase activity, transferring glycosyl groups
CL10355Contig1	889
CL10356Contig1	935
CL10357Contig1	1221	gi|743803549|ref|XP_011017146.1|PREDICTED: isoflavone 2'-hydroxylase-like [Populus euphratica]	6.32e-86	sp|P93147|C81E1_GLYEC	1e-62	Isoflavone 2'-hydroxylase OS=Glycyrrhiza echinata GN=CYP81E1 PE=1 SV=2	KOG0156	6e-73	Cytochrome P450 CYP2 subfamily	ko00945;ko00903;ko00363;ko00624;ko00627	Stilbenoid, diarylheptanoid and gingerol biosynthesis|Limonene and pinene degradation|Bisphenol degradation|Polycyclic aromatic hydrocarbon degradation|Aminobenzoate degradation	5	K00517	E1.14.-.-		GO:0020037;GO:0033773;GO:0005506;GO:0009055;GO:0055114	heme binding|isoflavone 2'-hydroxylase activity|iron ion binding|electron carrier activity|oxidation-reduction process
CL10358Contig1	1102
CL10359Contig1	2063	gi|719994525|ref|XP_010254204.1|PREDICTED: uncharacterized protein DDB_G0283697 [Nelumbo nucifera]	1.6e-42				KOG2536	1e-09	MAM33, mitochondrial matrix glycoprotein
CL1035Contig1	5111	gi|720021498|ref|XP_010262746.1|PREDICTED: acetyl-coenzyme A carboxylase carboxyl transferase subunit alpha, chloroplastic-like [Nelumbo nucifera] >gi|720021501|ref|XP_010262747.1| PREDICTED: acetyl-coenzyme A carboxylase carboxyl transferase subunit alpha, chloroplastic-like [Nelumbo nucifera]	0	sp|Q9LD43|ACCA_ARATH	0	Acetyl-coenzyme A carboxylase carboxyl transferase subunit alpha, chloroplastic OS=Arabidopsis thaliana GN=CAC3 PE=1 SV=1				ko00620;ko00640;ko00720;ko00061;ko00253;ko01200;ko01212	Pyruvate metabolism|Propanoate metabolism|Carbon fixation pathways in prokaryotes|Fatty acid biosynthesis|Tetracycline biosynthesis|Carbon metabolism|Fatty acid metabolism	7	K01962	accA	acetyl-CoA carboxylase carboxyl transferase subunit alpha	GO:0006633;GO:0009317;GO:0016740;GO:0003989	fatty acid biosynthetic process|acetyl-CoA carboxylase complex|transferase activity|acetyl-CoA carboxylase activity
CL10360Contig1	2575	gi|720008517|ref|XP_010258650.1|PREDICTED: DEAD-box ATP-dependent RNA helicase 53-like [Nelumbo nucifera]	0	sp|Q9LUW5|RH53_ARATH	0	DEAD-box ATP-dependent RNA helicase 53 OS=Arabidopsis thaliana GN=RH53 PE=2 SV=1	KOG0331	0	ATP-dependent RNA helicase							GO:0003676;GO:0005524;GO:0008026	nucleic acid binding|ATP binding|ATP-dependent helicase activity
CL10361Contig1	3695	gi|147804937|emb|CAN60374.1|hypothetical protein VITISV_001215 [Vitis vinifera]	7.19e-47	sp|P10978|POLX_TOBAC	1e-18	Retrovirus-related Pol polyprotein from transposon TNT 1-94 OS=Nicotiana tabacum PE=2 SV=1	KOG0017	2e-36	FOG: Transposon-encoded proteins with TYA, reverse transcriptase, integrase domains in various combinations							GO:0003676;GO:0016491;GO:0055114;GO:0008270;GO:0015074	nucleic acid binding|oxidoreductase activity|oxidation-reduction process|zinc ion binding|DNA integration
CL10362Contig1	1522
CL10363Contig1	4388	gi|568842725|ref|XP_006475285.1|PREDICTED: (-)-germacrene D synthase-like isoform X1 [Citrus sinensis]	1.04e-103	sp|B3TPQ6|BCUSY_MAGGA	1e-100	Beta-cubebene synthase OS=Magnolia grandiflora PE=1 SV=1	KOG1075	1e-65	FOG: Reverse transcriptase	ko00909	Sesquiterpenoid and triterpenoid biosynthesis	1	K15803	GERD	(-)-germacrene D synthase	GO:0045338;GO:0010334;GO:0016114;GO:0000287;GO:0051762	farnesyl diphosphate metabolic process|sesquiterpene synthase activity|terpenoid biosynthetic process|magnesium ion binding|sesquiterpene biosynthetic process
CL10364Contig1	1261	gi|720028954|ref|XP_010265069.1|PREDICTED: uncharacterized protein LOC104602906 [Nelumbo nucifera]	5.61e-20
CL10365Contig1	1110	gi|720029240|ref|XP_010265159.1|PREDICTED: uncharacterized protein LOC104602976 [Nelumbo nucifera]	1.07e-35				KOG0670	2e-15	U4/U6-associated splicing factor PRP4
CL10366Contig1	1091	gi|672156688|ref|XP_008798027.1|PREDICTED: zinc finger BED domain-containing protein RICESLEEPER 2-like [Phoenix dactylifera]	5.34e-71	sp|P08770|TRA1_MAIZE	2e-35	Putative AC transposase OS=Zea mays PE=2 SV=2	KOG1121	2e-51	Tam3-transposase (Ac family)
CL10367Contig1	2365	gi|720075514|ref|XP_010279335.1|PREDICTED: nicotinamide adenine dinucleotide transporter 1, chloroplastic-like [Nelumbo nucifera]	1.72e-154	sp|Q8RWA5|NDT2_ARATH	1e-125	Nicotinamide adenine dinucleotide transporter 2, mitochondrial OS=Arabidopsis thaliana GN=NDT2 PE=1 SV=1	KOG0757	1e-122	Mitochondrial carrier protein - Rim2p/Mrs12p							GO:0005743;GO:0051724;GO:0055085;GO:0043132;GO:0006839;GO:0031969;GO:0016021	mitochondrial inner membrane|NAD transporter activity|transmembrane transport|NAD transport|mitochondrial transport|chloroplast membrane|integral component of membrane
CL10368Contig1	1285	gi|720076175|ref|XP_010279543.1|PREDICTED: uncharacterized protein LOC104613430 [Nelumbo nucifera]	1.1e-65													GO:0005737;GO:0042538;GO:0006355;GO:0030968;GO:0003700;GO:0043565;GO:0046983;GO:0009410	cytoplasm|hyperosmotic salinity response|regulation of transcription, DNA-templated|endoplasmic reticulum unfolded protein response|sequence-specific DNA binding transcription factor activity|sequence-specific DNA binding|protein dimerization activity|response to xenobiotic stimulus
CL10369Contig1	1891	gi|297739892|emb|CBI30074.3|unnamed protein product [Vitis vinifera]	0	sp|Q9LZA6|SDP1_ARATH	0	Triacylglycerol lipase SDP1 OS=Arabidopsis thaliana GN=SDP1 PE=1 SV=1	KOG2214	0	Predicted esterase of the alpha-beta hydrolase superfamily	ko00100;ko00561;ko00564;ko00565;ko00590;ko00591;ko00592	Steroid biosynthesis|Glycerolipid metabolism|Glycerophospholipid metabolism|Ether lipid metabolism|Arachidonic acid metabolism|Linoleic acid metabolism|alpha-Linolenic acid metabolism	7	K14674	TGL4	TAG lipase / steryl ester hydrolase / phospholipase A2 / LPA acyltransferase	GO:0012511;GO:0019433;GO:0004806	monolayer-surrounded lipid storage body|triglyceride catabolic process|triglyceride lipase activity
CL1036Contig1	2797	gi|720019834|ref|XP_010262210.1|PREDICTED: serine/threonine protein phosphatase 2A 55 kDa regulatory subunit B beta isoform isoform X2 [Nelumbo nucifera]	0	sp|Q39247|2ABB_ARATH	0	Serine/threonine protein phosphatase 2A 55 kDa regulatory subunit B beta isoform OS=Arabidopsis thaliana GN=PP2AB2 PE=2 SV=1	KOG1354	0	Serine/threonine protein phosphatase 2A, regulatory subunit	ko04111;ko04530;ko04071;ko04151;ko04152;ko04390;ko04391;ko03015;ko04261;ko04728	Cell cycle - yeast|Tight junction|Sphingolipid signaling pathway|PI3K-Akt signaling pathway|AMPK signaling pathway|Hippo signaling pathway|Hippo signaling pathway -fly|mRNA surveillance pathway|Adrenergic signaling in cardiomyocytes|Dopaminergic synapse	10	K04354	PPP2R2	serine/threonine-protein phosphatase 2A regulatory subunit B	GO:0000159;GO:0007165;GO:0008601	protein phosphatase type 2A complex|signal transduction|protein phosphatase type 2A regulator activity
CL1036Contig2	1660	gi|763789872|gb|KJB56868.1|hypothetical protein B456_009G139900 [Gossypium raimondii]	0	sp|Q0E2P1|2ABB_ORYSJ	0	Serine/threonine protein phosphatase 2A 55 kDa regulatory subunit B beta isoform OS=Oryza sativa subsp. japonica GN=Os02g0224200 PE=2 SV=1	KOG1354	0	Serine/threonine protein phosphatase 2A, regulatory subunit	ko04111;ko04530;ko04071;ko04151;ko04152;ko04390;ko04391;ko03015;ko04261;ko04728	Cell cycle - yeast|Tight junction|Sphingolipid signaling pathway|PI3K-Akt signaling pathway|AMPK signaling pathway|Hippo signaling pathway|Hippo signaling pathway -fly|mRNA surveillance pathway|Adrenergic signaling in cardiomyocytes|Dopaminergic synapse	10	K04354	PPP2R2	serine/threonine-protein phosphatase 2A regulatory subunit B
CL10370Contig1	2182	gi|769800612|ref|XP_011626866.1|PREDICTED: ras-related protein RIC1 [Amborella trichopoda]	1.8e-134	sp|P40392|RIC1_ORYSJ	1e-131	Ras-related protein RIC1 OS=Oryza sativa subsp. japonica GN=RIC1 PE=2 SV=2	KOG0084	2e-123	GTPase Rab1/YPT1, small G protein superfamily, and related GTP-binding proteins							GO:0005773;GO:0005525;GO:0005886;GO:0016787;GO:0007264;GO:0015031	vacuole|GTP binding|plasma membrane|hydrolase activity|small GTPase mediated signal transduction|protein transport
CL10371Contig1	1551	gi|743774000|ref|XP_010917354.1|PREDICTED: F-box/kelch-repeat protein At1g57790-like [Elaeis guineensis]	3.07e-40	sp|Q9FVS1|FBK23_ARATH	2e-31	F-box/kelch-repeat protein At1g57790 OS=Arabidopsis thaliana GN=At1g57790 PE=2 SV=1
CL10372Contig1	3154	gi|296089910|emb|CBI39729.3|unnamed protein product [Vitis vinifera]	9.08e-75	sp|Q6AXS3|DEK_RAT	2e-13	Protein DEK OS=Rattus norvegicus GN=Dek PE=2 SV=1	KOG2266	5e-52	Chromatin-associated protein Dek and related proteins, contains SAP DNA binding domain							GO:0003677	DNA binding
CL10373Contig1	677
CL10374Contig1	386	gi|590719201|ref|XP_007050990.1|Uncharacterized protein TCM_004701 [Theobroma cacao] >gi|508703251|gb|EOX95147.1| Uncharacterized protein TCM_004701 [Theobroma cacao]	8.58e-07
CL10374Contig2	1273
CL10375Contig1	1645	gi|719981384|ref|XP_010250111.1|PREDICTED: TBC1 domain family member 13-like [Nelumbo nucifera]	0	sp|Q9NVG8|TBC13_HUMAN	4e-73	TBC1 domain family member 13 OS=Homo sapiens GN=TBC1D13 PE=1 SV=3	KOG4567	3e-144	GTPase-activating protein							GO:0005097;GO:0032851	Rab GTPase activator activity|positive regulation of Rab GTPase activity
CL10376Contig1	1228
CL10377Contig1	1522	gi|695064208|ref|XP_009420640.1|PREDICTED: U2 small nuclear ribonucleoprotein B''-like isoform X2 [Musa acuminata subsp. malaccensis]	3.47e-113	sp|Q8VC52|RBPS2_MOUSE	1e-13	RNA-binding protein with multiple splicing 2 OS=Mus musculus GN=Rbpms2 PE=1 SV=1	KOG1457	7e-32	RNA binding protein (contains RRM repeats)							GO:0003676;GO:0000166	nucleic acid binding|nucleotide binding
CL10378Contig1	2123	gi|147828426|emb|CAN64321.1|hypothetical protein VITISV_007701 [Vitis vinifera]	2.83e-07
CL10379Contig1	1478	gi|802547397|ref|XP_012090002.1|PREDICTED: glucomannan 4-beta-mannosyltransferase 9-like [Jatropha curcas] >gi|643739216|gb|KDP45030.1| hypothetical protein JCGZ_01530 [Jatropha curcas]	0	sp|Q9LZR3|CSLA9_ARATH	0	Glucomannan 4-beta-mannosyltransferase 9 OS=Arabidopsis thaliana GN=CSLA9 PE=2 SV=1										GO:0016760;GO:0051753	cellulose synthase (UDP-forming) activity|mannan synthase activity
CL1037Contig1	1880
CL10380Contig1	833
CL10381Contig1	600
CL10382Contig1	1609	gi|719993412|ref|XP_010253873.1|PREDICTED: putative ABC1 protein At2g40090 [Nelumbo nucifera]	0	sp|O04212|Y2090_ARATH	0	Putative ABC1 protein At2g40090 OS=Arabidopsis thaliana GN=At2g40090 PE=2 SV=2	KOG1235	0	Predicted unusual protein kinase							GO:0006810;GO:0016772;GO:0005215	transport|transferase activity, transferring phosphorus-containing groups|transporter activity
CL10383Contig1	1499	gi|720032901|ref|XP_010266259.1|PREDICTED: uncharacterized protein LOC104603805 [Nelumbo nucifera]	0													GO:0045893;GO:0009902;GO:0006364;GO:0010027;GO:0042793;GO:0010207;GO:0035304;GO:0005886	positive regulation of transcription, DNA-templated|chloroplast relocation|rRNA processing|thylakoid membrane organization|transcription from plastid promoter|photosystem II assembly|regulation of protein dephosphorylation|plasma membrane
CL10384Contig1	478	gi|695003030|ref|XP_009383343.1|PREDICTED: proteasome subunit alpha type-7 [Musa acuminata subsp. malaccensis]	3.33e-20	sp|Q6YT00|PSA7A_ORYSJ	3e-21	Proteasome subunit alpha type-7-A OS=Oryza sativa subsp. japonica GN=Os08g0548900 PE=2 SV=1	KOG0183	6e-21	20S proteasome, regulatory subunit alpha type PSMA7/PRE6	ko03050	Proteasome	1	K02731	PSMA7	20S proteasome subunit alpha 4	GO:0009524;GO:0022626;GO:0005773;GO:0019773;GO:0005886;GO:0006511;GO:0005819;GO:0009507;GO:0005634;GO:0004298	phragmoplast|cytosolic ribosome|vacuole|proteasome core complex, alpha-subunit complex|plasma membrane|ubiquitin-dependent protein catabolic process|spindle|chloroplast|nucleus|threonine-type endopeptidase activity
CL10385Contig1	774
CL10386Contig1	2685	gi|720059110|ref|XP_010274478.1|PREDICTED: uncharacterized protein LOC104609787 [Nelumbo nucifera] >gi|720059112|ref|XP_010274479.1| PREDICTED: uncharacterized protein LOC104609787 [Nelumbo nucifera]	1.45e-119													GO:0009684;GO:0006412;GO:0003723;GO:0005840;GO:0003735;GO:0006569	indoleacetic acid biosynthetic process|translation|RNA binding|ribosome|structural constituent of ribosome|tryptophan catabolic process
CL10387Contig1	979	gi|657401227|gb|AES59707.2|DUF4283 domain protein [Medicago truncatula]	3.58e-13													GO:0003676;GO:0000166	nucleic acid binding|nucleotide binding
CL10388Contig1	1708
CL10389Contig1	1284	gi|720067975|ref|XP_010276960.1|PREDICTED: trafficking protein particle complex subunit 6B-like isoform X2 [Nelumbo nucifera]	2.28e-102	sp|Q86SZ2|TPC6B_HUMAN	6e-39	Trafficking protein particle complex subunit 6B OS=Homo sapiens GN=TRAPPC6B PE=1 SV=1	KOG3316	2e-93	Transport protein particle (TRAPP) complex subunit							GO:0009737;GO:0048868;GO:0016192;GO:0005215	response to abscisic acid|pollen tube development|vesicle-mediated transport|transporter activity
CL1038Contig1	3491	gi|720082430|ref|XP_010242589.1|PREDICTED: uncharacterized protein LOC104586906 isoform X1 [Nelumbo nucifera]	0	sp|Q8WUA4|TF3C2_HUMAN	7e-10	General transcription factor 3C polypeptide 2 OS=Homo sapiens GN=GTF3C2 PE=1 SV=2	KOG1918	0	3-methyladenine DNA glycosidase							GO:0005737;GO:0000785;GO:0006355;GO:0003677;GO:0080008;GO:0005634	cytoplasm|chromatin|regulation of transcription, DNA-templated|DNA binding|Cul4-RING E3 ubiquitin ligase complex|nucleus
CL10390Contig1	755	gi|720019060|ref|XP_010261991.1|PREDICTED: uncharacterized protein LOC104600627 isoform X2 [Nelumbo nucifera]	1.07e-63													GO:0016998	cell wall macromolecule catabolic process
CL10391Contig1	523	gi|528893339|gb|EPZ33659.1|60S ribosomal protein L8 [Rozella allomycis CSF55]	2.01e-86	sp|Q9V3G1|RL8_DROME	7e-98	60S ribosomal protein L8 OS=Drosophila melanogaster GN=RpL8 PE=1 SV=1	KOG2309	2e-98	60s ribosomal protein L2/L8	ko03010	Ribosome	1	K02938	RP-L8e, RPL8	large subunit ribosomal protein L8e	GO:0003735;GO:0003723;GO:0015934;GO:0006412	structural constituent of ribosome|RNA binding|large ribosomal subunit|translation
CL10391Contig2	338	gi|566181230|ref|XP_006380799.1|hypothetical protein POPTR_0007s140402g, partial [Populus trichocarpa] >gi|550334843|gb|ERP58596.1| hypothetical protein POPTR_0007s140402g, partial [Populus trichocarpa]	4.2e-51	sp|Q95V39|RL8_SPOFR	2e-55	60S ribosomal protein L8 OS=Spodoptera frugiperda GN=RpL8 PE=2 SV=1	KOG2309	1e-52	60s ribosomal protein L2/L8	ko03010	Ribosome	1	K02938	RP-L8e, RPL8	large subunit ribosomal protein L8e	GO:0003735;GO:0003723;GO:0015934;GO:0006412	structural constituent of ribosome|RNA binding|large ribosomal subunit|translation
CL10392Contig1	985	gi|743800639|ref|XP_010926044.1|PREDICTED: uncharacterized protein LOC105048439 [Elaeis guineensis] >gi|743800641|ref|XP_010926045.1| PREDICTED: uncharacterized protein LOC105048439 [Elaeis guineensis]	3.16e-91
CL10393Contig1	1230
CL10394Contig1	1332	gi|763813833|gb|KJB80685.1|hypothetical protein B456_013G110300 [Gossypium raimondii]	1.64e-85	sp|O14046|VATO_SCHPO	2e-42	Probable V-type proton ATPase 20 kDa proteolipid subunit OS=Schizosaccharomyces pombe (strain 972 / ATCC 24843) GN=vma16 PE=3 SV=1	KOG0233	3e-83	Vacuolar H+-ATPase V0 sector, subunit c''	ko04142;ko04145;ko00190;ko04721	Lysosome|Phagosome|Oxidative phosphorylation|Synaptic vesicle cycle	4	K03661	ATPeV0B, ATP6F	V-type H+-transporting ATPase 21kDa proteolipid subunit	GO:0015991;GO:0005773;GO:0033179;GO:0015078;GO:0016021	ATP hydrolysis coupled proton transport|vacuole|proton-transporting V-type ATPase, V0 domain|hydrogen ion transmembrane transporter activity|integral component of membrane
CL10395Contig1	3526	gi|720016868|ref|XP_010261283.1|PREDICTED: uncharacterized protein LOC104600140 [Nelumbo nucifera]	0							ko03013	RNA transport	1	K14311	NUP188	nuclear pore complex protein Nup188
CL10396Contig1	3143	gi|731399516|ref|XP_010653644.1|PREDICTED: uncharacterized protein LOC100248184 [Vitis vinifera]	0	sp|P14233|TGA1B_TOBAC	3e-27	TGACG-sequence-specific DNA-binding protein TGA-1B (Fragment) OS=Nicotiana tabacum GN=TGA1B PE=2 SV=1	KOG1414	9e-07	Transcriptional activator FOSB/c-Fos and related bZIP transcription factors							GO:0043565;GO:0003700;GO:0006355	sequence-specific DNA binding|sequence-specific DNA binding transcription factor activity|regulation of transcription, DNA-templated
CL10397Contig1	1105	gi|590620512|ref|XP_007024555.1|Ribosomal protein L18ae family [Theobroma cacao] >gi|508779921|gb|EOY27177.1| Ribosomal protein L18ae family [Theobroma cacao]	4.65e-31
CL10398Contig1	1155
CL10399Contig1	1933	gi|719964718|ref|XP_010254259.1|PREDICTED: RING-H2 finger protein ATL46-like [Nelumbo nucifera]	2e-140	sp|Q9FL07|ATL46_ARATH	2e-106	RING-H2 finger protein ATL46 OS=Arabidopsis thaliana GN=ATL46 PE=2 SV=1	KOG0800	4e-107	FOG: Predicted E3 ubiquitin ligase							GO:0004672;GO:0006468;GO:0005524;GO:0016021;GO:0008270	protein kinase activity|protein phosphorylation|ATP binding|integral component of membrane|zinc ion binding
CL1039Contig1	2473	gi|720029997|ref|XP_010265385.1|PREDICTED: pentatricopeptide repeat-containing protein At2g18940, chloroplastic [Nelumbo nucifera]	0	sp|O64624|PP163_ARATH	0	Pentatricopeptide repeat-containing protein At2g18940, chloroplastic OS=Arabidopsis thaliana GN=At2g18940 PE=2 SV=1	KOG4197	0	FOG: PPR repeat
CL103Contig1	1769	gi|148888544|gb|ABR15776.1|catalase [Litchi chinensis]	1.98e-73	sp|P45739|CATA_HELAN	6e-70	Catalase OS=Helianthus annuus PE=2 SV=1	KOG0047	2e-69	Catalase	ko04146;ko04068;ko00380;ko00630;ko01200	Peroxisome|FoxO signaling pathway|Tryptophan metabolism|Glyoxylate and dicarboxylate metabolism|Carbon metabolism	5	K03781	katE, CAT, catB, srpA	catalase	GO:0046872;GO:0042744;GO:0020037;GO:0004096;GO:0055114	metal ion binding|hydrogen peroxide catabolic process|heme binding|catalase activity|oxidation-reduction process
CL103Contig2	1954	gi|698496386|ref|XP_009794245.1|PREDICTED: catalase isozyme 1 [Nicotiana sylvestris]	0	sp|P49315|CATA1_NICPL	0	Catalase isozyme 1 (Fragment) OS=Nicotiana plumbaginifolia GN=CAT1 PE=1 SV=1	KOG0047	0	Catalase	ko04146;ko04068;ko00380;ko00630;ko01200	Peroxisome|FoxO signaling pathway|Tryptophan metabolism|Glyoxylate and dicarboxylate metabolism|Carbon metabolism	5	K03781	katE, CAT, catB, srpA	catalase	GO:0046872;GO:0042744;GO:0020037;GO:0004096;GO:0055114	metal ion binding|hydrogen peroxide catabolic process|heme binding|catalase activity|oxidation-reduction process
CL103Contig3	1056	gi|658026991|ref|XP_008348922.1|PREDICTED: catalase isozyme 1-like [Malus domestica]	1.19e-08	sp|P32290|CATA_VIGRR	7e-08	Catalase OS=Vigna radiata var. radiata PE=2 SV=1				ko04146;ko04068;ko00380;ko00630;ko01200	Peroxisome|FoxO signaling pathway|Tryptophan metabolism|Glyoxylate and dicarboxylate metabolism|Carbon metabolism	5	K03781	katE, CAT, catB, srpA	catalase
CL103Contig4	1929	gi|720056139|ref|XP_010273588.1|PREDICTED: probable sarcosine oxidase [Nelumbo nucifera]	0	sp|Q9SJA7|SOX_ARATH	2e-174	Probable sarcosine oxidase OS=Arabidopsis thaliana GN=At2g24580 PE=2 SV=1	KOG2820	6e-175	FAD-dependent oxidoreductase	ko04146;ko00260;ko00310	Peroxisome|Glycine, serine and threonine metabolism|Lysine degradation	3	K00306	PIPOX	sarcosine oxidase / L-pipecolate oxidase	GO:0008115;GO:0046653;GO:0055114	sarcosine oxidase activity|tetrahydrofolate metabolic process|oxidation-reduction process
CL10400Contig1	1175
CL10401Contig1	2498	gi|720028206|ref|XP_010264831.1|PREDICTED: histone-lysine N-methyltransferase family member SUVH9-like [Nelumbo nucifera] >gi|720028209|ref|XP_010264832.1| PREDICTED: histone-lysine N-methyltransferase family member SUVH9-like [Nelumbo nucifera]	0	sp|Q9T0G7|SUVH9_ARATH	1e-177	Probable histone-lysine N-methyltransferase, H3 lysine-9 specific SUVH9 OS=Arabidopsis thaliana GN=SUVH9 PE=2 SV=1	KOG1082	4e-105	Histone H3 (Lys9) methyltransferase SUV39H1/Clr4, required for transcriptional silencing	ko00310	Lysine degradation	1	K11420	EHMT	euchromatic histone-lysine N-methyltransferase
CL10402Contig1	1790	gi|719995234|ref|XP_010254425.1|PREDICTED: uncharacterized protein LOC104595401 [Nelumbo nucifera]	3.81e-65
CL10403Contig1	835
CL10404Contig1	782	gi|731439077|ref|XP_010647569.1|PREDICTED: uncharacterized protein LOC104878664 [Vitis vinifera]	2.43e-48
CL10405Contig1	2072	gi|720091274|ref|XP_010245361.1|PREDICTED: uncharacterized protein LOC104588932 isoform X1 [Nelumbo nucifera] >gi|720091277|ref|XP_010245362.1| PREDICTED: uncharacterized protein LOC104588932 isoform X1 [Nelumbo nucifera] >gi|720091280|ref|XP_010245363.1| PREDICTED: uncharacterized protein LOC104588932 isoform X1 [Nelumbo nucifera] >gi|720091283|ref|XP_010245364.1| PREDICTED: uncharacterized prot…	3.48e-99
CL10406Contig1	730
CL10407Contig1	1882	gi|802749959|ref|XP_012087688.1|PREDICTED: peptide methionine sulfoxide reductase B1, chloroplastic [Jatropha curcas] >gi|643710673|gb|KDP24711.1| hypothetical protein JCGZ_25702 [Jatropha curcas]	2.32e-94	sp|Q9C8M2|MSRB1_ARATH	1e-80	Peptide methionine sulfoxide reductase B1, chloroplastic OS=Arabidopsis thaliana GN=MSRB1 PE=1 SV=1	KOG0856	3e-81	Predicted pilin-like transcription factor							GO:0033743;GO:0008113;GO:0055114;GO:0009570	peptide-methionine (R)-S-oxide reductase activity|peptide-methionine (S)-S-oxide reductase activity|oxidation-reduction process|chloroplast stroma
CL10408Contig1	1099
CL10409Contig1	669
CL1040Contig1	434
CL1040Contig2	1384	gi|743807378|ref|XP_010928082.1|PREDICTED: tRNA (guanine(9)-N1)-methyltransferase isoform X1 [Elaeis guineensis]	1.68e-115	sp|Q3MHI8|TM10A_BOVIN	8e-45	tRNA methyltransferase 10 homolog A OS=Bos taurus GN=TRMT10A PE=2 SV=1	KOG2967	1e-94	Uncharacterized conserved protein							GO:0032259;GO:0008168	methylation|methyltransferase activity
CL10410Contig1	913	gi|720067273|ref|XP_010276758.1|PREDICTED: uncharacterized protein LOC104611428 [Nelumbo nucifera]	2.65e-43				KOG4569	4e-29	Predicted lipase							GO:0006629;GO:0004806	lipid metabolic process|triglyceride lipase activity
CL10411Contig1	2535
CL10411Contig2	3819	gi|590701368|ref|XP_007046384.1|SKU5 similar 5 isoform 2 [Theobroma cacao] >gi|508710319|gb|EOY02216.1| SKU5 similar 5 isoform 2 [Theobroma cacao]	1.66e-67	sp|Q9SU40|SKU5_ARATH	6e-44	Monocopper oxidase-like protein SKU5 OS=Arabidopsis thaliana GN=SKU5 PE=1 SV=1	KOG1263	7e-59	Multicopper oxidases							GO:0005507;GO:0016020;GO:0009505;GO:0008447;GO:0055114	copper ion binding|membrane|plant-type cell wall|L-ascorbate oxidase activity|oxidation-reduction process
CL10412Contig1	4926	gi|747065912|ref|XP_011079617.1|PREDICTED: fumarate hydratase 1, mitochondrial [Sesamum indicum]	0	sp|P93033|FUM1_ARATH	0	Fumarate hydratase 1, mitochondrial OS=Arabidopsis thaliana GN=FUM1 PE=1 SV=2	KOG1317	0	Fumarase	ko00020;ko00620;ko00720;ko01200	Citrate cycle (TCA cycle)|Pyruvate metabolism|Carbon fixation pathways in prokaryotes|Carbon metabolism	4	K01679	E4.2.1.2B, fumC	fumarate hydratase, class II	GO:0045239;GO:0006979;GO:0048868;GO:0042128;GO:0006106;GO:0006099;GO:0005829;GO:0009651;GO:0005739;GO:0004333	tricarboxylic acid cycle enzyme complex|response to oxidative stress|pollen tube development|nitrate assimilation|fumarate metabolic process|tricarboxylic acid cycle|cytosol|response to salt stress|mitochondrion|fumarate hydratase activity
CL10413Contig1	1442	gi|694312738|ref|XP_009363562.1|PREDICTED: uncharacterized protein LOC103953533 [Pyrus x bretschneideri]	2.52e-17
CL10414Contig1	536
CL10414Contig2	392
CL10415Contig1	511
CL10416Contig1	485	gi|720082998|ref|XP_010242761.1|PREDICTED: diacylglycerol kinase 2-like isoform X1 [Nelumbo nucifera] >gi|720083001|ref|XP_010242762.1| PREDICTED: diacylglycerol kinase 2-like isoform X1 [Nelumbo nucifera]	1.89e-72	sp|Q9FFN7|DGK2_ARATH	3e-66	Diacylglycerol kinase 2 OS=Arabidopsis thaliana GN=DGK2 PE=1 SV=1	KOG1169	9e-67	Diacylglycerol kinase	ko04070;ko00561;ko00564	Phosphatidylinositol signaling system|Glycerolipid metabolism|Glycerophospholipid metabolism	3	K00901	dgkA, DGK	diacylglycerol kinase (ATP)
CL10417Contig1	672
CL10418Contig1	807	gi|527183220|gb|EPS57725.1|hypothetical protein M569_17091, partial [Genlisea aurea]	2.69e-24	sp|Q75LJ3|ETFA_ORYSJ	1e-24	Electron transfer flavoprotein subunit alpha, mitochondrial OS=Oryza sativa subsp. japonica GN=ETFA PE=3 SV=1	KOG3954	3e-24	Electron transfer flavoprotein, alpha subunit							GO:0050660;GO:0005507;GO:0009055;GO:0005759;GO:0055114	flavin adenine dinucleotide binding|copper ion binding|electron carrier activity|mitochondrial matrix|oxidation-reduction process
CL10419Contig1	1362	gi|769795346|ref|XP_011628442.1|PREDICTED: uncharacterized protein LOC18447925 [Amborella trichopoda]	9.29e-155	sp|P51910|APOD_MOUSE	3e-10	Apolipoprotein D OS=Mus musculus GN=Apod PE=2 SV=1	KOG4824	3e-127	Apolipoprotein D/Lipocalin
CL1041Contig1	5876	gi|720035663|ref|XP_010267110.1|PREDICTED: probable serine/threonine-protein kinase vps15 isoform X1 [Nelumbo nucifera]	0	sp|Q99570|PI3R4_HUMAN	5e-71	Phosphoinositide 3-kinase regulatory subunit 4 OS=Homo sapiens GN=PIK3R4 PE=1 SV=3	KOG1240	0	Protein kinase containing WD40 repeats	ko04140	Regulation of autophagy	1	K08333	PIK3R4, VPS15	phosphoinositide-3-kinase, regulatory subunit 4
CL10420Contig1	1367	gi|802566781|ref|XP_012067650.1|PREDICTED: ribonuclease 1 [Jatropha curcas] >gi|643734534|gb|KDP41204.1| hypothetical protein JCGZ_15611 [Jatropha curcas]	7.22e-118	sp|P80022|RNLE_SOLLC	1e-104	Extracellular ribonuclease LE OS=Solanum lycopersicum PE=1 SV=2	KOG1642	2e-104	Ribonuclease, T2 family							GO:0003723;GO:0033897	RNA binding|ribonuclease T2 activity
CL10421Contig1	1062
CL10422Contig1	2662
CL10423Contig1	1734	gi|719990130|ref|XP_010252866.1|PREDICTED: glucan endo-1,3-beta-glucosidase 6-like [Nelumbo nucifera]	0	sp|Q9M088|E135_ARATH	2e-156	Glucan endo-1,3-beta-glucosidase 5 OS=Arabidopsis thaliana GN=At4g31140 PE=1 SV=1										GO:0005975;GO:0004553	carbohydrate metabolic process|hydrolase activity, hydrolyzing O-glycosyl compounds
CL10424Contig1	922	gi|720003083|ref|XP_010256876.1|PREDICTED: peptidyl-prolyl cis-trans isomerase FKBP20-1 [Nelumbo nucifera] >gi|720003087|ref|XP_010256877.1| PREDICTED: peptidyl-prolyl cis-trans isomerase FKBP20-1 [Nelumbo nucifera]	1.39e-84	sp|Q9M2S7|FK201_ARATH	6e-75	Peptidyl-prolyl cis-trans isomerase FKBP20-1 OS=Arabidopsis thaliana GN=FKBP20-1 PE=2 SV=1	KOG0543	2e-75	FKBP-type peptidyl-prolyl cis-trans isomerase							GO:0006457;GO:0009543;GO:0000413;GO:0003755	protein folding|chloroplast thylakoid lumen|protein peptidyl-prolyl isomerization|peptidyl-prolyl cis-trans isomerase activity
CL10425Contig1	1833	gi|763758178|gb|KJB25509.1|hypothetical protein B456_004G195400 [Gossypium raimondii]	1.57e-75	sp|Q8L7W2|NUDT8_ARATH	4e-56	Nudix hydrolase 8 OS=Arabidopsis thaliana GN=NUDT8 PE=2 SV=2	KOG0648	3e-56	Predicted NUDIX hydrolase FGF-2 and related proteins							GO:0016787;GO:0005829	hydrolase activity|cytosol
CL10426Contig1	1510	gi|661886864|emb|CDP09582.1|unnamed protein product [Coffea canephora]	1.66e-13
CL10427Contig1	3051	gi|720091326|ref|XP_010245379.1|PREDICTED: WD repeat-containing protein 48 homolog isoform X1 [Nelumbo nucifera]	0	sp|Q5F3K4|WDR48_CHICK	6e-117	WD repeat-containing protein 48 OS=Gallus gallus GN=WDR48 PE=2 SV=1	KOG0308	0	Conserved WD40 repeat-containing protein	ko03460	Fanconi anemia pathway	1	K15361	WDR48, UAF1	WD repeat-containing protein 48	GO:0016905	myosin heavy chain kinase activity
CL10428Contig1	582	gi|658061621|ref|XP_008366684.1|PREDICTED: uncharacterized protein LOC103430323 [Malus domestica]	5.16e-08
CL10429Contig1	476
CL10429Contig2	234
CL1042Contig1	632	gi|596217240|ref|XP_007223937.1|hypothetical protein PRUPE_ppa014280mg [Prunus persica] >gi|645230978|ref|XP_008222180.1| PREDICTED: stress-associated endoplasmic reticulum protein 2 [Prunus mume] >gi|462420873|gb|EMJ25136.1| hypothetical protein PRUPE_ppa014280mg [Prunus persica]	3.71e-23				KOG3491	1e-21	Predicted membrane protein
CL1042Contig2	1929	gi|720037189|ref|XP_010267587.1|PREDICTED: protein IQ-DOMAIN 1 [Nelumbo nucifera] >gi|720037192|ref|XP_010267588.1| PREDICTED: protein IQ-DOMAIN 1 [Nelumbo nucifera] >gi|720037195|ref|XP_010267589.1| PREDICTED: protein IQ-DOMAIN 1 [Nelumbo nucifera]	5.05e-69	sp|Q9SF32|IQD1_ARATH	7e-11	Protein IQ-DOMAIN 1 OS=Arabidopsis thaliana GN=IQD1 PE=1 SV=1
CL10430Contig1	1558	gi|719965612|ref|XP_010257002.1|PREDICTED: hemK methyltransferase family member 2 [Nelumbo nucifera] >gi|719965615|ref|XP_010257010.1| PREDICTED: hemK methyltransferase family member 2 [Nelumbo nucifera]	3.91e-132	sp|Q9Y5N5|HEMK2_HUMAN	2e-41	HemK methyltransferase family member 2 OS=Homo sapiens GN=N6AMT1 PE=1 SV=3	KOG3191	2e-107	Predicted N6-DNA-methyltransferase							GO:0003676;GO:0006479;GO:0008276	nucleic acid binding|protein methylation|protein methyltransferase activity
CL10431Contig1	650	gi|719987822|ref|XP_010252136.1|PREDICTED: U-box domain-containing protein 13-like isoform X2 [Nelumbo nucifera]	2.63e-24	sp|Q9SNC6|PUB13_ARATH	4e-16	U-box domain-containing protein 13 OS=Arabidopsis thaliana GN=PUB13 PE=1 SV=1	KOG0167	1e-16	FOG: Armadillo/beta-catenin-like repeats							GO:0000151;GO:0016567;GO:0004842	ubiquitin ligase complex|protein ubiquitination|ubiquitin-protein transferase activity
CL10432Contig1	1965	gi|720052205|ref|XP_010272333.1|PREDICTED: UPF0481 protein At3g47200-like [Nelumbo nucifera]	1.25e-90	sp|Q9SD53|Y3720_ARATH	2e-53	UPF0481 protein At3g47200 OS=Arabidopsis thaliana GN=At3g47200 PE=1 SV=1										GO:0009741	response to brassinosteroid
CL10433Contig1	3551	gi|720032901|ref|XP_010266259.1|PREDICTED: uncharacterized protein LOC104603805 [Nelumbo nucifera]	0	sp|Q9LX27|CML4_ARATH	2e-09	Calmodulin-like protein 4 OS=Arabidopsis thaliana GN=CML4 PE=2 SV=1	KOG0027	9e-37	Calmodulin and related proteins (EF-Hand superfamily)							GO:0045893;GO:0009902;GO:0006364;GO:0010027;GO:0042793;GO:0010207;GO:0035304;GO:0005886	positive regulation of transcription, DNA-templated|chloroplast relocation|rRNA processing|thylakoid membrane organization|transcription from plastid promoter|photosystem II assembly|regulation of protein dephosphorylation|plasma membrane
CL10434Contig1	437
CL10434Contig2	429
CL10435Contig1	1312
CL10436Contig1	1183	gi|225445386|ref|XP_002281711.1|PREDICTED: pentatricopeptide repeat-containing protein At2g29760, chloroplastic [Vitis vinifera]	6.61e-145	sp|Q9MA95|PP214_ARATH	5e-71	Putative pentatricopeptide repeat-containing protein At3g05240 OS=Arabidopsis thaliana GN=PCMP-E82 PE=3 SV=2	KOG4197	1e-68	FOG: PPR repeat
CL10437Contig1	1099	gi|720052205|ref|XP_010272333.1|PREDICTED: UPF0481 protein At3g47200-like [Nelumbo nucifera]	5.96e-34	sp|Q9SD53|Y3720_ARATH	1e-21	UPF0481 protein At3g47200 OS=Arabidopsis thaliana GN=At3g47200 PE=1 SV=1
CL10438Contig1	995	gi|359480210|ref|XP_002272942.2|PREDICTED: short-chain dehydrogenase reductase 3b-like [Vitis vinifera]	2.54e-126	sp|Q94K41|SDR3B_ARATH	4e-109	Short-chain dehydrogenase reductase 3b OS=Arabidopsis thaliana GN=SDR3b PE=2 SV=1	KOG0725	3e-108	Reductases with broad range of substrate specificities							GO:0055114;GO:0016491	oxidation-reduction process|oxidoreductase activity
CL10439Contig1	931	gi|296087511|emb|CBI34100.3|unnamed protein product [Vitis vinifera]	4.83e-49
CL1043Contig1	2706	gi|460409222|ref|XP_004250038.1|PREDICTED: uncharacterized protein LOC101264582 isoform X2 [Solanum lycopersicum] >gi|723741228|ref|XP_010312590.1| PREDICTED: uncharacterized protein LOC101264582 isoform X2 [Solanum lycopersicum]	5.93e-16
CL10440Contig1	2612	gi|720072582|ref|XP_010278422.1|PREDICTED: uncharacterized protein LOC104612629 isoform X3 [Nelumbo nucifera] >gi|720072585|ref|XP_010278423.1| PREDICTED: uncharacterized protein LOC104612629 isoform X3 [Nelumbo nucifera] >gi|720072588|ref|XP_010278424.1| PREDICTED: uncharacterized protein LOC104612629 isoform X3 [Nelumbo nucifera] >gi|720072592|ref|XP_010278425.1| PREDICTED: uncharacterized prot…	0
CL10442Contig1	1222	gi|596145319|ref|XP_007222635.1|hypothetical protein PRUPE_ppa008526mg [Prunus persica] >gi|462419571|gb|EMJ23834.1| hypothetical protein PRUPE_ppa008526mg [Prunus persica]	4.75e-132	sp|Q6EUN0|ASCL1_ORYSJ	7e-127	ASC1-like protein 1 OS=Oryza sativa subsp. japonica GN=Os02g0581300 PE=2 SV=1	KOG1607	1e-124	Protein transporter of the TRAM (translocating chain-associating membrane) superfamily	ko04071;ko00600	Sphingolipid signaling pathway|Sphingolipid metabolism	2	K04710	CERS	ceramide synthetase	GO:0016021	integral component of membrane
CL10443Contig1	569
CL10444Contig1	2948	gi|720036152|ref|XP_010267258.1|PREDICTED: pullulanase 1, chloroplastic isoform X1 [Nelumbo nucifera]	0	sp|Q8GTR4|PULA1_ARATH	0	Pullulanase 1, chloroplastic OS=Arabidopsis thaliana GN=PU1 PE=1 SV=2	KOG0470	0	1,4-alpha-glucan branching enzyme/starch branching enzyme II							GO:0006098;GO:0010303;GO:0005980;GO:0019252;GO:0004556;GO:0009664;GO:0005983;GO:0000023;GO:0016556;GO:0051060;GO:0019288;GO:0009570;GO:0043169;GO:0015996;GO:0019761;GO:0004133	pentose-phosphate shunt|limit dextrinase activity|glycogen catabolic process|starch biosynthetic process|alpha-amylase activity|plant-type cell wall organization|starch catabolic process|maltose metabolic process|mRNA modification|pullulanase activity|isopentenyl diphosphate biosynthetic process, methylerythritol 4-phosphate pathway|chloroplast stroma|cation binding|chlorophyll catabolic process|…
CL10445Contig1	912	gi|720013293|ref|XP_010260124.1|PREDICTED: uncharacterized protein LOC104599326 isoform X2 [Nelumbo nucifera]	3.1e-21
CL10446Contig1	2159	gi|113205142|gb|AAT40504.2|Polyprotein, putative [Solanum demissum]	1.06e-09
CL10447Contig1	2264	gi|720047803|ref|XP_010270925.1|PREDICTED: uncharacterized protein LOC104607106 isoform X1 [Nelumbo nucifera]	0
CL10448Contig1	840
CL10449Contig1	714	gi|719992217|ref|XP_010253502.1|PREDICTED: E3 ubiquitin-protein ligase UPL4 isoform X1 [Nelumbo nucifera] >gi|719992220|ref|XP_010253503.1| PREDICTED: E3 ubiquitin-protein ligase UPL4 isoform X1 [Nelumbo nucifera]	2.3e-07				KOG0168	3e-06	Putative ubiquitin fusion degradation protein
CL1044Contig1	1711
CL10450Contig1	1526	gi|595938753|ref|XP_007215692.1|hypothetical protein PRUPE_ppa008752mg [Prunus persica] >gi|462411842|gb|EMJ16891.1| hypothetical protein PRUPE_ppa008752mg [Prunus persica]	3.86e-139	sp|Q8LFD1|LPP3_ARATH	3e-125	Putative lipid phosphate phosphatase 3, chloroplastic OS=Arabidopsis thaliana GN=LPP3 PE=2 SV=1	KOG3030	7e-126	Lipid phosphate phosphatase and related enzymes of the PAP2 family
CL10451Contig1	1753	gi|720070338|ref|XP_010277711.1|PREDICTED: histone acetyltransferase KAT6B-like [Nelumbo nucifera]	3.56e-92													GO:0016740	transferase activity
CL10452Contig1	458
CL10452Contig2	288	gi|719967519|ref|XP_010262120.1|PREDICTED: E3 ubiquitin-protein ligase RHA2A-like [Nelumbo nucifera]	3.36e-19	sp|Q9ZT50|RHA2A_ARATH	1e-09	E3 ubiquitin-protein ligase RHA2A OS=Arabidopsis thaliana GN=RHA2A PE=1 SV=1	KOG0800	1e-10	FOG: Predicted E3 ubiquitin ligase							GO:0008270	zinc ion binding
CL10453Contig1	1531
CL10454Contig1	1095	gi|743886861|ref|XP_010910249.1|PREDICTED: eukaryotic translation initiation factor 4E-1-like [Elaeis guineensis]	8.93e-91	sp|O81481|IF4E1_MAIZE	5e-88	Eukaryotic translation initiation factor 4E-1 OS=Zea mays PE=2 SV=1	KOG1670	2e-80	Translation initiation factor 4F, cap-binding subunit (eIF-4E) and related cap-binding proteins	ko04066;ko04150;ko04151;ko03013;ko04910	HIF-1 signaling pathway|mTOR signaling pathway|PI3K-Akt signaling pathway|RNA transport|Insulin signaling pathway	5	K03259	EIF4E	translation initiation factor 4E	GO:0003743;GO:0006413;GO:0009615;GO:0005829;GO:0006417;GO:0005730;GO:0043022;GO:0042256;GO:0009793	translation initiation factor activity|translational initiation|response to virus|cytosol|regulation of translation|nucleolus|ribosome binding|mature ribosome assembly|embryo development ending in seed dormancy
CL10455Contig1	1850	gi|720093610|ref|XP_010246106.1|PREDICTED: PRA1 family protein F3-like [Nelumbo nucifera]	2.5e-43	sp|Q9C889|PR1F2_ARATH	1e-08	PRA1 family protein F2 OS=Arabidopsis thaliana GN=PRA1F2 PE=1 SV=1	KOG3142	3e-09	Prenylated rab acceptor 1
CL10456Contig1	408
CL10457Contig1	1702	gi|672134520|ref|XP_008790910.1|PREDICTED: uncharacterized protein LOC103707950 [Phoenix dactylifera]	2.2e-91
CL10458Contig1	1360	gi|720027297|ref|XP_010264530.1|PREDICTED: PRA1 family protein B4-like [Nelumbo nucifera]	2.34e-55	sp|O80915|PR1B4_ARATH	9e-53	PRA1 family protein B4 OS=Arabidopsis thaliana GN=PRA1B4 PE=1 SV=1	KOG3142	2e-53	Prenylated rab acceptor 1							GO:0005802;GO:0005829;GO:0005783;GO:0005768;GO:0016192;GO:0009507	trans-Golgi network|cytosol|endoplasmic reticulum|endosome|vesicle-mediated transport|chloroplast
CL10459Contig1	3122	gi|672165007|ref|XP_008802397.1|PREDICTED: ATP-dependent RNA helicase DHX36 isoform X1 [Phoenix dactylifera]	0	sp|Q9H2U1|DHX36_HUMAN	0	Probable ATP-dependent RNA helicase DHX36 OS=Homo sapiens GN=DHX36 PE=1 SV=2	KOG0920	0	ATP-dependent RNA helicase A	ko03018	RNA degradation	1	K14442	DHX36, RHAU	ATP-dependent RNA helicase DHX36	GO:0003676;GO:0005524;GO:0008026	nucleic acid binding|ATP binding|ATP-dependent helicase activity
CL1045Contig1	422	gi|719989552|ref|XP_010252680.1|PREDICTED: 40S ribosomal protein S8 [Nelumbo nucifera]	1.89e-25	sp|Q08069|RS8_MAIZE	6e-24	40S ribosomal protein S8 OS=Zea mays GN=RPS8 PE=1 SV=2	KOG3283	1e-20	40S ribosomal protein S8	ko03010	Ribosome	1	K02995	RP-S8e, RPS8	small subunit ribosomal protein S8e	GO:0005840;GO:0003735;GO:0006412	ribosome|structural constituent of ribosome|translation
CL1045Contig2	2478	gi|719967314|ref|XP_010261441.1|PREDICTED: probable sodium-coupled neutral amino acid transporter 6 [Nelumbo nucifera]	3.52e-94	sp|Q08069|RS8_MAIZE	1e-59	40S ribosomal protein S8 OS=Zea mays GN=RPS8 PE=1 SV=2	KOG1305	1e-81	Amino acid transporter protein	ko03010	Ribosome	1	K02995	RP-S8e, RPS8	small subunit ribosomal protein S8e	GO:0016021	integral component of membrane
CL1045Contig3	2255	gi|719967314|ref|XP_010261441.1|PREDICTED: probable sodium-coupled neutral amino acid transporter 6 [Nelumbo nucifera]	9.15e-122	sp|Q3USY0|S38AB_MOUSE	3e-10	Putative sodium-coupled neutral amino acid transporter 11 OS=Mus musculus GN=Slc38a11 PE=2 SV=2	KOG1305	1e-101	Amino acid transporter protein	ko04974;ko04724;ko04727	Protein digestion and absorption|Glutamatergic synapse|GABAergic synapse	3	K14207	SLC38A2, SNAT2	solute carrier family 38 (sodium-coupled neutral amino acid transporter), member 2	GO:0016021	integral component of membrane
CL10460Contig1	1856	gi|720067775|ref|XP_010276896.1|PREDICTED: probable serine/threonine-protein kinase At1g01540 [Nelumbo nucifera]	0	sp|Q3EDL4|Y1154_ARATH	0	Probable serine/threonine-protein kinase At1g01540 OS=Arabidopsis thaliana GN=At1g01540 PE=1 SV=2	KOG1187	0	Serine/threonine protein kinase							GO:0006468;GO:0005524;GO:0000186;GO:0004709;GO:0005886;GO:0000165	protein phosphorylation|ATP binding|activation of MAPKK activity|MAP kinase kinase kinase activity|plasma membrane|MAPK cascade
CL10461Contig1	946
CL10462Contig1	3085	gi|672188633|ref|XP_008813630.1|PREDICTED: protein ENHANCED DISEASE RESISTANCE 2-like [Phoenix dactylifera]	0													GO:0005543	phospholipid binding
CL10463Contig1	1710	gi|565354472|ref|XP_006344134.1|PREDICTED: uncharacterized protein LOC102605157 [Solanum tuberosum]	4.43e-53
CL10464Contig1	291
CL10465Contig1	3081	gi|720021824|ref|XP_010262845.1|PREDICTED: uncharacterized protein LOC104601261 isoform X1 [Nelumbo nucifera]	0				KOG4460	0	Nuclear pore complex, Nup88/rNup84 component	ko03013	RNA transport	1	K14318	NUP88	nuclear pore complex protein Nup88	GO:0000911;GO:0006611;GO:0005643;GO:0009627;GO:0000226	cytokinesis by cell plate formation|protein export from nucleus|nuclear pore|systemic acquired resistance|microtubule cytoskeleton organization
CL10466Contig1	967
CL10467Contig1	2988	gi|590572696|ref|XP_007011917.1|Cyclic nucleotide gated channel 5 isoform 1 [Theobroma cacao] >gi|508782280|gb|EOY29536.1| Cyclic nucleotide gated channel 5 isoform 1 [Theobroma cacao]	0	sp|Q8RWS9|CNGC5_ARATH	0	Probable cyclic nucleotide-gated ion channel 5 OS=Arabidopsis thaliana GN=CNGC5 PE=2 SV=1	KOG0498	0	K+-channel ERG and related proteins, contain PAS/PAC sensor domain	ko04626	Plant-pathogen interaction	1	K05391	CNGF	cyclic nucleotide gated channel, other eukaryote	GO:0016021;GO:0005216;GO:0006811;GO:0055085	integral component of membrane|ion channel activity|ion transport|transmembrane transport
CL10468Contig1	1790	gi|719967278|ref|XP_010261324.1|PREDICTED: UDP-glycosyltransferase 89B1-like [Nelumbo nucifera]	2.62e-168	sp|Q9C9B0|U89B1_ARATH	3e-153	UDP-glycosyltransferase 89B1 OS=Arabidopsis thaliana GN=UGT89B1 PE=2 SV=2	KOG1192	1e-152	UDP-glucuronosyl and UDP-glucosyl transferase
CL10469Contig1	783
CL1046Contig1	1575
CL1046Contig2	758
CL10470Contig1	1366	gi|720039493|ref|XP_010268323.1|PREDICTED: protein ROOT PRIMORDIUM DEFECTIVE 1 [Nelumbo nucifera]	2.67e-67													GO:0009793	embryo development ending in seed dormancy
CL10471Contig1	2282	gi|255569424|ref|XP_002525679.1|gd2b, putative [Ricinus communis] >gi|223534979|gb|EEF36662.1| gd2b, putative [Ricinus communis]	3.62e-109	sp|Q4PIP8|PNS1_USTMA	1e-09	Protein PNS1 OS=Ustilago maydis (strain 521 / FGSC 9021) GN=PNS1 PE=3 SV=1	KOG1362	9e-82	Choline transporter-like protein							GO:0016021	integral component of membrane
CL10472Contig1	1887	gi|731433398|ref|XP_010644629.1|PREDICTED: kinesin KP1 isoform X3 [Vitis vinifera]	0	sp|O81635|ATK4_ARATH	1e-66	Kinesin-4 OS=Arabidopsis thaliana GN=ATK4 PE=1 SV=2	KOG0239	4e-107	Kinesin (KAR3 subfamily)							GO:0008017;GO:0007018;GO:0005524;GO:0005871;GO:0003777;GO:0005874	microtubule binding|microtubule-based movement|ATP binding|kinesin complex|microtubule motor activity|microtubule
CL10473Contig1	2243	gi|768677209|gb|AJU57227.1|sugar transport protein 5 [Camellia sinensis]	0	sp|Q93Y91|STP5_ARATH	0	Sugar transport protein 5 OS=Arabidopsis thaliana GN=STP5 PE=2 SV=1	KOG0254	0	Predicted transporter (major facilitator superfamily)							GO:0016021;GO:0005351;GO:0034219	integral component of membrane|sugar:proton symporter activity|carbohydrate transmembrane transport
CL10474Contig1	673	gi|719982413|ref|XP_010250440.1|PREDICTED: uncharacterized protein LOC104592691 [Nelumbo nucifera]	3.18e-07
CL10474Contig2	1194	gi|225425322|ref|XP_002273940.1|PREDICTED: uncharacterized protein LOC100255664 [Vitis vinifera]	3.23e-83													GO:0010363;GO:0035556;GO:0009867;GO:0009723;GO:0009738;GO:0006612;GO:0009863;GO:0005634	regulation of plant-type hypersensitive response|intracellular signal transduction|jasmonic acid mediated signaling pathway|response to ethylene|abscisic acid-activated signaling pathway|protein targeting to membrane|salicylic acid mediated signaling pathway|nucleus
CL10475Contig1	1535
CL10476Contig1	1912	gi|720012098|ref|XP_010259769.1|PREDICTED: xylose isomerase isoform X2 [Nelumbo nucifera]	0	sp|Q40082|XYLA_HORVU	0	Xylose isomerase OS=Hordeum vulgare GN=XYLA PE=1 SV=1				ko00040;ko00051	Pentose and glucuronate interconversions|Fructose and mannose metabolism	2	K01805	xylA	xylose isomerase	GO:0006098;GO:0046872;GO:0042732;GO:0009045;GO:0005774;GO:0005783;GO:0005794;GO:0005886	pentose-phosphate shunt|metal ion binding|D-xylose metabolic process|xylose isomerase activity|vacuolar membrane|endoplasmic reticulum|Golgi apparatus|plasma membrane
CL10477Contig1	700
CL10478Contig1	2585	gi|116789657|gb|ABK25331.1|unknown [Picea sitchensis] >gi|224284327|gb|ACN39899.1| unknown [Picea sitchensis]	6.41e-13	sp|Q9DF42|RB8AA_XENLA	3e-13	RNA-binding protein 8A-A OS=Xenopus laevis GN=rbm8a-a PE=2 SV=1	KOG0130	1e-11	RNA-binding protein RBM8/Tsunagi (RRM superfamily)	ko03040;ko03013;ko03015	Spliceosome|RNA transport|mRNA surveillance pathway	3	K12876	RBM8A, Y14	RNA-binding protein 8A	GO:0005737;GO:0005730;GO:0035145;GO:0003723;GO:0016604;GO:0000166;GO:0006396	cytoplasm|nucleolus|exon-exon junction complex|RNA binding|nuclear body|nucleotide binding|RNA processing
CL10479Contig1	977
CL1047Contig1	1624	gi|470121006|ref|XP_004296576.1|PREDICTED: 1,2-dihydroxy-3-keto-5-methylthiopentene dioxygenase 2 [Fragaria vesca subsp. vesca]	8.92e-114	sp|F6HDT7|MTND2_VITVI	1e-112	1,2-dihydroxy-3-keto-5-methylthiopentene dioxygenase 2 OS=Vitis vinifera GN=VIT_05s0020g04080 PE=3 SV=1	KOG2107	4e-98	Uncharacterized conserved protein, contains double-stranded beta-helix domain	ko00270	Cysteine and methionine metabolism	1	K08967	mtnD, mtnZ, ADI1	1,2-dihydroxy-3-keto-5-methylthiopentene dioxygenase	GO:0005737;GO:0019509;GO:0005506;GO:0010309;GO:0005634;GO:0055114	cytoplasm|L-methionine biosynthetic process from methylthioadenosine|iron ion binding|acireductone dioxygenase [iron(II)-requiring] activity|nucleus|oxidation-reduction process
CL1047Contig2	934	gi|719962060|ref|XP_010262278.1|PREDICTED: probable calcium-binding protein CML23 [Nelumbo nucifera]	9.4e-60	sp|Q0DJV6|CML18_ORYSJ	9e-46	Probable calcium-binding protein CML18 OS=Oryza sativa subsp. japonica GN=CML18 PE=2 SV=1	KOG0027	2e-45	Calmodulin and related proteins (EF-Hand superfamily)	ko04626	Plant-pathogen interaction	1	K13448	CML	calcium-binding protein CML	GO:0005509	calcium ion binding
CL10480Contig1	958	gi|672183002|ref|XP_008811764.1|PREDICTED: uncharacterized protein LOC103722845 [Phoenix dactylifera] >gi|672183004|ref|XP_008811765.1| PREDICTED: uncharacterized protein LOC103722845 [Phoenix dactylifera]	3.47e-87													GO:0048573;GO:0006635	photoperiodism, flowering|fatty acid beta-oxidation
CL10481Contig1	1481	gi|727556983|ref|XP_010450622.1|PREDICTED: prohibitin-3, mitochondrial-like [Camelina sativa]	4.5e-28	sp|O04331|PHB3_ARATH	2e-28	Prohibitin-3, mitochondrial OS=Arabidopsis thaliana GN=PHB3 PE=1 SV=1	KOG3083	5e-29	Prohibitin							GO:0001510;GO:0009733;GO:0016049;GO:0034976;GO:0005747;GO:0005730;GO:0009651;GO:0009723;GO:0006626;GO:0051301;GO:0005774;GO:0048527;GO:0071731;GO:0005794;GO:0005886	RNA methylation|response to auxin|cell growth|response to endoplasmic reticulum stress|mitochondrial respiratory chain complex I|nucleolus|response to salt stress|response to ethylene|protein targeting to mitochondrion|cell division|vacuolar membrane|lateral root development|response to nitric oxide|Golgi apparatus|plasma membrane
CL10482Contig1	1142	gi|720052577|ref|XP_010272458.1|PREDICTED: pentatricopeptide repeat-containing protein At2g33760 [Nelumbo nucifera] >gi|720052582|ref|XP_010272459.1| PREDICTED: pentatricopeptide repeat-containing protein At2g33760 [Nelumbo nucifera] >gi|720052586|ref|XP_010272460.1| PREDICTED: pentatricopeptide repeat-containing protein At2g33760 [Nelumbo nucifera]	2.44e-163	sp|P93011|PP182_ARATH	9e-124	Pentatricopeptide repeat-containing protein At2g33760 OS=Arabidopsis thaliana GN=PCMP-H6 PE=3 SV=1	KOG4197	2e-124	FOG: PPR repeat
CL10483Contig1	917	gi|743834459|ref|XP_010935536.1|PREDICTED: uncharacterized protein LOC105055429 isoform X1 [Elaeis guineensis]	2.59e-08
CL10484Contig1	1201
CL10485Contig1	1252	gi|695054788|ref|XP_009415534.1|PREDICTED: E3 ubiquitin-protein ligase AIP2 [Musa acuminata subsp. malaccensis]	2.83e-142	sp|Q8RXD3|AIP2_ARATH	1e-102	E3 ubiquitin-protein ligase AIP2 OS=Arabidopsis thaliana GN=AIP2 PE=1 SV=1	KOG0800	3e-103	FOG: Predicted E3 ubiquitin ligase							GO:0008270	zinc ion binding
CL10486Contig1	978
CL10487Contig1	1588	gi|720022184|ref|XP_010262967.1|PREDICTED: DNA primase small subunit isoform X2 [Nelumbo nucifera] >gi|720022187|ref|XP_010262968.1| PREDICTED: DNA primase small subunit isoform X2 [Nelumbo nucifera] >gi|720022190|ref|XP_010262969.1| PREDICTED: DNA primase small subunit isoform X2 [Nelumbo nucifera] >gi|720022193|ref|XP_010262970.1| PREDICTED: DNA primase small subunit isoform X2 [Nelumbo nucifer…	0	sp|P49642|PRI1_HUMAN	2e-106	DNA primase small subunit OS=Homo sapiens GN=PRIM1 PE=1 SV=1	KOG2851	0	Eukaryotic-type DNA primase, catalytic (small) subunit	ko03030;ko00230;ko00240	DNA replication|Purine metabolism|Pyrimidine metabolism	3	K02684	PRI1	DNA primase small subunit	GO:0051567;GO:0003896;GO:0006269;GO:1990077;GO:0008283;GO:0006306	histone H3-K9 methylation|DNA primase activity|DNA replication, synthesis of RNA primer|primosome complex|cell proliferation|DNA methylation
CL10488Contig1	3401	gi|720066989|ref|XP_010276674.1|PREDICTED: rho GTPase-activating protein 7 [Nelumbo nucifera]	0	sp|Q8RWQ4|RGAP7_ARATH	0	Rho GTPase-activating protein 7 OS=Arabidopsis thaliana GN=ROPGAP7 PE=2 SV=1	KOG4271	0	Rho-GTPase activating protein
CL10489Contig1	1849	gi|720002024|ref|XP_010256544.1|PREDICTED: F-box/kelch-repeat protein At5g15710-like [Nelumbo nucifera]	2.36e-124	sp|Q9FZK1|FBX6_ARATH	3e-12	F-box only protein 6 OS=Arabidopsis thaliana GN=FBX6 PE=2 SV=1										GO:0042752;GO:0006355;GO:0004842;GO:0016567;GO:0008134;GO:0031146;GO:0000151	regulation of circadian rhythm|regulation of transcription, DNA-templated|ubiquitin-protein transferase activity|protein ubiquitination|transcription factor binding|SCF-dependent proteasomal ubiquitin-dependent protein catabolic process|ubiquitin ligase complex
CL1048Contig1	2035	gi|720012310|ref|XP_010259825.1|PREDICTED: zinc finger protein 2 [Nelumbo nucifera]	5.5e-33	sp|Q39261|ZFP2_ARATH	6e-16	Zinc finger protein 2 OS=Arabidopsis thaliana GN=ZFP2 PE=2 SV=1										GO:0046872	metal ion binding
CL10490Contig1	1055	gi|719990013|ref|XP_010252831.1|PREDICTED: uncharacterized protein LOC104594291 [Nelumbo nucifera]	2.25e-77
CL10491Contig1	1128	gi|743850770|ref|XP_010939968.1|PREDICTED: transmembrane 9 superfamily member 3-like [Elaeis guineensis]	1.01e-104	sp|Q54ZW0|PHG1B_DICDI	2e-47	Putative phagocytic receptor 1b OS=Dictyostelium discoideum GN=phg1b PE=2 SV=1	KOG1277	1e-99	Endosomal membrane proteins, EMP70							GO:0016021	integral component of membrane
CL10492Contig1	1863	gi|719972324|ref|XP_010277192.1|PREDICTED: GPI mannosyltransferase 2 [Nelumbo nucifera]	6.91e-173	sp|Q7TPN3|PIGV_MOUSE	5e-30	GPI mannosyltransferase 2 OS=Mus musculus GN=Pigv PE=2 SV=2	KOG2647	3e-140	Predicted Dolichyl-phosphate-mannose-protein mannosyltransferase	ko00563	Glycosylphosphatidylinositol(GPI)-anchor biosynthesis	1	K07542	PIGV	phosphatidylinositol glycan, class V	GO:0016021;GO:0006506;GO:0016758;GO:0005789	integral component of membrane|GPI anchor biosynthetic process|transferase activity, transferring hexosyl groups|endoplasmic reticulum membrane
CL10492Contig2	1841	gi|719972324|ref|XP_010277192.1|PREDICTED: GPI mannosyltransferase 2 [Nelumbo nucifera]	0	sp|Q9NUD9|PIGV_HUMAN	3e-35	GPI mannosyltransferase 2 OS=Homo sapiens GN=PIGV PE=1 SV=1	KOG2647	6e-172	Predicted Dolichyl-phosphate-mannose-protein mannosyltransferase	ko00563	Glycosylphosphatidylinositol(GPI)-anchor biosynthesis	1	K07542	PIGV	phosphatidylinositol glycan, class V	GO:0016021;GO:0006506;GO:0016758;GO:0005789	integral component of membrane|GPI anchor biosynthetic process|transferase activity, transferring hexosyl groups|endoplasmic reticulum membrane
CL10493Contig1	725
CL10494Contig1	1346
CL10495Contig1	1730	gi|719987601|ref|XP_010252066.1|PREDICTED: transcription factor RF2b-like [Nelumbo nucifera]	5.06e-120	sp|Q6S4P4|RF2B_ORYSJ	1e-90	Transcription factor RF2b OS=Oryza sativa subsp. japonica GN=RF2b PE=1 SV=1										GO:0043565;GO:0003700;GO:0006355	sequence-specific DNA binding|sequence-specific DNA binding transcription factor activity|regulation of transcription, DNA-templated
CL10497Contig1	1275	gi|720081978|ref|XP_010242451.1|PREDICTED: 2-alkenal reductase (NADP(+)-dependent) isoform X2 [Nelumbo nucifera]	0	sp|Q9SLN8|DBR_TOBAC	7e-165	2-alkenal reductase (NADP(+)-dependent) OS=Nicotiana tabacum GN=DBR PE=1 SV=1	KOG1196	8e-165	Predicted NAD-dependent oxidoreductase							GO:0016491;GO:0000166;GO:0055114;GO:0008270	oxidoreductase activity|nucleotide binding|oxidation-reduction process|zinc ion binding
CL10498Contig1	2160	gi|743793708|ref|XP_010923996.1|PREDICTED: chitin-inducible gibberellin-responsive protein 1-like [Elaeis guineensis]	0	sp|Q69VG1|CIGR1_ORYSJ	0	Chitin-inducible gibberellin-responsive protein 1 OS=Oryza sativa subsp. japonica GN=CIGR1 PE=2 SV=1										GO:0006355;GO:0006351	regulation of transcription, DNA-templated|transcription, DNA-templated
CL10499Contig1	993	gi|698540023|ref|XP_009765621.1|PREDICTED: trafficking protein particle complex subunit 1 [Nicotiana sylvestris] >gi|698540026|ref|XP_009765622.1| PREDICTED: trafficking protein particle complex subunit 1 [Nicotiana sylvestris]	7.9e-96	sp|Q557G3|TPPC1_DICDI	6e-32	Trafficking protein particle complex subunit 1 OS=Dictyostelium discoideum GN=trappc1-1 PE=3 SV=1	KOG3368	6e-95	Transport protein particle (TRAPP) complex subunit							GO:0005794;GO:0045492;GO:0009832;GO:0005801;GO:0006888;GO:0010413;GO:0005829	Golgi apparatus|xylan biosynthetic process|plant-type cell wall biogenesis|cis-Golgi network|ER to Golgi vesicle-mediated transport|glucuronoxylan metabolic process|cytosol
CL1049Contig1	264
CL1049Contig2	1053	gi|747043181|ref|XP_011082481.1|PREDICTED: chaperone protein dnaJ 8, chloroplastic [Sesamum indicum]	1.63e-54	sp|Q9SAG8|DNAJ8_ARATH	4e-37	Chaperone protein dnaJ 8, chloroplastic OS=Arabidopsis thaliana GN=ATJ8 PE=2 SV=1	KOG0715	1e-37	Molecular chaperone (DnaJ superfamily)							GO:0006950	response to stress
CL104Contig1	1032
CL104Contig2	1364
CL104Contig3	1558	gi|743814674|ref|XP_010930126.1|PREDICTED: probable aspartyl aminopeptidase [Elaeis guineensis]	1.58e-17	sp|B9RAJ0|DNPEP_RICCO	1e-13	Probable aspartyl aminopeptidase OS=Ricinus communis GN=RCOM_1506700 PE=2 SV=2	KOG2596	9e-16	Aminopeptidase I zinc metalloprotease (M18)							GO:0010413;GO:0005829;GO:0008270;GO:0016558;GO:0004177;GO:0006508;GO:0005774;GO:0008237;GO:0006635;GO:0045492;GO:0046686;GO:0005886	glucuronoxylan metabolic process|cytosol|zinc ion binding|protein import into peroxisome matrix|aminopeptidase activity|proteolysis|vacuolar membrane|metallopeptidase activity|fatty acid beta-oxidation|xylan biosynthetic process|response to cadmium ion|plasma membrane
CL10500Contig1	418
CL10501Contig1	1307	gi|719975772|ref|XP_010248311.1|PREDICTED: uncharacterized protein LOC104591222 [Nelumbo nucifera]	1.99e-41
CL10502Contig1	2516	gi|672184864|ref|XP_008812675.1|PREDICTED: DEAD-box ATP-dependent RNA helicase 47A [Phoenix dactylifera]	0	sp|Q6H874|RH47A_ORYSJ	0	DEAD-box ATP-dependent RNA helicase 47A OS=Oryza sativa subsp. japonica GN=Os02g0636300 PE=2 SV=1	KOG0327	0	Translation initiation factor 4F, helicase subunit (eIF-4A) and related helicases							GO:0010497;GO:0003723;GO:0005739;GO:0008026;GO:0005524;GO:0003724;GO:0009793;GO:0009663	plasmodesmata-mediated intercellular transport|RNA binding|mitochondrion|ATP-dependent helicase activity|ATP binding|RNA helicase activity|embryo development ending in seed dormancy|plasmodesma organization
CL10502Contig2	2368	gi|672184864|ref|XP_008812675.1|PREDICTED: DEAD-box ATP-dependent RNA helicase 47A [Phoenix dactylifera]	0	sp|Q6H874|RH47A_ORYSJ	0	DEAD-box ATP-dependent RNA helicase 47A OS=Oryza sativa subsp. japonica GN=Os02g0636300 PE=2 SV=1	KOG0327	0	Translation initiation factor 4F, helicase subunit (eIF-4A) and related helicases							GO:0010497;GO:0003723;GO:0005739;GO:0008026;GO:0005524;GO:0003724;GO:0009793;GO:0009663	plasmodesmata-mediated intercellular transport|RNA binding|mitochondrion|ATP-dependent helicase activity|ATP binding|RNA helicase activity|embryo development ending in seed dormancy|plasmodesma organization
CL10503Contig1	2013	gi|218193695|gb|EEC76122.1|hypothetical protein OsI_13390 [Oryza sativa Indica Group]	2.11e-93													GO:0055114;GO:0003887;GO:0008026;GO:0045454;GO:0006260;GO:0016746;GO:0003677;GO:0008408;GO:0005524;GO:0050660;GO:0004148;GO:0030163;GO:0016020;GO:0008375	oxidation-reduction process|DNA-directed DNA polymerase activity|ATP-dependent helicase activity|cell redox homeostasis|DNA replication|transferase activity, transferring acyl groups|DNA binding|3'-5' exonuclease activity|ATP binding|flavin adenine dinucleotide binding|dihydrolipoyl dehydrogenase activity|protein catabolic process|membrane|acetylglucosaminyltransferase activity
CL10504Contig1	666
CL10505Contig1	681
CL10506Contig1	933
CL10507Contig1	770	gi|720022516|ref|XP_010263061.1|PREDICTED: uncharacterized protein LOC104601437 [Nelumbo nucifera]	3.11e-26
CL10508Contig1	1379	gi|567892199|ref|XP_006438620.1|hypothetical protein CICLE_v10032366mg [Citrus clementina] >gi|557540816|gb|ESR51860.1| hypothetical protein CICLE_v10032366mg [Citrus clementina]	4.9e-134	sp|P42056|VDAC2_SOLTU	3e-132	Mitochondrial outer membrane protein porin of 36 kDa OS=Solanum tuberosum PE=1 SV=2	KOG3126	1e-108	Porin/voltage-dependent anion-selective channel protein	ko04020;ko04022	Calcium signaling pathway|cGMP - PKG signaling pathway	2	K15040	VDAC2	voltage-dependent anion channel protein 2	GO:0055085;GO:0044070;GO:0005618;GO:0015288;GO:0005730;GO:0042742;GO:0009941;GO:0006820;GO:0005741;GO:0008308;GO:0046930;GO:0005773;GO:0005886	transmembrane transport|regulation of anion transport|cell wall|porin activity|nucleolus|defense response to bacterium|chloroplast envelope|anion transport|mitochondrial outer membrane|voltage-gated anion channel activity|pore complex|vacuole|plasma membrane
CL10509Contig1	1919	gi|802770511|ref|XP_012090638.1|PREDICTED: RNA pseudouridine synthase 7 isoform X1 [Jatropha curcas] >gi|643706443|gb|KDP22575.1| hypothetical protein JCGZ_26406 [Jatropha curcas]	2.15e-180	sp|Q0E0Y3|PUS7_ORYSJ	8e-162	RNA pseudouridine synthase 7 OS=Oryza sativa subsp. japonica GN=Os02g0512300 PE=2 SV=2	KOG1919	8e-143	RNA pseudouridylate synthases							GO:0000038;GO:0005829;GO:0009086;GO:0003723;GO:0042335;GO:0003796;GO:0009409;GO:0001522;GO:0009982;GO:0000394	very long-chain fatty acid metabolic process|cytosol|methionine biosynthetic process|RNA binding|cuticle development|lysozyme activity|response to cold|pseudouridine synthesis|pseudouridine synthase activity|RNA splicing, via endonucleolytic cleavage and ligation
CL1050Contig1	2570
CL10510Contig1	1494	gi|255574468|ref|XP_002528146.1|conserved hypothetical protein [Ricinus communis] >gi|223532444|gb|EEF34237.1| conserved hypothetical protein [Ricinus communis]	5.7e-19				KOG2986	2e-16	Uncharacterized conserved protein
CL10511Contig1	1959
CL10512Contig1	3243	gi|719975595|ref|XP_010248008.1|PREDICTED: replication factor C subunit 1 isoform X1 [Nelumbo nucifera]	0	sp|Q2R2B4|RFC1_ORYSJ	0	Replication factor C subunit 1 OS=Oryza sativa subsp. japonica GN=RFC1 PE=2 SV=2	KOG1968	5e-120	Replication factor C, subunit RFC1 (large subunit)	ko03030;ko03420;ko03430	DNA replication|Nucleotide excision repair|Mismatch repair	3	K10754	RFC1	replication factor C subunit 1
CL10513Contig1	992	gi|147805778|emb|CAN69475.1|hypothetical protein VITISV_014376 [Vitis vinifera] >gi|297734335|emb|CBI15582.3| unnamed protein product [Vitis vinifera]	5.86e-74	sp|Q8L7A4|AGD11_ARATH	2e-30	Probable ADP-ribosylation factor GTPase-activating protein AGD11 OS=Arabidopsis thaliana GN=AGD11 PE=2 SV=1	KOG1030	2e-66	Predicted Ca2+-dependent phospholipid-binding protein
CL10514Contig1	3115	gi|743908671|ref|XP_011047793.1|PREDICTED: extra-large guanine nucleotide-binding protein 3-like [Populus euphratica]	0	sp|Q9C516|XLG3_ARATH	0	Extra-large guanine nucleotide-binding protein 3 OS=Arabidopsis thaliana GN=XLG3 PE=1 SV=1	KOG0082	0	G-protein alpha subunit (small G protein superfamily)							GO:0004871;GO:0006184;GO:0031683;GO:0003924;GO:0007186;GO:0005525	signal transducer activity|GTP catabolic process|G-protein beta/gamma-subunit complex binding|GTPase activity|G-protein coupled receptor signaling pathway|GTP binding
CL10515Contig1	3839	gi|720039481|ref|XP_010268319.1|PREDICTED: probably inactive leucine-rich repeat receptor-like protein kinase At3g28040 [Nelumbo nucifera]	0	sp|Q9LRT1|Y3804_ARATH	0	Probably inactive leucine-rich repeat receptor-like protein kinase At3g28040 OS=Arabidopsis thaliana GN=At3g28040 PE=2 SV=1										GO:0050321;GO:0006468;GO:0005524;GO:0032440;GO:0016021;GO:0055114	tau-protein kinase activity|protein phosphorylation|ATP binding|2-alkenal reductase [NAD(P)] activity|integral component of membrane|oxidation-reduction process
CL10516Contig1	1550
CL10517Contig1	623	gi|731388743|ref|XP_010649723.1|PREDICTED: uncharacterized protein LOC100244229 isoform X2 [Vitis vinifera]	2.61e-08
CL10517Contig2	618
CL10518Contig1	992	gi|720003460|ref|XP_010256999.1|PREDICTED: uncharacterized protein LOC104597244 [Nelumbo nucifera]	1.43e-53
CL10519Contig1	1741	gi|720066145|ref|XP_010276452.1|PREDICTED: NAC domain-containing protein 72-like [Nelumbo nucifera]	5.53e-153	sp|Q9FLJ2|NC100_ARATH	3e-102	NAC domain-containing protein 100 OS=Arabidopsis thaliana GN=NAC100 PE=2 SV=1										GO:0006355;GO:0003677	regulation of transcription, DNA-templated|DNA binding
CL1051Contig1	2677	gi|255554611|ref|XP_002518344.1|conserved hypothetical protein [Ricinus communis] >gi|223542564|gb|EEF44104.1| conserved hypothetical protein [Ricinus communis]	6.54e-10	sp|O64571|UBA1C_ARATH	6e-06		KOG2186	2e-06	Cell growth-regulating nucleolar protein
CL10520Contig1	986	gi|743765663|ref|XP_010913060.1|PREDICTED: photosystem I reaction center subunit XI, chloroplastic-like [Elaeis guineensis]	8.86e-112	sp|Q9SUI4|PSAL_ARATH	3e-91	Photosystem I reaction center subunit XI, chloroplastic OS=Arabidopsis thaliana GN=PSAL PE=1 SV=2				ko00195	Photosynthesis	1	K02699	psaL	photosystem I subunit XI	GO:0009538;GO:0015979	photosystem I reaction center|photosynthesis
CL10521Contig1	1204	gi|763784765|gb|KJB51836.1|hypothetical protein B456_008G233600 [Gossypium raimondii]	1.24e-66	sp|O65202|ACOX1_ARATH	2e-59	Peroxisomal acyl-coenzyme A oxidase 1 OS=Arabidopsis thaliana GN=ACX1 PE=1 SV=1	KOG0136	7e-60	Acyl-CoA oxidase	ko04146;ko04024;ko00071;ko00592;ko01040;ko01212;ko03320	Peroxisome|cAMP signaling pathway|Fatty acid degradation|alpha-Linolenic acid metabolism|Biosynthesis of unsaturated fatty acids|Fatty acid metabolism|PPAR signaling pathway	7	K00232	E1.3.3.6, ACOX1, ACOX3	acyl-CoA oxidase	GO:0050660;GO:0005777;GO:0006635;GO:0003995;GO:0003997	flavin adenine dinucleotide binding|peroxisome|fatty acid beta-oxidation|acyl-CoA dehydrogenase activity|acyl-CoA oxidase activity
CL10522Contig1	986	gi|763804738|gb|KJB71676.1|hypothetical protein B456_011G136900 [Gossypium raimondii]	2.46e-75	sp|Q6F2U9|SYK_ORYSJ	8e-70	Lysine--tRNA ligase OS=Oryza sativa subsp. japonica GN=Os03g0586800 PE=2 SV=1	KOG1885	3e-70	Lysyl-tRNA synthetase (class II)	ko00970	Aminoacyl-tRNA biosynthesis	1	K04567	KARS, lysS	lysyl-tRNA synthetase, class II
CL10523Contig1	1524	gi|703143076|ref|XP_010107920.1|U-box domain-containing protein 26 [Morus notabilis] >gi|587930191|gb|EXC17320.1| U-box domain-containing protein 26 [Morus notabilis]	2.96e-164	sp|Q9FXA4|PUB26_ARATH	1e-126	U-box domain-containing protein 26 OS=Arabidopsis thaliana GN=PUB26 PE=2 SV=1	KOG0167	4e-24	FOG: Armadillo/beta-catenin-like repeats							GO:0000151;GO:0016567;GO:0004842	ubiquitin ligase complex|protein ubiquitination|ubiquitin-protein transferase activity
CL10524Contig1	1554	gi|720084636|ref|XP_010243274.1|PREDICTED: protein TRANSPARENT TESTA 12 isoform X2 [Nelumbo nucifera]	0	sp|Q9LYT3|TT12_ARATH	1e-106	Protein TRANSPARENT TESTA 12 OS=Arabidopsis thaliana GN=TT12 PE=2 SV=1	KOG1347	2e-152	Uncharacterized membrane protein, predicted efflux pump							GO:0009624;GO:0005773;GO:0015238;GO:0005886;GO:0006855;GO:0015297	response to nematode|vacuole|drug transmembrane transporter activity|plasma membrane|drug transmembrane transport|antiporter activity
CL10525Contig1	3318	gi|720010879|ref|XP_010259385.1|PREDICTED: protein FAR1-RELATED SEQUENCE 11-like [Nelumbo nucifera] >gi|720010882|ref|XP_010259386.1| PREDICTED: protein FAR1-RELATED SEQUENCE 11-like [Nelumbo nucifera]	0	sp|Q9SY66|FRS11_ARATH	0	Protein FAR1-RELATED SEQUENCE 11 OS=Arabidopsis thaliana GN=FRS11 PE=2 SV=1										GO:0008270;GO:0003676	zinc ion binding|nucleic acid binding
CL10526Contig1	337
CL10527Contig1	3290	gi|225463033|ref|XP_002267199.1|PREDICTED: 116 kDa U5 small nuclear ribonucleoprotein component [Vitis vinifera] >gi|147858113|emb|CAN81413.1| hypothetical protein VITISV_031170 [Vitis vinifera]	0	sp|Q15029|U5S1_HUMAN	0	116 kDa U5 small nuclear ribonucleoprotein component OS=Homo sapiens GN=EFTUD2 PE=1 SV=1	KOG0468	0	U5 snRNP-specific protein	ko03040	Spliceosome	1	K12852	EFTUD2	116 kDa U5 small nuclear ribonucleoprotein component	GO:0006184;GO:0003924;GO:0005525	GTP catabolic process|GTPase activity|GTP binding
CL10528Contig1	1827	gi|720097767|ref|XP_010247424.1|PREDICTED: CTD small phosphatase-like protein 2-A isoform X1 [Nelumbo nucifera] >gi|720097770|ref|XP_010247425.1| PREDICTED: CTD small phosphatase-like protein 2-A isoform X1 [Nelumbo nucifera]	5.12e-165	sp|Q05D32|CTSL2_HUMAN	1e-53	CTD small phosphatase-like protein 2 OS=Homo sapiens GN=CTDSPL2 PE=1 SV=2	KOG1605	1e-78	TFIIF-interacting CTD phosphatase, including NLI-interacting factor (involved in RNA polymerase II regulation)							GO:0016311;GO:0016791	dephosphorylation|phosphatase activity
CL1052Contig1	962	gi|720072108|ref|XP_010278261.1|PREDICTED: phosphatidylinositol-3-phosphatase myotubularin-1-like isoform X2 [Nelumbo nucifera]	2.2e-145	sp|F4J3T8|MYTM1_ARATH	1e-123	Phosphatidylinositol-3-phosphatase myotubularin-1 OS=Arabidopsis thaliana GN=MTM1 PE=1 SV=1	KOG4471	4e-117	Phosphatidylinositol 3-phosphate 3-phosphatase myotubularin MTM1	ko04070;ko00562	Phosphatidylinositol signaling system|Inositol phosphate metabolism	2	K18081	MTMR1_2	myotubularin-related protein 1/2	GO:0004725;GO:0035335	protein tyrosine phosphatase activity|peptidyl-tyrosine dephosphorylation
CL1052Contig2	3076	gi|719973872|ref|XP_010243361.1|PREDICTED: phosphatidylinositol-3-phosphatase myotubularin-1 [Nelumbo nucifera]	0	sp|F4J3T8|MYTM1_ARATH	0	Phosphatidylinositol-3-phosphatase myotubularin-1 OS=Arabidopsis thaliana GN=MTM1 PE=1 SV=1	KOG4471	0	Phosphatidylinositol 3-phosphate 3-phosphatase myotubularin MTM1	ko04070;ko00562	Phosphatidylinositol signaling system|Inositol phosphate metabolism	2	K18081	MTMR1_2	myotubularin-related protein 1/2	GO:0004725;GO:0035335	protein tyrosine phosphatase activity|peptidyl-tyrosine dephosphorylation
CL10530Contig1	1123	gi|658032256|ref|XP_008351630.1|PREDICTED: bifunctional monodehydroascorbate reductase and carbonic anhydrase nectarin-3-like [Malus domestica]	1.23e-116	sp|Q84UV8|NEC3_NICLS	3e-81	Bifunctional monodehydroascorbate reductase and carbonic anhydrase nectarin-3 OS=Nicotiana langsdorffii x Nicotiana sanderae GN=NEC3 PE=1 SV=1	KOG0382	4e-95	Carbonic anhydrase	ko00910	Nitrogen metabolism	1	K01674	cah	carbonic anhydrase
CL10531Contig1	843
CL10532Contig1	1292	gi|743827503|ref|XP_010933606.1|PREDICTED: ranBP2-type zinc finger protein At1g67325-like [Elaeis guineensis]	4.29e-101	sp|Q8GZ43|YZR3_ARATH	6e-40	RanBP2-type zinc finger protein At1g67325 OS=Arabidopsis thaliana GN=At1g67325 PE=1 SV=1	KOG1995	7e-40	Conserved Zn-finger protein							GO:0008270	zinc ion binding
CL10533Contig1	797
CL10534Contig1	1384	gi|672119674|ref|XP_008783082.1|PREDICTED: wall-associated receptor kinase 2-like [Phoenix dactylifera]	2.56e-26	sp|Q39191|WAK1_ARATH	3e-13	Wall-associated receptor kinase 1 OS=Arabidopsis thaliana GN=WAK1 PE=1 SV=2										GO:0030247;GO:0006468;GO:0005509;GO:0005524;GO:0004674	polysaccharide binding|protein phosphorylation|calcium ion binding|ATP binding|protein serine/threonine kinase activity
CL10535Contig1	571	gi|590574293|ref|XP_007012361.1|Aminopeptidase M1 isoform 3, partial [Theobroma cacao] >gi|508782724|gb|EOY29980.1| Aminopeptidase M1 isoform 3, partial [Theobroma cacao]	4.43e-25	sp|Q8VZH2|APM1_ARATH	4e-23	Aminopeptidase M1 OS=Arabidopsis thaliana GN=APM1 PE=1 SV=1	KOG1046	3e-23	Puromycin-sensitive aminopeptidase and related aminopeptidases							GO:0005829;GO:0010498;GO:0008270;GO:0009926;GO:0010359;GO:0007010;GO:0004177;GO:0008237;GO:0006094;GO:0005634;GO:0005886	cytosol|proteasomal protein catabolic process|zinc ion binding|auxin polar transport|regulation of anion channel activity|cytoskeleton organization|aminopeptidase activity|metallopeptidase activity|gluconeogenesis|nucleus|plasma membrane
CL10536Contig1	777
CL10537Contig1	976	gi|719994982|ref|XP_010254345.1|PREDICTED: uncharacterized RNA-binding protein C17H9.04c isoform X1 [Nelumbo nucifera]	2.38e-44				KOG4198	2e-38	RNA-binding Ran Zn-finger protein and related proteins							GO:0008270;GO:0005622	zinc ion binding|intracellular
CL10538Contig1	1145	gi|763772598|gb|KJB39721.1|hypothetical protein B456_007G027300 [Gossypium raimondii]	1.42e-44	sp|P14009|14KD_DAUCA	3e-39	14 kDa proline-rich protein DC2.15 OS=Daucus carota PE=2 SV=1										GO:0016021	integral component of membrane
CL10539Contig1	886	gi|657969012|ref|XP_008376222.1|PREDICTED: granule-bound starch synthase 1, chloroplastic/amyloplastic-like [Malus domestica]	5.8e-113	sp|O82627|SSG1_ANTMA	9e-110	Granule-bound starch synthase 1, chloroplastic/amyloplastic OS=Antirrhinum majus GN=WAXY PE=2 SV=1										GO:0009501;GO:0009011;GO:0019252;GO:0009507	amyloplast|starch synthase activity|starch biosynthetic process|chloroplast
CL1053Contig1	3095	gi|567907721|ref|XP_006446174.1|hypothetical protein CICLE_v10014162mg [Citrus clementina] >gi|557548785|gb|ESR59414.1| hypothetical protein CICLE_v10014162mg [Citrus clementina]	0
CL1053Contig2	3304	gi|590584247|ref|XP_007015125.1|Uncharacterized protein isoform 1 [Theobroma cacao] >gi|590584251|ref|XP_007015126.1| Uncharacterized protein isoform 1 [Theobroma cacao] >gi|508785488|gb|EOY32744.1| Uncharacterized protein isoform 1 [Theobroma cacao] >gi|508785489|gb|EOY32745.1| Uncharacterized protein isoform 1 [Theobroma cacao]	0
CL1053Contig3	507
CL10540Contig1	815	gi|147770281|emb|CAN67539.1|hypothetical protein VITISV_021584 [Vitis vinifera]	9.04e-101	sp|P10978|POLX_TOBAC	7e-48	Retrovirus-related Pol polyprotein from transposon TNT 1-94 OS=Nicotiana tabacum PE=2 SV=1	KOG0017	5e-81	FOG: Transposon-encoded proteins with TYA, reverse transcriptase, integrase domains in various combinations							GO:0006952;GO:0043531;GO:0003676;GO:0004672;GO:0006468;GO:0005524;GO:0017111;GO:0008270;GO:0015074	defense response|ADP binding|nucleic acid binding|protein kinase activity|protein phosphorylation|ATP binding|nucleoside-triphosphatase activity|zinc ion binding|DNA integration
CL10540Contig2	288	gi|147792171|emb|CAN75233.1|hypothetical protein VITISV_018493 [Vitis vinifera]	2.49e-28	sp|P93290|M240_ARATH	1e-14	Uncharacterized mitochondrial protein AtMg00240 OS=Arabidopsis thaliana GN=AtMg00240 PE=4 SV=1	KOG0017	1e-24	FOG: Transposon-encoded proteins with TYA, reverse transcriptase, integrase domains in various combinations							GO:0003676;GO:0008270;GO:0015074	nucleic acid binding|zinc ion binding|DNA integration
CL10541Contig1	1017	gi|731357402|ref|XP_010690191.1|PREDICTED: uncharacterized protein LOC104903780 [Beta vulgaris subsp. vulgaris]	8.04e-09
CL10542Contig1	3256	gi|720049203|ref|XP_010271366.1|PREDICTED: two-component response regulator ARR2-like isoform X1 [Nelumbo nucifera] >gi|720049209|ref|XP_010271367.1| PREDICTED: two-component response regulator ARR2-like isoform X1 [Nelumbo nucifera]	0	sp|Q9ZWJ9|ARR2_ARATH	3e-119	Two-component response regulator ARR2 OS=Arabidopsis thaliana GN=ARR2 PE=1 SV=1	KOG1601	9e-99	GATA-4/5/6 transcription factors	ko04075	Plant hormone signal transduction	1	K14491	ARR-B	two-component response regulator ARR-B family	GO:0006355;GO:0000160;GO:0003677;GO:0016301;GO:0003682;GO:0016310;GO:0000156	regulation of transcription, DNA-templated|phosphorelay signal transduction system|DNA binding|kinase activity|chromatin binding|phosphorylation|phosphorelay response regulator activity
CL10543Contig1	841
CL10544Contig1	2967	gi|720009331|ref|XP_010258904.1|PREDICTED: CCR4-NOT transcription complex subunit 1 isoform X4 [Nelumbo nucifera]	0	sp|A1A5H6|CNOT1_DANRE	7e-60	CCR4-NOT transcription complex subunit 1 OS=Danio rerio GN=cnot1 PE=2 SV=1	KOG1831	9e-137	Negative regulator of transcription	ko03018	RNA degradation	1	K12604	CNOT1, NOT1	CCR4-NOT transcription complex subunit 1
CL10545Contig1	857	gi|672179365|ref|XP_008809853.1|PREDICTED: pentatricopeptide repeat-containing protein At3g49740 [Phoenix dactylifera]	5.11e-65	sp|Q9SIT7|PP151_ARATH	2e-43	Pentatricopeptide repeat-containing protein At2g13600 OS=Arabidopsis thaliana GN=PCMP-E76 PE=3 SV=1	KOG4197	5e-44	FOG: PPR repeat
CL10546Contig1	3472	gi|225440418|ref|XP_002269448.1|PREDICTED: U3 small nucleolar RNA-associated protein 21 homolog [Vitis vinifera] >gi|731401363|ref|XP_010654252.1| PREDICTED: U3 small nucleolar RNA-associated protein 21 homolog [Vitis vinifera] >gi|297740341|emb|CBI30523.3| unnamed protein product [Vitis vinifera]	0	sp|O14053|YC47_SCHPO	7e-162	Uncharacterized WD repeat-containing protein C1672.07 OS=Schizosaccharomyces pombe (strain 972 / ATCC 24843) GN=SPCC1672.07 PE=4 SV=1	KOG1539	0	WD repeat protein	ko03008	Ribosome biogenesis in eukaryotes	1	K14554	UTP21, WDR36	U3 small nucleolar RNA-associated protein 21	GO:0006364;GO:0006606;GO:0000398;GO:0080008;GO:0009220;GO:0000166;GO:0032040	rRNA processing|protein import into nucleus|mRNA splicing, via spliceosome|Cul4-RING E3 ubiquitin ligase complex|pyrimidine ribonucleotide biosynthetic process|nucleotide binding|small-subunit processome
CL10547Contig1	1720	gi|225434974|ref|XP_002283965.1|PREDICTED: putative E3 ubiquitin-protein ligase XBAT31 [Vitis vinifera]	1.13e-93	sp|Q94B55|XB31_ARATH	1e-84	Putative E3 ubiquitin-protein ligase XBAT31 OS=Arabidopsis thaliana GN=XBAT31 PE=2 SV=1										GO:0042742;GO:0051865;GO:0004842;GO:0008270	defense response to bacterium|protein autoubiquitination|ubiquitin-protein transferase activity|zinc ion binding
CL10548Contig1	804	gi|502162936|ref|XP_004512667.1|PREDICTED: protein CYPRO4-like [Cicer arietinum]	4.66e-18	sp|P40781|CYPR4_CYNCA	9e-13	Protein CYPRO4 OS=Cynara cardunculus GN=CYPRO4 PE=2 SV=1	KOG2395	7e-15	Protein involved in vacuole import and degradation							GO:0005634;GO:0005829;GO:0005886	nucleus|cytosol|plasma membrane
CL10549Contig1	3340	gi|719980820|ref|XP_010249931.1|PREDICTED: uncharacterized protein LOC104592322 [Nelumbo nucifera] >gi|719980823|ref|XP_010249932.1| PREDICTED: uncharacterized protein LOC104592322 [Nelumbo nucifera]	0													GO:0005802;GO:0016020;GO:0005768	trans-Golgi network|membrane|endosome
CL1054Contig1	1679	gi|731352983|ref|XP_010687830.1|PREDICTED: arginine biosynthesis bifunctional protein ArgJ, chloroplastic-like isoform X2 [Beta vulgaris subsp. vulgaris]	1.42e-32	sp|A5AEC8|ARGJ_VITVI	9e-32	Arginine biosynthesis bifunctional protein ArgJ, chloroplastic OS=Vitis vinifera GN=VITISV_037692 PE=3 SV=1	KOG2786	2e-26	Putative glutamate/ornithine acetyltransferase	ko01210;ko01230	2-Oxocarboxylic acid metabolism|Biosynthesis of amino acids	2	K00620	argJ	glutamate N-acetyltransferase / amino-acid N-acetyltransferase	GO:0004358;GO:0006526;GO:0009220;GO:0004042;GO:0009570	glutamate N-acetyltransferase activity|arginine biosynthetic process|pyrimidine ribonucleotide biosynthetic process|acetyl-CoA:L-glutamate N-acetyltransferase activity|chloroplast stroma
CL1054Contig2	535
CL10550Contig1	5372	gi|720046469|ref|XP_010270516.1|PREDICTED: exosome complex exonuclease RRP44 [Nelumbo nucifera]	0	sp|Q9CSH3|RRP44_MOUSE	0	Exosome complex exonuclease RRP44 OS=Mus musculus GN=Dis3 PE=2 SV=4	KOG2102	0	Exosomal 3'-5' exoribonuclease complex, subunit Rrp44/Dis3	ko03018	RNA degradation	1	K12585	DIS3, RRP44	exosome complex exonuclease DIS3/RRP44	GO:0003723;GO:0006486;GO:0008859	RNA binding|protein glycosylation|exoribonuclease II activity
CL10551Contig1	1741	gi|225424683|ref|XP_002263287.1|PREDICTED: equilibrative nucleotide transporter 1 [Vitis vinifera]	0	sp|Q8VXY7|ENT1_ARATH	2e-173	Equilibrative nucleotide transporter 1 OS=Arabidopsis thaliana GN=ENT1 PE=1 SV=1	KOG1479	3e-174	Nucleoside transporter							GO:0010174;GO:0006810;GO:0005774;GO:0016021	nucleoside transmembrane transporter activity, against a concentration gradient|transport|vacuolar membrane|integral component of membrane
CL10552Contig1	974	gi|719981579|ref|XP_010250166.1|PREDICTED: auxin-responsive protein IAA5-like [Nelumbo nucifera]	2.24e-37	sp|Q6K846|IAA9_ORYSJ	2e-27	Auxin-responsive protein IAA9 OS=Oryza sativa subsp. japonica GN=IAA9 PE=2 SV=1				ko04075	Plant hormone signal transduction	1	K14484	IAA	auxin-responsive protein IAA	GO:0009734;GO:0006355;GO:0046983;GO:0003700;GO:0010583;GO:0005634;GO:0006351	auxin-activated signaling pathway|regulation of transcription, DNA-templated|protein dimerization activity|sequence-specific DNA binding transcription factor activity|response to cyclopentenone|nucleus|transcription, DNA-templated
CL10553Contig1	1389	gi|719963932|ref|XP_010251160.1|PREDICTED: uncharacterized protein LOC104593142 [Nelumbo nucifera]	9.72e-117
CL10554Contig1	1307	gi|743819099|ref|XP_010931425.1|PREDICTED: vacuolar protein sorting-associated protein 32 homolog 2-like isoform X2 [Elaeis guineensis]	2.43e-57	sp|O82197|VP321_ARATH	2e-44	Vacuolar protein sorting-associated protein 32 homolog 1 OS=Arabidopsis thaliana GN=VPS32.1 PE=1 SV=1	KOG1656	5e-45	Protein involved in glucose derepression and pre-vacuolar endosome protein sorting	ko04144	Endocytosis	1	K12194	CHMP4, SNF7, VPS32	charged multivesicular body protein 4	GO:0015031	protein transport
CL10555Contig1	530	gi|720091596|ref|XP_010245464.1|PREDICTED: protein EXORDIUM-like 2 [Nelumbo nucifera]	5.22e-52
CL10556Contig1	552
CL10557Contig1	1134	gi|720057867|ref|XP_010274103.1|PREDICTED: DNA-directed RNA polymerases II and IV subunit 5A [Nelumbo nucifera] >gi|720057870|ref|XP_010274104.1| PREDICTED: DNA-directed RNA polymerases II and IV subunit 5A [Nelumbo nucifera]	2.11e-123	sp|O81098|RPB5A_ARATH	1e-116	DNA-directed RNA polymerases II and IV subunit 5A OS=Arabidopsis thaliana GN=NRPB5A PE=1 SV=1	KOG3218	3e-117	RNA polymerase, 25-kDa subunit (common to polymerases I, II and III)	ko03020;ko00230;ko00240;ko04623	RNA polymerase|Purine metabolism|Pyrimidine metabolism|Cytosolic DNA-sensing pathway	4	K03013	RPB5, POLR2E	DNA-directed RNA polymerases I, II, and III subunit RPABC1	GO:0003899;GO:0000418;GO:0006626;GO:0005665;GO:0051604;GO:0003677;GO:0006351	DNA-directed RNA polymerase activity|DNA-directed RNA polymerase IV complex|protein targeting to mitochondrion|DNA-directed RNA polymerase II, core complex|protein maturation|DNA binding|transcription, DNA-templated
CL10558Contig1	3299	gi|720056988|ref|XP_010273845.1|PREDICTED: linoleate 13S-lipoxygenase 3-1, chloroplastic-like [Nelumbo nucifera]	0	sp|O24371|LOX31_SOLTU	0	Linoleate 13S-lipoxygenase 3-1, chloroplastic OS=Solanum tuberosum GN=LOX3.1 PE=1 SV=1				ko00591;ko00592	Linoleic acid metabolism|alpha-Linolenic acid metabolism	2	K00454	LOX2S	lipoxygenase	GO:0031408;GO:0016165;GO:0005506;GO:0055114	oxylipin biosynthetic process|linoleate 13S-lipoxygenase activity|iron ion binding|oxidation-reduction process
CL10559Contig1	1063	gi|743779176|ref|XP_010920053.1|PREDICTED: uncharacterized protein LOC105043989 [Elaeis guineensis]	2.64e-35
CL1055Contig1	893	gi|388495682|gb|AFK35907.1|unknown [Medicago truncatula]	6.46e-25	sp|Q1PSI9|IDND_VITVI	2e-22	L-idonate 5-dehydrogenase OS=Vitis vinifera GN=VIT_16s0100g00290 PE=1 SV=2	KOG0024	1e-22	Sorbitol dehydrogenase	ko00040;ko00051	Pentose and glucuronate interconversions|Fructose and mannose metabolism	2	K00008	SORD, gutB	L-iditol 2-dehydrogenase	GO:0003939;GO:0005829;GO:0009506;GO:0000166;GO:0055114;GO:0008270	L-iditol 2-dehydrogenase activity|cytosol|plasmodesma|nucleotide binding|oxidation-reduction process|zinc ion binding
CL10560Contig1	1003	gi|720069216|ref|XP_010277371.1|PREDICTED: uncharacterized protein LOC104611836 [Nelumbo nucifera]	3.92e-111
CL10561Contig1	1833	gi|694453065|ref|XP_009351337.1|PREDICTED: neurogenic locus notch homolog protein 2-like isoform X1 [Pyrus x bretschneideri]	2.77e-51
CL10562Contig1	1926	gi|281485186|gb|ADA70359.1|mitotic cyclin A1-like protein [Persea americana]	3.77e-35	sp|Q7F830|CCA11_ORYSJ	5e-29	Cyclin-A1-1 OS=Oryza sativa subsp. japonica GN=CYCA1-1 PE=2 SV=1	KOG0654	2e-26	G2/Mitotic-specific cyclin A	ko04110;ko04152;ko04914	Cell cycle|AMPK signaling pathway|Progesterone-mediated oocyte maturation	3	K06627	CCNA	cyclin A	GO:0007049;GO:0000079;GO:0019901;GO:0005634;GO:0051301	cell cycle|regulation of cyclin-dependent protein serine/threonine kinase activity|protein kinase binding|nucleus|cell division
CL10563Contig1	1425	gi|769815819|ref|XP_011622167.1|PREDICTED: uncharacterized protein LOC18431017 [Amborella trichopoda]	3.97e-94
CL10564Contig1	879
CL10565Contig1	821	gi|747075998|ref|XP_011085055.1|PREDICTED: probable thiol methyltransferase 2 isoform X1 [Sesamum indicum]	1.86e-09	sp|Q0WP12|HOL1_ARATH	8e-09	Thiocyanate methyltransferase 1 OS=Arabidopsis thaliana GN=HOL1 PE=1 SV=1
CL10566Contig1	1012
CL10567Contig1	1044	gi|720083362|ref|XP_010242872.1|PREDICTED: probable flavin-containing monooxygenase 1 isoform X2 [Nelumbo nucifera]	5.76e-20	sp|Q9LMA1|FMO1_ARATH	6e-09	Probable flavin-containing monooxygenase 1 OS=Arabidopsis thaliana GN=FMO1 PE=2 SV=1	KOG1399	2e-07	Flavin-containing monooxygenase	ko00982	Drug metabolism - cytochrome P450	1	K00485	FMO	dimethylaniline monooxygenase (N-oxide forming)	GO:0050660;GO:0004499;GO:0055114;GO:0050661	flavin adenine dinucleotide binding|N,N-dimethylaniline monooxygenase activity|oxidation-reduction process|NADP binding
CL10568Contig1	2780	gi|720022680|ref|XP_010263112.1|PREDICTED: uncharacterized protein LOC104601467 [Nelumbo nucifera]	7.92e-108	sp|Q9BU70|NAP1_HUMAN	6e-34	Nef-associated protein 1 OS=Homo sapiens GN=C9orf156 PE=1 SV=2	KOG2942	3e-94	Uncharacterized conserved protein
CL10569Contig1	3553	gi|720002114|ref|XP_010256577.1|PREDICTED: RNA polymerase II C-terminal domain phosphatase-like 2 isoform X2 [Nelumbo nucifera]	0	sp|Q5YDB5|CPL2_ARATH	0	RNA polymerase II C-terminal domain phosphatase-like 2 OS=Arabidopsis thaliana GN=CPL2 PE=1 SV=3	KOG0323	0	TFIIF-interacting CTD phosphatases, including NLI-interacting factor							GO:0045893;GO:0016311;GO:0005622;GO:0009734;GO:0003725;GO:0006970;GO:0048589;GO:0004647	positive regulation of transcription, DNA-templated|dephosphorylation|intracellular|auxin-activated signaling pathway|double-stranded RNA binding|response to osmotic stress|developmental growth|phosphoserine phosphatase activity
CL1056Contig1	1897
CL1056Contig2	2623
CL10570Contig1	2520	gi|641859114|gb|KDO77804.1|hypothetical protein CISIN_1g007800mg [Citrus sinensis]	0	sp|P51850|PDC1_PEA	0	Pyruvate decarboxylase 1 OS=Pisum sativum GN=PDC1 PE=1 SV=1	KOG1184	0	Thiamine pyrophosphate-requiring enzyme	ko00010	Glycolysis / Gluconeogenesis	1	K01568	E4.1.1.1, pdc	pyruvate decarboxylase	GO:0008152;GO:0003824;GO:0000287;GO:0030976	metabolic process|catalytic activity|magnesium ion binding|thiamine pyrophosphate binding
CL10571Contig1	1439
CL10571Contig2	598
CL10572Contig1	1634	gi|672188742|ref|XP_008813656.1|PREDICTED: tobamovirus multiplication protein 3-like [Phoenix dactylifera]	6.32e-102	sp|Q9ZUM2|TOM3_ARATH	5e-91	Tobamovirus multiplication protein 3 OS=Arabidopsis thaliana GN=TOM3 PE=1 SV=2										GO:0046790;GO:0046786	virion binding|viral replication complex formation and maintenance
CL10573Contig1	720	gi|720072270|ref|XP_010278315.1|PREDICTED: uncharacterized protein LOC104612570 [Nelumbo nucifera]	2.92e-19
CL10574Contig1	1930	gi|743888412|ref|XP_010910610.1|PREDICTED: pleiotropic drug resistance protein 3-like [Elaeis guineensis]	0	sp|Q8GU88|PDR7_ORYSJ	0	Putative pleiotropic drug resistance protein 7 OS=Oryza sativa subsp. japonica GN=PDR7 PE=3 SV=1	KOG0065	0	Pleiotropic drug resistance proteins (PDR1-15), ABC superfamily							GO:0016021;GO:0006855;GO:0006200;GO:0005524;GO:0016887	integral component of membrane|drug transmembrane transport|ATP catabolic process|ATP binding|ATPase activity
CL10575Contig1	2209	gi|359497202|ref|XP_002266000.2|PREDICTED: T-complex protein 1 subunit eta [Vitis vinifera] >gi|296088202|emb|CBI35717.3| unnamed protein product [Vitis vinifera]	0	sp|Q5ZJK8|TCPH_CHICK	0	T-complex protein 1 subunit eta OS=Gallus gallus GN=CCT7 PE=1 SV=1	KOG0361	0	Chaperonin complex component, TCP-1 eta subunit (CCT7)							GO:0005829;GO:0006457;GO:0009651;GO:0042545;GO:0005524;GO:0006094;GO:0051082;GO:0009664;GO:0046686;GO:0006096	cytosol|protein folding|response to salt stress|cell wall modification|ATP binding|gluconeogenesis|unfolded protein binding|plant-type cell wall organization|response to cadmium ion|glycolytic process
CL10576Contig1	3608	gi|731412711|ref|XP_010658463.1|PREDICTED: regulator of nonsense transcripts UPF2 isoform X2 [Vitis vinifera] >gi|296086085|emb|CBI31526.3| unnamed protein product [Vitis vinifera]	0	sp|F4IUX6|RENT2_ARATH	0	Regulator of nonsense transcripts UPF2 OS=Arabidopsis thaliana GN=UPF2 PE=2 SV=1	KOG2051	0	Nonsense-mediated mRNA decay 2 protein	ko03013;ko03015	RNA transport|mRNA surveillance pathway	2	K14327	UPF2, RENT2	regulator of nonsense transcripts 2
CL10577Contig1	572
CL10578Contig1	3201	gi|720045643|ref|XP_010270270.1|PREDICTED: probable glucan 1,3-alpha-glucosidase [Nelumbo nucifera]	0	sp|Q4R4N7|GANAB_MACFA	0	Neutral alpha-glucosidase AB OS=Macaca fascicularis GN=GANAB PE=2 SV=1	KOG1066	0	Glucosidase II catalytic (alpha) subunit and related enzymes, glycosyl hydrolase family 31	ko04141;ko00510	Protein processing in endoplasmic reticulum|N-Glycan biosynthesis	2	K05546	GANAB	alpha 1,3-glucosidase	GO:0030246;GO:0005975;GO:0033919	carbohydrate binding|carbohydrate metabolic process|glucan 1,3-alpha-glucosidase activity
CL10579Contig1	2101	gi|719969508|ref|XP_010268657.1|PREDICTED: CDPK-related kinase 5-like isoform X2 [Nelumbo nucifera]	0	sp|P53681|CRK_DAUCA	0	CDPK-related protein kinase OS=Daucus carota GN=CRK PE=2 SV=1	KOG0032	0	Ca2+/calmodulin-dependent protein kinase, EF-Hand protein superfamily							GO:0005509;GO:0006468;GO:0005524;GO:0004674	calcium ion binding|protein phosphorylation|ATP binding|protein serine/threonine kinase activity
CL1057Contig1	2909
CL10580Contig1	961
CL10581Contig1	1811	gi|586644376|ref|XP_006827237.1|PREDICTED: uncharacterized protein LOC18422222 [Amborella trichopoda] >gi|769825638|ref|XP_011622202.1| PREDICTED: uncharacterized protein LOC18422222 [Amborella trichopoda] >gi|769825640|ref|XP_011622204.1| PREDICTED: uncharacterized protein LOC18422222 [Amborella trichopoda] >gi|548831666|gb|ERM94474.1| hypothetical protein AMTR_s00010p00261170 [Amborella trichop…	8.59e-81	sp|F4JKK0|SUD1_ARATH	5e-07	Probable E3 ubiquitin ligase SUD1 OS=Arabidopsis thaliana GN=SUD1 PE=1 SV=1	KOG1609	2e-56	Protein involved in mRNA turnover and stability							GO:0008270	zinc ion binding
CL10582Contig1	903	gi|225454060|ref|XP_002264185.1|PREDICTED: 3-hydroxyisobutyryl-CoA hydrolase 1 [Vitis vinifera] >gi|297744830|emb|CBI38098.3| unnamed protein product [Vitis vinifera]	3.34e-21	sp|Q1PEY5|HIBC2_ARATH	5e-15	Probable 3-hydroxyisobutyryl-CoA hydrolase 2 OS=Arabidopsis thaliana GN=At2g30650 PE=2 SV=1	KOG1684	4e-11	Enoyl-CoA hydratase	ko00280;ko00640;ko00410;ko01200	Valine, leucine and isoleucine degradation|Propanoate metabolism|beta-Alanine metabolism|Carbon metabolism	4	K05605	HIBCH	3-hydroxyisobutyryl-CoA hydrolase	GO:0006574;GO:0009409;GO:0003860;GO:0009733	valine catabolic process|response to cold|3-hydroxyisobutyryl-CoA hydrolase activity|response to auxin
CL10583Contig1	1527
CL10584Contig1	1861	gi|225425854|ref|XP_002268080.1|PREDICTED: 3-oxoacyl-[acyl-carrier-protein] reductase 4 isoform X2 [Vitis vinifera] >gi|297738369|emb|CBI27570.3| unnamed protein product [Vitis vinifera]	3.51e-19	sp|P28643|FABG_CUPLA	1e-17	3-oxoacyl-[acyl-carrier-protein] reductase, chloroplastic OS=Cuphea lanceolata GN=CLKR27 PE=2 SV=1	KOG1200	9e-16	Mitochondrial/plastidial beta-ketoacyl-ACP reductase	ko00061;ko01040;ko00780;ko01212	Fatty acid biosynthesis|Biosynthesis of unsaturated fatty acids|Biotin metabolism|Fatty acid metabolism	4	K00059	fabG	3-oxoacyl- acyl-carrier protein reductase	GO:0051287;GO:0005507;GO:0006633;GO:0055114;GO:0008667;GO:0009941;GO:0004316;GO:0009570;GO:0019290	NAD binding|copper ion binding|fatty acid biosynthetic process|oxidation-reduction process|2,3-dihydro-2,3-dihydroxybenzoate dehydrogenase activity|chloroplast envelope|3-oxoacyl-[acyl-carrier-protein] reductase (NADPH) activity|chloroplast stroma|siderophore biosynthetic process
CL10585Contig1	2264	gi|302142657|emb|CBI19860.3|unnamed protein product [Vitis vinifera]	6e-29	sp|Q9LE54|SP1L2_ARATH	7e-25	Protein SPIRAL1-like 2 OS=Arabidopsis thaliana GN=SP1L2 PE=2 SV=1										GO:0005886	plasma membrane
CL10586Contig1	763
CL10587Contig1	1256	gi|661896643|emb|CDO99832.1|unnamed protein product [Coffea canephora]	8.35e-110	sp|Q2N2K1|PHYK1_SOYBN	3e-100	Probable phytol kinase 1, chloroplastic OS=Glycine max PE=2 SV=1	KOG4453	1e-96	Predicted ER membrane protein							GO:0010189;GO:0008654;GO:0004605;GO:0016020;GO:0010276	vitamin E biosynthetic process|phospholipid biosynthetic process|phosphatidate cytidylyltransferase activity|membrane|phytol kinase activity
CL10588Contig1	2382	gi|720038418|ref|XP_010267980.1|PREDICTED: receptor-like serine/threonine-protein kinase ALE2 [Nelumbo nucifera] >gi|720038421|ref|XP_010267981.1| PREDICTED: receptor-like serine/threonine-protein kinase ALE2 [Nelumbo nucifera]	0	sp|Q8RWW0|ALE2_ARATH	4e-115	Receptor-like serine/threonine-protein kinase ALE2 OS=Arabidopsis thaliana GN=ALE2 PE=1 SV=1	KOG1187	0	Serine/threonine protein kinase							GO:0006468;GO:0005524;GO:0004674	protein phosphorylation|ATP binding|protein serine/threonine kinase activity
CL10589Contig1	1595	gi|590670389|ref|XP_007038042.1|Domain of Uncharacterized protein function, putative [Theobroma cacao] >gi|508775287|gb|EOY22543.1| Domain of Uncharacterized protein function, putative [Theobroma cacao]	8.81e-08							ko03460	Fanconi anemia pathway	1	K10990	RMI1, BRAP75	RecQ-mediated genome instability protein 1
CL1058Contig1	1561	gi|720040744|ref|XP_010268689.1|PREDICTED: golgin subfamily A member 4 [Nelumbo nucifera]	6.21e-64
CL1058Contig2	1517	gi|743779637|ref|XP_010920290.1|PREDICTED: uncharacterized protein LOC105044176 [Elaeis guineensis]	1.1e-52													GO:0006396;GO:0005634	RNA processing|nucleus
CL10590Contig1	1064	gi|720009576|ref|XP_010258977.1|PREDICTED: spindle and kinetochore-associated protein 1 homolog [Nelumbo nucifera]	8.49e-136	sp|Q9LZZ7|SKA1_ARATH	2e-111	Spindle and kinetochore-associated protein 1 homolog OS=Arabidopsis thaliana GN=At3g60660 PE=2 SV=1	KOG4832	4e-11	Uncharacterized conserved protein							GO:0006261	DNA-dependent DNA replication
CL10591Contig1	1154
CL10592Contig1	1394	gi|661872974|emb|CDP21061.1|unnamed protein product [Coffea canephora]	4.44e-120	sp|Q94F40|GDL9_ARATH	5e-105	GDSL esterase/lipase At1g28600 OS=Arabidopsis thaliana GN=At1g28600 PE=2 SV=1
CL10593Contig1	1009	gi|490262970|gb|AGL09509.1|RNA-binding family protein, partial [Hydnora visseri]	1.83e-91	sp|Q8JIY8|MK67I_DANRE	4e-32	MKI67 FHA domain-interacting nucleolar phosphoprotein OS=Danio rerio GN=nifk PE=2 SV=2	KOG4208	4e-72	Nucleolar RNA-binding protein NIFK							GO:0003676;GO:0000166	nucleic acid binding|nucleotide binding
CL10594Contig1	1141	gi|719975696|ref|XP_010248204.1|PREDICTED: membrane steroid-binding protein 2-like [Nelumbo nucifera]	3.74e-81	sp|Q9M2Z4|MSBP2_ARATH	3e-69	Membrane steroid-binding protein 2 OS=Arabidopsis thaliana GN=MSBP2 PE=1 SV=1	KOG1110	7e-70	Putative steroid membrane receptor Hpr6.6/25-Dx							GO:0020037;GO:0032440;GO:0055114	heme binding|2-alkenal reductase [NAD(P)] activity|oxidation-reduction process
CL10595Contig1	1676	gi|731388812|ref|XP_010649751.1|PREDICTED: uncharacterized protein LOC104879235 isoform X1 [Vitis vinifera]	1.49e-33				KOG4585	2e-09	Predicted transposase
CL10596Contig1	1047	gi|727490146|ref|XP_010421131.1|PREDICTED: superoxide dismutase [Fe] 3, chloroplastic-like [Camelina sativa]	1.52e-87	sp|Q5VSB7|SODF2_ORYSJ	5e-71	Superoxide dismutase [Fe] 2, chloroplastic OS=Oryza sativa subsp. japonica GN=Os06g0143000 PE=2 SV=1	KOG0876	4e-69	Manganese superoxide dismutase	ko04146;ko04068	Peroxisome|FoxO signaling pathway	2	K04564	SOD2	superoxide dismutase, Fe-Mn family	GO:0046872;GO:0019430;GO:0042644;GO:0004784;GO:0009579;GO:0055114	metal ion binding|removal of superoxide radicals|chloroplast nucleoid|superoxide dismutase activity|thylakoid|oxidation-reduction process
CL10597Contig1	611
CL10598Contig1	3160	gi|719973103|ref|XP_010279431.1|PREDICTED: squamosa promoter-binding-like protein 7 isoform X2 [Nelumbo nucifera]	0	sp|Q8S9G8|SPL7_ARATH	2e-156	Squamosa promoter-binding-like protein 7 OS=Arabidopsis thaliana GN=SPL7 PE=1 SV=2										GO:0009888;GO:0055070;GO:0045492;GO:0007155;GO:0045010;GO:0033044;GO:0016926;GO:0006355;GO:0010090;GO:0048193;GO:0050665;GO:0003677;GO:0048765;GO:0010228;GO:0010413;GO:0009887;GO:0003700;GO:0009832;GO:0016049;GO:0005634;GO:0071555	tissue development|copper ion homeostasis|xylan biosynthetic process|cell adhesion|actin nucleation|regulation of chromosome organization|protein desumoylation|regulation of transcription, DNA-templated|trichome morphogenesis|Golgi vesicle transport|hydrogen peroxide biosynthetic process|DNA binding|root hair cell differentiation|vegetative to reproductive phase transition of meristem|glucuronoxy…
CL10599Contig1	1098
CL1059Contig1	957	gi|764553040|ref|XP_011460363.1|PREDICTED: zinc finger BED domain-containing protein RICESLEEPER 2-like [Fragaria vesca subsp. vesca]	2.21e-30	sp|P08770|TRA1_MAIZE	3e-17	Putative AC transposase OS=Zea mays PE=2 SV=2	KOG1121	1e-21	Tam3-transposase (Ac family)							GO:0003676;GO:0046983	nucleic acid binding|protein dimerization activity
CL1059Contig2	1491	gi|672135111|ref|XP_008791217.1|PREDICTED: zinc finger BED domain-containing protein RICESLEEPER 1-like [Phoenix dactylifera]	9.04e-50	sp|P08770|TRA1_MAIZE	9e-17	Putative AC transposase OS=Zea mays PE=2 SV=2	KOG1121	3e-29	Tam3-transposase (Ac family)							GO:0003677;GO:0046983	DNA binding|protein dimerization activity
CL105Contig1	3658	gi|297596172|ref|NP_001042123.2|Os01g0167800 [Oryza sativa Japonica Group] >gi|255672908|dbj|BAF04037.2| Os01g0167800, partial [Oryza sativa Japonica Group]	1.36e-17	sp|Q9LNG5|PPP7L_ARATH	2e-11	Serine/threonine-protein phosphatase 7 long form homolog OS=Arabidopsis thaliana GN=At1g48120 PE=2 SV=1										GO:0008270;GO:0003676;GO:0016772	zinc ion binding|nucleic acid binding|transferase activity, transferring phosphorus-containing groups
CL105Contig2	1243	gi|502146424|ref|XP_004506448.1|PREDICTED: serine/threonine-protein phosphatase 7 long form homolog [Cicer arietinum]	9.48e-15	sp|Q9LNG5|PPP7L_ARATH	1e-11	Serine/threonine-protein phosphatase 7 long form homolog OS=Arabidopsis thaliana GN=At1g48120 PE=2 SV=1
CL10600Contig1	778	gi|672173104|ref|XP_008806671.1|PREDICTED: putative pentatricopeptide repeat-containing protein At1g13630 isoform X3 [Phoenix dactylifera] >gi|672173106|ref|XP_008806673.1| PREDICTED: putative pentatricopeptide repeat-containing protein At1g13630 isoform X3 [Phoenix dactylifera]	2.12e-91	sp|Q9LMY5|PPR41_ARATH	2e-52	Putative pentatricopeptide repeat-containing protein At1g13630 OS=Arabidopsis thaliana GN=At1g13630 PE=2 SV=3	KOG4197	1e-37	FOG: PPR repeat
CL10601Contig1	1036	gi|719962068|ref|XP_010262514.1|PREDICTED: thaumatin-like protein isoform X2 [Nelumbo nucifera]	9.09e-137	sp|P50699|TLPH_ARATH	2e-116	Thaumatin-like protein OS=Arabidopsis thaliana GN=At1g18250 PE=2 SV=2
CL10602Contig1	4660	gi|720028570|ref|XP_010264947.1|PREDICTED: uncharacterized protein LOC104602813 [Nelumbo nucifera]	0	sp|Q42569|C90A1_ARATH	0	Cytochrome P450 90A1 OS=Arabidopsis thaliana GN=CYP90A1 PE=2 SV=1	KOG0157	0	Cytochrome P450 CYP4/CYP19/CYP26 subfamilies
CL10603Contig1	2283
CL10604Contig1	557
CL10605Contig1	1590	gi|719990179|ref|XP_010252879.1|PREDICTED: protein ASPARTIC PROTEASE IN GUARD CELL 1-like [Nelumbo nucifera]	1.26e-169	sp|Q9LHE3|ASPG2_ARATH	3e-57	Protein ASPARTIC PROTEASE IN GUARD CELL 2 OS=Arabidopsis thaliana GN=ASPG2 PE=2 SV=1	KOG1339	7e-94	Aspartyl protease							GO:0004190;GO:0006508	aspartic-type endopeptidase activity|proteolysis
CL10606Contig1	801	gi|734333920|gb|KHN07728.1|Hypothetical protein glysoja_033113 [Glycine soja] >gi|734419635|gb|KHN40204.1| Hypothetical protein glysoja_038399 [Glycine soja] >gi|734423595|gb|KHN42252.1| Hypothetical protein glysoja_050325 [Glycine soja]	3.9e-55
CL10607Contig1	769
CL10608Contig1	1015	gi|672145621|ref|XP_008796734.1|PREDICTED: elicitor-responsive protein 3-like [Phoenix dactylifera]	6.75e-72	sp|Q0JBH9|ERG3_ORYSJ	2e-68	Elicitor-responsive protein 3 OS=Oryza sativa subsp. japonica GN=ERG3 PE=2 SV=1	KOG1030	2e-62	Predicted Ca2+-dependent phospholipid-binding protein
CL10609Contig1	1350	gi|672192850|ref|XP_008775879.1|PREDICTED: 31 kDa ribonucleoprotein, chloroplastic [Phoenix dactylifera]	7.01e-71	sp|Q08935|ROC1_NICSY	3e-21	29 kDa ribonucleoprotein A, chloroplastic OS=Nicotiana sylvestris PE=2 SV=1	KOG0118	7e-34	FOG: RRM domain							GO:0003723;GO:0000398;GO:0009570;GO:0000166	RNA binding|mRNA splicing, via spliceosome|chloroplast stroma|nucleotide binding
CL1060Contig1	3975	gi|720044665|ref|XP_010269959.1|PREDICTED: putative ABC transporter C family member 15 isoform X2 [Nelumbo nucifera]	0	sp|Q9M1C7|AB9C_ARATH	0	ABC transporter C family member 9 OS=Arabidopsis thaliana GN=ABCC9 PE=2 SV=2	KOG0054	0	Multidrug resistance-associated protein/mitoxantrone resistance protein, ABC superfamily	ko02010;ko04071;ko04977	ABC transporters|Sphingolipid signaling pathway|Vitamin digestion and absorption	3	K05665	ABCC1	ATP-binding cassette, subfamily C (CFTR/MRP), member 1
CL10610Contig1	2279	gi|225470340|ref|XP_002267812.1|PREDICTED: uncharacterized protein LOC100248155 [Vitis vinifera]	2.75e-96
CL10612Contig1	1315	gi|723437702|gb|AIX93679.1|enoyl-acyl-carrier-protein reductase, partial [Paeonia californica] >gi|723437704|gb|AIX93680.1| enoyl-acyl-carrier-protein reductase, partial [Paeonia californica]	2.03e-28	sp|Q9SLA8|FABI_ARATH	7e-25	Enoyl-[acyl-carrier-protein] reductase [NADH], chloroplastic OS=Arabidopsis thaliana GN=MOD1 PE=1 SV=1	KOG0725	2e-25	Reductases with broad range of substrate specificities	ko00061;ko00780;ko01212	Fatty acid biosynthesis|Biotin metabolism|Fatty acid metabolism	3	K00208	fabI	enoyl- acyl-carrier protein reductase I
CL10613Contig1	1694	gi|658002092|ref|XP_008393520.1|PREDICTED: uncharacterized protein LOC103455709 [Malus domestica]	0
CL10614Contig1	350
CL10615Contig1	1335	gi|672134262|ref|XP_008790782.1|PREDICTED: COMM domain-containing protein 9-like [Phoenix dactylifera]	4.64e-96	sp|Q9ZVC9|FRS3_ARATH	4e-11	Protein FAR1-RELATED SEQUENCE 3 OS=Arabidopsis thaliana GN=FRS3 PE=2 SV=2
CL10616Contig1	3425	gi|720054298|ref|XP_010273005.1|PREDICTED: heterogeneous nuclear ribonucleoprotein R-like isoform X1 [Nelumbo nucifera] >gi|720054301|ref|XP_010273006.1| PREDICTED: heterogeneous nuclear ribonucleoprotein R-like isoform X1 [Nelumbo nucifera]	0	sp|Q7TP47|HNRPQ_RAT	6e-32	Heterogeneous nuclear ribonucleoprotein Q OS=Rattus norvegicus GN=Syncrip PE=2 SV=1	KOG0117	2e-31	Heterogeneous nuclear ribonucleoprotein R (RRM superfamily)							GO:0003723;GO:0000166;GO:0000398	RNA binding|nucleotide binding|mRNA splicing, via spliceosome
CL10617Contig1	2113	gi|720020176|ref|XP_010262322.1|PREDICTED: mitochondrial import inner membrane translocase subunit TIM44-2 [Nelumbo nucifera]	0	sp|Q5XF06|TI442_ARATH	6e-165	Mitochondrial import inner membrane translocase subunit TIM44-2 OS=Arabidopsis thaliana GN=TIM44-2 PE=1 SV=1	KOG2580	8e-130	Mitochondrial import inner membrane translocase, subunit TIM44							GO:0005743	mitochondrial inner membrane
CL10618Contig1	1981	gi|720068432|ref|XP_010277109.1|PREDICTED: molybdate-anion transporter-like isoform X2 [Nelumbo nucifera]	8.59e-152				KOG4332	1e-21	Predicted sugar transporter
CL10619Contig1	1811	gi|720001452|ref|XP_010256367.1|PREDICTED: pentatricopeptide repeat-containing protein At3g54980, mitochondrial-like [Nelumbo nucifera]	1.68e-108	sp|O80958|PP194_ARATH	3e-41	Pentatricopeptide repeat-containing protein At2g39230, mitochondrial OS=Arabidopsis thaliana GN=LOJ PE=1 SV=1	KOG4197	6e-42	FOG: PPR repeat
CL1061Contig1	3382	gi|720086689|ref|XP_010243920.1|PREDICTED: U-box domain-containing protein 4 [Nelumbo nucifera]	0	sp|O22193|PUB4_ARATH	0	U-box domain-containing protein 4 OS=Arabidopsis thaliana GN=PUB4 PE=1 SV=3	KOG0167	0	FOG: Armadillo/beta-catenin-like repeats
CL10620Contig1	3090	gi|720025504|ref|XP_010263971.1|PREDICTED: receptor-like serine/threonine-protein kinase ALE2 isoform X1 [Nelumbo nucifera]	0	sp|Q8RWW0|ALE2_ARATH	0	Receptor-like serine/threonine-protein kinase ALE2 OS=Arabidopsis thaliana GN=ALE2 PE=1 SV=1	KOG1187	0	Serine/threonine protein kinase							GO:0004715;GO:0006468;GO:0005524;GO:0004674	non-membrane spanning protein tyrosine kinase activity|protein phosphorylation|ATP binding|protein serine/threonine kinase activity
CL10621Contig1	975	gi|802603672|ref|XP_012073206.1|PREDICTED: DCC family protein At1g52590, chloroplastic [Jatropha curcas] >gi|317106732|dbj|BAJ53228.1| JHL06P13.8 [Jatropha curcas] >gi|643729221|gb|KDP37101.1| hypothetical protein JCGZ_06157 [Jatropha curcas]	3.87e-87	sp|Q9SSR1|Y1259_ARATH	8e-80	DCC family protein At1g52590, chloroplastic OS=Arabidopsis thaliana GN=At1g52590 PE=1 SV=1										GO:0010287	plastoglobule
CL10622Contig1	1769	gi|743840333|ref|XP_011026176.1|PREDICTED: chloroplast stem-loop binding protein of 41 kDa a, chloroplastic [Populus euphratica]	0	sp|Q9LYA9|CP41A_ARATH	0	Chloroplast stem-loop binding protein of 41 kDa a, chloroplastic OS=Arabidopsis thaliana GN=CSP41A PE=1 SV=1										GO:0045893;GO:0006098;GO:0010218;GO:0009941;GO:0048046;GO:0010114;GO:0010207;GO:0045727;GO:0015995;GO:0009965;GO:0050662;GO:0009637;GO:0030154;GO:0032544;GO:0009534;GO:0003824;GO:0010287;GO:0008266;GO:0006364;GO:0003729	positive regulation of transcription, DNA-templated|pentose-phosphate shunt|response to far red light|chloroplast envelope|apoplast|response to red light|photosystem II assembly|positive regulation of translation|chlorophyll biosynthetic process|leaf morphogenesis|coenzyme binding|response to blue light|cell differentiation|plastid translation|chloroplast thylakoid|catalytic activity|plastoglobul…
CL10623Contig1	1714	gi|720031546|ref|XP_010265850.1|PREDICTED: beta-glucosidase 12-like [Nelumbo nucifera]	0	sp|Q7XKV4|BGL12_ORYSJ	0	Beta-glucosidase 12 OS=Oryza sativa subsp. japonica GN=BGLU12 PE=2 SV=2	KOG0626	0	Beta-glucosidase, lactase phlorizinhydrolase, and related proteins	ko00940;ko00500;ko00460	Phenylpropanoid biosynthesis|Starch and sucrose metabolism|Cyanoamino acid metabolism	3	K01188	E3.2.1.21	beta-glucosidase	GO:0004553;GO:0009505;GO:0005975;GO:0009860	hydrolase activity, hydrolyzing O-glycosyl compounds|plant-type cell wall|carbohydrate metabolic process|pollen tube growth
CL10624Contig1	946	gi|672138660|ref|XP_008793091.1|PREDICTED: 50S ribosomal protein L21, mitochondrial-like isoform X1 [Phoenix dactylifera]	1.39e-66	sp|Q8L9A0|RM21_ARATH	3e-57	50S ribosomal protein L21, mitochondrial OS=Arabidopsis thaliana GN=RPL21M PE=2 SV=1	KOG1686	4e-49	Mitochondrial/chloroplast ribosomal L21 protein	ko03010	Ribosome	1	K02888	RP-L21, MRPL21, rplU	large subunit ribosomal protein L21	GO:0000741;GO:0005840;GO:0051567;GO:0006412;GO:0001510;GO:0009567;GO:0006342;GO:0009560;GO:0009555;GO:0003735;GO:0003723;GO:0016572;GO:0006606;GO:0005739	karyogamy|ribosome|histone H3-K9 methylation|translation|RNA methylation|double fertilization forming a zygote and endosperm|chromatin silencing|embryo sac egg cell differentiation|pollen development|structural constituent of ribosome|RNA binding|histone phosphorylation|protein import into nucleus|mitochondrion
CL10625Contig1	1062
CL10626Contig1	1107	gi|743895737|ref|XP_011041140.1|PREDICTED: cinnamoyl-CoA reductase 1-like [Populus euphratica]	2.76e-101	sp|Q9S9N9|CCR1_ARATH	3e-55	Cinnamoyl-CoA reductase 1 OS=Arabidopsis thaliana GN=CCR1 PE=1 SV=1	KOG1502	3e-90	Flavonol reductase/cinnamoyl-CoA reductase							GO:0045552;GO:0055114;GO:0044237;GO:0050662	dihydrokaempferol 4-reductase activity|oxidation-reduction process|cellular metabolic process|coenzyme binding
CL10627Contig1	1518	gi|695025726|ref|XP_009400126.1|PREDICTED: dehydrodolichyl diphosphate synthase 2-like [Musa acuminata subsp. malaccensis]	3.96e-111	sp|Q56Y11|DDPS2_ARATH	1e-99	Dehydrodolichyl diphosphate synthase 2 OS=Arabidopsis thaliana GN=At5g58770 PE=2 SV=2	KOG1602	2e-100	Cis-prenyltransferase	ko00900	Terpenoid backbone biosynthesis	1	K11778	DHDDS, RER2, SRT1	ditrans,polycis-polyprenyl diphosphate synthase	GO:0008834	di-trans,poly-cis-decaprenylcistransferase activity
CL10628Contig1	533
CL10629Contig1	1143	gi|720059136|ref|XP_010274492.1|PREDICTED: transcription factor TGA5-like [Nelumbo nucifera]	2.22e-84	sp|O24160|TGA21_TOBAC	1e-11	TGACG-sequence-specific DNA-binding protein TGA-2.1 OS=Nicotiana tabacum GN=TGA21 PE=1 SV=1										GO:0043565;GO:0006351	sequence-specific DNA binding|transcription, DNA-templated
CL1062Contig1	2028	gi|225433424|ref|XP_002285653.1|PREDICTED: 3-ketoacyl-CoA thiolase 2, peroxisomal [Vitis vinifera] >gi|297741919|emb|CBI33354.3| unnamed protein product [Vitis vinifera]	0	sp|Q56WD9|THIK2_ARATH	0	3-ketoacyl-CoA thiolase 2, peroxisomal OS=Arabidopsis thaliana GN=PED1 PE=1 SV=2	KOG1389	0	3-oxoacyl CoA thiolase	ko04146;ko00280;ko00071;ko00592;ko01040;ko01212;ko03320	Peroxisome|Valine, leucine and isoleucine degradation|Fatty acid degradation|alpha-Linolenic acid metabolism|Biosynthesis of unsaturated fatty acids|Fatty acid metabolism|PPAR signaling pathway	7	K07513	ACAA1	acetyl-CoA acyltransferase 1	GO:0016747;GO:0008152	transferase activity, transferring acyl groups other than amino-acyl groups|metabolic process
CL10630Contig1	779
CL10631Contig1	1915	gi|720088310|ref|XP_010244411.1|PREDICTED: uncharacterized protein LOC104588253 isoform X2 [Nelumbo nucifera]	0	sp|Q6NQK2|NAC8_ARATH	7e-59	NAC domain-containing protein 8 OS=Arabidopsis thaliana GN=NAC008 PE=2 SV=1										GO:0006355;GO:0003677	regulation of transcription, DNA-templated|DNA binding
CL10632Contig1	1488	gi|720016378|ref|XP_010261138.1|PREDICTED: gamma-glutamyltranspeptidase 1-like [Nelumbo nucifera]	0	sp|Q680I5|GAGT2_ARATH	0	Gamma-glutamyltranspeptidase 2 OS=Arabidopsis thaliana GN=GGT2 PE=2 SV=1	KOG2410	0	Gamma-glutamyltransferase	ko00590;ko00430;ko00460;ko00480	Arachidonic acid metabolism|Taurine and hypotaurine metabolism|Cyanoamino acid metabolism|Glutathione metabolism	4	K18592	GGT1_5	gamma-glutamyltranspeptidase / glutathione hydrolase / leukotriene-C4 hydrolase	GO:0003840;GO:0006749	gamma-glutamyltransferase activity|glutathione metabolic process
CL10633Contig1	934
CL10634Contig1	993	gi|731317048|ref|XP_010667540.1|PREDICTED: DNA-directed RNA polymerases IV and V subunit 2-like [Beta vulgaris subsp. vulgaris] >gi|731317050|ref|XP_010667543.1| PREDICTED: DNA-directed RNA polymerases IV and V subunit 2-like [Beta vulgaris subsp. vulgaris]	6.16e-87	sp|Q9LK40|NRPD2_ARATH	4e-64	DNA-directed RNA polymerases IV and V subunit 2 OS=Arabidopsis thaliana GN=NRPD2 PE=1 SV=1	KOG0214	9e-22	RNA polymerase II, second largest subunit							GO:0003899;GO:0003677;GO:0006351;GO:0032549	DNA-directed RNA polymerase activity|DNA binding|transcription, DNA-templated|ribonucleoside binding
CL10635Contig1	1524	gi|255546081|ref|XP_002514100.1|ATP binding protein, putative [Ricinus communis] >gi|223546556|gb|EEF48054.1| ATP binding protein, putative [Ricinus communis]	1.36e-96	sp|Q8S8S7|PUB34_ARATH	2e-30	U-box domain-containing protein 34 OS=Arabidopsis thaliana GN=PUB34 PE=3 SV=1	KOG1187	2e-18	Serine/threonine protein kinase							GO:0004842;GO:0005886;GO:0006950;GO:0016567;GO:0006468;GO:0005524;GO:0004674;GO:0000151	ubiquitin-protein transferase activity|plasma membrane|response to stress|protein ubiquitination|protein phosphorylation|ATP binding|protein serine/threonine kinase activity|ubiquitin ligase complex
CL10635Contig2	2744	gi|595820315|ref|XP_007204644.1|hypothetical protein PRUPE_ppa001685mg [Prunus persica] >gi|462400175|gb|EMJ05843.1| hypothetical protein PRUPE_ppa001685mg [Prunus persica]	0	sp|Q8S8S7|PUB34_ARATH	0	U-box domain-containing protein 34 OS=Arabidopsis thaliana GN=PUB34 PE=3 SV=1	KOG1187	1e-126	Serine/threonine protein kinase							GO:0004842;GO:0006950;GO:0016567;GO:0006468;GO:0005524;GO:0004674;GO:0000151	ubiquitin-protein transferase activity|response to stress|protein ubiquitination|protein phosphorylation|ATP binding|protein serine/threonine kinase activity|ubiquitin ligase complex
CL10636Contig1	964	gi|566197926|ref|XP_006376937.1|hypothetical protein POPTR_0012s11280g [Populus trichocarpa] >gi|550326868|gb|ERP54734.1| hypothetical protein POPTR_0012s11280g [Populus trichocarpa]	1.2e-41
CL10637Contig1	3171	gi|719968031|ref|XP_010263578.1|PREDICTED: alpha-xylosidase 1 [Nelumbo nucifera]	0	sp|Q9S7Y7|XYL1_ARATH	0	Alpha-xylosidase 1 OS=Arabidopsis thaliana GN=XYL1 PE=1 SV=1	KOG1065	0	Maltase glucoamylase and related hydrolases, glycosyl hydrolase family 31							GO:0009505;GO:0009044;GO:0010411;GO:0046686;GO:0032450;GO:0030246;GO:0046556;GO:0004558;GO:0009507;GO:0048046;GO:0045493	plant-type cell wall|xylan 1,4-beta-xylosidase activity|xyloglucan metabolic process|response to cadmium ion|maltose alpha-glucosidase activity|carbohydrate binding|alpha-L-arabinofuranosidase activity|alpha-1,4-glucosidase activity|chloroplast|apoplast|xylan catabolic process
CL10638Contig1	1782	gi|719966592|ref|XP_010259375.1|PREDICTED: biotin carboxyl carrier protein of acetyl-CoA carboxylase 2, chloroplastic-like [Nelumbo nucifera]	5.95e-28	sp|Q42533|BCCP1_ARATH	2e-15	Biotin carboxyl carrier protein of acetyl-CoA carboxylase 1, chloroplastic OS=Arabidopsis thaliana GN=BCCP1 PE=1 SV=2				ko00620;ko00640;ko00720;ko00061;ko00253;ko01200;ko01212	Pyruvate metabolism|Propanoate metabolism|Carbon fixation pathways in prokaryotes|Fatty acid biosynthesis|Tetracycline biosynthesis|Carbon metabolism|Fatty acid metabolism	7	K02160	accB, bccP	acetyl-CoA carboxylase biotin carboxyl carrier protein	GO:0006633;GO:0009317;GO:0009507;GO:0003989	fatty acid biosynthetic process|acetyl-CoA carboxylase complex|chloroplast|acetyl-CoA carboxylase activity
CL10639Contig1	1031
CL1063Contig1	1375	gi|695024670|ref|XP_009399559.1|PREDICTED: alpha/beta hydrolase domain-containing protein 17B-like [Musa acuminata subsp. malaccensis]	3.62e-124	sp|Q5ZJ01|AB17B_CHICK	1e-45	Alpha/beta hydrolase domain-containing protein 17B OS=Gallus gallus GN=ABHD17B PE=2 SV=1	KOG1552	2e-81	Predicted alpha/beta hydrolase
CL10640Contig1	2317	gi|719985175|ref|XP_010251299.1|PREDICTED: U-box domain-containing protein 19-like [Nelumbo nucifera]	0	sp|O80742|PUB19_ARATH	4e-135	U-box domain-containing protein 19 OS=Arabidopsis thaliana GN=PUB19 PE=2 SV=1	KOG0167	1e-135	FOG: Armadillo/beta-catenin-like repeats							GO:0004842;GO:0016567;GO:0005524;GO:0000151	ubiquitin-protein transferase activity|protein ubiquitination|ATP binding|ubiquitin ligase complex
CL10641Contig1	597	gi|719971213|ref|XP_010273488.1|PREDICTED: centromere-associated protein E isoform X2 [Nelumbo nucifera]	3.99e-16				KOG0242	7e-08	Kinesin-like protein							GO:0006346;GO:0031048;GO:0006275;GO:0000911;GO:0051567;GO:0010389;GO:0008283;GO:0051225;GO:0048449;GO:0005874;GO:0003777;GO:0008017;GO:0006306;GO:0042023;GO:0016572;GO:0009909;GO:0006270;GO:0007018;GO:0000280;GO:0005871;GO:0005524	methylation-dependent chromatin silencing|chromatin silencing by small RNA|regulation of DNA replication|cytokinesis by cell plate formation|histone H3-K9 methylation|regulation of G2/M transition of mitotic cell cycle|cell proliferation|spindle assembly|floral organ formation|microtubule|microtubule motor activity|microtubule binding|DNA methylation|DNA endoreduplication|histone phosphorylation|…
CL10642Contig1	2004
CL10643Contig1	4452	gi|719981343|ref|XP_010250099.1|PREDICTED: nuclear pore complex protein Nup205 [Nelumbo nucifera]	0	sp|Q92621|NU205_HUMAN	5e-25	Nuclear pore complex protein Nup205 OS=Homo sapiens GN=NUP205 PE=1 SV=3	KOG1835	0	Uncharacterized conserved protein	ko03013	RNA transport	1	K14310	NUP205, NUP192	nuclear pore complex protein Nup205	GO:0005643;GO:0009507	nuclear pore|chloroplast
CL10644Contig1	646	gi|703101704|ref|XP_010097260.1|Putative inactive disease susceptibility protein LOV1 [Morus notabilis] >gi|587878320|gb|EXB67327.1| Putative inactive disease susceptibility protein LOV1 [Morus notabilis]	1.28e-93				KOG4658	6e-06	Apoptotic ATPase							GO:0006952;GO:0043531;GO:0005739	defense response|ADP binding|mitochondrion
CL10645Contig1	1201	gi|225442030|ref|XP_002269039.1|PREDICTED: dnaJ homolog subfamily B member 6-A isoform X1 [Vitis vinifera]	4.11e-58	sp|Q54IP0|DNJC7_DICDI	6e-09	DnaJ homolog subfamily C member 7 homolog OS=Dictyostelium discoideum GN=dnajc7 PE=1 SV=1	KOG0714	2e-42	Molecular chaperone (DnaJ superfamily)							GO:0031072	heat shock protein binding
CL10646Contig1	431
CL10647Contig1	2002	gi|731384680|ref|XP_010648224.1|PREDICTED: ATPase WRNIP1 [Vitis vinifera]	0	sp|Q8CG07|WRIP1_RAT	8e-133	ATPase WRNIP1 OS=Rattus norvegicus GN=Wrnip1 PE=2 SV=1	KOG2028	0	ATPase related to the helicase subunit of the Holliday junction resolvase							GO:0006260;GO:0003677;GO:0005524;GO:0017111;GO:0005634	DNA replication|DNA binding|ATP binding|nucleoside-triphosphatase activity|nucleus
CL10648Contig1	3254	gi|720065135|ref|XP_010276179.1|PREDICTED: uncharacterized protein LOC104610989 [Nelumbo nucifera] >gi|720065138|ref|XP_010276180.1| PREDICTED: uncharacterized protein LOC104610989 [Nelumbo nucifera]	1.06e-62	sp|P37707|B2_DAUCA	7e-15	B2 protein OS=Daucus carota PE=2 SV=1
CL10649Contig1	2514	gi|470146430|ref|XP_004308829.1|PREDICTED: ABC transporter G family member 6-like [Fragaria vesca subsp. vesca]	1.13e-121	sp|Q9FNB5|AB6G_ARATH	9e-119	ABC transporter G family member 6 OS=Arabidopsis thaliana GN=ABCG6 PE=2 SV=1	KOG0061	2e-119	Transporter, ABC superfamily (Breast cancer resistance protein)							GO:0015416;GO:0006200;GO:0005524;GO:0016020	organic phosphonate transmembrane-transporting ATPase activity|ATP catabolic process|ATP binding|membrane
CL1064Contig1	266
CL1064Contig2	3250	gi|672109087|ref|XP_008788422.1|PREDICTED: BTB/POZ domain-containing protein FBL11 isoform X2 [Phoenix dactylifera]	0	sp|Q8S8F2|FBL11_ARATH	0	BTB/POZ domain-containing protein FBL11 OS=Arabidopsis thaliana GN=FBL11 PE=2 SV=2	KOG1947	2e-47	Leucine rich repeat proteins, some proteins contain F-box
CL10650Contig1	789
CL10651Contig1	2470	gi|720092428|ref|XP_010245737.1|PREDICTED: serine/threonine-protein kinase At5g01020 isoform X1 [Nelumbo nucifera]	0	sp|Q8GXZ3|Y5102_ARATH	6e-157	Serine/threonine-protein kinase At5g01020 OS=Arabidopsis thaliana GN=At5g01020 PE=1 SV=1	KOG1187	0	Serine/threonine protein kinase
CL10652Contig1	2570	gi|672199765|ref|XP_008777700.1|PREDICTED: probable methyltransferase PMT23 [Phoenix dactylifera]	0	sp|Q9SIZ3|PMTN_ARATH	0	Probable methyltransferase PMT23 OS=Arabidopsis thaliana GN=At2g40280 PE=1 SV=2										GO:0032259;GO:0008168	methylation|methyltransferase activity
CL10653Contig1	1017	gi|672166365|ref|XP_008803113.1|PREDICTED: serine/arginine repetitive matrix protein 1-like isoform X2 [Phoenix dactylifera]	3.19e-52	sp|Q9USH5|YJQ5_SCHPO	2e-22	PWI domain-containing protein C825.05c OS=Schizosaccharomyces pombe (strain 972 / ATCC 24843) GN=SPCC825.05c PE=1 SV=1	KOG2146	3e-47	Splicing coactivator SRm160/300, subunit SRm160 (contains PWI domain)	ko03013;ko03015	RNA transport|mRNA surveillance pathway	2	K13171	SRRM1, SRM160	serine/arginine repetitive matrix protein 1	GO:0006397	mRNA processing
CL10654Contig1	3096	gi|719988646|ref|XP_010252404.1|PREDICTED: zinc finger CCCH domain-containing protein 5 [Nelumbo nucifera]	2.06e-149	sp|Q9SY74|C3H5_ARATH	1e-124	Zinc finger CCCH domain-containing protein 5 OS=Arabidopsis thaliana GN=At1g10320 PE=2 SV=2	KOG2202	4e-125	U2 snRNP splicing factor, small subunit, and related proteins
CL10655Contig1	4279	gi|720066729|ref|XP_010276611.1|PREDICTED: uncharacterized protein LOC104611308 [Nelumbo nucifera]	0	sp|Q9FN03|UVR8_ARATH	1e-49	Ultraviolet-B receptor UVR8 OS=Arabidopsis thaliana GN=UVR8 PE=1 SV=1	KOG1426	3e-50	FOG: RCC1 domain							GO:0046872;GO:0005543;GO:0032065;GO:0005938	metal ion binding|phospholipid binding|cortical protein anchoring|cell cortex
CL10656Contig1	655	gi|593782249|ref|XP_007154165.1|hypothetical protein PHAVU_003G095800g [Phaseolus vulgaris] >gi|561027519|gb|ESW26159.1| hypothetical protein PHAVU_003G095800g [Phaseolus vulgaris]	7.43e-90	sp|Q9AT34|RS15A_DAUCA	6e-89	40S ribosomal protein S15a OS=Daucus carota GN=RPS15A PE=2 SV=3	KOG1754	1e-88	40S ribosomal protein S15/S22	ko03010	Ribosome	1	K02957	RP-S15Ae, RPS15A	small subunit ribosomal protein S15Ae	GO:0005840;GO:0003735;GO:0006412	ribosome|structural constituent of ribosome|translation
CL10657Contig1	2727	gi|743770088|ref|XP_010915338.1|PREDICTED: ABC transporter C family member 8 [Elaeis guineensis]	0	sp|Q8LGU1|AB8C_ARATH	0	ABC transporter C family member 8 OS=Arabidopsis thaliana GN=ABCC8 PE=2 SV=3	KOG0054	0	Multidrug resistance-associated protein/mitoxantrone resistance protein, ABC superfamily
CL10658Contig1	1474	gi|719984744|ref|XP_010251164.1|PREDICTED: cysteine-rich receptor-like protein kinase 42 [Nelumbo nucifera]	5.02e-105	sp|Q9FNE1|CRK42_ARATH	7e-82	Cysteine-rich receptor-like protein kinase 42 OS=Arabidopsis thaliana GN=CRK42 PE=2 SV=1	KOG1187	7e-49	Serine/threonine protein kinase							GO:0006468;GO:0005524;GO:0004674	protein phosphorylation|ATP binding|protein serine/threonine kinase activity
CL10659Contig1	602
CL1065Contig1	1315	gi|720043127|ref|XP_010269461.1|PREDICTED: acyl-CoA-binding domain-containing protein 4-like isoform X1 [Nelumbo nucifera]	0	sp|Q9MA55|ACBP4_ARATH	3e-168	Acyl-CoA-binding domain-containing protein 4 OS=Arabidopsis thaliana GN=ACBP4 PE=1 SV=1	KOG0379	2e-123	Kelch repeat-containing proteins							GO:0006869;GO:0005829;GO:0000062;GO:0005634	lipid transport|cytosol|fatty-acyl-CoA binding|nucleus
CL1065Contig2	1326	gi|720011791|ref|XP_010259671.1|PREDICTED: acyl-CoA-binding domain-containing protein 4 isoform X2 [Nelumbo nucifera]	1.02e-158	sp|Q9MA55|ACBP4_ARATH	1e-135	Acyl-CoA-binding domain-containing protein 4 OS=Arabidopsis thaliana GN=ACBP4 PE=1 SV=1	KOG0379	3e-129	Kelch repeat-containing proteins							GO:0000062	fatty-acyl-CoA binding
CL10660Contig1	1633	gi|720013316|ref|XP_010260132.1|PREDICTED: serine/threonine-protein kinase PBS1-like isoform X1 [Nelumbo nucifera]	0	sp|Q9FE20|PBS1_ARATH	0	Serine/threonine-protein kinase PBS1 OS=Arabidopsis thaliana GN=PBS1 PE=1 SV=1	KOG1187	0	Serine/threonine protein kinase	ko04210;ko04064;ko04620;ko04722	Apoptosis|NF-kappa B signaling pathway|Toll-like receptor signaling pathway|Neurotrophin signaling pathway	4	K04733	IRAK4	interleukin-1 receptor-associated kinase 4	GO:0004715;GO:0006468;GO:0005524;GO:0004674	non-membrane spanning protein tyrosine kinase activity|protein phosphorylation|ATP binding|protein serine/threonine kinase activity
CL10661Contig1	2222	gi|743877508|ref|XP_011035415.1|PREDICTED: alcohol dehydrogenase-like 6 [Populus euphratica]	1.98e-147	sp|Q8LEB2|ADHL6_ARATH	2e-131	Alcohol dehydrogenase-like 6 OS=Arabidopsis thaliana GN=At5g24760 PE=2 SV=2	KOG0022	2e-88	Alcohol dehydrogenase, class III	ko00350;ko00010;ko00071;ko00830;ko01220;ko00625;ko00626;ko00980;ko00982	Tyrosine metabolism|Glycolysis / Gluconeogenesis|Fatty acid degradation|Retinol metabolism|Degradation of aromatic compounds|Chloroalkane and chloroalkene degradation|Naphthalene degradation|Metabolism of xenobiotics by cytochrome P450|Drug metabolism - cytochrome P450	9	K00001	E1.1.1.1, adh	alcohol dehydrogenase	GO:0016747;GO:0009611;GO:0016491;GO:0009805;GO:0008270;GO:0055114;GO:0000166	transferase activity, transferring acyl groups other than amino-acyl groups|response to wounding|oxidoreductase activity|coumarin biosynthetic process|zinc ion binding|oxidation-reduction process|nucleotide binding
CL10662Contig1	2337	gi|720053272|ref|XP_010272676.1|PREDICTED: probable galacturonosyltransferase 15 [Nelumbo nucifera]	0	sp|Q8L4B0|GAUTF_ARATH	9e-173	Probable galacturonosyltransferase 15 OS=Arabidopsis thaliana GN=GAUT15 PE=2 SV=1				ko00500;ko00520	Starch and sucrose metabolism|Amino sugar and nucleotide sugar metabolism	2	K13648	GAUT	alpha-1,4-galacturonosyltransferase	GO:0016051;GO:0047262	carbohydrate biosynthetic process|polygalacturonate 4-alpha-galacturonosyltransferase activity
CL10663Contig1	1228
CL10664Contig1	615
CL10665Contig1	1164
CL10666Contig1	1180	gi|720024227|ref|XP_010263569.1|PREDICTED: eukaryotic initiation factor 4A-I isoform X2 [Nelumbo nucifera]	3.68e-86	sp|Q10055|FAL1_SCHPO	5e-08	ATP-dependent RNA helicase fal1 OS=Schizosaccharomyces pombe (strain 972 / ATCC 24843) GN=tif412 PE=1 SV=1	KOG0328	1e-63	Predicted ATP-dependent RNA helicase FAL1, involved in rRNA maturation, DEAD-box superfamily	ko03013	RNA transport	1	K03257	EIF4A	translation initiation factor 4A
CL10667Contig1	1238	gi|147791173|emb|CAN61457.1|hypothetical protein VITISV_029796 [Vitis vinifera]	2.26e-29
CL10668Contig1	2500	gi|695063281|ref|XP_009420138.1|PREDICTED: acyl-coenzyme A thioesterase 9, mitochondrial-like isoform X2 [Musa acuminata subsp. malaccensis]	0	sp|Q9R0X4|ACOT9_MOUSE	1e-43	Acyl-coenzyme A thioesterase 9, mitochondrial OS=Mus musculus GN=Acot9 PE=1 SV=1	KOG2763	0	Acyl-CoA thioesterase
CL10669Contig1	593	gi|657948365|ref|XP_008337255.1|PREDICTED: retrovirus-related Pol polyprotein from transposon TNT 1-94 [Malus domestica]	1.74e-62	sp|P04146|COPIA_DROME	6e-30	Copia protein OS=Drosophila melanogaster GN=GIP PE=1 SV=3	KOG0017	2e-51	FOG: Transposon-encoded proteins with TYA, reverse transcriptase, integrase domains in various combinations							GO:0072488;GO:0003676;GO:0016021;GO:0008270;GO:0015074;GO:0008519	ammonium transmembrane transport|nucleic acid binding|integral component of membrane|zinc ion binding|DNA integration|ammonium transmembrane transporter activity
CL1066Contig1	6140	gi|743822625|ref|XP_010932322.1|PREDICTED: DNA-directed RNA polymerase V subunit 1 [Elaeis guineensis] >gi|743822629|ref|XP_010932323.1| PREDICTED: DNA-directed RNA polymerase V subunit 1 [Elaeis guineensis] >gi|743822631|ref|XP_010932324.1| PREDICTED: DNA-directed RNA polymerase V subunit 1 [Elaeis guineensis]	0	sp|Q5D869|NRPE1_ARATH	0	DNA-directed RNA polymerase V subunit 1 OS=Arabidopsis thaliana GN=NRPE1 PE=1 SV=1	KOG0260	0	RNA polymerase II, large subunit							GO:0003899;GO:0003677;GO:0006351	DNA-directed RNA polymerase activity|DNA binding|transcription, DNA-templated
CL10670Contig1	918
CL10671Contig1	1115
CL10672Contig1	895
CL10673Contig1	904
CL10673Contig2	1053
CL10674Contig1	997	gi|731415259|ref|XP_002272339.2|PREDICTED: pentatricopeptide repeat-containing protein At2g19280 [Vitis vinifera] >gi|731415261|ref|XP_010659481.1| PREDICTED: pentatricopeptide repeat-containing protein At2g19280 [Vitis vinifera] >gi|731415263|ref|XP_010659482.1| PREDICTED: pentatricopeptide repeat-containing protein At2g19280 [Vitis vinifera] >gi|731415265|ref|XP_010659483.1| PREDICTED: pentatri…	1.28e-98	sp|Q6NKW7|PP164_ARATH	1e-54	Pentatricopeptide repeat-containing protein At2g19280 OS=Arabidopsis thaliana GN=At2g19280 PE=2 SV=2	KOG4197	4e-55	FOG: PPR repeat
CL10675Contig1	1829	gi|719992791|ref|XP_010253683.1|PREDICTED: CASP-like protein 5A2 [Nelumbo nucifera]	2.79e-57	sp|P0DI70|CSPL2_GINBI	3e-44	CASP-like protein 2 OS=Ginkgo biloba GN=gba_locus_10451 PE=3 SV=1										GO:0016021;GO:0005886	integral component of membrane|plasma membrane
CL10676Contig1	2210	gi|672197774|ref|XP_008777152.1|PREDICTED: protein RRP45A-like [Phoenix dactylifera] >gi|672197778|ref|XP_008777153.1| PREDICTED: protein RRP45A-like [Phoenix dactylifera] >gi|672197782|ref|XP_008777155.1| PREDICTED: protein RRP45A-like [Phoenix dactylifera] >gi|672197786|ref|XP_008777156.1| PREDICTED: protein RRP45A-like [Phoenix dactylifera]	3.96e-83	sp|Q9M209|CER7_ARATH	4e-48	Protein ECERIFERUM 7 OS=Arabidopsis thaliana GN=CER7 PE=2 SV=1	KOG1614	9e-49	Exosomal 3'-5' exoribonuclease complex, subunit Rrp45	ko03018	RNA degradation	1	K03678	RRP45, EXOSC9	exosome complex component RRP45	GO:0005737;GO:0010025;GO:0005634;GO:0004527	cytoplasm|wax biosynthetic process|nucleus|exonuclease activity
CL10677Contig1	3080	gi|719983412|ref|XP_010250753.1|PREDICTED: endoplasmic reticulum metallopeptidase 1 isoform X1 [Nelumbo nucifera]	0	sp|Q0VGW4|ERMP1_XENLA	2e-58	Endoplasmic reticulum metallopeptidase 1 OS=Xenopus laevis GN=ermp1 PE=2 SV=1	KOG2194	0	Aminopeptidases of the M20 family							GO:0008233;GO:0043247;GO:0010332;GO:0006412;GO:0032504;GO:0009888;GO:0045132;GO:0003735;GO:0009887;GO:0006508;GO:0042138;GO:0015934;GO:0007062;GO:0007129;GO:0007131;GO:0032204;GO:0010638	peptidase activity|telomere maintenance in response to DNA damage|response to gamma radiation|translation|multicellular organism reproduction|tissue development|meiotic chromosome segregation|structural constituent of ribosome|organ morphogenesis|proteolysis|meiotic DNA double-strand break formation|large ribosomal subunit|sister chromatid cohesion|synapsis|reciprocal meiotic recombination|regula…
CL10677Contig2	3128	gi|719983412|ref|XP_010250753.1|PREDICTED: endoplasmic reticulum metallopeptidase 1 isoform X1 [Nelumbo nucifera]	0	sp|Q6UPR8|ERMP1_RAT	4e-57	Endoplasmic reticulum metallopeptidase 1 OS=Rattus norvegicus GN=Ermp1 PE=1 SV=1	KOG2194	0	Aminopeptidases of the M20 family							GO:0008233;GO:0043247;GO:0010332;GO:0006412;GO:0032504;GO:0009888;GO:0045132;GO:0003735;GO:0009887;GO:0006508;GO:0042138;GO:0015934;GO:0007062;GO:0007129;GO:0007131;GO:0032204;GO:0010638	peptidase activity|telomere maintenance in response to DNA damage|response to gamma radiation|translation|multicellular organism reproduction|tissue development|meiotic chromosome segregation|structural constituent of ribosome|organ morphogenesis|proteolysis|meiotic DNA double-strand break formation|large ribosomal subunit|sister chromatid cohesion|synapsis|reciprocal meiotic recombination|regula…
CL10678Contig1	2658	gi|720071934|ref|XP_010278208.1|PREDICTED: uncharacterized protein LOC104612482 [Nelumbo nucifera]	1.19e-84							ko03015	mRNA surveillance pathway	1	K14404	CPSF4, YTH1	cleavage and polyadenylation specificity factor subunit 4
CL10679Contig1	1728	gi|719978968|ref|XP_010249327.1|PREDICTED: endonuclease 8-like 3 isoform X5 [Nelumbo nucifera]	7.81e-10
CL1067Contig1	1249	gi|728821495|gb|KHG04362.1|DEAD-box ATP-dependent RNA helicase 56 [Gossypium arboreum]	4.16e-125	sp|Q9LFN6|RH56_ARATH	1e-121	DEAD-box ATP-dependent RNA helicase 56 OS=Arabidopsis thaliana GN=RH56 PE=2 SV=2	KOG0329	2e-119	ATP-dependent RNA helicase	ko03040;ko03013;ko03015	Spliceosome|RNA transport|mRNA surveillance pathway	3	K12812	UAP56, BAT1, SUB2	ATP-dependent RNA helicase UAP56/SUB2	GO:0005730;GO:0003725;GO:0004004;GO:0046686;GO:0009506;GO:0003697;GO:0005829;GO:0003690	nucleolus|double-stranded RNA binding|ATP-dependent RNA helicase activity|response to cadmium ion|plasmodesma|single-stranded DNA binding|cytosol|double-stranded DNA binding
CL1067Contig2	4241	gi|590572533|ref|XP_007011878.1|DEAD/DEAH box RNA helicase family protein isoform 1 [Theobroma cacao] >gi|508782241|gb|EOY29497.1| DEAD/DEAH box RNA helicase family protein isoform 1 [Theobroma cacao]	1.19e-129	sp|Q9LFN6|RH56_ARATH	1e-115	DEAD-box ATP-dependent RNA helicase 56 OS=Arabidopsis thaliana GN=RH56 PE=2 SV=2	KOG0329	2e-116	ATP-dependent RNA helicase	ko03040;ko03013;ko03015	Spliceosome|RNA transport|mRNA surveillance pathway	3	K12812	UAP56, BAT1, SUB2	ATP-dependent RNA helicase UAP56/SUB2	GO:0005730;GO:0008026;GO:0003676;GO:0046686;GO:0005618;GO:0005524	nucleolus|ATP-dependent helicase activity|nucleic acid binding|response to cadmium ion|cell wall|ATP binding
CL10680Contig1	1353	gi|743885125|ref|XP_010909849.1|PREDICTED: solute carrier family 35 member F1-like [Elaeis guineensis] >gi|743885128|ref|XP_010909851.1| PREDICTED: solute carrier family 35 member F1-like [Elaeis guineensis]	1.46e-161	sp|Q8BGK5|S35F1_MOUSE	2e-61	Solute carrier family 35 member F1 OS=Mus musculus GN=Slc35f1 PE=2 SV=1	KOG2766	2e-88	Predicted membrane protein							GO:0016021;GO:0006810	integral component of membrane|transport
CL10681Contig1	979	gi|672177307|ref|XP_008808743.1|PREDICTED: alpha-ketoglutarate-dependent dioxygenase alkB homolog 2-like [Phoenix dactylifera]	1.93e-109	sp|Q6NS38|ALKB2_HUMAN	6e-20	Alpha-ketoglutarate-dependent dioxygenase alkB homolog 2 OS=Homo sapiens GN=ALKBH2 PE=1 SV=1										GO:0016706;GO:0035514;GO:0080111;GO:0055114;GO:0006281	oxidoreductase activity, acting on paired donors, with incorporation or reduction of molecular oxygen, 2-oxoglutarate as one donor, and incorporation of one atom each of oxygen into both donors|DNA demethylase activity|DNA demethylation|oxidation-reduction process|DNA repair
CL10682Contig1	2039	gi|672145985|ref|XP_008796930.1|PREDICTED: trihelix transcription factor GTL1-like [Phoenix dactylifera]	2.03e-111	sp|Q39117|TGT2_ARATH	2e-39	Trihelix transcription factor GT-2 OS=Arabidopsis thaliana GN=GT-2 PE=2 SV=1	KOG4282	5e-40	Transcription factor GT-2 and related proteins, contains trihelix DNA-binding/SANT domain							GO:0003682	chromatin binding
CL10682Contig2	3659	gi|672145985|ref|XP_008796930.1|PREDICTED: trihelix transcription factor GTL1-like [Phoenix dactylifera]	8.6e-107	sp|P42751|CCD11_ARATH	2e-70	Cyclin-D1-1 OS=Arabidopsis thaliana GN=CYCD1-1 PE=1 SV=3	KOG0656	6e-71	G1/S-specific cyclin D							GO:0000278;GO:0010440;GO:0045736;GO:0042023;GO:0016538;GO:0005634	mitotic cell cycle|stomatal lineage progression|negative regulation of cyclin-dependent protein serine/threonine kinase activity|DNA endoreduplication|cyclin-dependent protein serine/threonine kinase regulator activity|nucleus
CL10683Contig1	706
CL10684Contig1	1834	gi|743768876|ref|XP_010914714.1|PREDICTED: probable inactive serine/threonine-protein kinase lvsG isoform X2 [Elaeis guineensis]	0	sp|Q562E7|WDR81_HUMAN	3e-14	WD repeat-containing protein 81 OS=Homo sapiens GN=WDR81 PE=1 SV=2	KOG1786	3e-128	Lysosomal trafficking regulator LYST and related BEACH and WD40 repeat proteins							GO:0004672;GO:0006468;GO:0005524	protein kinase activity|protein phosphorylation|ATP binding
CL10685Contig1	1382	gi|720095620|ref|XP_010246736.1|PREDICTED: chlorophyll a-b binding protein of LHCII type 1 isoform X2 [Nelumbo nucifera]	1.56e-149	sp|P22686|CB2_CHLMO	9e-50	Chlorophyll a-b binding protein of LHCII type I, chloroplastic OS=Chlamydomonas moewusii PE=2 SV=1				ko00196	Photosynthesis - antenna proteins	1	K14172	LHCB7	light-harvesting complex II chlorophyll a/b binding protein 7	GO:0016168;GO:0030076;GO:0010264;GO:0046872;GO:0015996;GO:0009637;GO:0010218;GO:0009507;GO:0009765;GO:0016020	chlorophyll binding|light-harvesting complex|myo-inositol hexakisphosphate biosynthetic process|metal ion binding|chlorophyll catabolic process|response to blue light|response to far red light|chloroplast|photosynthesis, light harvesting|membrane
CL10686Contig1	1126
CL10687Contig1	913	gi|720053871|ref|XP_010272867.1|PREDICTED: trafficking protein particle complex subunit 3 [Nelumbo nucifera] >gi|720053875|ref|XP_010272868.1| PREDICTED: trafficking protein particle complex subunit 3 [Nelumbo nucifera]	6.26e-119	sp|Q5ZI57|TPPC3_CHICK	1e-66	Trafficking protein particle complex subunit 3 OS=Gallus gallus GN=TRAPPC3 PE=2 SV=1	KOG3330	2e-114	Transport protein particle (TRAPP) complex subunit							GO:0030244;GO:0006888	cellulose biosynthetic process|ER to Golgi vesicle-mediated transport
CL10688Contig1	596
CL10689Contig1	1846	gi|719990820|ref|XP_010253074.1|PREDICTED: uncharacterized protein LOC104594483 [Nelumbo nucifera]	4.06e-56													GO:0005802;GO:0005768	trans-Golgi network|endosome
CL1068Contig1	1538	gi|720096836|ref|XP_010247116.1|PREDICTED: chromatin structure-remodeling complex protein SYD isoform X1 [Nelumbo nucifera]	5.41e-78	sp|F4IHS2|SYD_ARATH	2e-38	Chromatin structure-remodeling complex protein SYD OS=Arabidopsis thaliana GN=SYD PE=1 SV=1	KOG0386	5e-39	Chromatin remodeling complex SWI/SNF, component SWI2 and related ATPases (DNA/RNA helicase superfamily)
CL10690Contig1	1853	gi|225456424|ref|XP_002284270.1|PREDICTED: mitochondrial import inner membrane translocase subunit TIM8 [Vitis vinifera] >gi|297734470|emb|CBI15717.3| unnamed protein product [Vitis vinifera]	6.71e-30	sp|Q9XGY4|TIM8_ARATH	1e-21	Mitochondrial import inner membrane translocase subunit TIM8 OS=Arabidopsis thaliana GN=TIM8 PE=1 SV=1	KOG3489	3e-22	Mitochondrial import inner membrane translocase, subunit TIM8							GO:0015031;GO:0046872;GO:0005739	protein transport|metal ion binding|mitochondrion
CL10692Contig1	1150	gi|225434678|ref|XP_002280416.1|PREDICTED: laccase-4 [Vitis vinifera] >gi|297745946|emb|CBI16002.3| unnamed protein product [Vitis vinifera]	4.34e-48	sp|Q0IQU1|LAC22_ORYSJ	4e-44	Laccase-22 OS=Oryza sativa subsp. japonica GN=LAC22 PE=2 SV=2	KOG1263	1e-42	Multicopper oxidases							GO:0005507;GO:0052716;GO:0009834;GO:0008447;GO:0048046;GO:0046274;GO:0055114	copper ion binding|hydroquinone:oxygen oxidoreductase activity|secondary cell wall biogenesis|L-ascorbate oxidase activity|apoplast|lignin catabolic process|oxidation-reduction process
CL10693Contig1	1325	gi|225430293|ref|XP_002282677.1|PREDICTED: putative L-ascorbate peroxidase 6 isoform X1 [Vitis vinifera] >gi|296082040|emb|CBI21045.3| unnamed protein product [Vitis vinifera]	2.99e-139	sp|Q8GY91|APX6_ARATH	2e-119	Putative L-ascorbate peroxidase 6 OS=Arabidopsis thaliana GN=APX6 PE=2 SV=1				ko00053;ko00480	Ascorbate and aldarate metabolism|Glutathione metabolism	2	K00434	E1.11.1.11	L-ascorbate peroxidase	GO:0020037;GO:0005829;GO:0055114;GO:0016688;GO:0006979	heme binding|cytosol|oxidation-reduction process|L-ascorbate peroxidase activity|response to oxidative stress
CL10694Contig1	576	gi|659078596|ref|XP_008439807.1|PREDICTED: uncharacterized protein LOC103484494 [Cucumis melo]	3.67e-53
CL10694Contig2	289	gi|694309945|ref|XP_009344263.1|PREDICTED: uncharacterized protein LOC103936119 [Pyrus x bretschneideri]	1.53e-25
CL10695Contig1	570
CL10696Contig1	1278	gi|720052987|ref|XP_010272587.1|PREDICTED: probable rhamnose biosynthetic enzyme 1 [Nelumbo nucifera]	0	sp|Q9SYM5|RHM1_ARATH	1e-168	Probable rhamnose biosynthetic enzyme 1 OS=Arabidopsis thaliana GN=RHM1 PE=1 SV=1	KOG0747	0	Putative NAD+-dependent epimerases	ko00520;ko00523	Amino sugar and nucleotide sugar metabolism|Polyketide sugar unit biosynthesis	2	K12451	UER1	3,5-epimerase/4-reductase	GO:0005829;GO:0008830;GO:0008831;GO:0045226;GO:0010490;GO:0009506;GO:0010253;GO:0019305;GO:0010489;GO:0000166;GO:0005886;GO:0048046	cytosol|dTDP-4-dehydrorhamnose 3,5-epimerase activity|dTDP-4-dehydrorhamnose reductase activity|extracellular polysaccharide biosynthetic process|UDP-4-keto-rhamnose-4-keto-reductase activity|plasmodesma|UDP-rhamnose biosynthetic process|dTDP-rhamnose biosynthetic process|UDP-4-keto-6-deoxy-glucose-3,5-epimerase activity|nucleotide binding|plasma membrane|apoplast
CL10697Contig1	1317	gi|720008977|ref|XP_010258794.1|PREDICTED: ubiquinol-cytochrome-c reductase complex assembly factor 1 isoform X1 [Nelumbo nucifera]	5.76e-148	sp|Q9NVA1|UQCC1_HUMAN	1e-10	Ubiquinol-cytochrome-c reductase complex assembly factor 1 OS=Homo sapiens GN=UQCC1 PE=1 SV=3	KOG2873	3e-105	Ubiquinol cytochrome c reductase assembly protein CBP3
CL10698Contig1	659	gi|528891628|gb|EPZ32086.1|Peptidase C48, SUMO/Sentrin/Ubl1 domain-containing protein [Rozella allomycis CSF55]	9.95e-11	sp|Q09353|SENP_CAEEL	5e-08	Sentrin-specific protease OS=Caenorhabditis elegans GN=ulp-1 PE=2 SV=3	KOG0778	6e-09	Protease, Ulp1 family
CL10699Contig1	1355	gi|359490081|ref|XP_003634027.1|PREDICTED: probable isoaspartyl peptidase/L-asparaginase 3 isoform X1 [Vitis vinifera] >gi|297745043|emb|CBI38635.3| unnamed protein product [Vitis vinifera]	3.89e-172	sp|Q56W64|ASPG3_ARATH	1e-152	Probable isoaspartyl peptidase/L-asparaginase 3 OS=Arabidopsis thaliana GN=At5g61540 PE=2 SV=1	KOG1593	7e-153	Asparaginase	ko04142;ko00511	Lysosome|Other glycan degradation	2	K01444	AGA, aspG	N4-(beta-N-acetylglucosaminyl)-L-asparaginase	GO:0004067;GO:0003948;GO:0006516	asparaginase activity|N4-(beta-N-acetylglucosaminyl)-L-asparaginase activity|glycoprotein catabolic process
CL1069Contig1	5250	gi|743774582|ref|XP_010917649.1|PREDICTED: mediator of RNA polymerase II transcription subunit 23 [Elaeis guineensis]	0	sp|F4I4P3|MED23_ARATH	0	Mediator of RNA polymerase II transcription subunit 23 OS=Arabidopsis thaliana GN=MED23 PE=1 SV=1	KOG1883	0	Cofactor required for Sp1 transcriptional activation, subunit 3
CL106Contig1	5183	gi|484759943|ref|YP_007905705.1|succinate dehydrogenase subunit 3 (mitochondrion) [Liriodendron tulipifera] >gi|480541909|gb|AGJ90402.1| succinate dehydrogenase subunit 3 (mitochondrion) [Liriodendron tulipifera]	8.41e-42	sp|P35721|C560_MARPO	7e-21	Succinate dehydrogenase cytochrome b560 subunit OS=Marchantia polymorpha GN=SDH3 PE=3 SV=1	KOG0017	2e-26	FOG: Transposon-encoded proteins with TYA, reverse transcriptase, integrase domains in various combinations	ko00020;ko00190;ko01200	Citrate cycle (TCA cycle)|Oxidative phosphorylation|Carbon metabolism	3	K00236	SDHC, SDH3	succinate dehydrogenase (ubiquinone) cytochrome b560 subunit	GO:0045281;GO:0000104;GO:0003676;GO:0009055;GO:0006099;GO:0008270;GO:0015074;GO:0005739	succinate dehydrogenase complex|succinate dehydrogenase activity|nucleic acid binding|electron carrier activity|tricarboxylic acid cycle|zinc ion binding|DNA integration|mitochondrion
CL10700Contig1	2410	gi|720082480|ref|XP_010242604.1|PREDICTED: uncharacterized protein LOC104586912 isoform X1 [Nelumbo nucifera]	1.08e-50	sp|P23922|HBP1A_WHEAT	6e-08	Transcription factor HBP-1a OS=Triticum aestivum PE=2 SV=1										GO:0043565;GO:0003700;GO:0046983;GO:0006355	sequence-specific DNA binding|sequence-specific DNA binding transcription factor activity|protein dimerization activity|regulation of transcription, DNA-templated
CL10701Contig1	900	gi|720053035|ref|XP_010272601.1|PREDICTED: MADS-box protein SOC1-like [Nelumbo nucifera]	2.68e-82	sp|O64645|SOC1_ARATH	5e-66	MADS-box protein SOC1 OS=Arabidopsis thaliana GN=SOC1 PE=1 SV=1	KOG0014	1e-66	MADS box transcription factor							GO:0006355;GO:0003700;GO:0003677;GO:0006351;GO:0046983;GO:0005634	regulation of transcription, DNA-templated|sequence-specific DNA binding transcription factor activity|DNA binding|transcription, DNA-templated|protein dimerization activity|nucleus
CL10702Contig1	669
CL10703Contig1	1619	gi|225470902|ref|XP_002263478.1|PREDICTED: probable sugar phosphate/phosphate translocator At3g14410 [Vitis vinifera] >gi|297745469|emb|CBI40549.3| unnamed protein product [Vitis vinifera]	2.24e-158	sp|Q94EI9|PT314_ARATH	6e-149	Probable sugar phosphate/phosphate translocator At3g14410 OS=Arabidopsis thaliana GN=At3g14410 PE=2 SV=1	KOG1441	1e-118	Glucose-6-phosphate/phosphate and phosphoenolpyruvate/phosphate antiporter							GO:0016021	integral component of membrane
CL10704Contig1	1032
CL10705Contig1	1119
CL10706Contig1	1154	gi|147827159|emb|CAN66469.1|hypothetical protein VITISV_016566 [Vitis vinifera]	1.87e-168	sp|Q94BV7|NDB2_ARATH	4e-157	External alternative NAD(P)H-ubiquinone oxidoreductase B2, mitochondrial OS=Arabidopsis thaliana GN=NDB2 PE=1 SV=1	KOG2495	6e-158	NADH-dehydrogenase (ubiquinone)							GO:0050660;GO:0005509;GO:0055114;GO:0008137	flavin adenine dinucleotide binding|calcium ion binding|oxidation-reduction process|NADH dehydrogenase (ubiquinone) activity
CL10707Contig1	932	gi|720064515|ref|XP_010275976.1|PREDICTED: lysine-specific demethylase JMJ25-like isoform X3 [Nelumbo nucifera]	3.14e-08
CL10708Contig1	2581	gi|658115670|gb|AID55339.1|1-deoxy-D-xylulose-5-phosphate synthase [Actinidia chinensis]	0	sp|Q6YU51|DXS2_ORYSJ	0	Probable 1-deoxy-D-xylulose-5-phosphate synthase 2, chloroplastic OS=Oryza sativa subsp. japonica GN=Os07g0190000 PE=2 SV=1	KOG0523	0	Transketolase	ko00730;ko00900	Thiamine metabolism|Terpenoid backbone biosynthesis	2	K01662	dxs	1-deoxy-D-xylulose-5-phosphate synthase	GO:0008661;GO:0016114	1-deoxy-D-xylulose-5-phosphate synthase activity|terpenoid biosynthetic process
CL10709Contig1	1269	gi|720087805|ref|XP_010244253.1|PREDICTED: probable isoaspartyl peptidase/L-asparaginase 2 [Nelumbo nucifera]	0	sp|Q8GXG1|ASPGB_ARATH	0	Probable isoaspartyl peptidase/L-asparaginase 2 OS=Arabidopsis thaliana GN=At3g16150 PE=2 SV=2	KOG1592	3e-174	Asparaginase							GO:0004067;GO:0006516	asparaginase activity|glycoprotein catabolic process
CL1070Contig1	2629	gi|719980811|ref|XP_010249928.1|PREDICTED: putative pleiotropic drug resistance protein 7 [Nelumbo nucifera]	0	sp|O24367|TUR2_SPIPO	0	Pleiotropic drug resistance protein TUR2 OS=Spirodela polyrhiza GN=TUR2 PE=1 SV=1	KOG0065	0	Pleiotropic drug resistance proteins (PDR1-15), ABC superfamily							GO:0015416;GO:0006200;GO:0005524;GO:0015417;GO:0016020	organic phosphonate transmembrane-transporting ATPase activity|ATP catabolic process|ATP binding|polyamine-transporting ATPase activity|membrane
CL10710Contig1	1420
CL10711Contig1	2407	gi|703102034|ref|XP_010097353.1|hypothetical protein L484_010231 [Morus notabilis] >gi|587878668|gb|EXB67663.1| hypothetical protein L484_010231 [Morus notabilis]	1.15e-22	sp|Q67ZB3|FRL3_ARATH	2e-11	FRIGIDA-like protein 3 OS=Arabidopsis thaliana GN=FRL3 PE=1 SV=1
CL10712Contig1	2687	gi|720008319|ref|XP_010258593.1|PREDICTED: probable E3 ubiquitin-protein ligase ARI8 [Nelumbo nucifera]	0	sp|Q8W468|ARI8_ARATH	0	Probable E3 ubiquitin-protein ligase ARI8 OS=Arabidopsis thaliana GN=ARI8 PE=2 SV=1	KOG1815	0	Predicted E3 ubiquitin ligase							GO:0003676;GO:0005622;GO:0016567;GO:0008270;GO:0004842	nucleic acid binding|intracellular|protein ubiquitination|zinc ion binding|ubiquitin-protein transferase activity
CL10713Contig1	2496	gi|720006352|ref|XP_010257953.1|PREDICTED: uncharacterized protein LOC104597883 [Nelumbo nucifera]	0													GO:0051011;GO:0005876	microtubule minus-end binding|spindle microtubule
CL10714Contig1	1073
CL10715Contig1	1020	gi|695067297|ref|XP_009380562.1|PREDICTED: protein PEROXIN-4 [Musa acuminata subsp. malaccensis]	8.72e-108	sp|Q8LGF7|PEX4_ARATH	2e-105	Protein PEROXIN-4 OS=Arabidopsis thaliana GN=PEX4 PE=1 SV=1	KOG0417	5e-106	Ubiquitin-protein ligase							GO:0016558;GO:0016881;GO:0006661;GO:0004842;GO:0016567;GO:0006635	protein import into peroxisome matrix|acid-amino acid ligase activity|phosphatidylinositol biosynthetic process|ubiquitin-protein transferase activity|protein ubiquitination|fatty acid beta-oxidation
CL10716Contig1	1408	gi|697170853|ref|XP_009594350.1|PREDICTED: dehydration-responsive element-binding protein 2A-like [Nicotiana tomentosiformis]	2.75e-37	sp|O82133|DRE2B_ARATH	9e-27	Dehydration-responsive element-binding protein 2B OS=Arabidopsis thaliana GN=DREB2B PE=2 SV=1										GO:0006355;GO:0003700;GO:0003677;GO:0006351;GO:0005634	regulation of transcription, DNA-templated|sequence-specific DNA binding transcription factor activity|DNA binding|transcription, DNA-templated|nucleus
CL10717Contig1	767
CL10718Contig1	2536	gi|720001734|ref|XP_010256452.1|PREDICTED: WD repeat-containing protein 26 isoform X1 [Nelumbo nucifera] >gi|720001738|ref|XP_010256453.1| PREDICTED: WD repeat-containing protein 26 isoform X1 [Nelumbo nucifera]	0	sp|Q28D01|WDR26_XENTR	2e-96	WD repeat-containing protein 26 OS=Xenopus tropicalis GN=wdr26 PE=2 SV=2	KOG0293	0	WD40 repeat-containing protein
CL10719Contig1	1531	gi|734399979|gb|KHN31113.1|hypothetical protein glysoja_046590, partial [Glycine soja]	3.75e-09
CL1071Contig1	4527	gi|719989701|ref|XP_010252731.1|PREDICTED: ABC transporter C family member 3-like isoform X1 [Nelumbo nucifera]	0	sp|Q9LK64|AB3C_ARATH	0	ABC transporter C family member 3 OS=Arabidopsis thaliana GN=ABCC3 PE=1 SV=1	KOG0054	0	Multidrug resistance-associated protein/mitoxantrone resistance protein, ABC superfamily							GO:0055085;GO:0016021;GO:0042626;GO:0006200;GO:0005524	transmembrane transport|integral component of membrane|ATPase activity, coupled to transmembrane movement of substances|ATP catabolic process|ATP binding
CL1071Contig2	899	gi|719989708|ref|XP_010252733.1|PREDICTED: ABC transporter C family member 3-like isoform X3 [Nelumbo nucifera]	3.35e-120	sp|Q9LK64|AB3C_ARATH	2e-100	ABC transporter C family member 3 OS=Arabidopsis thaliana GN=ABCC3 PE=1 SV=1	KOG0054	5e-101	Multidrug resistance-associated protein/mitoxantrone resistance protein, ABC superfamily							GO:0055085;GO:0016021;GO:0008559;GO:0006200;GO:0005524;GO:0015440	transmembrane transport|integral component of membrane|xenobiotic-transporting ATPase activity|ATP catabolic process|ATP binding|peptide-transporting ATPase activity
CL10720Contig1	722
CL10721Contig1	1028	gi|720097284|ref|XP_010247270.1|PREDICTED: protein TONSOKU [Nelumbo nucifera]	5.97e-70	sp|Q6Q4D0|TONS_ARATH	8e-37	Protein TONSOKU OS=Arabidopsis thaliana GN=TSK PE=1 SV=2	KOG0619	4e-31	FOG: Leucine rich repeat							GO:0009934;GO:0000086;GO:0009933;GO:0016020;GO:0005634;GO:0051301	regulation of meristem structural organization|G2/M transition of mitotic cell cycle|meristem structural organization|membrane|nucleus|cell division
CL10722Contig1	2728	gi|731388450|ref|XP_010649604.1|PREDICTED: nhx1 antiporter isoform X1 [Vitis vinifera] >gi|147792256|emb|CAN61480.1| hypothetical protein VITISV_010931 [Vitis vinifera] >gi|297736919|emb|CBI26120.3| unnamed protein product [Vitis vinifera]	0	sp|Q56XP4|NHX2_ARATH	0	Sodium/hydrogen exchanger 2 OS=Arabidopsis thaliana GN=NHX2 PE=2 SV=2	KOG1965	0	Sodium/hydrogen exchanger protein							GO:0015385;GO:0016021;GO:0009651;GO:0035725;GO:0005774;GO:0010351;GO:0006885	sodium:proton antiporter activity|integral component of membrane|response to salt stress|sodium ion transmembrane transport|vacuolar membrane|lithium ion transport|regulation of pH
CL10723Contig1	1220	gi|590682520|ref|XP_007041365.1|Pentatricopeptide repeat superfamily protein isoform 6 [Theobroma cacao] >gi|508705300|gb|EOX97196.1| Pentatricopeptide repeat superfamily protein isoform 6 [Theobroma cacao]	1.79e-128	sp|Q9ZQF1|PP152_ARATH	6e-91	Pentatricopeptide repeat-containing protein At2g15630, mitochondrial OS=Arabidopsis thaliana GN=At2g15630 PE=3 SV=1	KOG4197	2e-91	FOG: PPR repeat
CL10724Contig1	1566	gi|720034519|ref|XP_010266742.1|PREDICTED: transcription factor GAMYB-like isoform X1 [Nelumbo nucifera] >gi|720034522|ref|XP_010266743.1| PREDICTED: transcription factor GAMYB-like isoform X1 [Nelumbo nucifera] >gi|720034526|ref|XP_010266744.1| PREDICTED: transcription factor GAMYB-like isoform X1 [Nelumbo nucifera] >gi|720034529|ref|XP_010266745.1| PREDICTED: transcription factor GAMYB-like iso…	3.02e-145	sp|Q0JIC2|GAM1_ORYSJ	4e-57	Transcription factor GAMYB OS=Oryza sativa subsp. japonica GN=GAM1 PE=2 SV=1	KOG0048	1e-40	Transcription factor, Myb superfamily							GO:0003677;GO:0003682	DNA binding|chromatin binding
CL10725Contig1	1588	gi|720070807|ref|XP_010277860.1|PREDICTED: F-box/kelch-repeat protein At2g44130-like [Nelumbo nucifera]	7.11e-121	sp|Q9M1Y1|SKI20_ARATH	6e-84	F-box/kelch-repeat protein SKIP20 OS=Arabidopsis thaliana GN=SKIP20 PE=1 SV=1	KOG1072	2e-84	FOG: Kelch repeat
CL10726Contig1	915	gi|695019776|ref|XP_009396913.1|PREDICTED: germin-like protein 3-8 [Musa acuminata subsp. malaccensis]	5.31e-96	sp|Q10BU2|GL37_ORYSJ	3e-81	Germin-like protein 3-7 OS=Oryza sativa subsp. japonica GN=GER7 PE=2 SV=1										GO:0005576;GO:0004784;GO:0045735;GO:0030145;GO:0055114	extracellular region|superoxide dismutase activity|nutrient reservoir activity|manganese ion binding|oxidation-reduction process
CL10727Contig1	774
CL10728Contig1	1032
CL10728Contig2	785	gi|743855453|ref|XP_010941423.1|PREDICTED: probable serine/threonine-protein kinase NAK [Elaeis guineensis]	3.87e-89	sp|Q06548|APK1A_ARATH	7e-75	Protein kinase APK1A, chloroplastic OS=Arabidopsis thaliana GN=APK1A PE=2 SV=1	KOG1187	3e-80	Serine/threonine protein kinase	ko04210;ko04064;ko04620;ko04722	Apoptosis|NF-kappa B signaling pathway|Toll-like receptor signaling pathway|Neurotrophin signaling pathway	4	K04733	IRAK4	interleukin-1 receptor-associated kinase 4	GO:0004715;GO:0005886;GO:0006468;GO:0005524;GO:0004674	non-membrane spanning protein tyrosine kinase activity|plasma membrane|protein phosphorylation|ATP binding|protein serine/threonine kinase activity
CL10729Contig1	2560	gi|719986094|ref|XP_010251595.1|PREDICTED: S-type anion channel SLAH2-like isoform X3 [Nelumbo nucifera]	2.44e-81	sp|Q9FLV9|SLAH3_ARATH	5e-71	S-type anion channel SLAH3 OS=Arabidopsis thaliana GN=SLAH3 PE=1 SV=1
CL1072Contig1	2523	gi|720034718|ref|XP_010266808.1|PREDICTED: uncharacterized protein LOC104604237 [Nelumbo nucifera] >gi|720034722|ref|XP_010266809.1| PREDICTED: uncharacterized protein LOC104604237 [Nelumbo nucifera] >gi|720034726|ref|XP_010266810.1| PREDICTED: uncharacterized protein LOC104604237 [Nelumbo nucifera]	9.55e-87				KOG1886	1e-09	BAH domain proteins
CL10730Contig1	987	gi|326512356|dbj|BAJ99533.1|predicted protein [Hordeum vulgare subsp. vulgare]	5.1e-18	sp|Q54IK2|TM120_DICDI	4e-07	Transmembrane protein 120 homolog OS=Dictyostelium discoideum GN=tmem120 PE=3 SV=1	KOG4758	3e-13	Predicted membrane protein							GO:0016021	integral component of membrane
CL10731Contig1	660
CL10732Contig1	675
CL10733Contig1	3197	gi|731384884|ref|XP_010648310.1|PREDICTED: clathrin interactor EPSIN 1 isoform X2 [Vitis vinifera]	5.19e-90	sp|Q8VY07|EPN1_ARATH	2e-80	Clathrin interactor EPSIN 1 OS=Arabidopsis thaliana GN=EPSIN1 PE=1 SV=1	KOG2056	7e-81	Equilibrative nucleoside transporter protein	ko04144	Endocytosis	1	K12471	EPN	epsin	GO:0006623;GO:0002020;GO:0005794;GO:0005884;GO:0030276;GO:0009579	protein targeting to vacuole|protease binding|Golgi apparatus|actin filament|clathrin binding|thylakoid
CL10734Contig1	2357	gi|719973002|ref|XP_010279146.1|PREDICTED: uncharacterized protein LOC104613142 [Nelumbo nucifera]	0				KOG1267	0	Mitochondrial transcription termination factor, mTERF
CL10735Contig1	1379
CL10736Contig1	1434	gi|17366950|sp|Q9LEL5.1|4OMT_COPJARecName: Full=3'-hydroxy-N-methyl-(S)-coclaurine 4'-O-methyltransferase; AltName: Full=S-adenosyl-L-methionine:3'-hydroxy-N-methylcoclaurine 4'-O-methyltransferase; Short=4'-OMT [Coptis japonica] >gi|9711916|dbj|BAB08005.1| S-adenosyl-L-methionine:3'-hydroxy-N-methylcocla urine 4'-O-methyltransferase [Coptis japonica]	1.85e-158	sp|Q9LEL5|4OMT_COPJA	1e-159	3'-hydroxy-N-methyl-(S)-coclaurine 4'-O-methyltransferase OS=Coptis japonica PE=1 SV=1	KOG3178	8e-70	Hydroxyindole-O-methyltransferase and related SAM-dependent methyltransferases	ko00943	Isoflavonoid biosynthesis	1	K13262	7-IOMT	isoflavone-7-O-methyltransferase	GO:0030786;GO:0008171;GO:0046983;GO:0032259;GO:0030784	(RS)-norcoclaurine 6-O-methyltransferase activity|O-methyltransferase activity|protein dimerization activity|methylation|3'-hydroxy-N-methyl-(S)-coclaurine 4'-O-methyltransferase activity
CL10737Contig1	2497	gi|719971993|ref|XP_010276242.1|PREDICTED: armadillo repeat-containing kinesin-like protein 2 isoform X2 [Nelumbo nucifera]	0	sp|Q5VQ09|ARK2_ORYSJ	0	Armadillo repeat-containing kinesin-like protein 2 OS=Oryza sativa subsp. japonica GN=Os06g0137100 PE=2 SV=1	KOG0240	0	Kinesin (SMY1 subfamily)	ko04144;ko04728	Endocytosis|Dopaminergic synapse	2	K10396	KIF5	kinesin family member 5	GO:0008017;GO:0007018;GO:0005524;GO:0005871;GO:0003777;GO:0005874	microtubule binding|microtubule-based movement|ATP binding|kinesin complex|microtubule motor activity|microtubule
CL10738Contig1	1204
CL10739Contig1	1307	gi|720021178|ref|XP_010262646.1|PREDICTED: tropomyosin isoform X2 [Nelumbo nucifera]	2.05e-06
CL1073Contig1	1723
CL10740Contig1	1090	gi|802596085|ref|XP_012072051.1|PREDICTED: DNA-binding protein DDB_G0278111 [Jatropha curcas]	1.22e-69	sp|Q5RBT0|PDCD5_PONAB	5e-23	Programmed cell death protein 5 OS=Pongo abelii GN=PDCD5 PE=2 SV=3	KOG3431	3e-61	Apoptosis-related protein/predicted DNA-binding protein							GO:0003690;GO:0005829	double-stranded DNA binding|cytosol
CL10741Contig1	598	gi|225431984|ref|XP_002273100.1|PREDICTED: probable protein phosphatase 2C 42 [Vitis vinifera] >gi|296083233|emb|CBI22869.3| unnamed protein product [Vitis vinifera]	1.35e-10
CL10742Contig1	1303	gi|743765182|ref|XP_010912808.1|PREDICTED: CMP-sialic acid transporter 2-like [Elaeis guineensis]	3.25e-167	sp|Q8GY97|CSTR2_ARATH	1e-157	CMP-sialic acid transporter 2 OS=Arabidopsis thaliana GN=At2g43240 PE=2 SV=1	KOG2234	2e-132	Predicted UDP-galactose transporter							GO:0000139;GO:0005351;GO:0008643;GO:0016021	Golgi membrane|sugar:proton symporter activity|carbohydrate transport|integral component of membrane
CL10743Contig1	1795	gi|672178759|ref|XP_008809524.1|PREDICTED: uncharacterized protein LOC103721200 [Phoenix dactylifera] >gi|672178761|ref|XP_008809525.1| PREDICTED: uncharacterized protein LOC103721200 [Phoenix dactylifera] >gi|672178763|ref|XP_008809526.1| PREDICTED: uncharacterized protein LOC103721200 [Phoenix dactylifera] >gi|672178765|ref|XP_008809527.1| PREDICTED: uncharacterized protein LOC103721200 [Phoeni…	1.86e-81				KOG1267	8e-55	Mitochondrial transcription termination factor, mTERF
CL10744Contig1	589
CL10745Contig1	777
CL10746Contig1	1560	gi|720026330|ref|XP_010264223.1|PREDICTED: BAG family molecular chaperone regulator 7-like [Nelumbo nucifera]	5.01e-145	sp|Q9LVA0|BAG7_ARATH	4e-92	BAG family molecular chaperone regulator 7 OS=Arabidopsis thaliana GN=BAG7 PE=1 SV=1										GO:0006457;GO:0009506;GO:0005886;GO:0034605;GO:0046685;GO:0034620;GO:0005783;GO:0005516;GO:0070417	protein folding|plasmodesma|plasma membrane|cellular response to heat|response to arsenic-containing substance|cellular response to unfolded protein|endoplasmic reticulum|calmodulin binding|cellular response to cold
CL10747Contig1	1011	gi|720050010|ref|XP_010271628.1|PREDICTED: uncharacterized protein LOC104607648 [Nelumbo nucifera]	3e-111
CL10748Contig1	1729	gi|695071696|ref|XP_009382932.1|PREDICTED: rhodanese-like domain-containing protein 4, chloroplastic [Musa acuminata subsp. malaccensis]	2.11e-43	sp|Q56XR7|STR4A_ARATH	9e-22	Rhodanese-like domain-containing protein 4A, chloroplastic OS=Arabidopsis thaliana GN=STR4A PE=2 SV=1	KOG1075	3e-16	FOG: Reverse transcriptase							GO:0009535	chloroplast thylakoid membrane
CL10749Contig1	876	gi|763786967|gb|KJB53963.1|hypothetical protein B456_009G013700 [Gossypium raimondii]	3.41e-49
CL1074Contig1	2381	gi|719978989|ref|XP_010249330.1|PREDICTED: calcium-binding mitochondrial carrier protein SCaMC-1-like [Nelumbo nucifera] >gi|719978993|ref|XP_010249331.1| PREDICTED: calcium-binding mitochondrial carrier protein SCaMC-1-like [Nelumbo nucifera] >gi|719978996|ref|XP_010249332.1| PREDICTED: calcium-binding mitochondrial carrier protein SCaMC-1-like [Nelumbo nucifera]	0	sp|Q8BMD8|SCMC1_MOUSE	4e-99	Calcium-binding mitochondrial carrier protein SCaMC-1 OS=Mus musculus GN=Slc25a24 PE=2 SV=1	KOG0036	0	Predicted mitochondrial carrier protein							GO:0016021;GO:0005509;GO:0055085	integral component of membrane|calcium ion binding|transmembrane transport
CL1074Contig2	745
CL10750Contig1	2271	gi|720016844|ref|XP_010261275.1|PREDICTED: LOW QUALITY PROTEIN: (S)-scoulerine 9-O-methyltransferase-like [Nelumbo nucifera]	5.35e-112	sp|Q39522|SMT_COPJA	2e-104	(S)-scoulerine 9-O-methyltransferase OS=Coptis japonica GN=SMT PE=1 SV=1	KOG3178	2e-77	Hydroxyindole-O-methyltransferase and related SAM-dependent methyltransferases	ko00940	Phenylpropanoid biosynthesis	1	K13066	E2.1.1.68, COMT	caffeic acid 3-O-methyltransferase	GO:0047763;GO:0046983;GO:0030777;GO:0032259;GO:0009809;GO:0005829	caffeate O-methyltransferase activity|protein dimerization activity|(S)-scoulerine 9-O-methyltransferase activity|methylation|lignin biosynthetic process|cytosol
CL10751Contig1	1800	gi|743802742|ref|XP_010926706.1|PREDICTED: probable arabinosyltransferase ARAD1 isoform X1 [Elaeis guineensis]	3.86e-140	sp|Q9SSE8|GLYT1_ARATH	9e-13	Probable glycosyltransferase At3g07620 OS=Arabidopsis thaliana GN=At3g07620 PE=3 SV=1	KOG1021	2e-120	Acetylglucosaminyltransferase EXT1/exostosin 1							GO:0016020;GO:0003824;GO:0008152	membrane|catalytic activity|metabolic process
CL10752Contig1	1860	gi|743775067|ref|XP_010917908.1|PREDICTED: E3 ubiquitin-protein ligase SINAT5-like [Elaeis guineensis] >gi|743775069|ref|XP_010917909.1| PREDICTED: E3 ubiquitin-protein ligase SINAT5-like [Elaeis guineensis] >gi|743775071|ref|XP_010917910.1| PREDICTED: E3 ubiquitin-protein ligase SINAT5-like [Elaeis guineensis] >gi|743775073|ref|XP_010917911.1| PREDICTED: E3 ubiquitin-protein ligase SINAT5-like […	0	sp|Q8S3N1|SINA5_ARATH	5e-137	E3 ubiquitin-protein ligase SINAT5 OS=Arabidopsis thaliana GN=SINAT5 PE=1 SV=2	KOG3002	8e-137	Zn finger protein	ko04115;ko04310;ko04120	p53 signaling pathway|Wnt signaling pathway|Ubiquitin mediated proteolysis	3	K04506	SIAH1	E3 ubiquitin-protein ligase SIAH1	GO:0004842;GO:0007275;GO:0016567;GO:0006511;GO:0005634;GO:0008270;GO:0005739	ubiquitin-protein transferase activity|multicellular organismal development|protein ubiquitination|ubiquitin-dependent protein catabolic process|nucleus|zinc ion binding|mitochondrion
CL10753Contig1	5395	gi|720016730|ref|XP_010261241.1|PREDICTED: probable helicase DDB_G0274399 isoform X1 [Nelumbo nucifera] >gi|720016733|ref|XP_010261242.1| PREDICTED: probable helicase DDB_G0274399 isoform X1 [Nelumbo nucifera] >gi|720016736|ref|XP_010261243.1| PREDICTED: probable helicase DDB_G0274399 isoform X1 [Nelumbo nucifera]	0	sp|O94387|YGSA_SCHPO	1e-79	Uncharacterized ATP-dependent helicase C29A10.10c OS=Schizosaccharomyces pombe (strain 972 / ATCC 24843) GN=SPBC29A10.10c PE=3 SV=1	KOG1801	0	tRNA-splicing endonuclease positive effector (SEN1)
CL10754Contig1	1743	gi|743759400|ref|XP_010932063.1|PREDICTED: F-box/FBD/LRR-repeat protein At1g13570-like [Elaeis guineensis]	8.91e-35	sp|Q9SV82|FBD40_ARATH	2e-16	FBD-associated F-box protein At4g10400 OS=Arabidopsis thaliana GN=At4g10400 PE=2 SV=2
CL10755Contig1	1428	gi|720077409|ref|XP_010241028.1|PREDICTED: uncharacterized protein LOC104585749 [Nelumbo nucifera]	2.21e-164
CL10756Contig1	979
CL10757Contig1	1927	gi|590687313|ref|XP_007042629.1|RING/U-box superfamily protein isoform 1 [Theobroma cacao] >gi|590687316|ref|XP_007042630.1| RING/U-box superfamily protein isoform 1 [Theobroma cacao] >gi|508706564|gb|EOX98460.1| RING/U-box superfamily protein isoform 1 [Theobroma cacao] >gi|508706565|gb|EOX98461.1| RING/U-box superfamily protein isoform 1 [Theobroma cacao]	7.61e-31													GO:0009737;GO:0008270	response to abscisic acid|zinc ion binding
CL10758Contig1	1184	gi|586717661|ref|XP_006848124.1|PREDICTED: serrate RNA effector molecule [Amborella trichopoda] >gi|548851429|gb|ERN09705.1| hypothetical protein AMTR_s00029p00219930 [Amborella trichopoda]	7.76e-85	sp|Q9ZVD0|SRRT_ARATH	2e-55	Serrate RNA effector molecule OS=Arabidopsis thaliana GN=SE PE=1 SV=2	KOG2295	6e-56	C2H2 Zn-finger protein							GO:0046872	metal ion binding
CL10759Contig1	2528	gi|359474075|ref|XP_002279230.2|PREDICTED: homeobox protein BEL1 homolog [Vitis vinifera]	0	sp|Q38897|BEL1_ARATH	8e-112	Homeobox protein BEL1 homolog OS=Arabidopsis thaliana GN=BEL1 PE=1 SV=2	KOG0773	2e-112	Transcription factor MEIS1 and related HOX domain proteins							GO:0006355;GO:0003700;GO:0043565;GO:0005634	regulation of transcription, DNA-templated|sequence-specific DNA binding transcription factor activity|sequence-specific DNA binding|nucleus
CL1075Contig1	752
CL1075Contig2	2308	gi|720009078|ref|XP_010258825.1|PREDICTED: putative disease resistance protein At1g50180 [Nelumbo nucifera]	5.14e-154	sp|Q9M667|RPP13_ARATH	3e-84	Disease resistance protein RPP13 OS=Arabidopsis thaliana GN=RPP13 PE=2 SV=2	KOG4658	8e-85	Apoptotic ATPase	ko04626	Plant-pathogen interaction	1	K13457	RPM1, RPS3	disease resistance protein RPM1	GO:0006952;GO:0043531	defense response|ADP binding
CL10760Contig1	833
CL10760Contig2	897
CL10761Contig1	841
CL10763Contig1	1122	gi|658008576|ref|XP_008339488.1|PREDICTED: putative calcium-transporting ATPase 13, plasma membrane-type [Malus domestica]	0	sp|Q9LIK7|ACA13_ARATH	8e-171	Putative calcium-transporting ATPase 13, plasma membrane-type OS=Arabidopsis thaliana GN=ACA13 PE=3 SV=1	KOG0204	2e-171	Calcium transporting ATPase							GO:0005388;GO:0016021;GO:0070588;GO:0046872;GO:0005524	calcium-transporting ATPase activity|integral component of membrane|calcium ion transmembrane transport|metal ion binding|ATP binding
CL10764Contig1	981	gi|672207956|ref|XP_008779968.1|PREDICTED: uncharacterized protein LOC103699741, partial [Phoenix dactylifera]	1.44e-17				KOG1075	8e-09	FOG: Reverse transcriptase
CL10765Contig1	913
CL10766Contig1	1100	gi|672114009|ref|XP_008813776.1|PREDICTED: cytokinin dehydrogenase 3-like [Phoenix dactylifera]	4.77e-28	sp|A3AVP1|CKX8_ORYSJ	4e-24	Cytokinin dehydrogenase 8 OS=Oryza sativa subsp. japonica GN=CKX8 PE=3 SV=1	KOG1231	1e-10	Proteins containing the FAD binding domain	ko00908	Zeatin biosynthesis	1	K00279	CKX	cytokinin dehydrogenase	GO:0005615;GO:0050660;GO:0008762;GO:0016023;GO:0009690;GO:0055114;GO:0019139	extracellular space|flavin adenine dinucleotide binding|UDP-N-acetylmuramate dehydrogenase activity|cytoplasmic membrane-bounded vesicle|cytokinin metabolic process|oxidation-reduction process|cytokinin dehydrogenase activity
CL10767Contig1	1125	gi|720020459|ref|XP_010262409.1|PREDICTED: rho GDP-dissociation inhibitor 1-like [Nelumbo nucifera]	2.54e-101	sp|Q9SFC6|GDIR_ARATH	3e-61	Rho GDP-dissociation inhibitor 1 OS=Arabidopsis thaliana GN=GDI1 PE=1 SV=1	KOG3205	6e-62	Rho GDP-dissociation inhibitor	ko04962;ko04722	Vasopressin-regulated water reabsorption|Neurotrophin signaling pathway	2	K12462	ARHGDI, RHOGDI	Rho GDP-dissociation inhibitor	GO:0005737;GO:0005094	cytoplasm|Rho GDP-dissociation inhibitor activity
CL10768Contig1	815	gi|719981343|ref|XP_010250099.1|PREDICTED: nuclear pore complex protein Nup205 [Nelumbo nucifera]	3.65e-121	sp|P78847|NU186_SCHPO	5e-06	Nucleoporin nup186 OS=Schizosaccharomyces pombe (strain 972 / ATCC 24843) GN=nup186 PE=2 SV=2	KOG1835	3e-98	Uncharacterized conserved protein	ko03013	RNA transport	1	K14310	NUP205, NUP192	nuclear pore complex protein Nup205	GO:0005643;GO:0009507	nuclear pore|chloroplast
CL10769Contig1	1903	gi|720049057|ref|XP_010271328.1|PREDICTED: chaperone protein dnaJ 1, mitochondrial [Nelumbo nucifera]	0	sp|Q8DKR7|DNAJ_THEEB	5e-101	Chaperone protein DnaJ OS=Thermosynechococcus elongatus (strain BP-1) GN=dnaJ PE=3 SV=2	KOG0715	5e-143	Molecular chaperone (DnaJ superfamily)							GO:0006457;GO:0046872;GO:0031072;GO:0005524;GO:0051082;GO:0009408	protein folding|metal ion binding|heat shock protein binding|ATP binding|unfolded protein binding|response to heat
CL1076Contig1	2186	gi|672110180|ref|XP_008793951.1|PREDICTED: uncharacterized protein LOC103710110 isoform X1 [Phoenix dactylifera]	1.49e-98				KOG2259	1e-20	Uncharacterized conserved protein							GO:0005768;GO:0010496;GO:0030117;GO:0090057;GO:0016192;GO:0006886	endosome|intercellular transport|membrane coat|root radial pattern formation|vesicle-mediated transport|intracellular protein transport
CL10770Contig1	1039
CL10771Contig1	3207	gi|719996944|ref|XP_010254935.1|PREDICTED: probable Xaa-Pro aminopeptidase P [Nelumbo nucifera] >gi|719996947|ref|XP_010254936.1| PREDICTED: probable Xaa-Pro aminopeptidase P [Nelumbo nucifera]	0	sp|D1ZKF3|AMPP1_SORMK	0	Probable Xaa-Pro aminopeptidase P OS=Sordaria macrospora (strain ATCC MYA-333 / DSM 997 / K(L3346) / K-hell) GN=AMPP PE=3 SV=1	KOG2413	0	Xaa-Pro aminopeptidase							GO:0005829;GO:0016558;GO:0046872;GO:0009926;GO:0004177;GO:0006891;GO:0006869;GO:0010013;GO:0010351;GO:0005886;GO:0006487	cytosol|protein import into peroxisome matrix|metal ion binding|auxin polar transport|aminopeptidase activity|intra-Golgi vesicle-mediated transport|lipid transport|N-1-naphthylphthalamic acid binding|lithium ion transport|plasma membrane|protein N-linked glycosylation
CL10772Contig1	1070	gi|720019741|ref|XP_010262182.1|PREDICTED: transcription factor MYB1R1-like [Nelumbo nucifera]	5.03e-82	sp|Q2V9B0|MY1R1_SOLTU	8e-30	Transcription factor MYB1R1 OS=Solanum tuberosum PE=2 SV=1	KOG0724	3e-29	Zuotin and related molecular chaperones (DnaJ superfamily), contains DNA-binding domains							GO:0008270;GO:0003682;GO:0003677	zinc ion binding|chromatin binding|DNA binding
CL10773Contig1	3091	gi|720047685|ref|XP_010270889.1|PREDICTED: DEAD-box ATP-dependent RNA helicase 40 [Nelumbo nucifera] >gi|720047689|ref|XP_010270890.1| PREDICTED: DEAD-box ATP-dependent RNA helicase 40 [Nelumbo nucifera]	0	sp|Q9SQV1|RH40_ARATH	0	DEAD-box ATP-dependent RNA helicase 40 OS=Arabidopsis thaliana GN=RH40 PE=2 SV=1	KOG0331	0	ATP-dependent RNA helicase	ko03040	Spliceosome	1	K12823	DDX5, DBP2	ATP-dependent RNA helicase DDX5/DBP2
CL10774Contig1	1081
CL10775Contig1	542
CL10776Contig1	3506	gi|359487356|ref|XP_003633575.1|PREDICTED: uncharacterized protein LOC100855398 [Vitis vinifera]	0	sp|Q9DDY9|PAB2A_XENLA	1e-13	Polyadenylate-binding protein 2-A OS=Xenopus laevis GN=pabpn1-a PE=2 SV=1	KOG3702	2e-58	Nuclear polyadenylated RNA binding protein							GO:0003676;GO:0006397;GO:0000166	nucleic acid binding|mRNA processing|nucleotide binding
CL10776Contig2	3132	gi|720098628|ref|XP_010247686.1|PREDICTED: protein gar2-like isoform X1 [Nelumbo nucifera] >gi|720098631|ref|XP_010247687.1| PREDICTED: protein gar2-like isoform X1 [Nelumbo nucifera]	0	sp|Q9DDY9|PAB2A_XENLA	9e-14	Polyadenylate-binding protein 2-A OS=Xenopus laevis GN=pabpn1-a PE=2 SV=1	KOG3702	3e-113	Nuclear polyadenylated RNA binding protein							GO:0003676;GO:0006397;GO:0000166	nucleic acid binding|mRNA processing|nucleotide binding
CL10777Contig1	1087	gi|565391307|ref|XP_006361364.1|PREDICTED: uncharacterized protein LOC102596609 [Solanum tuberosum]	1.11e-09
CL10778Contig1	572	gi|720006684|ref|XP_010258062.1|PREDICTED: pentatricopeptide repeat-containing protein At1g69290-like [Nelumbo nucifera]	4.84e-34	sp|P0C7R4|PP110_ARATH	1e-31	Pentatricopeptide repeat-containing protein At1g69290 OS=Arabidopsis thaliana GN=At1g69290 PE=2 SV=1
CL10779Contig1	853
CL1077Contig1	1994	gi|298204854|emb|CBI34161.3|unnamed protein product [Vitis vinifera]	2.32e-75	sp|Q99090|CPRF2_PETCR	3e-61	Light-inducible protein CPRF2 OS=Petroselinum crispum GN=CPRF2 PE=2 SV=2										GO:0042802;GO:0006355;GO:0030968;GO:0003700;GO:0043565;GO:0046982;GO:0009410	identical protein binding|regulation of transcription, DNA-templated|endoplasmic reticulum unfolded protein response|sequence-specific DNA binding transcription factor activity|sequence-specific DNA binding|protein heterodimerization activity|response to xenobiotic stimulus
CL1077Contig2	963	gi|298204854|emb|CBI34161.3|unnamed protein product [Vitis vinifera]	3.85e-33	sp|Q99090|CPRF2_PETCR	1e-21	Light-inducible protein CPRF2 OS=Petroselinum crispum GN=CPRF2 PE=2 SV=2										GO:0042802;GO:0006355;GO:0030968;GO:0003700;GO:0043565;GO:0046982;GO:0009410	identical protein binding|regulation of transcription, DNA-templated|endoplasmic reticulum unfolded protein response|sequence-specific DNA binding transcription factor activity|sequence-specific DNA binding|protein heterodimerization activity|response to xenobiotic stimulus
CL10780Contig1	872
CL10781Contig1	1973	gi|720025630|ref|XP_010264011.1|PREDICTED: xylosyltransferase 1 [Nelumbo nucifera]	6.85e-170	sp|Q56YU0|AL2C4_ARATH	5e-46	Aldehyde dehydrogenase family 2 member C4 OS=Arabidopsis thaliana GN=ALDH2C4 PE=1 SV=2	KOG0799	2e-136	Branching enzyme							GO:0016132;GO:0005794;GO:0030158;GO:0006084;GO:0008375;GO:0016020;GO:0016126	brassinosteroid biosynthetic process|Golgi apparatus|protein xylosyltransferase activity|acetyl-CoA metabolic process|acetylglucosaminyltransferase activity|membrane|sterol biosynthetic process
CL10782Contig1	1332	gi|586762333|ref|XP_006854646.1|PREDICTED: glycine-rich RNA-binding protein GRP1A [Amborella trichopoda] >gi|548858332|gb|ERN16113.1| hypothetical protein AMTR_s00030p00195240 [Amborella trichopoda]	8.25e-44	sp|Q03250|RBG7_ARATH	3e-42	Glycine-rich RNA-binding protein 7 OS=Arabidopsis thaliana GN=RBG7 PE=1 SV=1	KOG0118	7e-43	FOG: RRM domain							GO:0003676;GO:0000166	nucleic acid binding|nucleotide binding
CL10783Contig1	1088
CL10784Contig1	1068
CL10785Contig1	2455	gi|720016932|ref|XP_010261307.1|PREDICTED: LOW QUALITY PROTEIN: polyadenylate-binding protein 2 [Nelumbo nucifera]	0	sp|Q05196|PABP5_ARATH	0	Polyadenylate-binding protein 5 OS=Arabidopsis thaliana GN=PAB5 PE=1 SV=3	KOG0123	0	Polyadenylate-binding protein (RRM superfamily)	ko03018;ko03013;ko03015	RNA degradation|RNA transport|mRNA surveillance pathway	3	K13126	PABPC	polyadenylate-binding protein	GO:0000166;GO:0003723	nucleotide binding|RNA binding
CL10786Contig1	1420	gi|658037017|ref|XP_008354068.1|PREDICTED: uncharacterized protein LOC103417687 [Malus domestica]	3.14e-34													GO:0003964;GO:0003677;GO:0006278;GO:0003723	RNA-directed DNA polymerase activity|DNA binding|RNA-dependent DNA replication|RNA binding
CL10787Contig1	1841	gi|116247551|gb|ABJ90144.1|polyphenol oxidase [Annona cherimola]	0	sp|Q9FRX6|AS1_ANTMA	6e-106	Aureusidin synthase OS=Antirrhinum majus GN=AS1 PE=1 SV=1				ko00350;ko00950	Tyrosine metabolism|Isoquinoline alkaloid biosynthesis	2	K00422	E1.10.3.1	polyphenol oxidase	GO:0046872;GO:0004097;GO:0004503;GO:0005484;GO:0052716;GO:0016192;GO:0006886;GO:0046148;GO:0016020;GO:0055114	metal ion binding|catechol oxidase activity|monophenol monooxygenase activity|SNAP receptor activity|hydroquinone:oxygen oxidoreductase activity|vesicle-mediated transport|intracellular protein transport|pigment biosynthetic process|membrane|oxidation-reduction process
CL10787Contig2	348	gi|116247551|gb|ABJ90144.1|polyphenol oxidase [Annona cherimola]	2.05e-10
CL10788Contig1	2499	gi|720076840|ref|XP_010240847.1|PREDICTED: protein SCAI isoform X1 [Nelumbo nucifera]	0	sp|Q8N9R8|SCAI_HUMAN	9e-81	Protein SCAI OS=Homo sapiens GN=SCAI PE=1 SV=2
CL10789Contig1	1014	gi|743854291|ref|XP_010940856.1|PREDICTED: uncharacterized protein LOC105059301 [Elaeis guineensis]	1.62e-90	sp|P84786|RIP_DRIMA	1e-20	Ribosome-inactivating protein charybdin OS=Drimia maritima PE=1 SV=1										GO:0017148;GO:0030598	negative regulation of translation|rRNA N-glycosylase activity
CL1078Contig1	342
CL1078Contig2	2239	gi|720078772|ref|XP_010241452.1|PREDICTED: protein CHUP1, chloroplastic isoform X2 [Nelumbo nucifera]	1.85e-12	sp|Q9LI74|CHUP1_ARATH	2e-09	Protein CHUP1, chloroplastic OS=Arabidopsis thaliana GN=CHUP1 PE=1 SV=1
CL10790Contig1	1695	gi|743815281|ref|XP_010930293.1|PREDICTED: cytochrome c oxidase assembly protein COX15 [Elaeis guineensis]	0	sp|Q9FKT8|COX15_ARATH	0	Cytochrome c oxidase assembly protein COX15 OS=Arabidopsis thaliana GN=COX15 PE=2 SV=1	KOG2725	0	Cytochrome oxidase assembly factor COX15	ko02020;ko00190;ko00860	Two-component system|Oxidative phosphorylation|Porphyrin and chlorophyll metabolism	3	K02259	COX15	cytochrome c oxidase assembly protein subunit 15	GO:0006123;GO:0004129;GO:0005751;GO:0016126;GO:0006461;GO:0016627;GO:0006784;GO:0009060;GO:0019745	mitochondrial electron transport, cytochrome c to oxygen|cytochrome-c oxidase activity|mitochondrial respiratory chain complex IV|sterol biosynthetic process|protein complex assembly|oxidoreductase activity, acting on the CH-CH group of donors|heme a biosynthetic process|aerobic respiration|pentacyclic triterpenoid biosynthetic process
CL10791Contig1	1327
CL10792Contig1	980
CL10793Contig1	2534	gi|743775951|ref|XP_010918370.1|PREDICTED: uncharacterized protein LOC105042756 [Elaeis guineensis]	0	sp|Q8TB45|DPTOR_HUMAN	1e-06	DEP domain-containing mTOR-interacting protein OS=Homo sapiens GN=DEPTOR PE=1 SV=2										GO:0035556;GO:0009055;GO:0045454;GO:0048653;GO:0015035	intracellular signal transduction|electron carrier activity|cell redox homeostasis|anther development|protein disulfide oxidoreductase activity
CL10794Contig1	643
CL10795Contig1	828
CL10796Contig1	996	gi|595825252|ref|XP_007205378.1|hypothetical protein PRUPE_ppa007316mg [Prunus persica] >gi|462401020|gb|EMJ06577.1| hypothetical protein PRUPE_ppa007316mg [Prunus persica]	1.98e-95													GO:0016132;GO:0006355;GO:0003700;GO:0003676;GO:0005622;GO:0031225;GO:0003950;GO:0008270	brassinosteroid biosynthetic process|regulation of transcription, DNA-templated|sequence-specific DNA binding transcription factor activity|nucleic acid binding|intracellular|anchored component of membrane|NAD+ ADP-ribosyltransferase activity|zinc ion binding
CL10796Contig2	459	gi|645216313|ref|XP_008220547.1|PREDICTED: LOW QUALITY PROTEIN: uncharacterized protein LOC103320614 [Prunus mume]	1.19e-12													GO:0046872;GO:0003950	metal ion binding|NAD+ ADP-ribosyltransferase activity
CL10797Contig1	1409
CL10798Contig1	976	gi|747056784|ref|XP_011074666.1|PREDICTED: cytokinin riboside 5'-monophosphate phosphoribohydrolase LOG1-like [Sesamum indicum]	4.52e-115	sp|Q8RUN2|LOG1_ARATH	8e-104	Cytokinin riboside 5'-monophosphate phosphoribohydrolase LOG1 OS=Arabidopsis thaliana GN=LOG1 PE=1 SV=1										GO:0016829;GO:0016787	lyase activity|hydrolase activity
CL10799Contig1	1156
CL1079Contig1	2281	gi|697110512|ref|XP_009609124.1|PREDICTED: disease resistance protein At4g27190-like [Nicotiana tomentosiformis] >gi|697110514|ref|XP_009609125.1| PREDICTED: disease resistance protein At4g27190-like [Nicotiana tomentosiformis]	6.94e-130	sp|Q9T048|DRL27_ARATH	1e-68	Disease resistance protein At4g27190 OS=Arabidopsis thaliana GN=At4g27190 PE=2 SV=1	KOG4658	3e-69	Apoptotic ATPase	ko04626	Plant-pathogen interaction	1	K13459	RPS2	disease resistance protein RPS2	GO:0017111;GO:0006952;GO:0043531;GO:0005524	nucleoside-triphosphatase activity|defense response|ADP binding|ATP binding
CL107Contig1	6395	gi|720083131|ref|XP_010242800.1|PREDICTED: protein PHOTOPERIOD-INDEPENDENT EARLY FLOWERING 1 isoform X3 [Nelumbo nucifera]	0	sp|Q7X9V2|PIE1_ARATH	0	Protein PHOTOPERIOD-INDEPENDENT EARLY FLOWERING 1 OS=Arabidopsis thaliana GN=PIE1 PE=1 SV=1	KOG0391	0	SNF2 family DNA-dependent ATPase							GO:0005524;GO:0004386;GO:0003677;GO:0003682;GO:0016740	ATP binding|helicase activity|DNA binding|chromatin binding|transferase activity
CL10800Contig1	1366	gi|590604659|ref|XP_007020298.1|COP9 signalosome subunit 6A [Theobroma cacao] >gi|508719926|gb|EOY11823.1| COP9 signalosome subunit 6A [Theobroma cacao]	0	sp|Q8W206|CSN6A_ARATH	2e-168	COP9 signalosome complex subunit 6a OS=Arabidopsis thaliana GN=CSN6A PE=1 SV=2	KOG3050	4e-143	COP9 signalosome, subunit CSN6
CL10801Contig1	856	gi|645229880|ref|XP_008221667.1|PREDICTED: pentatricopeptide repeat-containing protein At2g02750 [Prunus mume]	1.36e-94	sp|Q1PFA6|PP144_ARATH	2e-64	Pentatricopeptide repeat-containing protein At2g02750 OS=Arabidopsis thaliana GN=PCMP-E22 PE=2 SV=2	KOG4197	5e-65	FOG: PPR repeat
CL10802Contig1	2895	gi|359475106|ref|XP_003631587.1|PREDICTED: DEAD-box ATP-dependent RNA helicase 21-like [Vitis vinifera]	0	sp|P93008|RH21_ARATH	0	DEAD-box ATP-dependent RNA helicase 21 OS=Arabidopsis thaliana GN=RH21 PE=2 SV=1	KOG0333	0	U5 snRNP-like RNA helicase subunit	ko03040	Spliceosome	1	K12858	DDX23, PRP28	ATP-dependent RNA helicase DDX23/PRP28	GO:0003676;GO:0005524;GO:0008026	nucleic acid binding|ATP binding|ATP-dependent helicase activity
CL10803Contig1	1943	gi|720032036|ref|XP_010265994.1|PREDICTED: protein FAM133 isoform X2 [Nelumbo nucifera]	1.21e-10
CL10804Contig1	2715	gi|719967536|ref|XP_010262177.1|PREDICTED: probable acyl-activating enzyme 17, peroxisomal isoform X1 [Nelumbo nucifera]	0	sp|F4KBF3|AAE17_ARATH	0	Probable acyl-activating enzyme 17, peroxisomal OS=Arabidopsis thaliana GN=AAE17 PE=2 SV=1	KOG1175	0	Acyl-CoA synthetase							GO:0003824;GO:0008152	catalytic activity|metabolic process
CL10805Contig1	1324	gi|586772215|ref|XP_006856871.1|PREDICTED: fimbrin-2 [Amborella trichopoda] >gi|548860805|gb|ERN18338.1| hypothetical protein AMTR_s00055p00193060 [Amborella trichopoda]	0	sp|Q7G188|FIMB1_ARATH	2e-167	Fimbrin-1 OS=Arabidopsis thaliana GN=FIM1 PE=1 SV=2	KOG0046	6e-168	Ca2+-binding actin-bundling protein (fimbrin/plastin), EF-Hand protein superfamily							GO:0005773;GO:0003779;GO:0005509	vacuole|actin binding|calcium ion binding
CL10806Contig1	770
CL10807Contig1	1178	gi|720039155|ref|XP_010268213.1|PREDICTED: WAT1-related protein At3g30340-like isoform X1 [Nelumbo nucifera]	7.3e-89	sp|Q9LV20|WTR17_ARATH	5e-27	WAT1-related protein At3g18200 OS=Arabidopsis thaliana GN=At3g18200 PE=2 SV=1										GO:0016020	membrane
CL10808Contig1	1432	gi|719971512|ref|XP_010274882.1|PREDICTED: polyadenylate-binding protein-interacting protein 9-like isoform X1 [Nelumbo nucifera]	4.06e-143	sp|Q8WXA9|SREK1_HUMAN	1e-09	Splicing regulatory glutamine/lysine-rich protein 1 OS=Homo sapiens GN=SREK1 PE=1 SV=1	KOG0118	2e-118	FOG: RRM domain							GO:0003676;GO:0000166	nucleic acid binding|nucleotide binding
CL10809Contig1	419
CL10809Contig2	504
CL1080Contig1	3774	gi|720066655|ref|XP_010276587.1|PREDICTED: F-box protein At3g54460-like [Nelumbo nucifera]	0	sp|Q9M1I1|FB304_ARATH	0	F-box protein At3g54460 OS=Arabidopsis thaliana GN=At3g54460 PE=2 SV=1	KOG1001	1e-23	Helicase-like transcription factor HLTF/DNA helicase RAD5, DEAD-box superfamily							GO:0005524;GO:0004386;GO:0003677;GO:0008270	ATP binding|helicase activity|DNA binding|zinc ion binding
CL10810Contig1	1673
CL10811Contig1	1652	gi|35187466|gb|AAQ84324.1|fiber protein Fb32 [Gossypium barbadense]	1.03e-11
CL10812Contig1	1262	gi|527196108|gb|EPS65096.1|hypothetical protein M569_09681 [Genlisea aurea]	5.34e-47	sp|Q9CAI7|IF4A3_ARATH	2e-46	Eukaryotic initiation factor 4A-3 OS=Arabidopsis thaliana GN=TIF4A-3 PE=1 SV=1	KOG0327	7e-47	Translation initiation factor 4F, helicase subunit (eIF-4A) and related helicases	ko03013	RNA transport	1	K03257	EIF4A	translation initiation factor 4A	GO:0009505;GO:0009750;GO:0009744;GO:0008026;GO:0005794;GO:0003676;GO:0009749;GO:0005774;GO:0005524;GO:0005829	plant-type cell wall|response to fructose|response to sucrose|ATP-dependent helicase activity|Golgi apparatus|nucleic acid binding|response to glucose|vacuolar membrane|ATP binding|cytosol
CL10813Contig1	3300	gi|743835359|ref|XP_010935789.1|PREDICTED: puromycin-sensitive aminopeptidase isoform X2 [Elaeis guineensis]	0	sp|Q8H0S9|PSA_ARATH	0	Puromycin-sensitive aminopeptidase OS=Arabidopsis thaliana GN=MPA1 PE=1 SV=1	KOG1046	0	Puromycin-sensitive aminopeptidase and related aminopeptidases	ko00480	Glutathione metabolism	1	K01256	pepN	aminopeptidase N
CL10814Contig1	834
CL10815Contig1	1443	gi|255538784|ref|XP_002510457.1|ATP-dependent peptidase, putative [Ricinus communis] >gi|223551158|gb|EEF52644.1| ATP-dependent peptidase, putative [Ricinus communis]	1.63e-113	sp|P36774|LON2_MYXXA	1e-06	Lon protease 2 OS=Myxococcus xanthus GN=lon2 PE=1 SV=3	KOG4159	3e-106	Predicted E3 ubiquitin ligase							GO:0004176;GO:0006508;GO:0009507	ATP-dependent peptidase activity|proteolysis|chloroplast
CL10817Contig1	269
CL10817Contig2	926
CL10818Contig1	1517	gi|698528687|ref|XP_009761175.1|PREDICTED: SNAP25 homologous protein SNAP33 [Nicotiana sylvestris]	1.88e-130	sp|Q9S7P9|SNP33_ARATH	2e-116	SNAP25 homologous protein SNAP33 OS=Arabidopsis thaliana GN=SNAP33 PE=1 SV=1	KOG3065	5e-117	SNAP-25 (synaptosome-associated protein) component of SNARE complex	ko04911;ko04721	Insulin secretion|Synaptic vesicle cycle	2	K18211	SNAP25	synaptosomal-associated protein 25	GO:0000911;GO:0009612;GO:0009504;GO:0051707;GO:0009507;GO:0009737	cytokinesis by cell plate formation|response to mechanical stimulus|cell plate|response to other organism|chloroplast|response to abscisic acid
CL10819Contig1	1147
CL1081Contig1	902	gi|565493152|ref|XP_006304215.1|hypothetical protein CARUB_v10010325mg [Capsella rubella] >gi|482572926|gb|EOA37113.1| hypothetical protein CARUB_v10010325mg [Capsella rubella]	5.37e-70	sp|O22552|VATL_VIGRR	2e-70	V-type proton ATPase 16 kDa proteolipid subunit OS=Vigna radiata var. radiata PE=2 SV=1	KOG0232	5e-70	Vacuolar H+-ATPase V0 sector, subunits c/c'	ko04142;ko04145;ko00190;ko04966;ko04721	Lysosome|Phagosome|Oxidative phosphorylation|Collecting duct acid secretion|Synaptic vesicle cycle	5	K02155	ATPeV0C, ATP6L	V-type H+-transporting ATPase 16kDa proteolipid subunit	GO:0015991;GO:0033179;GO:0005774;GO:0015078;GO:0016021	ATP hydrolysis coupled proton transport|proton-transporting V-type ATPase, V0 domain|vacuolar membrane|hydrogen ion transmembrane transporter activity|integral component of membrane
CL1081Contig2	1200
CL10820Contig1	741
CL10821Contig1	1263	gi|641834997|gb|KDO53980.1|hypothetical protein CISIN_1g023584mg [Citrus sinensis]	5.41e-07
CL10822Contig1	2246
CL10823Contig1	794	gi|694383876|ref|XP_009367868.1|PREDICTED: ferric reduction oxidase 2-like [Pyrus x bretschneideri]	5.08e-91	sp|Q9FLW2|FRO5_ARATH	9e-69	Ferric reduction oxidase 5 OS=Arabidopsis thaliana GN=FRO5 PE=2 SV=1	KOG0039	1e-69	Ferric reductase, NADH/NADPH oxidase and related proteins							GO:0016021;GO:0016491;GO:0055114	integral component of membrane|oxidoreductase activity|oxidation-reduction process
CL10824Contig1	1220	gi|769797968|ref|XP_011627760.1|PREDICTED: uncharacterized protein LOC18445890 [Amborella trichopoda]	1.1e-104													GO:0008270;GO:0005622	zinc ion binding|intracellular
CL10825Contig1	990	gi|565371322|ref|XP_006352254.1|PREDICTED: uncharacterized protein LOC102587614 [Solanum tuberosum]	1.84e-67				KOG2445	7e-52	Nuclear pore complex component (sc Seh1)							GO:0016020;GO:0010207	membrane|photosystem II assembly
CL10826Contig1	2619	gi|743761459|ref|XP_010942375.1|PREDICTED: uncharacterized protein LOC105060393 [Elaeis guineensis]	0	sp|Q4ZIN3|MBRL_HUMAN	4e-19	Membralin OS=Homo sapiens GN=TMEM259 PE=1 SV=1	KOG2092	2e-149	Uncharacterized conserved protein							GO:0005783	endoplasmic reticulum
CL10828Contig1	1334	gi|720068224|ref|XP_010277038.1|PREDICTED: 14-3-3-like protein D [Nelumbo nucifera]	4.17e-159	sp|Q96453|1433D_SOYBN	1e-155	14-3-3-like protein D OS=Glycine max GN=GF14D PE=1 SV=1	KOG0841	2e-143	Multifunctional chaperone (14-3-3 family)	ko04110;ko04114;ko04151;ko04390;ko04391;ko04722	Cell cycle|Oocyte meiosis|PI3K-Akt signaling pathway|Hippo signaling pathway|Hippo signaling pathway -fly|Neurotrophin signaling pathway	6	K06630	YWHAE	14-3-3 protein epsilon	GO:0019904	protein domain specific binding
CL10829Contig1	244
CL1082Contig1	2367
CL10830Contig1	1349	gi|720056932|ref|XP_010273829.1|PREDICTED: 60S ribosomal protein L18-2-like [Nelumbo nucifera]	5.46e-118	sp|P42791|RL182_ARATH	2e-111	60S ribosomal protein L18-2 OS=Arabidopsis thaliana GN=RPL18B PE=1 SV=2	KOG1714	4e-112	60s ribosomal protein L18	ko03010	Ribosome	1	K02883	RP-L18e, RPL18	large subunit ribosomal protein L18e	GO:0003735;GO:0022625;GO:0006412	structural constituent of ribosome|cytosolic large ribosomal subunit|translation
CL10831Contig1	1653
CL10832Contig1	2572	gi|720091663|ref|XP_010245486.1|PREDICTED: cytochrome P450 86B1 [Nelumbo nucifera]	0	sp|Q9FMY1|C86B1_ARATH	0	Cytochrome P450 86B1 OS=Arabidopsis thaliana GN=CYP86B1 PE=2 SV=1	KOG0157	0	Cytochrome P450 CYP4/CYP19/CYP26 subfamilies	ko00073	Cutin, suberine and wax biosynthesis	1	K15402	CYP86B1	fatty acid omega-hydroxylase	GO:0010345;GO:0009055;GO:0005506;GO:0020037;GO:0042761;GO:0005783;GO:0070330;GO:0055114	suberin biosynthetic process|electron carrier activity|iron ion binding|heme binding|very long-chain fatty acid biosynthetic process|endoplasmic reticulum|aromatase activity|oxidation-reduction process
CL10833Contig1	1317
CL10834Contig1	2347	gi|326526817|dbj|BAK00797.1|predicted protein [Hordeum vulgare subsp. vulgare]	1.47e-17	sp|Q9VWU1|PSH_DROME	5e-24	Serine protease persephone OS=Drosophila melanogaster GN=psh PE=1 SV=1	KOG3627	1e-24	Trypsin							GO:0004252;GO:0006508	serine-type endopeptidase activity|proteolysis
CL10835Contig1	1734	gi|590576001|ref|XP_007012843.1|Acyl-CoA synthetase family member 4, putative [Theobroma cacao] >gi|508783206|gb|EOY30462.1| Acyl-CoA synthetase family member 4, putative [Theobroma cacao]	3.51e-94
CL10836Contig1	2108	gi|590640646|ref|XP_007030009.1|Uncharacterized protein isoform 1 [Theobroma cacao] >gi|508718614|gb|EOY10511.1| Uncharacterized protein isoform 1 [Theobroma cacao]	3.49e-77	sp|Q96SZ5|AEDO_HUMAN	1e-15	2-aminoethanethiol dioxygenase OS=Homo sapiens GN=ADO PE=1 SV=2	KOG4281	2e-53	Uncharacterized conserved protein	ko00430	Taurine and hypotaurine metabolism	1	K10712	ADO	cysteamine dioxygenase	GO:0047800;GO:0055114	cysteamine dioxygenase activity|oxidation-reduction process
CL10837Contig1	3048	gi|719977810|ref|XP_010248964.1|PREDICTED: mannosyl-oligosaccharide glucosidase GCS1 [Nelumbo nucifera]	0	sp|F4HTM3|GCS1_ARATH	0	Mannosyl-oligosaccharide glucosidase GCS1 OS=Arabidopsis thaliana GN=GCS1 PE=1 SV=1	KOG2161	0	Glucosidase I	ko04141;ko00510	Protein processing in endoplasmic reticulum|N-Glycan biosynthesis	2	K01228	GCS1	mannosyl-oligosaccharide glucosidase	GO:0004573;GO:0010053;GO:0004558;GO:0005783;GO:0009311;GO:0009913	mannosyl-oligosaccharide glucosidase activity|root epidermal cell differentiation|alpha-1,4-glucosidase activity|endoplasmic reticulum|oligosaccharide metabolic process|epidermal cell differentiation
CL10837Contig2	3043	gi|695033544|ref|XP_009404254.1|PREDICTED: mannosyl-oligosaccharide glucosidase GCS1 [Musa acuminata subsp. malaccensis]	0	sp|F4HTM3|GCS1_ARATH	0	Mannosyl-oligosaccharide glucosidase GCS1 OS=Arabidopsis thaliana GN=GCS1 PE=1 SV=1	KOG2161	0	Glucosidase I	ko04141;ko00510	Protein processing in endoplasmic reticulum|N-Glycan biosynthesis	2	K01228	GCS1	mannosyl-oligosaccharide glucosidase	GO:0009311;GO:0004573	oligosaccharide metabolic process|mannosyl-oligosaccharide glucosidase activity
CL10838Contig1	1300	gi|327505559|gb|AEA92307.1|Rab3 [Hevea brasiliensis]	2.01e-116	sp|O24466|RAE1A_ARATH	1e-112	Ras-related protein RABE1a OS=Arabidopsis thaliana GN=RABE1A PE=1 SV=1	KOG0078	1e-113	GTP-binding protein SEC4, small G protein superfamily, and related Ras family GTP-binding proteins	ko04144;ko04152;ko04972	Endocytosis|AMPK signaling pathway|Pancreatic secretion	3	K07901	RAB8A, MEL	Ras-related protein Rab-8A	GO:0009873;GO:0007264;GO:0005773;GO:0016787;GO:0015031;GO:0005525;GO:0005886	ethylene-activated signaling pathway|small GTPase mediated signal transduction|vacuole|hydrolase activity|protein transport|GTP binding|plasma membrane
CL10839Contig1	1449	gi|719979813|ref|XP_010249603.1|PREDICTED: ninja-family protein mc410 [Nelumbo nucifera] >gi|719979816|ref|XP_010249604.1| PREDICTED: ninja-family protein mc410 [Nelumbo nucifera] >gi|719979819|ref|XP_010249605.1| PREDICTED: ninja-family protein mc410 [Nelumbo nucifera] >gi|719979822|ref|XP_010249606.1| PREDICTED: ninja-family protein mc410 [Nelumbo nucifera] >gi|719979825|ref|XP_010249607.1| PRE…	3.23e-54	sp|Q53HY2|NINJA_TOBAC	1e-36	Ninja-family protein mc410 OS=Nicotiana tabacum GN=MC410 PE=2 SV=1										GO:0009867;GO:0045892;GO:0005634	jasmonic acid mediated signaling pathway|negative regulation of transcription, DNA-templated|nucleus
CL1083Contig1	3663	gi|672131881|ref|XP_008789506.1|PREDICTED: uncharacterized protein LOC103706982 isoform X1 [Phoenix dactylifera] >gi|672131883|ref|XP_008789507.1| PREDICTED: uncharacterized protein LOC103706982 isoform X1 [Phoenix dactylifera] >gi|672131885|ref|XP_008789509.1| PREDICTED: uncharacterized protein LOC103706982 isoform X1 [Phoenix dactylifera] >gi|672131887|ref|XP_008789510.1| PREDICTED: uncharacter…	0	sp|Q9FPR3|EDR1_ARATH	9e-44	Serine/threonine-protein kinase EDR1 OS=Arabidopsis thaliana GN=EDR1 PE=1 SV=1	KOG0192	7e-168	Tyrosine kinase specific for activated (GTP-bound) p21cdc42Hs							GO:0004713;GO:0006468;GO:0004712;GO:0005524;GO:0005829;GO:0004674	protein tyrosine kinase activity|protein phosphorylation|protein serine/threonine/tyrosine kinase activity|ATP binding|cytosol|protein serine/threonine kinase activity
CL10840Contig1	1832	gi|629100704|gb|KCW66173.1|hypothetical protein EUGRSUZ_F00009 [Eucalyptus grandis]	8.27e-18	sp|Q3YJS9|PT3K1_SOLTU	8e-08	Patatin-3-Kuras 1 OS=Solanum tuberosum GN=pat3-k1 PE=1 SV=1	KOG0513	9e-13	Ca2+-independent phospholipase A2							GO:0016787;GO:0006629	hydrolase activity|lipid metabolic process
CL10841Contig1	1402	gi|720013531|ref|XP_010260210.1|PREDICTED: protein SPA1-RELATED 3-like isoform X1 [Nelumbo nucifera]	6.31e-39	sp|Q9LJR3|SPA3_ARATH	8e-21	Protein SPA1-RELATED 3 OS=Arabidopsis thaliana GN=SPA3 PE=1 SV=1	KOG1033	7e-20	eIF-2alpha kinase PEK/EIF2AK3
CL10842Contig1	2857	gi|720028741|ref|XP_010265004.1|PREDICTED: serine/threonine protein phosphatase 2A regulatory subunit B''beta-like [Nelumbo nucifera]	0	sp|Q8VZQ4|2AB2C_ARATH	0	Probable serine/threonine protein phosphatase 2A regulatory subunit B''gamma OS=Arabidopsis thaliana GN=B''GAMMA PE=1 SV=1	KOG2562	0	Protein phosphatase 2 regulatory subunit	ko04071;ko04151;ko04152;ko03015;ko04261;ko04728	Sphingolipid signaling pathway|PI3K-Akt signaling pathway|AMPK signaling pathway|mRNA surveillance pathway|Adrenergic signaling in cardiomyocytes|Dopaminergic synapse	6	K11583	PPP2R3	serine/threonine-protein phosphatase 2A regulatory subunit B''	GO:0005509	calcium ion binding
CL10843Contig1	970	gi|743833121|ref|XP_010935173.1|PREDICTED: adenylate kinase isoenzyme 6 homolog [Elaeis guineensis]	4.64e-89	sp|Q9FJI1|KAD6_ARATH	1e-66	Adenylate kinase isoenzyme 6 homolog OS=Arabidopsis thaliana GN=AAK6 PE=1 SV=1	KOG3347	1e-51	Predicted nucleotide kinase/nuclear protein involved oxidative stress response	ko03008;ko00230	Ribosome biogenesis in eukaryotes|Purine metabolism	2	K18532	AK6, FAP7	adenylate kinase	GO:0004017;GO:0080186;GO:0016491;GO:0009826;GO:0000394;GO:0006366;GO:0055114;GO:0046939	adenylate kinase activity|developmental vegetative growth|oxidoreductase activity|unidimensional cell growth|RNA splicing, via endonucleolytic cleavage and ligation|transcription from RNA polymerase II promoter|oxidation-reduction process|nucleotide phosphorylation
CL10844Contig1	751
CL10845Contig1	2614	gi|672169712|ref|XP_008804895.1|PREDICTED: uncharacterized protein LOC103718034 isoform X7 [Phoenix dactylifera]	6.67e-77
CL10846Contig1	1253
CL10847Contig1	805
CL10848Contig1	1569	gi|720047207|ref|XP_010270742.1|PREDICTED: uncharacterized protein LOC104606974 isoform X1 [Nelumbo nucifera]	2.29e-120													GO:0003723	RNA binding
CL10849Contig1	1275
CL1084Contig1	3016	gi|720003177|ref|XP_010256905.1|PREDICTED: ribonuclease II, chloroplastic/mitochondrial [Nelumbo nucifera] >gi|720003181|ref|XP_010256906.1| PREDICTED: ribonuclease II, chloroplastic/mitochondrial [Nelumbo nucifera]	0	sp|Q6NQJ6|RNR1_ARATH	0	Ribonuclease II, chloroplastic/mitochondrial OS=Arabidopsis thaliana GN=RNR1 PE=1 SV=1	KOG2102	0	Exosomal 3'-5' exoribonuclease complex, subunit Rrp44/Dis3							GO:0003723;GO:0009902;GO:0005739;GO:0006364;GO:0010027;GO:0006399;GO:0009507;GO:0000175;GO:0009793	RNA binding|chloroplast relocation|mitochondrion|rRNA processing|thylakoid membrane organization|tRNA metabolic process|chloroplast|3'-5'-exoribonuclease activity|embryo development ending in seed dormancy
CL1084Contig2	1015	gi|720003177|ref|XP_010256905.1|PREDICTED: ribonuclease II, chloroplastic/mitochondrial [Nelumbo nucifera] >gi|720003181|ref|XP_010256906.1| PREDICTED: ribonuclease II, chloroplastic/mitochondrial [Nelumbo nucifera]	1.42e-97	sp|Q6NQJ6|RNR1_ARATH	2e-78	Ribonuclease II, chloroplastic/mitochondrial OS=Arabidopsis thaliana GN=RNR1 PE=1 SV=1	KOG2102	5e-79	Exosomal 3'-5' exoribonuclease complex, subunit Rrp44/Dis3							GO:0016021;GO:0009506;GO:0006508;GO:0004252;GO:0005886	integral component of membrane|plasmodesma|proteolysis|serine-type endopeptidase activity|plasma membrane
CL10850Contig1	518	gi|720059533|ref|XP_010274602.1|PREDICTED: uncharacterized protein LOC104609879 [Nelumbo nucifera] >gi|720059537|ref|XP_010274603.1| PREDICTED: uncharacterized protein LOC104609879 [Nelumbo nucifera] >gi|720059540|ref|XP_010274604.1| PREDICTED: uncharacterized protein LOC104609879 [Nelumbo nucifera]	7.6e-16
CL10851Contig1	3399	gi|731383173|ref|XP_010647688.1|PREDICTED: RNA-binding protein 28 isoform X1 [Vitis vinifera]	0	sp|Q9NW13|RBM28_HUMAN	1e-53	RNA-binding protein 28 OS=Homo sapiens GN=RBM28 PE=1 SV=3	KOG0127	0	Nucleolar protein fibrillarin NOP77 (RRM superfamily)	ko03008	Ribosome biogenesis in eukaryotes	1	K14573	NOP4, RBM28	nucleolar protein 4
CL10852Contig1	1477	gi|60418912|gb|AAX19883.1|telomerase reverse transcriptase catalytic subunit, partial [Doryanthes excelsa]	4.54e-122	sp|Q8LKW0|TERT_ORYSJ	3e-76	Telomerase reverse transcriptase OS=Oryza sativa subsp. japonica GN=TERT PE=2 SV=2	KOG1005	8e-70	Telomerase catalytic subunit/reverse transcriptase TERT							GO:0003677;GO:0006278;GO:0003723;GO:0003721;GO:0005634	DNA binding|RNA-dependent DNA replication|RNA binding|telomeric template RNA reverse transcriptase activity|nucleus
CL10853Contig1	3906	gi|225445166|ref|XP_002280712.1|PREDICTED: uncharacterized protein LOC100262932 [Vitis vinifera]	0	sp|B1XQQ0|EFTS_SYNP2	7e-89	Elongation factor Ts OS=Synechococcus sp. (strain ATCC 27264 / PCC 7002 / PR-6) GN=tsf PE=3 SV=1	KOG1071	0	Mitochondrial translation elongation factor EF-Tsmt, catalyzes nucleotide exchange on EF-Tumt							GO:0009941;GO:0042744;GO:0016117;GO:0009793;GO:0003746;GO:0009902;GO:0006414;GO:0019288;GO:0009570;GO:0034660;GO:0010027	chloroplast envelope|hydrogen peroxide catabolic process|carotenoid biosynthetic process|embryo development ending in seed dormancy|translation elongation factor activity|chloroplast relocation|translational elongation|isopentenyl diphosphate biosynthetic process, methylerythritol 4-phosphate pathway|chloroplast stroma|ncRNA metabolic process|thylakoid membrane organization
CL10854Contig1	929
CL10855Contig1	1687	gi|769811030|ref|XP_006845306.2|PREDICTED: stem-specific protein TSJT1 [Amborella trichopoda]	4.39e-120	sp|P24805|TSJT1_TOBAC	3e-32	Stem-specific protein TSJT1 OS=Nicotiana tabacum GN=TSJT1 PE=2 SV=1
CL10856Contig1	1014	gi|661898254|emb|CDO98221.1|unnamed protein product [Coffea canephora]	1.88e-85	sp|Q9XHS0|RS12_HORVU	2e-73	40S ribosomal protein S12 OS=Hordeum vulgare GN=RPS12 PE=1 SV=1	KOG3406	8e-58	40S ribosomal protein S12	ko03010	Ribosome	1	K02951	RP-S12e, RPS12	small subunit ribosomal protein S12e	GO:0005840;GO:0003735;GO:0006412	ribosome|structural constituent of ribosome|translation
CL10857Contig1	1271	gi|731388998|ref|XP_010649829.1|PREDICTED: uncharacterized protein LOC100264790 [Vitis vinifera]	3.73e-83
CL10858Contig1	2708	gi|225440540|ref|XP_002273173.1|PREDICTED: peptidyl-prolyl cis-trans isomerase PASTICCINO1 isoform X1 [Vitis vinifera] >gi|731401265|ref|XP_010654225.1| PREDICTED: peptidyl-prolyl cis-trans isomerase PASTICCINO1 isoform X1 [Vitis vinifera] >gi|297740281|emb|CBI30463.3| unnamed protein product [Vitis vinifera]	0	sp|Q7DMA9|PAS1_ARATH	0	Peptidyl-prolyl cis-trans isomerase PASTICCINO1 OS=Arabidopsis thaliana GN=PAS1 PE=1 SV=2	KOG0543	0	FKBP-type peptidyl-prolyl cis-trans isomerase							GO:0000911;GO:0005829;GO:0010048;GO:0006457;GO:0009880;GO:0000226;GO:0030154;GO:0030010;GO:0048527;GO:0042761;GO:0009826;GO:0009735;GO:0005783	cytokinesis by cell plate formation|cytosol|vernalization response|protein folding|embryonic pattern specification|microtubule cytoskeleton organization|cell differentiation|establishment of cell polarity|lateral root development|very long-chain fatty acid biosynthetic process|unidimensional cell growth|response to cytokinin|endoplasmic reticulum
CL10859Contig1	3144	gi|720023128|ref|XP_010263240.1|PREDICTED: U3 small nucleolar RNA-associated protein 25 isoform X1 [Nelumbo nucifera] >gi|720023131|ref|XP_010263241.1| PREDICTED: U3 small nucleolar RNA-associated protein 25 isoform X1 [Nelumbo nucifera]	0	sp|Q642T7|DIEXF_XENTR	1e-106	Digestive organ expansion factor homolog OS=Xenopus tropicalis GN=diexf PE=2 SV=1	KOG2340	1e-116	Uncharacterized conserved protein							GO:0009303;GO:0005730;GO:0006606;GO:0009553;GO:0009790	rRNA transcription|nucleolus|protein import into nucleus|embryo sac development|embryo development
CL1085Contig1	2519	gi|731394574|ref|XP_010651884.1|PREDICTED: ferredoxin-3, chloroplastic [Vitis vinifera]	2.57e-69	sp|P27788|FER3_MAIZE	4e-56	Ferredoxin-3, chloroplastic OS=Zea mays GN=FDX3 PE=2 SV=1				ko00195	Photosynthesis	1	K02639	petF	ferredoxin	GO:0046872;GO:0022900;GO:0009055;GO:0051537	metal ion binding|electron transport chain|electron carrier activity|2 iron, 2 sulfur cluster binding
CL10860Contig1	4086	gi|720074774|ref|XP_010279122.1|PREDICTED: protein SCAR1-like isoform X1 [Nelumbo nucifera]	0	sp|Q5QNA6|SCRL2_ORYSJ	4e-87	SCAR-like protein 2 OS=Oryza sativa subsp. japonica GN=Os01g0208600 PE=2 SV=1	KOG1830	5e-09	Wiskott Aldrich syndrome proteins							GO:0030036;GO:0005856	actin cytoskeleton organization|cytoskeleton
CL10861Contig1	2617	gi|743759236|ref|XP_010931036.1|PREDICTED: tyrosyl-DNA phosphodiesterase 1 isoform X1 [Elaeis guineensis] >gi|743759238|ref|XP_010931043.1| PREDICTED: tyrosyl-DNA phosphodiesterase 1 isoform X1 [Elaeis guineensis] >gi|743759240|ref|XP_010931049.1| PREDICTED: tyrosyl-DNA phosphodiesterase 1 isoform X1 [Elaeis guineensis]	0	sp|Q9NUW8|TYDP1_HUMAN	2e-73	Tyrosyl-DNA phosphodiesterase 1 OS=Homo sapiens GN=TDP1 PE=1 SV=2	KOG2031	0	Tyrosyl-DNA phosphodiesterase							GO:0006281;GO:0009616;GO:0010050;GO:0017005;GO:0005634	DNA repair|virus induced gene silencing|vegetative phase change|3'-tyrosyl-DNA phosphodiesterase activity|nucleus
CL10862Contig1	2217	gi|148529480|gb|ABQ82078.1|glutathione peroxidase, partial [Triticum monococcum subsp. aegilopoides] >gi|148529482|gb|ABQ82079.1| glutathione peroxidase, partial [Triticum monococcum subsp. aegilopoides] >gi|148529484|gb|ABQ82080.1| glutathione peroxidase, partial [Triticum monococcum subsp. aegilopoides] >gi|148529486|gb|ABQ82081.1| glutathione peroxidase, partial [Triticum monococcum subsp. aeg…	6.25e-18	sp|O48646|GPX6_ARATH	8e-17	Probable phospholipid hydroperoxide glutathione peroxidase 6, mitochondrial OS=Arabidopsis thaliana GN=GPX6 PE=2 SV=2	KOG1651	2e-17	Glutathione peroxidase	ko00590;ko00480;ko04918	Arachidonic acid metabolism|Glutathione metabolism|Thyroid hormone synthesis	3	K00432	E1.11.1.9	glutathione peroxidase	GO:0006979;GO:0046686;GO:0005886;GO:0004602;GO:0009507;GO:0005739;GO:0009651;GO:0055114	response to oxidative stress|response to cadmium ion|plasma membrane|glutathione peroxidase activity|chloroplast|mitochondrion|response to salt stress|oxidation-reduction process
CL10863Contig1	677	gi|731413227|ref|XP_010658645.1|PREDICTED: uncharacterized protein LOC100853548 [Vitis vinifera]	3.58e-35				KOG4585	3e-22	Predicted transposase
CL10864Contig1	1682	gi|719963962|ref|XP_010251253.1|PREDICTED: FK506-binding protein 5-like [Nelumbo nucifera]	1.21e-76	sp|O82089|CCH_ARATH	2e-06	Copper transport protein CCH OS=Arabidopsis thaliana GN=CCH PE=1 SV=1	KOG1603	1e-66	Copper chaperone							GO:0030001;GO:0046872	metal ion transport|metal ion binding
CL10865Contig1	1239	gi|720093729|ref|XP_010246141.1|PREDICTED: succinate dehydrogenase assembly factor 1 homolog, mitochondrial [Nelumbo nucifera]	2.88e-38	sp|Q54HG5|SDHFA_DICDI	2e-08	Succinate dehydrogenase assembly factor 1 homolog A, mitochondrial OS=Dictyostelium discoideum GN=sdhaf1A PE=3 SV=1	KOG4620	2e-08	Uncharacterized conserved protein							GO:0006626;GO:0008152;GO:0003824	protein targeting to mitochondrion|metabolic process|catalytic activity
CL10866Contig1	2934	gi|672206338|ref|XP_008779410.1|PREDICTED: uncharacterized protein LOC103699136 isoform X1 [Phoenix dactylifera]	2.98e-71
CL10867Contig1	906
CL10868Contig1	1041	gi|502128068|ref|XP_004499925.1|PREDICTED: uncharacterized protein LOC101501382 [Cicer arietinum]	3.68e-91													GO:0003676;GO:0046983	nucleic acid binding|protein dimerization activity
CL10869Contig1	692	gi|720087115|ref|XP_010244054.1|PREDICTED: (RS)-norcoclaurine 6-O-methyltransferase-like [Nelumbo nucifera]	8.64e-50	sp|Q9LEL6|6OMT_COPJA	1e-47	(RS)-norcoclaurine 6-O-methyltransferase OS=Coptis japonica PE=1 SV=1	KOG3178	7e-11	Hydroxyindole-O-methyltransferase and related SAM-dependent methyltransferases	ko00943	Isoflavonoid biosynthesis	1	K13262	7-IOMT	isoflavone-7-O-methyltransferase	GO:0030786;GO:0008171;GO:0046983;GO:0032259;GO:0030784	(RS)-norcoclaurine 6-O-methyltransferase activity|O-methyltransferase activity|protein dimerization activity|methylation|3'-hydroxy-N-methyl-(S)-coclaurine 4'-O-methyltransferase activity
CL1086Contig1	4128	gi|720057878|ref|XP_010274106.1|PREDICTED: ATP-dependent RNA helicase DHX36 [Nelumbo nucifera]	0	sp|Q8VHK9|DHX36_MOUSE	0	Probable ATP-dependent RNA helicase DHX36 OS=Mus musculus GN=Dhx36 PE=1 SV=2	KOG0920	0	ATP-dependent RNA helicase A	ko03018	RNA degradation	1	K14442	DHX36, RHAU	ATP-dependent RNA helicase DHX36	GO:0003676;GO:0005524;GO:0008026	nucleic acid binding|ATP binding|ATP-dependent helicase activity
CL10870Contig1	1544	gi|695060886|ref|XP_009418852.1|PREDICTED: mitogen-activated protein kinase kinase kinase NPK1-like [Musa acuminata subsp. malaccensis]	2.22e-106	sp|Q40541|NPK1_TOBAC	2e-47	Mitogen-activated protein kinase kinase kinase NPK1 OS=Nicotiana tabacum GN=NPK1 PE=1 SV=1	KOG0198	7e-95	MEKK and related serine/threonine protein kinases							GO:0006468;GO:0005524;GO:0000186;GO:0004709;GO:0000165	protein phosphorylation|ATP binding|activation of MAPKK activity|MAP kinase kinase kinase activity|MAPK cascade
CL10871Contig1	311
CL10872Contig1	871	gi|747075716|ref|XP_011084905.1|PREDICTED: LOW QUALITY PROTEIN: CTD nuclear envelope phosphatase 1 homolog [Sesamum indicum]	1.01e-06
CL10873Contig1	3689	gi|672125549|ref|XP_008786196.1|PREDICTED: poly(rC)-binding protein 3-like [Phoenix dactylifera]	0	sp|Q42551|SCE1_ARATH	8e-92	SUMO-conjugating enzyme SCE1 OS=Arabidopsis thaliana GN=SCE1 PE=1 SV=1	KOG2190	3e-136	PolyC-binding proteins alphaCP-1 and related KH domain proteins							GO:0003723;GO:0048467	RNA binding|gynoecium development
CL10874Contig1	2593	gi|719995256|ref|XP_010254433.1|PREDICTED: uncharacterized protein LOC104595405 [Nelumbo nucifera]	1.11e-87				KOG0845	2e-19	Nuclear pore complex, Nup98 component (sc Nup145/Nup100/Nup116)
CL10875Contig1	1066	gi|720043225|ref|XP_010269492.1|PREDICTED: extracellular ribonuclease LE-like [Nelumbo nucifera]	1.52e-64	sp|P42815|RNS3_ARATH	1e-42	Ribonuclease 3 OS=Arabidopsis thaliana GN=RNS3 PE=2 SV=1	KOG1642	3e-43	Ribonuclease, T2 family							GO:0016023;GO:0003723;GO:0033897	cytoplasmic membrane-bounded vesicle|RNA binding|ribonuclease T2 activity
CL10876Contig1	1140	gi|672121340|ref|XP_008783970.1|PREDICTED: uncharacterized protein LOC103703048, partial [Phoenix dactylifera]	1.13e-71	sp|O32107|YUID_BACSU	3e-15	Uncharacterized membrane protein YuiD OS=Bacillus subtilis (strain 168) GN=yuiD PE=4 SV=1
CL10877Contig1	3268	gi|769813981|ref|XP_011622751.1|PREDICTED: serine/arginine repetitive matrix protein 2 isoform X2 [Amborella trichopoda]	1.75e-39	sp|Q84ZT9|WVD2_ARATH	1e-12	Protein WAVE-DAMPENED 2 OS=Arabidopsis thaliana GN=WVD2 PE=2 SV=1
CL10878Contig1	2070	gi|719986648|ref|XP_010251763.1|PREDICTED: probable protein S-acyltransferase 4 [Nelumbo nucifera] >gi|719986651|ref|XP_010251764.1| PREDICTED: probable protein S-acyltransferase 4 [Nelumbo nucifera] >gi|719986654|ref|XP_010251765.1| PREDICTED: probable protein S-acyltransferase 4 [Nelumbo nucifera]	5.01e-169	sp|Q9M1K5|ZDH13_ARATH	7e-138	Probable protein S-acyltransferase 4 OS=Arabidopsis thaliana GN=PAT04 PE=2 SV=1	KOG1311	2e-138	DHHC-type Zn-finger proteins	ko04391	Hippo signaling pathway -fly	1	K16675	ZDHHC9_14_18	palmitoyltransferase ZDHHC9/14/18	GO:0008270;GO:0005886	zinc ion binding|plasma membrane
CL10879Contig1	2203	gi|720083771|ref|XP_010242994.1|PREDICTED: probable polygalacturonase non-catalytic subunit JP650 [Nelumbo nucifera]	0	sp|Q40161|GP1_SOLLC	0	Polygalacturonase-1 non-catalytic subunit beta OS=Solanum lycopersicum GN=GP1 PE=1 SV=1
CL1087Contig1	3504	gi|720045537|ref|XP_010270234.1|PREDICTED: DNA ligase 1 [Nelumbo nucifera] >gi|720045543|ref|XP_010270235.1| PREDICTED: DNA ligase 1 [Nelumbo nucifera]	4.05e-79	sp|P35659|DEK_HUMAN	4e-14	Protein DEK OS=Homo sapiens GN=DEK PE=1 SV=1	KOG2266	4e-55	Chromatin-associated protein Dek and related proteins, contains SAP DNA binding domain							GO:0003677	DNA binding
CL10880Contig1	930
CL10881Contig1	2250	gi|720020744|ref|XP_010262502.1|PREDICTED: uncharacterized protein LOC104601018 [Nelumbo nucifera]	4.58e-36	sp|Q9ZVX2|AMS_ARATH	1e-23	Transcription factor ABORTED MICROSPORES OS=Arabidopsis thaliana GN=AMS PE=1 SV=2										GO:0046983	protein dimerization activity
CL10882Contig1	1350	gi|719965511|ref|XP_010256658.1|PREDICTED: uncharacterized protein LOC104596996 [Nelumbo nucifera]	1.03e-82													GO:0005886	plasma membrane
CL10883Contig1	1670	gi|743813030|ref|XP_010929602.1|PREDICTED: bidirectional sugar transporter SWEET14-like [Elaeis guineensis] >gi|743813034|ref|XP_010929603.1| PREDICTED: bidirectional sugar transporter SWEET14-like [Elaeis guineensis]	1.39e-113	sp|Q2R3P9|SWT14_ORYSJ	3e-100	Bidirectional sugar transporter SWEET14 OS=Oryza sativa subsp. japonica GN=SWEET14 PE=2 SV=1	KOG1623	1e-88	Multitransmembrane protein							GO:0071446;GO:0015770;GO:0071470;GO:0071215;GO:0016023;GO:0005887;GO:0010150;GO:0008515	cellular response to salicylic acid stimulus|sucrose transport|cellular response to osmotic stress|cellular response to abscisic acid stimulus|cytoplasmic membrane-bounded vesicle|integral component of plasma membrane|leaf senescence|sucrose transmembrane transporter activity
CL10884Contig1	2336	gi|1167523|dbj|BAA11674.1|unnamed protein product [Nicotiana tabacum]	0	sp|P10978|POLX_TOBAC	0	Retrovirus-related Pol polyprotein from transposon TNT 1-94 OS=Nicotiana tabacum PE=2 SV=1	KOG0017	0	FOG: Transposon-encoded proteins with TYA, reverse transcriptase, integrase domains in various combinations							GO:0004519;GO:0003964;GO:0090305;GO:0005543;GO:0003676;GO:0004190;GO:0006508;GO:0008270;GO:0015074	endonuclease activity|RNA-directed DNA polymerase activity|nucleic acid phosphodiester bond hydrolysis|phospholipid binding|nucleic acid binding|aspartic-type endopeptidase activity|proteolysis|zinc ion binding|DNA integration
CL10885Contig1	2159	gi|747045341|ref|XP_011093476.1|PREDICTED: probable indole-3-acetic acid-amido synthetase GH3.5 isoform X2 [Sesamum indicum] >gi|747045343|ref|XP_011093484.1| PREDICTED: probable indole-3-acetic acid-amido synthetase GH3.5 isoform X2 [Sesamum indicum]	0	sp|Q6I581|GH35_ORYSJ	0	Probable indole-3-acetic acid-amido synthetase GH3.5 OS=Oryza sativa subsp. japonica GN=GH3.5 PE=2 SV=1				ko04075	Plant hormone signal transduction	1	K14506	JAR1	jasmonic acid-amino synthetase
CL10886Contig1	760
CL10887Contig1	1217
CL10888Contig1	905
CL10889Contig1	2598	gi|720058598|ref|XP_010274327.1|PREDICTED: threonine--tRNA ligase, mitochondrial-like isoform X1 [Nelumbo nucifera]	0	sp|O04630|SYTM_ARATH	0	Threonine--tRNA ligase, mitochondrial OS=Arabidopsis thaliana GN=THRRS PE=2 SV=3	KOG1637	0	Threonyl-tRNA synthetase	ko00970	Aminoacyl-tRNA biosynthesis	1	K01868	TARS, thrS	threonyl-tRNA synthetase	GO:0005618;GO:0005739;GO:0006435;GO:0004829;GO:0005524;GO:0009507;GO:0005886	cell wall|mitochondrion|threonyl-tRNA aminoacylation|threonine-tRNA ligase activity|ATP binding|chloroplast|plasma membrane
CL1088Contig1	4966	gi|720082274|ref|XP_010242539.1|PREDICTED: uncharacterized protein LOC104586864 isoform X4 [Nelumbo nucifera]	0	sp|Q9WUU9|GANP_MOUSE	7e-45	Germinal-center associated nuclear protein OS=Mus musculus GN=Mcm3ap PE=1 SV=2	KOG1860	9e-166	Nuclear protein export factor
CL10890Contig1	935
CL10891Contig1	1296	gi|720069090|ref|XP_010277327.1|PREDICTED: uncharacterized protein LOC104611802 [Nelumbo nucifera] >gi|720069094|ref|XP_010277328.1| PREDICTED: uncharacterized protein LOC104611802 [Nelumbo nucifera]	1.17e-59													GO:0016301;GO:0016310	kinase activity|phosphorylation
CL10892Contig1	1285
CL10892Contig2	814
CL10893Contig1	1723	gi|743788038|ref|XP_010922565.1|PREDICTED: UPF0051 protein in atpA 3'region-like [Elaeis guineensis]	0	sp|Q9ZS97|AB8I_ARATH	0	UPF0051 protein ABCI8, chloroplastic OS=Arabidopsis thaliana GN=ABCI8 PE=2 SV=1										GO:2000030;GO:0006879;GO:0016226;GO:0009507	regulation of response to red or far red light|cellular iron ion homeostasis|iron-sulfur cluster assembly|chloroplast
CL10894Contig1	1725	gi|743810409|ref|XP_010928894.1|PREDICTED: protein ASPARTIC PROTEASE IN GUARD CELL 2-like [Elaeis guineensis]	8.55e-151	sp|Q9LHE3|ASPG2_ARATH	3e-66	Protein ASPARTIC PROTEASE IN GUARD CELL 2 OS=Arabidopsis thaliana GN=ASPG2 PE=2 SV=1	KOG1339	3e-141	Aspartyl protease							GO:0004190;GO:0006508	aspartic-type endopeptidase activity|proteolysis
CL10895Contig1	2873	gi|225431865|ref|XP_002275330.1|PREDICTED: COBRA-like protein 7 [Vitis vinifera] >gi|296083290|emb|CBI22926.3| unnamed protein product [Vitis vinifera]	0	sp|Q8GZ17|COBL7_ARATH	0	COBRA-like protein 7 OS=Arabidopsis thaliana GN=COBL7 PE=1 SV=2										GO:0005794;GO:0010215;GO:0046658;GO:0016049	Golgi apparatus|cellulose microfibril organization|anchored component of plasma membrane|cell growth
CL10896Contig1	1353	gi|720081086|ref|XP_010242171.1|PREDICTED: uncharacterized protein LOC104586583 [Nelumbo nucifera]	2.93e-82	sp|Q6Z6L5|HSP19_ORYSJ	5e-10	19.0 kDa class II heat shock protein OS=Oryza sativa subsp. japonica GN=HSP19.0 PE=3 SV=1	KOG0710	9e-45	Molecular chaperone (small heat-shock protein Hsp26/Hsp42)	ko04141	Protein processing in endoplasmic reticulum	1	K13993	HSP20	HSP20 family protein	GO:0005777;GO:0009853;GO:0019252;GO:0009408	peroxisome|photorespiration|starch biosynthetic process|response to heat
CL10897Contig1	536
CL10898Contig1	2753	gi|719980663|ref|XP_010249876.1|PREDICTED: N-alpha-acetyltransferase 16, NatA auxiliary subunit [Nelumbo nucifera]	0	sp|Q6N069|NAA16_HUMAN	0	N-alpha-acetyltransferase 16, NatA auxiliary subunit OS=Homo sapiens GN=NAA16 PE=1 SV=2	KOG1156	0	N-terminal acetyltransferase
CL10899Contig1	1349
CL1089Contig1	2286
CL108Contig1	1682	gi|7595796|gb|AAF64453.1|AF239931_1putative heat-shock protein 90 [Euphorbia esula]	3.35e-64	sp|P36183|ENPL_HORVU	3e-61	Endoplasmin homolog OS=Hordeum vulgare PE=2 SV=1	KOG0020	7e-61	Endoplasmic reticulum glucose-regulated protein (GRP94/endoplasmin), HSP90 family	ko04151;ko04141;ko04915;ko04918;ko04626;ko04621	PI3K-Akt signaling pathway|Protein processing in endoplasmic reticulum|Estrogen signaling pathway|Thyroid hormone synthesis|Plant-pathogen interaction|NOD-like receptor signaling pathway	6	K09487	HSP90B, TRA1	heat shock protein 90kDa beta	GO:0005774;GO:0006499;GO:0006094;GO:0009934;GO:0048046;GO:0006457;GO:0042542;GO:0006833;GO:0009414;GO:0009306;GO:0010075;GO:0009651;GO:0009507;GO:0006972;GO:0007030;GO:0006096;GO:0034976;GO:0051082;GO:0009644;GO:0046686;GO:0009409;GO:0009408;GO:0009506;GO:0005783;GO:0005886;GO:0005634;GO:0005524;GO:0005739	vacuolar membrane|N-terminal protein myristoylation|gluconeogenesis|regulation of meristem structural organization|apoplast|protein folding|response to hydrogen peroxide|water transport|response to water deprivation|protein secretion|regulation of meristem growth|response to salt stress|chloroplast|hyperosmotic response|Golgi organization|glycolytic process|response to endoplasmic reticulum stres…
CL108Contig2	2718	gi|743855225|ref|XP_010941296.1|PREDICTED: endoplasmin homolog [Elaeis guineensis]	0	sp|Q9STX5|ENPL_ARATH	0	Endoplasmin homolog OS=Arabidopsis thaliana GN=SHD PE=1 SV=1	KOG0020	0	Endoplasmic reticulum glucose-regulated protein (GRP94/endoplasmin), HSP90 family	ko04151;ko04141;ko04915;ko04918;ko04626;ko04621	PI3K-Akt signaling pathway|Protein processing in endoplasmic reticulum|Estrogen signaling pathway|Thyroid hormone synthesis|Plant-pathogen interaction|NOD-like receptor signaling pathway	6	K09487	HSP90B, TRA1	heat shock protein 90kDa beta	GO:0005774;GO:0006499;GO:0006094;GO:0009934;GO:0048046;GO:0006457;GO:0042542;GO:0006833;GO:0009414;GO:0009306;GO:0010075;GO:0009651;GO:0006972;GO:0007030;GO:0006096;GO:0034976;GO:0051082;GO:0009644;GO:0009408;GO:0009506;GO:0005783;GO:0005886;GO:0005634;GO:0005524;GO:0005739	vacuolar membrane|N-terminal protein myristoylation|gluconeogenesis|regulation of meristem structural organization|apoplast|protein folding|response to hydrogen peroxide|water transport|response to water deprivation|protein secretion|regulation of meristem growth|response to salt stress|hyperosmotic response|Golgi organization|glycolytic process|response to endoplasmic reticulum stress|unfolded p…
CL10900Contig1	3080	gi|720047912|ref|XP_010270958.1|PREDICTED: pleiotropic drug resistance protein 3-like [Nelumbo nucifera]	0	sp|Q5W274|PDR3_TOBAC	0	Pleiotropic drug resistance protein 3 OS=Nicotiana tabacum GN=PDR3 PE=2 SV=1	KOG0065	0	Pleiotropic drug resistance proteins (PDR1-15), ABC superfamily
CL10901Contig1	808
CL10902Contig1	1333	gi|719982616|ref|XP_010250508.1|PREDICTED: cytochrome b-c1 complex subunit Rieske-4, mitochondrial-like [Nelumbo nucifera]	5.13e-143	sp|P51133|UCRI3_TOBAC	1e-135	Cytochrome b-c1 complex subunit Rieske-3, mitochondrial OS=Nicotiana tabacum PE=2 SV=1	KOG1671	3e-133	Ubiquinol cytochrome c reductase, subunit RIP1	ko02020;ko00190;ko04260	Two-component system|Oxidative phosphorylation|Cardiac muscle contraction	3	K00411	UQCRFS1, RIP1, petA	ubiquinol-cytochrome c reductase iron-sulfur subunit	GO:0046872;GO:0005750;GO:0008121;GO:0051537;GO:0055114	metal ion binding|mitochondrial respiratory chain complex III|ubiquinol-cytochrome-c reductase activity|2 iron, 2 sulfur cluster binding|oxidation-reduction process
CL10903Contig1	2841	gi|720058804|ref|XP_010274390.1|PREDICTED: TATA element modulatory factor isoform X1 [Nelumbo nucifera] >gi|720058807|ref|XP_010274391.1| PREDICTED: TATA element modulatory factor isoform X1 [Nelumbo nucifera]	0													GO:0008284;GO:0009793	positive regulation of cell proliferation|embryo development ending in seed dormancy
CL10904Contig1	534
CL10905Contig1	1086	gi|720061085|ref|XP_010275061.1|PREDICTED: uncharacterized protein LOC104610235 [Nelumbo nucifera]	1.74e-134				KOG1267	3e-121	Mitochondrial transcription termination factor, mTERF
CL10906Contig1	998	gi|225439592|ref|XP_002265892.1|PREDICTED: short-chain dehydrogenase reductase 2a [Vitis vinifera]	2.57e-175	sp|Q9SCU0|SDR2A_ARATH	3e-139	Short-chain dehydrogenase reductase 2a OS=Arabidopsis thaliana GN=SDR2a PE=3 SV=1	KOG0725	7e-140	Reductases with broad range of substrate specificities							GO:0055114;GO:0004316	oxidation-reduction process|3-oxoacyl-[acyl-carrier-protein] reductase (NADPH) activity
CL10907Contig1	1038	gi|672207018|ref|XP_008779589.1|PREDICTED: uncharacterized protein LOC103699337 [Phoenix dactylifera]	2.77e-76				KOG4755	2e-08	Predicted pyroglutamyl peptidase							GO:0005840;GO:0003964;GO:0003735;GO:0006278;GO:0003723;GO:0005634;GO:0006412;GO:0015074	ribosome|RNA-directed DNA polymerase activity|structural constituent of ribosome|RNA-dependent DNA replication|RNA binding|nucleus|translation|DNA integration
CL10907Contig2	433	gi|147770944|emb|CAN69535.1|hypothetical protein VITISV_013569 [Vitis vinifera]	1.31e-09
CL10908Contig1	1615	gi|720049808|ref|XP_010271561.1|PREDICTED: PI-PLC X-box domain-containing protein DDB_G0293730-like [Nelumbo nucifera]	0	sp|P34024|PLC_LISMO	6e-11	1-phosphatidylinositol phosphodiesterase OS=Listeria monocytogenes serovar 1/2a (strain ATCC BAA-679 / EGD-e) GN=plcA PE=1 SV=1	KOG4306	2e-178	Glycosylphosphatidylinositol-specific phospholipase C							GO:0005576;GO:0004629;GO:0035556;GO:0006629	extracellular region|phospholipase C activity|intracellular signal transduction|lipid metabolic process
CL10909Contig1	1124	gi|590693519|ref|XP_007044356.1|3-ketoacyl-CoA synthase 6 [Theobroma cacao] >gi|508708291|gb|EOY00188.1| 3-ketoacyl-CoA synthase 6 [Theobroma cacao]	0	sp|Q9C6L5|KCS5_ARATH	0	3-ketoacyl-CoA synthase 5 OS=Arabidopsis thaliana GN=KCS5 PE=1 SV=1				ko00062	Fatty acid elongation	1	K15397	KCS	3-ketoacyl-CoA synthase	GO:0048868;GO:0010025;GO:0000038;GO:0006633;GO:0042335;GO:0009416;GO:0009409;GO:0009922;GO:0009826;GO:0016020;GO:0005783	pollen tube development|wax biosynthetic process|very long-chain fatty acid metabolic process|fatty acid biosynthetic process|cuticle development|response to light stimulus|response to cold|fatty acid elongase activity|unidimensional cell growth|membrane|endoplasmic reticulum
CL1090Contig1	2324
CL10910Contig1	1305	gi|743896771|ref|XP_011041656.1|PREDICTED: transcription factor bHLH118-like [Populus euphratica]	5.25e-45	sp|Q9FLI0|BH120_ARATH	2e-38	Transcription factor bHLH120 OS=Arabidopsis thaliana GN=BHLH120 PE=2 SV=2										GO:0003677;GO:0046983	DNA binding|protein dimerization activity
CL10911Contig1	1502	gi|743759400|ref|XP_010932063.1|PREDICTED: F-box/FBD/LRR-repeat protein At1g13570-like [Elaeis guineensis]	3.09e-35	sp|Q9FZ70|FDL1_ARATH	2e-16	F-box/FBD/LRR-repeat protein At1g13570 OS=Arabidopsis thaliana GN=At1g13570 PE=2 SV=1
CL10912Contig1	1584	gi|359495714|ref|XP_003635069.1|PREDICTED: zinc finger protein CONSTANS-like [Vitis vinifera]	1.71e-29	sp|Q9C9F4|COLX_ARATH	7e-07	Putative zinc finger protein At1g68190 OS=Arabidopsis thaliana GN=At1g68190 PE=2 SV=1	KOG1601	1e-06	GATA-4/5/6 transcription factors							GO:0008270;GO:0005622	zinc ion binding|intracellular
CL10913Contig1	1281	gi|672172934|ref|XP_008806581.1|PREDICTED: uncharacterized protein LOC103719220 isoform X1 [Phoenix dactylifera] >gi|672172936|ref|XP_008806582.1| PREDICTED: uncharacterized protein LOC103719220 isoform X1 [Phoenix dactylifera]	8.12e-32
CL10914Contig1	1391	gi|695037378|ref|XP_009406179.1|PREDICTED: inactive protein kinase SELMODRAFT_444075-like [Musa acuminata subsp. malaccensis] >gi|695037380|ref|XP_009406180.1| PREDICTED: inactive protein kinase SELMODRAFT_444075-like [Musa acuminata subsp. malaccensis]	1.22e-29				KOG1187	3e-24	Serine/threonine protein kinase
CL10915Contig1	1054	gi|720046728|ref|XP_010270590.1|PREDICTED: protein FAR1-RELATED SEQUENCE 5-like [Nelumbo nucifera]	1.37e-42	sp|Q9SZL8|FRS5_ARATH	3e-38	Protein FAR1-RELATED SEQUENCE 5 OS=Arabidopsis thaliana GN=FRS5 PE=2 SV=1
CL10916Contig1	2691	gi|731439561|ref|XP_010647501.1|PREDICTED: uncharacterized protein LOC100245130 isoform X1 [Vitis vinifera]	0
CL10917Contig1	899	gi|672171980|ref|XP_008806071.1|PREDICTED: LOW QUALITY PROTEIN: pentatricopeptide repeat-containing protein At3g24000, mitochondrial-like [Phoenix dactylifera]	9.34e-98	sp|Q5G1T1|PP272_ARATH	2e-64	Pentatricopeptide repeat-containing protein At3g49170, chloroplastic OS=Arabidopsis thaliana GN=EMB2261 PE=2 SV=1	KOG4197	5e-64	FOG: PPR repeat
CL10919Contig1	1412	gi|720066442|ref|XP_010276521.1|PREDICTED: probable beta-1,3-galactosyltransferase 16 [Nelumbo nucifera] >gi|720066445|ref|XP_010276522.1| PREDICTED: probable beta-1,3-galactosyltransferase 16 [Nelumbo nucifera]	4.6e-173	sp|Q9ASW1|B3GTG_ARATH	4e-135	Probable beta-1,3-galactosyltransferase 16 OS=Arabidopsis thaliana GN=B3GALT16 PE=2 SV=1	KOG2287	8e-124	Galactosyltransferases	ko00513	Various types of N-glycan biosynthesis	1	K14413	GALT1	beta-1,3-galactosyltransferase	GO:0005794;GO:0030246;GO:0008378;GO:0006486;GO:0016021	Golgi apparatus|carbohydrate binding|galactosyltransferase activity|protein glycosylation|integral component of membrane
CL1091Contig1	1564	gi|720006954|ref|XP_010258150.1|PREDICTED: chaperone protein ClpB3, chloroplastic [Nelumbo nucifera]	0	sp|Q75GT3|CLPB2_ORYSJ	0	Chaperone protein ClpB2, chloroplastic OS=Oryza sativa subsp. japonica GN=CLPB2 PE=2 SV=1	KOG1051	0	Chaperone HSP104 and related ATP-dependent Clp proteases							GO:0006200;GO:0009408;GO:0009658;GO:0005524;GO:0016887;GO:0009570;GO:0016485	ATP catabolic process|response to heat|chloroplast organization|ATP binding|ATPase activity|chloroplast stroma|protein processing
CL10920Contig1	2821	gi|720009027|ref|XP_010258809.1|PREDICTED: ceramide kinase-like isoform X1 [Nelumbo nucifera]	0	sp|Q8TCT0|CERK1_HUMAN	2e-37	Ceramide kinase OS=Homo sapiens GN=CERK PE=1 SV=1	KOG1115	2e-180	Ceramide kinase	ko00600	Sphingolipid metabolism	1	K04715	E2.7.1.138, CERK	ceramide kinase
CL10921Contig1	679
CL10922Contig1	1090	gi|720022115|ref|XP_010262943.1|PREDICTED: ubiquitin-conjugating enzyme E2 variant 1C [Nelumbo nucifera]	7.98e-87	sp|Q9SJ44|UEV1C_ARATH	2e-83	Ubiquitin-conjugating enzyme E2 variant 1C OS=Arabidopsis thaliana GN=UEV1C PE=1 SV=1	KOG0896	6e-84	Ubiquitin-conjugating enzyme E2							GO:0016881	acid-amino acid ligase activity
CL10924Contig1	1033
CL10925Contig1	1035
CL10926Contig1	1329	gi|356502372|ref|XP_003519993.1|PREDICTED: 1-aminocyclopropane-1-carboxylate oxidase homolog 4-like [Glycine max]	6.29e-06
CL10927Contig1	837	gi|659085855|ref|XP_008443644.1|PREDICTED: uncharacterized protein LOC103487192 [Cucumis melo]	6.48e-92													GO:0016020	membrane
CL10928Contig1	5028	gi|719977536|ref|XP_010248880.1|PREDICTED: uncharacterized protein LOC104591644 [Nelumbo nucifera]	0													GO:0045893;GO:0005829;GO:0003723;GO:0009508;GO:0009570;GO:0042793	positive regulation of transcription, DNA-templated|cytosol|RNA binding|plastid chromosome|chloroplast stroma|transcription from plastid promoter
CL10929Contig1	1452	gi|225440077|ref|XP_002282506.1|PREDICTED: ubiquitin-associated domain-containing protein 2 [Vitis vinifera] >gi|297741648|emb|CBI32780.3| unnamed protein product [Vitis vinifera]	4.58e-135	sp|Q5ZJQ8|UBAC2_CHICK	3e-18	Ubiquitin-associated domain-containing protein 2 OS=Gallus gallus GN=UBAC2 PE=2 SV=1	KOG4463	1e-122	Uncharacterized conserved protein							GO:0004252;GO:0016021	serine-type endopeptidase activity|integral component of membrane
CL1092Contig1	3334	gi|719978033|ref|XP_010249039.1|PREDICTED: uncharacterized protein LOC104591743 [Nelumbo nucifera]	0	sp|Q9FH28|DNJ49_ARATH	1e-16	Chaperone protein dnaJ 49 OS=Arabidopsis thaliana GN=ATJ49 PE=2 SV=2
CL1092Contig2	3532	gi|719978033|ref|XP_010249039.1|PREDICTED: uncharacterized protein LOC104591743 [Nelumbo nucifera]	0	sp|Q9FH28|DNJ49_ARATH	2e-16	Chaperone protein dnaJ 49 OS=Arabidopsis thaliana GN=ATJ49 PE=2 SV=2
CL10930Contig1	1676
CL10931Contig1	1567	gi|720002289|ref|XP_010256631.1|PREDICTED: leucine-rich repeat extensin-like protein 1 [Nelumbo nucifera]	5.95e-47
CL10932Contig1	1795	gi|763805000|gb|KJB71938.1|hypothetical protein B456_011G148700, partial [Gossypium raimondii]	7.43e-21													GO:0003677;GO:0046983	DNA binding|protein dimerization activity
CL10932Contig2	1152	gi|604344274|gb|EYU43056.1|hypothetical protein MIMGU_mgv1a026416mg [Erythranthe guttata]	2.75e-09	sp|Q09WW9|CCSA_MORIN	9e-10	Cytochrome c biogenesis protein ccsA OS=Morus indica GN=ccsA PE=3 SV=1
CL10933Contig1	1815	gi|720092319|ref|XP_010245699.1|PREDICTED: probable ADP-ribosylation factor GTPase-activating protein AGD13 isoform X2 [Nelumbo nucifera]	1.13e-152	sp|Q9FVJ3|AGD12_ARATH	3e-142	ADP-ribosylation factor GTPase-activating protein AGD12 OS=Arabidopsis thaliana GN=AGD12 PE=1 SV=1	KOG1030	3e-68	Predicted Ca2+-dependent phospholipid-binding protein	ko04144	Endocytosis	1	K12486	SMAP	stromal membrane-associated protein	GO:0032312;GO:0008060;GO:0008270	regulation of ARF GTPase activity|ARF GTPase activator activity|zinc ion binding
CL10934Contig1	938	gi|720029240|ref|XP_010265159.1|PREDICTED: uncharacterized protein LOC104602976 [Nelumbo nucifera]	1.59e-49				KOG0670	6e-19	U4/U6-associated splicing factor PRP4
CL10935Contig1	765
CL10936Contig1	1113	gi|720005673|ref|XP_010257729.1|PREDICTED: glutathione transferase GST 23-like [Nelumbo nucifera]	6.06e-105	sp|Q9FQA3|GST23_MAIZE	1e-54	Glutathione transferase GST 23 OS=Zea mays PE=2 SV=1	KOG0406	4e-54	Glutathione S-transferase	ko00480;ko00980;ko00982	Glutathione metabolism|Metabolism of xenobiotics by cytochrome P450|Drug metabolism - cytochrome P450	3	K00799	GST, gst	glutathione S-transferase	GO:0004364	glutathione transferase activity
CL10937Contig1	1253	gi|720096873|ref|XP_010247130.1|PREDICTED: protein TIC 22-like, chloroplastic [Nelumbo nucifera]	1.26e-120	sp|F4J469|TI22L_ARATH	1e-90	Protein TIC 22-like, chloroplastic OS=Arabidopsis thaliana GN=TIC22L PE=3 SV=1										GO:0009706	chloroplast inner membrane
CL10938Contig1	1287
CL10939Contig1	981	gi|255541300|ref|XP_002511714.1|zinc finger protein, putative [Ricinus communis] >gi|223548894|gb|EEF50383.1| zinc finger protein, putative [Ricinus communis]	6.3e-16	sp|Q8VYP5|ZDH14_ARATH	9e-13	Probable protein S-acyltransferase 14 OS=Arabidopsis thaliana GN=PAT14 PE=2 SV=1	KOG1315	2e-13	Predicted DHHC-type Zn-finger protein							GO:0008270	zinc ion binding
CL1093Contig1	4725	gi|719977605|ref|XP_010248900.1|PREDICTED: cyclin-dependent kinase G-2-like isoform X1 [Nelumbo nucifera]	0	sp|Q7XUF4|CDKG2_ORYSJ	0	Cyclin-dependent kinase G-2 OS=Oryza sativa subsp. japonica GN=CDKG-2 PE=2 SV=2	KOG0663	0	Protein kinase PITSLRE and related kinases							GO:0005829;GO:0009888;GO:0006468;GO:0033044;GO:0008353;GO:0009887;GO:0000956;GO:0005524;GO:0010638	cytosol|tissue development|protein phosphorylation|regulation of chromosome organization|RNA polymerase II carboxy-terminal domain kinase activity|organ morphogenesis|nuclear-transcribed mRNA catabolic process|ATP binding|positive regulation of organelle organization
CL10940Contig1	1982	gi|720057704|ref|XP_010274054.1|PREDICTED: ras GTPase-activating protein-binding protein 1-like [Nelumbo nucifera] >gi|720057708|ref|XP_010274055.1| PREDICTED: ras GTPase-activating protein-binding protein 1-like [Nelumbo nucifera] >gi|720057711|ref|XP_010274056.1| PREDICTED: ras GTPase-activating protein-binding protein 1-like [Nelumbo nucifera]	1.24e-164	sp|O94260|G3BP_SCHPO	4e-19	Putative G3BP-like protein OS=Schizosaccharomyces pombe (strain 972 / ATCC 24843) GN=nxt3 PE=1 SV=1	KOG0116	2e-98	RasGAP SH3 binding protein rasputin, contains NTF2 and RRM domains							GO:0003676;GO:0005622;GO:0006810;GO:0000166	nucleic acid binding|intracellular|transport|nucleotide binding
CL10941Contig1	534	gi|225456614|ref|XP_002266347.1|PREDICTED: uncharacterized protein LOC100243405 [Vitis vinifera]	5.31e-46													GO:0004812;GO:0000956;GO:0007346	aminoacyl-tRNA ligase activity|nuclear-transcribed mRNA catabolic process|regulation of mitotic cell cycle
CL10942Contig1	782
CL10943Contig1	811	gi|720049120|ref|XP_010271343.1|PREDICTED: condensin complex subunit 3 [Nelumbo nucifera]	1.69e-81	sp|Q9YHB5|CND3_XENLA	9e-24	Condensin complex subunit 3 OS=Xenopus laevis GN=ncapg PE=1 SV=1	KOG2025	5e-63	Chromosome condensation complex Condensin, subunit G	ko04111	Cell cycle - yeast	1	K06678	YCG1, CAPG	condensin complex subunit 3
CL10944Contig1	1630
CL10945Contig1	859	gi|645277157|ref|XP_008243633.1|PREDICTED: abscisic acid 8'-hydroxylase 3-like [Prunus mume]	2.09e-92	sp|Q9FH76|ABAH3_ARATH	2e-11	Abscisic acid 8'-hydroxylase 3 OS=Arabidopsis thaliana GN=CYP707A3 PE=1 SV=1	KOG0157	6e-12	Cytochrome P450 CYP4/CYP19/CYP26 subfamilies							GO:0020037;GO:0016705;GO:0004497;GO:0005506;GO:0009055;GO:0055114	heme binding|oxidoreductase activity, acting on paired donors, with incorporation or reduction of molecular oxygen|monooxygenase activity|iron ion binding|electron carrier activity|oxidation-reduction process
CL10946Contig1	1464	gi|470114704|ref|XP_004293550.1|PREDICTED: uncharacterized protein ycf23-like [Fragaria vesca subsp. vesca]	8.6e-134	sp|Q1XDB4|YCF23_PYRYE	1e-53	Uncharacterized protein ycf23 OS=Pyropia yezoensis GN=ycf23 PE=3 SV=1										GO:0003824;GO:0008152	catalytic activity|metabolic process
CL10947Contig1	2579	gi|719989200|ref|XP_010252572.1|PREDICTED: E3 ubiquitin-protein ligase COP1 [Nelumbo nucifera]	0	sp|P43254|COP1_ARATH	0	E3 ubiquitin-protein ligase COP1 OS=Arabidopsis thaliana GN=COP1 PE=1 SV=2	KOG0297	3e-47	TNF receptor-associated factor	ko04115;ko04120;ko04712	p53 signaling pathway|Ubiquitin mediated proteolysis|Circadian rhythm - plant	3	K10143	RFWD2, COP1	E3 ubiquitin-protein ligase RFWD2	GO:0046283;GO:0006281;GO:0010100;GO:0008270;GO:0048573;GO:0009640;GO:0080008;GO:0009647;GO:0010119;GO:0009649;GO:0004842;GO:0016567;GO:0009641;GO:0000152	anthocyanin-containing compound metabolic process|DNA repair|negative regulation of photomorphogenesis|zinc ion binding|photoperiodism, flowering|photomorphogenesis|Cul4-RING E3 ubiquitin ligase complex|skotomorphogenesis|regulation of stomatal movement|entrainment of circadian clock|ubiquitin-protein transferase activity|protein ubiquitination|shade avoidance|nuclear ubiquitin ligase complex
CL10948Contig1	1844	gi|672134520|ref|XP_008790910.1|PREDICTED: uncharacterized protein LOC103707950 [Phoenix dactylifera]	1.27e-89
CL10949Contig1	921
CL1094Contig1	1100
CL1094Contig2	2394
CL10950Contig1	2553	gi|586718636|ref|XP_006848370.1|PREDICTED: probable inactive purple acid phosphatase 27 [Amborella trichopoda] >gi|548851676|gb|ERN09951.1| hypothetical protein AMTR_s00013p00197230 [Amborella trichopoda]	3.51e-126	sp|Q687E1|NPP_HORVU	7e-118	Nucleotide pyrophosphatase/phosphodiesterase (Fragments) OS=Hordeum vulgare GN=npp PE=1 SV=2	KOG1378	9e-119	Purple acid phosphatase							GO:0046872;GO:0003993	metal ion binding|acid phosphatase activity
CL10951Contig1	2226	gi|383290953|gb|AFH03054.1|R2R3-MYB transcription factor MYB2 [Epimedium sagittatum]	2.1e-123	sp|Q8LPH6|MYB86_ARATH	2e-76	Transcription factor MYB86 OS=Arabidopsis thaliana GN=MYB86 PE=2 SV=1	KOG0048	2e-84	Transcription factor, Myb superfamily							GO:0003700;GO:0006355;GO:0003677;GO:0003682	sequence-specific DNA binding transcription factor activity|regulation of transcription, DNA-templated|DNA binding|chromatin binding
CL10952Contig1	608
CL10953Contig1	367
CL10954Contig1	1659
CL10955Contig1	2250	gi|695033431|ref|XP_009404204.1|PREDICTED: UPF0481 protein At3g47200-like [Musa acuminata subsp. malaccensis]	3.96e-76	sp|Q9SD53|Y3720_ARATH	7e-30	UPF0481 protein At3g47200 OS=Arabidopsis thaliana GN=At3g47200 PE=1 SV=1
CL10956Contig1	1338	gi|731393211|ref|XP_010651378.1|PREDICTED: pheophytinase, chloroplastic isoform X1 [Vitis vinifera] >gi|297746468|emb|CBI16524.3| unnamed protein product [Vitis vinifera]	0	sp|Q9FFZ1|PPH_ARATH	1e-24		KOG1454	5e-176	Predicted hydrolase/acyltransferase (alpha/beta hydrolase superfamily)							GO:0016787	hydrolase activity
CL10957Contig1	1785	gi|734338385|gb|KHN08760.1|CASP-like protein 10 [Glycine soja]	5.13e-30	sp|C6TCJ2|CSPLA_SOYBN	4e-30	CASP-like protein 10 OS=Glycine max PE=2 SV=1										GO:0016021;GO:0006949;GO:0005886	integral component of membrane|syncytium formation|plasma membrane
CL10958Contig1	2131	gi|672130523|ref|XP_008788793.1|PREDICTED: protein S-acyltransferase 24-like [Phoenix dactylifera]	0	sp|Q52T38|ZDH22_ARATH	0	Protein S-acyltransferase 24 OS=Arabidopsis thaliana GN=PAT24 PE=2 SV=1	KOG0509	0	Ankyrin repeat and DHHC-type Zn-finger domain containing proteins							GO:0008270	zinc ion binding
CL10959Contig1	5547	gi|720034502|ref|XP_010266737.1|PREDICTED: phospholipid-transporting ATPase 1 [Nelumbo nucifera]	0	sp|P98204|ALA1_ARATH	0	Phospholipid-transporting ATPase 1 OS=Arabidopsis thaliana GN=ALA1 PE=1 SV=1	KOG0206	0	P-type ATPase							GO:0010363;GO:0016021;GO:0015662;GO:0009963;GO:0019829;GO:0005524;GO:0015914;GO:0006612;GO:0000287;GO:0008152;GO:0004012;GO:0006812;GO:0005886	regulation of plant-type hypersensitive response|integral component of membrane|ATPase activity, coupled to transmembrane movement of ions, phosphorylative mechanism|positive regulation of flavonoid biosynthetic process|cation-transporting ATPase activity|ATP binding|phospholipid transport|protein targeting to membrane|magnesium ion binding|metabolic process|phospholipid-translocating ATPase acti…
CL1095Contig1	1072
CL1095Contig2	1981	gi|657982167|ref|XP_008383120.1|PREDICTED: peptidyl-prolyl cis-trans isomerase-like 4 [Malus domestica]	5.66e-13				KOG0415	6e-06	Predicted peptidyl prolyl cis-trans isomerase
CL1095Contig3	2267	gi|720057882|ref|XP_010274107.1|PREDICTED: peptidyl-prolyl cis-trans isomerase CYP59 [Nelumbo nucifera] >gi|720057885|ref|XP_010274108.1| PREDICTED: peptidyl-prolyl cis-trans isomerase CYP59 [Nelumbo nucifera]	0	sp|P0C1I6|PPIL4_RHIO9	1e-120	Peptidyl-prolyl cis-trans isomerase-like 4 OS=Rhizopus delemar (strain RA 99-880 / ATCC MYA-4621 / FGSC 9543 / NRRL 43880) GN=cyp13 PE=3 SV=1	KOG0415	0	Predicted peptidyl prolyl cis-trans isomerase
CL10960Contig1	1704	gi|296090330|emb|CBI40149.3|unnamed protein product [Vitis vinifera]	0
CL10961Contig1	1050	gi|719990110|ref|XP_010252861.1|PREDICTED: uncharacterized protein At4g26485-like [Nelumbo nucifera]	5.29e-89	sp|P0C8L4|Y4648_ARATH	6e-52	Uncharacterized protein At4g26485 OS=Arabidopsis thaliana GN=At4g26485 PE=4 SV=1	KOG4174	2e-55	Uncharacterized conserved protein
CL10962Contig1	2764	gi|720038789|ref|XP_010268091.1|PREDICTED: two-component response regulator ARR2-like isoform X2 [Nelumbo nucifera]	0	sp|Q940D0|ARR1_ARATH	7e-113	Two-component response regulator ARR1 OS=Arabidopsis thaliana GN=ARR1 PE=1 SV=2	KOG1601	3e-92	GATA-4/5/6 transcription factors	ko04075	Plant hormone signal transduction	1	K14491	ARR-B	two-component response regulator ARR-B family
CL10963Contig1	662
CL10964Contig1	1045	gi|147793835|emb|CAN71164.1|hypothetical protein VITISV_031057 [Vitis vinifera]	6.28e-37	sp|P10978|POLX_TOBAC	2e-15	Retrovirus-related Pol polyprotein from transposon TNT 1-94 OS=Nicotiana tabacum PE=2 SV=1	KOG0017	1e-21	FOG: Transposon-encoded proteins with TYA, reverse transcriptase, integrase domains in various combinations							GO:0006468;GO:0003723;GO:0008270;GO:0006278;GO:0004672;GO:0005739;GO:0003964;GO:0005524;GO:0015074	protein phosphorylation|RNA binding|zinc ion binding|RNA-dependent DNA replication|protein kinase activity|mitochondrion|RNA-directed DNA polymerase activity|ATP binding|DNA integration
CL10965Contig1	2552	gi|702442262|ref|XP_010023923.1|PREDICTED: probable methyltransferase PMT3 [Eucalyptus grandis] >gi|629094328|gb|KCW60323.1| hypothetical protein EUGRSUZ_H03037 [Eucalyptus grandis]	0	sp|Q940J9|PMT8_ARATH	0	Probable methyltransferase PMT8 OS=Arabidopsis thaliana GN=At1g04430 PE=1 SV=1										GO:0008270;GO:0008168;GO:0032259	zinc ion binding|methyltransferase activity|methylation
CL10966Contig1	1782	gi|720049702|ref|XP_010271527.1|PREDICTED: probable GTP-binding protein OBGC2 isoform X1 [Nelumbo nucifera]	0	sp|Q851Q6|OBGC2_ORYSJ	0	Probable GTP-binding protein OBGC2 OS=Oryza sativa subsp. japonica GN=Os03g0799700 PE=2 SV=1	KOG1489	4e-36	Predicted GTP-binding protein (ODN superfamily)							GO:0006184;GO:0000287;GO:0003924;GO:0005525	GTP catabolic process|magnesium ion binding|GTPase activity|GTP binding
CL10967Contig1	1280	gi|255541798|ref|XP_002511963.1|peptidyl-tRNA hydrolase, putative [Ricinus communis] >gi|223549143|gb|EEF50632.1| peptidyl-tRNA hydrolase, putative [Ricinus communis]	2.37e-114	sp|Q8GW64|PTHC_ARATH	1e-109	Peptidyl-tRNA hydrolase, chloroplastic OS=Arabidopsis thaliana GN=At1g18440 PE=2 SV=2	KOG2255	6e-98	Peptidyl-tRNA hydrolase							GO:0004045;GO:0006783;GO:0009507;GO:0006412	aminoacyl-tRNA hydrolase activity|heme biosynthetic process|chloroplast|translation
CL10968Contig1	3377	gi|719970498|ref|XP_010271495.1|PREDICTED: homeobox protein HOX1A [Nelumbo nucifera] >gi|719970501|ref|XP_010271502.1| PREDICTED: homeobox protein HOX1A [Nelumbo nucifera]	2.22e-121	sp|Q04996|HAT31_ARATH	8e-79	Homeobox protein HAT3.1 OS=Arabidopsis thaliana GN=HAT3.1 PE=2 SV=3	KOG4299	2e-78	PHD Zn-finger protein							GO:0045893;GO:0009560;GO:0008270;GO:0051276;GO:0043687;GO:0043565;GO:0003700;GO:0008284;GO:0005634	positive regulation of transcription, DNA-templated|embryo sac egg cell differentiation|zinc ion binding|chromosome organization|post-translational protein modification|sequence-specific DNA binding|sequence-specific DNA binding transcription factor activity|positive regulation of cell proliferation|nucleus
CL10969Contig1	495
CL1096Contig1	2065	gi|641835073|gb|KDO54055.1|hypothetical protein CISIN_1g022053mg [Citrus sinensis]	5.36e-09	sp|O48964|IDI1_CAMAC	3e-09	Isopentenyl-diphosphate Delta-isomerase I OS=Camptotheca acuminata GN=IPI1 PE=2 SV=1	KOG0142	3e-09	Isopentenyl pyrophosphate:dimethylallyl pyrophosphate isomerase	ko00900	Terpenoid backbone biosynthesis	1	K01823	idi, IDI	isopentenyl-diphosphate delta-isomerase
CL10970Contig1	965	gi|743865014|ref|XP_010904721.1|PREDICTED: uncharacterized protein LOC105032075 [Elaeis guineensis]	1.74e-41													GO:0009902;GO:0006098;GO:0010027;GO:0010190;GO:0000023;GO:0019252;GO:0034660;GO:0009535;GO:0010207;GO:0043085	chloroplast relocation|pentose-phosphate shunt|thylakoid membrane organization|cytochrome b6f complex assembly|maltose metabolic process|starch biosynthetic process|ncRNA metabolic process|chloroplast thylakoid membrane|photosystem II assembly|positive regulation of catalytic activity
CL10971Contig1	1045	gi|672144587|ref|XP_008796195.1|PREDICTED: serine/threonine-protein kinase ULK4 [Phoenix dactylifera]	1.72e-101				KOG0597	4e-81	Serine-threonine protein kinase FUSED							GO:0008017;GO:0006468;GO:0009506;GO:0005524;GO:0004697;GO:0000914;GO:0009793;GO:0010342	microtubule binding|protein phosphorylation|plasmodesma|ATP binding|protein kinase C activity|phragmoplast assembly|embryo development ending in seed dormancy|endosperm cellularization
CL10972Contig1	2591	gi|720051042|ref|XP_010271961.1|PREDICTED: serine/arginine-rich splicing factor RSZ21A [Nelumbo nucifera]	2.03e-43	sp|Q69KL9|RZ21A_ORYSJ	8e-41	Serine/arginine-rich splicing factor RSZ21A OS=Oryza sativa subsp. japonica GN=RSZ21A PE=2 SV=1	KOG0107	2e-41	Alternative splicing factor SRp20/9G8 (RRM superfamily)	ko03040	Spliceosome	1	K12896	SFRS7	splicing factor, arginine/serine-rich 7	GO:0008270;GO:0003676;GO:0000166	zinc ion binding|nucleic acid binding|nucleotide binding
CL10973Contig1	928	gi|658027171|ref|XP_008349015.1|PREDICTED: LOW QUALITY PROTEIN: leucine-rich repeat receptor-like protein kinase PXL2 [Malus domestica]	1e-164	sp|Q9M0G7|PXL2_ARATH	4e-152	Leucine-rich repeat receptor-like protein kinase PXL2 OS=Arabidopsis thaliana GN=PXL2 PE=2 SV=1										GO:0016021;GO:0006468;GO:0055114;GO:0004674;GO:0010103;GO:0007169;GO:0016491;GO:0005524;GO:0048443;GO:0002237;GO:0010067	integral component of membrane|protein phosphorylation|oxidation-reduction process|protein serine/threonine kinase activity|stomatal complex morphogenesis|transmembrane receptor protein tyrosine kinase signaling pathway|oxidoreductase activity|ATP binding|stamen development|response to molecule of bacterial origin|procambium histogenesis
CL10974Contig1	463
CL10975Contig1	1625	gi|720056816|ref|XP_010273792.1|PREDICTED: probable sugar phosphate/phosphate translocator At3g17430 [Nelumbo nucifera]	1.79e-167	sp|Q9LRP2|PT317_ARATH	3e-158	Probable sugar phosphate/phosphate translocator At3g17430 OS=Arabidopsis thaliana GN=At3g17430 PE=2 SV=1	KOG1441	9e-159	Glucose-6-phosphate/phosphate and phosphoenolpyruvate/phosphate antiporter							GO:0016021	integral component of membrane
CL10976Contig1	2598	gi|719980460|ref|XP_010249807.1|PREDICTED: MAR-binding filament-like protein 1-1 [Nelumbo nucifera]	0	sp|Q9M7J4|MFP1_TOBAC	1e-149	MAR-binding filament-like protein 1-1 OS=Nicotiana tabacum GN=MFP1-1 PE=2 SV=1										GO:0006098;GO:0019760;GO:0006655;GO:0019252;GO:0009664;GO:0010075;GO:0009902;GO:0000023;GO:0019288;GO:0042646;GO:0034660;GO:0003677;GO:0000272;GO:0009535;GO:0010027	pentose-phosphate shunt|glucosinolate metabolic process|phosphatidylglycerol biosynthetic process|starch biosynthetic process|plant-type cell wall organization|regulation of meristem growth|chloroplast relocation|maltose metabolic process|isopentenyl diphosphate biosynthetic process, methylerythritol 4-phosphate pathway|plastid nucleoid|ncRNA metabolic process|DNA binding|polysaccharide catabolic…
CL10977Contig1	2787	gi|460370061|ref|XP_004230873.1|PREDICTED: SUMO-activating enzyme subunit 2 isoform X1 [Solanum lycopersicum]	0	sp|Q9SJT1|SAE2_ARATH	0	SUMO-activating enzyme subunit 2 OS=Arabidopsis thaliana GN=SAE2 PE=1 SV=1	KOG2013	0	SMT3/SUMO-activating complex, catalytic component UBA2	ko04120	Ubiquitin mediated proteolysis	1	K10685	UBLE1B, SAE2, UBA2	ubiquitin-like 1-activating enzyme E1 B	GO:0008641;GO:0006464;GO:0005524	small protein activating enzyme activity|cellular protein modification process|ATP binding
CL10978Contig1	1959	gi|719999764|ref|XP_010255823.1|PREDICTED: growth-regulating factor 4-like [Nelumbo nucifera]	2.95e-153	sp|Q6AWY6|GRF3_ORYSJ	1e-87	Growth-regulating factor 3 OS=Oryza sativa subsp. japonica GN=GRF3 PE=3 SV=2
CL10979Contig1	3105	gi|720020314|ref|XP_010262366.1|PREDICTED: casein kinase I-like [Nelumbo nucifera]	0	sp|P42158|KC1D_ARATH	2e-143	Casein kinase I isoform delta-like OS=Arabidopsis thaliana GN=At4g26100 PE=2 SV=2	KOG1164	0	Casein kinase (serine/threonine/tyrosine protein kinase)	ko04068;ko04310;ko04340;ko04390;ko04391;ko04710;ko04711	FoxO signaling pathway|Wnt signaling pathway|Hedgehog signaling pathway|Hippo signaling pathway|Hippo signaling pathway -fly|Circadian rhythm|Circadian rhythm - fly	7	K08960	CSNK1E	casein kinase 1, epsilon	GO:0006468;GO:0005524;GO:0004674	protein phosphorylation|ATP binding|protein serine/threonine kinase activity
CL1097Contig1	3882	gi|720053170|ref|XP_010272645.1|PREDICTED: mitogen-activated protein kinase 8-like [Nelumbo nucifera]	0	sp|Q5ZCI1|MPK10_ORYSJ	0	Mitogen-activated protein kinase 10 OS=Oryza sativa subsp. japonica GN=MPK10 PE=2 SV=2	KOG0660	0	Mitogen-activated protein kinase	ko04114;ko04810;ko04510;ko04520;ko04540;ko04550;ko04010;ko04012;ko04013;ko04014;ko04015;ko04022;ko04024;ko04066;ko04068;ko04071;ko04150;ko04151;ko04350;ko04370;ko04668;ko04261;ko04270;ko04320;ko04360;ko04380;ko04910;ko04912;ko04914;ko04915;ko04916;ko04917;ko04919;ko04921;ko04713;ko04960;ko04062;ko04611;ko04620;ko04621;ko04650;ko04660;ko04662;ko04664;ko04666;ko04720;ko04722;ko04723;ko04724;ko04725…	Oocyte meiosis|Regulation of actin cytoskeleton|Focal adhesion|Adherens junction|Gap junction|Signaling pathways regulating pluripotency of stem cells|MAPK signaling pathway|ErbB signaling pathway|MAPK signaling pathway - fly|Ras signaling pathway|Rap1 signaling pathway|cGMP - PKG signaling pathway|cAMP signaling pathway|HIF-1 signaling pathway|FoxO signaling pathway|Sphingolipid signaling pathwa…	52	K04371	MAPK1_3	mitogen-activated protein kinase 1/3	GO:0004707;GO:0006468;GO:0010075;GO:0005524;GO:0009664;GO:0009832;GO:0000165	MAP kinase activity|protein phosphorylation|regulation of meristem growth|ATP binding|plant-type cell wall organization|plant-type cell wall biogenesis|MAPK cascade
CL1097Contig2	2782	gi|672152337|ref|XP_008797488.1|PREDICTED: mitogen-activated protein kinase 10-like [Phoenix dactylifera]	0	sp|Q5ZCI1|MPK10_ORYSJ	0	Mitogen-activated protein kinase 10 OS=Oryza sativa subsp. japonica GN=MPK10 PE=2 SV=2	KOG0660	0	Mitogen-activated protein kinase	ko04114;ko04810;ko04510;ko04520;ko04540;ko04550;ko04010;ko04012;ko04013;ko04014;ko04015;ko04022;ko04024;ko04066;ko04068;ko04071;ko04150;ko04151;ko04350;ko04370;ko04668;ko04261;ko04270;ko04320;ko04360;ko04380;ko04910;ko04912;ko04914;ko04915;ko04916;ko04917;ko04919;ko04921;ko04713;ko04960;ko04062;ko04611;ko04620;ko04621;ko04650;ko04660;ko04662;ko04664;ko04666;ko04720;ko04722;ko04723;ko04724;ko04725…	Oocyte meiosis|Regulation of actin cytoskeleton|Focal adhesion|Adherens junction|Gap junction|Signaling pathways regulating pluripotency of stem cells|MAPK signaling pathway|ErbB signaling pathway|MAPK signaling pathway - fly|Ras signaling pathway|Rap1 signaling pathway|cGMP - PKG signaling pathway|cAMP signaling pathway|HIF-1 signaling pathway|FoxO signaling pathway|Sphingolipid signaling pathwa…	52	K04371	MAPK1_3	mitogen-activated protein kinase 1/3	GO:0004707;GO:0006468;GO:0010075;GO:0005524;GO:0009664;GO:0009832;GO:0000165	MAP kinase activity|protein phosphorylation|regulation of meristem growth|ATP binding|plant-type cell wall organization|plant-type cell wall biogenesis|MAPK cascade
CL10980Contig1	1042	gi|586775430|ref|XP_006857494.1|PREDICTED: acid phosphatase 1 [Amborella trichopoda] >gi|548861587|gb|ERN18961.1| hypothetical protein AMTR_s00067p00205850 [Amborella trichopoda]	6.12e-125	sp|P27061|PPA1_SOLLC	2e-60	Acid phosphatase 1 OS=Solanum lycopersicum GN=APS1 PE=2 SV=1										GO:0003993	acid phosphatase activity
CL10981Contig1	1107
CL10982Contig1	1455
CL10983Contig1	1100
CL10984Contig1	1517
CL10985Contig1	2555	gi|672129948|ref|XP_008788497.1|PREDICTED: phosphatidylinositol 3,4,5-trisphosphate 3-phosphatase and dual-specificity protein phosphatase PTEN-like [Phoenix dactylifera]	0	sp|Q8T9S7|PTEN_DICDI	3e-55	Phosphatidylinositol 3,4,5-trisphosphate 3-phosphatase and dual-specificity protein phosphatase PTEN OS=Dictyostelium discoideum GN=pteN PE=2 SV=1	KOG2283	0	Clathrin coat dissociation kinase GAK/PTEN/Auxilin and related tyrosine phosphatases	ko04115;ko04510;ko04530;ko04068;ko04070;ko04071;ko04150;ko04151;ko00562	p53 signaling pathway|Focal adhesion|Tight junction|FoxO signaling pathway|Phosphatidylinositol signaling system|Sphingolipid signaling pathway|mTOR signaling pathway|PI3K-Akt signaling pathway|Inositol phosphate metabolism	9	K01110	PTEN	phosphatidylinositol-3,4,5-trisphosphate 3-phosphatase and dual-specificity protein phosphatase PTEN	GO:0004725;GO:0016314;GO:0035335	protein tyrosine phosphatase activity|phosphatidylinositol-3,4,5-trisphosphate 3-phosphatase activity|peptidyl-tyrosine dephosphorylation
CL10986Contig1	1388	gi|225458354|ref|XP_002283278.1|PREDICTED: deSI-like protein At4g17486 [Vitis vinifera] >gi|731429472|ref|XP_010664659.1| PREDICTED: deSI-like protein At4g17486 [Vitis vinifera] >gi|302142454|emb|CBI19657.3| unnamed protein product [Vitis vinifera]	5.08e-148	sp|Q93VG8|PPDEX_ARATH	6e-68	DeSI-like protein At4g17486 OS=Arabidopsis thaliana GN=At4g17486 PE=2 SV=1	KOG0324	7e-119	Uncharacterized conserved protein
CL10987Contig1	1168	gi|720038015|ref|XP_010267848.1|PREDICTED: xyloglucan endotransglucosylase/hydrolase protein 9 [Nelumbo nucifera]	1.1e-179	sp|Q8LDW9|XTH9_ARATH	1e-148	Xyloglucan endotransglucosylase/hydrolase protein 9 OS=Arabidopsis thaliana GN=XTH9 PE=2 SV=2										GO:0010075;GO:0016762;GO:0004553;GO:0005618;GO:0006073;GO:0048046	regulation of meristem growth|xyloglucan:xyloglucosyl transferase activity|hydrolase activity, hydrolyzing O-glycosyl compounds|cell wall|cellular glucan metabolic process|apoplast
CL10988Contig1	968
CL10989Contig1	3263	gi|672181254|ref|XP_008810839.1|PREDICTED: probable inactive serine/threonine-protein kinase scy1 [Phoenix dactylifera]	0	sp|Q6NKZ9|Y4345_ARATH	1e-128	Probable receptor-like serine/threonine-protein kinase At4g34500 OS=Arabidopsis thaliana GN=At4g34500 PE=2 SV=1	KOG1243	0	Protein kinase
CL1098Contig1	2059	gi|720027735|ref|XP_010264667.1|PREDICTED: auxin response factor 18-like [Nelumbo nucifera]	0	sp|Q653H7|ARFR_ORYSJ	0	Auxin response factor 18 OS=Oryza sativa subsp. japonica GN=ARF18 PE=2 SV=1										GO:0048442;GO:0035198;GO:0009734;GO:0010154;GO:0006355;GO:0051301;GO:0009738;GO:0048441;GO:0003677;GO:0031540;GO:0048589;GO:0048829;GO:0046983;GO:0003700;GO:0048366;GO:0009743;GO:0007389;GO:0005634;GO:0006351	sepal development|miRNA binding|auxin-activated signaling pathway|fruit development|regulation of transcription, DNA-templated|cell division|abscisic acid-activated signaling pathway|petal development|DNA binding|regulation of anthocyanin biosynthetic process|developmental growth|root cap development|protein dimerization activity|sequence-specific DNA binding transcription factor activity|leaf de…
CL1098Contig2	3779	gi|719992839|ref|XP_010253698.1|PREDICTED: auxin response factor 18-like [Nelumbo nucifera]	0	sp|Q653H7|ARFR_ORYSJ	0	Auxin response factor 18 OS=Oryza sativa subsp. japonica GN=ARF18 PE=2 SV=1
CL10990Contig1	1166
CL10991Contig1	3499	gi|720010733|ref|XP_010259340.1|PREDICTED: calmodulin-binding transcription activator 5 isoform X2 [Nelumbo nucifera]	0	sp|O23463|CMTA5_ARATH	0	Calmodulin-binding transcription activator 5 OS=Arabidopsis thaliana GN=CMTA5 PE=2 SV=2	KOG0520	0	Uncharacterized conserved protein, contains IPT/TIG domain							GO:0005634;GO:0003677	nucleus|DNA binding
CL10992Contig1	3473	gi|731437978|ref|XP_010646117.1|PREDICTED: uncharacterized protein LOC100263200 [Vitis vinifera]	0	sp|Q8RXY0|Y3333_ARATH	1e-153	Probable inactive protein kinase At3g63330 OS=Arabidopsis thaliana GN=At3g63330 PE=2 SV=1	KOG0698	0	Serine/threonine protein phosphatase
CL10993Contig1	1089	gi|703100478|ref|XP_010096930.1|Lysine-specific demethylase REF6 [Morus notabilis] >gi|587877469|gb|EXB66507.1| Lysine-specific demethylase REF6 [Morus notabilis]	3.26e-21
CL10994Contig1	1494	gi|702272321|ref|XP_010043678.1|PREDICTED: L-ascorbate peroxidase, cytosolic [Eucalyptus grandis] >gi|702272326|ref|XP_010043679.1| PREDICTED: L-ascorbate peroxidase, cytosolic [Eucalyptus grandis] >gi|629121183|gb|KCW85673.1| hypothetical protein EUGRSUZ_B02456 [Eucalyptus grandis] >gi|629121184|gb|KCW85674.1| hypothetical protein EUGRSUZ_B02456 [Eucalyptus grandis]	7.45e-150	sp|P48534|APX1_PEA	3e-144	L-ascorbate peroxidase, cytosolic OS=Pisum sativum GN=APX1 PE=1 SV=2	KOG1525	8e-14	Sister chromatid cohesion complex Cohesin, subunit PDS5	ko00053;ko00480	Ascorbate and aldarate metabolism|Glutathione metabolism	2	K00434	E1.11.1.11	L-ascorbate peroxidase	GO:0005829;GO:0005618;GO:0042744;GO:0055114;GO:0006457;GO:0009651;GO:0016688;GO:0009408;GO:0009570;GO:0020037;GO:0046686;GO:0009644;GO:0005886;GO:0009793	cytosol|cell wall|hydrogen peroxide catabolic process|oxidation-reduction process|protein folding|response to salt stress|L-ascorbate peroxidase activity|response to heat|chloroplast stroma|heme binding|response to cadmium ion|response to high light intensity|plasma membrane|embryo development ending in seed dormancy
CL10995Contig1	1155	gi|590587534|ref|XP_007015989.1|Uncharacterized protein TCM_041538 [Theobroma cacao] >gi|508786352|gb|EOY33608.1| Uncharacterized protein TCM_041538 [Theobroma cacao]	2.06e-09
CL10996Contig1	368
CL10996Contig2	723
CL10997Contig1	2551	gi|694389515|ref|XP_009370377.1|PREDICTED: serine/threonine-protein phosphatase 7 long form homolog [Pyrus x bretschneideri] >gi|694389517|ref|XP_009370378.1| PREDICTED: serine/threonine-protein phosphatase 7 long form homolog [Pyrus x bretschneideri] >gi|694389519|ref|XP_009370379.1| PREDICTED: serine/threonine-protein phosphatase 7 long form homolog [Pyrus x bretschneideri]	3.32e-143	sp|Q9LNG5|PPP7L_ARATH	2e-39	Serine/threonine-protein phosphatase 7 long form homolog OS=Arabidopsis thaliana GN=At1g48120 PE=2 SV=1
CL10998Contig1	811	gi|643733572|gb|KDP40452.1|hypothetical protein JCGZ_03952 [Jatropha curcas]	5.1e-90	sp|P0CT39|TF26_SCHPO	8e-23	Transposon Tf2-6 polyprotein OS=Schizosaccharomyces pombe (strain 972 / ATCC 24843) GN=Tf2-6 PE=3 SV=1	KOG0017	2e-72	FOG: Transposon-encoded proteins with TYA, reverse transcriptase, integrase domains in various combinations							GO:0003964;GO:0006278;GO:0003723;GO:0004190;GO:0006508;GO:0005634;GO:0015074	RNA-directed DNA polymerase activity|RNA-dependent DNA replication|RNA binding|aspartic-type endopeptidase activity|proteolysis|nucleus|DNA integration
CL10999Contig1	1247	gi|694406839|ref|XP_009378199.1|PREDICTED: uncharacterized protein LOC103966725 [Pyrus x bretschneideri]	1.54e-75	sp|Q41350|OLP1_SOLLC	7e-15	Osmotin-like protein OS=Solanum lycopersicum PE=1 SV=1										GO:0016829	lyase activity
CL1099Contig1	1018	gi|763800544|gb|KJB67499.1|hypothetical protein B456_010G236900 [Gossypium raimondii] >gi|763800545|gb|KJB67500.1| hypothetical protein B456_010G236900 [Gossypium raimondii]	4.78e-07	sp|P31583|RHN1_NICPL	9e-06	Ras-related protein RHN1 OS=Nicotiana plumbaginifolia GN=RHN1 PE=2 SV=1
CL1099Contig2	1215
CL109Contig1	4759	gi|380863030|gb|AFF18808.1|glutathione S-transferase, partial [Dimocarpus longan]	2.53e-31	sp|Q8H8U5|IN21B_ORYSJ	6e-26	Protein IN2-1 homolog B OS=Oryza sativa subsp. japonica GN=GSTZ5 PE=2 SV=1	KOG0406	8e-26	Glutathione S-transferase	ko00480;ko00980;ko00982	Glutathione metabolism|Metabolism of xenobiotics by cytochrome P450|Drug metabolism - cytochrome P450	3	K00799	GST, gst	glutathione S-transferase	GO:0004364;GO:0009570;GO:0010731	glutathione transferase activity|chloroplast stroma|protein glutathionylation
CL109Contig2	2005
CL109Contig3	2279	gi|719974809|ref|XP_010245896.1|PREDICTED: mitochondrial fission protein ELM1 [Nelumbo nucifera]	0	sp|Q93YN4|ELM1_ARATH	1e-158	Mitochondrial fission protein ELM1 OS=Arabidopsis thaliana GN=ELM1 PE=1 SV=1
CL109Contig4	1234	gi|731373477|ref|XP_010651778.1|PREDICTED: uncharacterized protein LOC104879712 [Vitis vinifera]	3.97e-15
CL10Contig1	934	gi|255546870|ref|XP_002514493.1|protein phosphatase 2c, putative [Ricinus communis] >gi|223546392|gb|EEF47893.1| protein phosphatase 2c, putative [Ricinus communis]	4.02e-82	sp|Q0JAA0|P2C44_ORYSJ	1e-77	Probable protein phosphatase 2C 44 OS=Oryza sativa subsp. japonica GN=Os04g0609600 PE=2 SV=1	KOG0698	7e-57	Serine/threonine protein phosphatase							GO:0008152;GO:0004721	metabolic process|phosphoprotein phosphatase activity
CL10Contig2	1869	gi|743773922|ref|XP_010917314.1|PREDICTED: polyadenylate-binding protein 2-like [Elaeis guineensis]	1.35e-67	sp|Q0JAA0|P2C44_ORYSJ	2e-33	Probable protein phosphatase 2C 44 OS=Oryza sativa subsp. japonica GN=Os04g0609600 PE=2 SV=1	KOG4209	1e-60	Splicing factor RNPS1, SR protein superfamily	ko03015	mRNA surveillance pathway	1	K14396	PABPN1, PABP2	polyadenylate-binding protein 2	GO:0003676;GO:0000166	nucleic acid binding|nucleotide binding
CL10Contig3	2524	gi|719971769|ref|XP_010275637.1|PREDICTED: CAS1 domain-containing protein 1-like [Nelumbo nucifera]	0	sp|Q96PB1|CASD1_HUMAN	5e-48	CAS1 domain-containing protein 1 OS=Homo sapiens GN=CASD1 PE=2 SV=1	KOG1699	0	O-acetyltransferase							GO:0016740	transferase activity
CL10Contig4	2512	gi|672139949|ref|XP_008793778.1|PREDICTED: pyruvate dehydrogenase E1 component subunit alpha, mitochondrial-like [Phoenix dactylifera]	0	sp|P52901|ODPA1_ARATH	0	Pyruvate dehydrogenase E1 component subunit alpha-1, mitochondrial OS=Arabidopsis thaliana GN=E1 ALPHA PE=1 SV=2	KOG0225	0	Pyruvate dehydrogenase E1, alpha subunit	ko04066;ko00010;ko00020;ko00620;ko01200;ko04922	HIF-1 signaling pathway|Glycolysis / Gluconeogenesis|Citrate cycle (TCA cycle)|Pyruvate metabolism|Carbon metabolism|Glucagon signaling pathway	6	K00161	PDHA, pdhA	pyruvate dehydrogenase E1 component alpha subunit	GO:0006096;GO:0004739;GO:0043231;GO:0055114	glycolytic process|pyruvate dehydrogenase (acetyl-transferring) activity|intracellular membrane-bounded organelle|oxidation-reduction process
CL10Contig5	2068	gi|573940795|ref|XP_006652798.1|PREDICTED: probable protein phosphatase 2C 44-like [Oryza brachyantha]	1.94e-42	sp|Q0JAA0|P2C44_ORYSJ	2e-42	Probable protein phosphatase 2C 44 OS=Oryza sativa subsp. japonica GN=Os04g0609600 PE=2 SV=1	KOG0698	2e-22	Serine/threonine protein phosphatase							GO:0004721;GO:0046872;GO:0008152;GO:0009536	phosphoprotein phosphatase activity|metal ion binding|metabolic process|plastid
CL10Contig6	4689	gi|720020240|ref|XP_010262342.1|PREDICTED: lysine-specific demethylase JMJ18 [Nelumbo nucifera]	0	sp|Q8GUI6|JMJ14_ARATH	0	Probable lysine-specific demethylase JMJ14 OS=Arabidopsis thaliana GN=JMJ14 PE=1 SV=1	KOG1246	0	DNA-binding protein jumonji/RBP2/SMCY, contains JmjC domain							GO:0010413;GO:0045893;GO:0016926;GO:0010228;GO:0003677;GO:0043687;GO:0006486;GO:0045492;GO:0003700;GO:0009630;GO:0050665;GO:0005634	glucuronoxylan metabolic process|positive regulation of transcription, DNA-templated|protein desumoylation|vegetative to reproductive phase transition of meristem|DNA binding|post-translational protein modification|protein glycosylation|xylan biosynthetic process|sequence-specific DNA binding transcription factor activity|gravitropism|hydrogen peroxide biosynthetic process|nucleus
CL10Contig7	5513	gi|255546870|ref|XP_002514493.1|protein phosphatase 2c, putative [Ricinus communis] >gi|223546392|gb|EEF47893.1| protein phosphatase 2c, putative [Ricinus communis]	6.92e-69	sp|Q0JAA0|P2C44_ORYSJ	8e-65	Probable protein phosphatase 2C 44 OS=Oryza sativa subsp. japonica GN=Os04g0609600 PE=2 SV=1	KOG0698	3e-45	Serine/threonine protein phosphatase							GO:0008152;GO:0004721	metabolic process|phosphoprotein phosphatase activity
CL10Contig8	1677	gi|719987841|ref|XP_010252143.1|PREDICTED: probable protein phosphatase 2C 44 [Nelumbo nucifera] >gi|719987844|ref|XP_010252144.1| PREDICTED: probable protein phosphatase 2C 44 [Nelumbo nucifera]	3.69e-173	sp|Q0JAA0|P2C44_ORYSJ	4e-173	Probable protein phosphatase 2C 44 OS=Oryza sativa subsp. japonica GN=Os04g0609600 PE=2 SV=1	KOG0698	2e-110	Serine/threonine protein phosphatase							GO:0004721;GO:0046872;GO:0008152;GO:0009536	phosphoprotein phosphatase activity|metal ion binding|metabolic process|plastid
CL11000Contig1	1294	gi|224549562|gb|ACN53918.1|transcription factor MYBA1 [Vitis hybrid cultivar] >gi|224549598|gb|ACN53936.1| transcription factor MYBA1 [Vitis hybrid cultivar] >gi|224549604|gb|ACN53939.1| transcription factor MYBA1 [Vitis hybrid cultivar]	2.05e-66	sp|Q9FNV9|MY113_ARATH	3e-58	Transcription factor MYB113 OS=Arabidopsis thaliana GN=MYB113 PE=1 SV=1	KOG0048	8e-59	Transcription factor, Myb superfamily							GO:0003677;GO:0003682	DNA binding|chromatin binding
CL11001Contig1	1353	gi|769652897|gb|AJW60328.1|manganese superoxide dismutase MSD2 [Camellia sinensis]	1.53e-132	sp|Q9SM64|SODM_PRUPE	2e-132	Superoxide dismutase [Mn], mitochondrial OS=Prunus persica GN=SOD PE=2 SV=1	KOG0876	1e-124	Manganese superoxide dismutase	ko04146;ko04068	Peroxisome|FoxO signaling pathway	2	K04564	SOD2	superoxide dismutase, Fe-Mn family	GO:0046872;GO:0019430;GO:0005759;GO:0004784;GO:0055114	metal ion binding|removal of superoxide radicals|mitochondrial matrix|superoxide dismutase activity|oxidation-reduction process
[truncated: 58,806 more rows]
