# Supplementary material for: Integrated analysis of 454 and Illumina transcriptomic sequencing characterizes carbon flux and energy source for fatty acid synthesis in developing Lindera glauca fruits for woody biodiesel
Source: Biotechnol Biofuels. 2017 May 25;10:134. doi: 10.1186/s13068-017-0820-2 (PMC5445305; doi:10.1186/s13068-017-0820-2)
Supplement: Supplementary file 7 — Additional file 7: Table S5. Annotated information of genes involved in photosynthesis of developing L. glauca fruits. These genes mainly include light-harvesting complex I and II (LHC I and II), PSI and PSII complex, photosynthetic electronic transport, F-type ATPase and dark reaction. [file 13068_2017_820_MOESM7_ESM.xls]

## Sheet: Sheet5
Table S5 Detailed information of the annotated genes involved in photosynthesis in developing L.glauca fruits
						Transcriptional level
	Unigene-id	Name	Definition	length	50DAF	125DAF	150DAF	AP-id	AP-e-value	AP-Des	NR-id and Des	NR-e-value	swiss-id	swiss-e-value	swiss-Des	KOG-id	KOG-e-value	KOG-Des	kegg-id	kegg-term	kegg_hits_numbers	KO_ENTRY	KO_name	KO_Definition	GO-id	GO-term
Calvin cycle	CL35607Contig1	RBCA	ribulose-bisphosphate carboxylase small chain 1A	995	152.912	464.207	2.00799	AT1G67090	2e-43	ribulose-bisphosphate carboxylase small chain 1A	gi|225446032|ref|XP_002270117.1|PREDICTED: ribulose bisphosphate carboxylase small chain clone 512 [Vitis vinifera] >gi|297735404|emb|CBI17844.3| unnamed protein product [Vitis vinifera]	2.01471e-89	sp|O64416|RBS_MARPA	1e-54	Ribulose bisphosphate carboxylase small chain, chloroplastic OS=Marchantia paleacea GN=RBCS PE=2 SV=1				ko00630;ko00710;ko01200	Glyoxylate and dicarboxylate metabolism|Carbon fixation in photosynthetic organisms|Carbon metabolism	3	K01602	rbcS	ribulose-bisphosphate carboxylase small chain	GO:0016984;GO:0004497;GO:0009853;GO:0055114;GO:0009536;GO:0015979;GO:0015977	ribulose-bisphosphate carboxylase activity|monooxygenase activity|photorespiration|oxidation-reduction process|plastid|photosynthesis|carbon fixation
	CL21374Contig1	RBC1B	ribulose-bisphosphate carboxylase small chain 1B	1116	70.3382	360.411	20.9559	AT5G38430	1e-43	ribulose-bisphosphate carboxylase small chain 1B	gi|225446032|ref|XP_002270117.1|PREDICTED: ribulose bisphosphate carboxylase small chain clone 512 [Vitis vinifera] >gi|297735404|emb|CBI17844.3| unnamed protein product [Vitis vinifera]	5.66523e-90	sp|P10053|RBS_PINTH	3e-56	Ribulose bisphosphate carboxylase small chain, chloroplastic OS=Pinus thunbergii GN=RBCS PE=2 SV=1				ko00630;ko00710;ko01200	Glyoxylate and dicarboxylate metabolism|Carbon fixation in photosynthetic organisms|Carbon metabolism	3	K01602	rbcS	ribulose-bisphosphate carboxylase small chain	GO:0016984;GO:0004497;GO:0009853;GO:0055114;GO:0009536;GO:0015979;GO:0015977	ribulose-bisphosphate carboxylase activity|monooxygenase activity|photorespiration|oxidation-reduction process|plastid|photosynthesis|carbon fixation
	CL40502Contig1	RBC2B	ribulose-bisphosphate carboxylase small chain 2B	1090	802.388	1138.82	177.109	AT5G38420	9e-71	ribulose-bisphosphate carboxylase small chain 2B	gi|720029176|ref|XP_010265138.1|PREDICTED: ribulose bisphosphate carboxylase small chain, chloroplastic-like [Nelumbo nucifera]	3.71615e-92	sp|P19311|RBS5_LEMGI	4e-91	Ribulose bisphosphate carboxylase small chain SSU5A, chloroplastic OS=Lemna gibba GN=SSU5A PE=3 SV=1				ko00630;ko00710;ko01200	Glyoxylate and dicarboxylate metabolism|Carbon fixation in photosynthetic organisms|Carbon metabolism	3	K01602	rbcS	ribulose-bisphosphate carboxylase small chain	GO:0019253;GO:0016984;GO:0004497;GO:0009853;GO:0009507;GO:0055114	reductive pentose-phosphate cycle|ribulose-bisphosphate carboxylase activity|monooxygenase activity|photorespiration|chloroplast|oxidation-reduction process
	CL17090Contig1	RBC3B	ribulose-bisphosphate carboxylase small chain 3B	1160	173.267	403.841	65.858	AT5G38410	6e-44	ribulose-bisphosphate carboxylase small chain 3B	gi|225446032|ref|XP_002270117.1|PREDICTED: ribulose bisphosphate carboxylase small chain clone 512 [Vitis vinifera] >gi|297735404|emb|CBI17844.3| unnamed protein product [Vitis vinifera]	1.26979e-89	sp|P10053|RBS_PINTH	2e-55	Ribulose bisphosphate carboxylase small chain, chloroplastic OS=Pinus thunbergii GN=RBCS PE=2 SV=1				ko00630;ko00710;ko01200	Glyoxylate and dicarboxylate metabolism|Carbon fixation in photosynthetic organisms|Carbon metabolism	3	K01602	rbcS	ribulose-bisphosphate carboxylase small chain	GO:0016984;GO:0004497;GO:0009853;GO:0055114;GO:0009536;GO:0015979;GO:0015977	ribulose-bisphosphate carboxylase activity|monooxygenase activity|photorespiration|oxidation-reduction process|plastid|photosynthesis|carbon fixation
	CL16100Contig1	GAPA	glyceraldehyde-3-phosphate dehydrogenase A subunit	2251	132.15	183.542	12.6769	AT1G12900	3e-174	glyceraldehyde-3-phosphate dehydrogenase A subunit	gi|334813895|gb|AEH04452.1|glyceraldehyde-3-phosphate dehydrogenase [Arachis hypogaea]	0	sp|P25856|G3PA1_ARATH	0	Glyceraldehyde-3-phosphate dehydrogenase GAPA1, chloroplastic OS=Arabidopsis thaliana GN=GAPA1 PE=1 SV=3	KOG0657	0	Glyceraldehyde 3-phosphate dehydrogenase	ko00710;ko01200	Carbon fixation in photosynthetic organisms|Carbon metabolism	2	K05298	GAPA	glyceraldehyde-3-phosphate dehydrogenase (NADP+) (phosphorylating)	GO:0051287;GO:0006006;GO:0055114;GO:0047100;GO:0050661	NAD binding|glucose metabolic process|oxidation-reduction process|glyceraldehyde-3-phosphate dehydrogenase (NADP+) (phosphorylating) activity|NADP binding
	CL21543Contig1	GAPB	glyceraldehyde-3-phosphate dehydrogenase B subunit	1747	90.9952	105.413	3.60056	AT1G42970	0	glyceraldehyde-3-phosphate dehydrogenase B subunit	gi|720046465|ref|XP_010270515.1|PREDICTED: glyceraldehyde-3-phosphate dehydrogenase B, chloroplastic [Nelumbo nucifera]	0	sp|P12859|G3PB_PEA	0	Glyceraldehyde-3-phosphate dehydrogenase B, chloroplastic OS=Pisum sativum GN=GAPB PE=1 SV=2	KOG0657	0	Glyceraldehyde 3-phosphate dehydrogenase	ko00710;ko01200	Carbon fixation in photosynthetic organisms|Carbon metabolism	2	K05298	GAPA	glyceraldehyde-3-phosphate dehydrogenase (NADP+) (phosphorylating)	GO:0010155;GO:0006098;GO:0010218;GO:0009941;GO:0042744;GO:0009749;GO:0048046;GO:0051287;GO:0010319;GO:0006636;GO:0010114;GO:0010207;GO:0050661;GO:0009902;GO:0042742;GO:0015995;GO:0009773;GO:0019288;GO:0019216;GO:0004365;GO:0006096;GO:0010304;GO:0009570;GO:0009637;GO:0019253;GO:0009644;GO:0019344;GO:0047100;GO:0009535;GO:0006364;GO:0031408	regulation of proton transport|pentose-phosphate shunt|response to far red light|chloroplast envelope|hydrogen peroxide catabolic process|response to glucose|apoplast|NAD binding|stromule|unsaturated fatty acid biosynthetic process|response to red light|photosystem II assembly|NADP binding|chloroplast relocation|defense response to bacterium|chlorophyll biosynthetic process|photosynthetic electro…
	CL6977Contig1	PRK	phosphoribulokinase	2013	329.274	502.809	112.18	AT1G32060	0	phosphoribulokinase	gi|720067301|ref|XP_010276766.1|PREDICTED: phosphoribulokinase, chloroplastic-like [Nelumbo nucifera]	0	sp|P26302|KPPR_WHEAT	0	Phosphoribulokinase, chloroplastic OS=Triticum aestivum PE=2 SV=1	KOG4203	0	Armadillo/beta-Catenin/plakoglobin	ko00710;ko01200	Carbon fixation in photosynthetic organisms|Carbon metabolism	2	K00855	PRK, prkB	phosphoribulokinase	GO:0009697;GO:0010114;GO:0010363;GO:0010200;GO:0010319;GO:0019344;GO:0031348;GO:0009570;GO:0050832;GO:0006098;GO:0009867;GO:0006364;GO:0009941;GO:0009595;GO:0042742;GO:0008974;GO:0006612;GO:0010310;GO:0010218;GO:0009637;GO:0009862;GO:0005524;GO:0009773;GO:0035304;GO:0009409;GO:0009902;GO:0048046;GO:0000165;GO:0010207;GO:0009535;GO:0043900;GO:0010103	salicylic acid biosynthetic process|response to red light|regulation of plant-type hypersensitive response|response to chitin|stromule|cysteine biosynthetic process|negative regulation of defense response|chloroplast stroma|defense response to fungus|pentose-phosphate shunt|jasmonic acid mediated signaling pathway|rRNA processing|chloroplast envelope|detection of biotic stimulus|defense response …
	CL13330Contig1	SBP	sedoheptulose-bisphosphatase	1811	113.385	130.315	9.06969	AT3G55800	7e-49	sedoheptulose-bisphosphatase	gi|225466690|ref|XP_002263049.1|PREDICTED: sedoheptulose-1,7-bisphosphatase, chloroplastic [Vitis vinifera] >gi|296086099|emb|CBI31540.3| unnamed protein product [Vitis vinifera]	0	sp|P46285|S17P_WHEAT	0	Sedoheptulose-1,7-bisphosphatase, chloroplastic OS=Triticum aestivum PE=2 SV=1	KOG1458	0	Fructose-1,6-bisphosphatase	ko00710;ko01200	Carbon fixation in photosynthetic organisms|Carbon metabolism	2	K01100	E3.1.3.37	sedoheptulose-bisphosphatase	GO:0009697;GO:0019253;GO:0009579;GO:0010363;GO:0019761;GO:0010200;GO:0043085;GO:0019344;GO:0031348;GO:0009570;GO:0050832;GO:0006098;GO:0009867;GO:0006364;GO:0005986;GO:0019288;GO:0009941;GO:0009595;GO:0042742;GO:0006612;GO:0019252;GO:0000023;GO:0010310;GO:0009657;GO:0042132;GO:0009862;GO:0009773;GO:0035304;GO:0050278;GO:0009409;GO:0048046;GO:0000165;GO:0010207;GO:0043900;GO:0010103	salicylic acid biosynthetic process|reductive pentose-phosphate cycle|thylakoid|regulation of plant-type hypersensitive response|glucosinolate biosynthetic process|response to chitin|positive regulation of catalytic activity|cysteine biosynthetic process|negative regulation of defense response|chloroplast stroma|defense response to fungus|pentose-phosphate shunt|jasmonic acid mediated signaling p…
Light-harvesting complex I chlorophyll a/b binding protein	CL36226Contig1	LHCa1	light-harvesting complex I chlorophyll a/b binding protein 1	1053	173.55	263.01	82.4	AT3G54890	2e-118	LHCA1 | photosystem I light harvesting complex gene 1	gi|719992634|ref|XP_010253634.1|PREDICTED: chlorophyll a-b binding protein 6, chloroplastic-like [Nelumbo nucifera]	3.1e-160	sp|P12360|CB11_SOLLC	5e-147	Chlorophyll a-b binding protein 6A, chloroplastic OS=Solanum lycopersicum GN=CAB6A PE=2 SV=1				ko00196	Photosynthesis - antenna proteins	1	K08907	LHCA1	light-harvesting complex I chlorophyll a/b binding protein 1
	CL19143Contig1	LHCa2	light-harvesting complex I chlorophyll a/b binding protein 2	1323	214.51	224.89	19.59	AT3G61470	6e-118	LHCA2 | photosystem I light harvesting complex gene 2	gi|743866927|ref|XP_010905185.1|PREDICTED: chlorophyll a-b binding protein 7, chloroplastic-like [Elaeis guineensis]	2.6e-152	sp|P10708|CB12_SOLLC	5e-146	Chlorophyll a-b binding protein 7, chloroplastic OS=Solanum lycopersicum GN=CAB7 PE=3 SV=1				ko00196	Photosynthesis - antenna proteins	1	K08908	LHCA2	light-harvesting complex I chlorophyll a/b binding protein 2	GO:0046872;GO:0009765;GO:0009535	metal ion binding|photosynthesis, light harvesting|chloroplast thylakoid membrane
	CL3186Contig1	LHCa3	light-harvesting complex I chlorophyll a/b binding protein 3	1494	148.49	199.36	214.98	AT1G61520	1e-129	LHCA3 | photosystem I light harvesting complex gene 3	gi|743767453|ref|XP_010913989.1|PREDICTED: chlorophyll a-b binding protein 8, chloroplastic [Elaeis guineensis]	1.97e-180	sp|P27522|CB13_SOLLC	7e-161	Chlorophyll a-b binding protein 8, chloroplastic OS=Solanum lycopersicum GN=CAB8 PE=3 SV=1				ko00196	Photosynthesis - antenna proteins	1	K08909	LHCA3	light-harvesting complex I chlorophyll a/b binding protein 3	GO:0016020;GO:0046872;GO:0009765;GO:0009507	membrane|metal ion binding|photosynthesis, light harvesting|chloroplast
	CL17431Contig1	LHCa4	light-harvesting complex I chlorophyll a/b binding protein 4	1591	204.21	245.57	46.07	AT3G47470	4e-119	LHCA4 | light-harvesting chlorophyll-protein complex I subunit A4	gi|763740776|gb|KJB08275.1|hypothetical protein B456_001G074300 [Gossypium raimondii]	6.66e-152	sp|P27521|CA4_ARATH	1e-145	Chlorophyll a-b binding protein 4, chloroplastic OS=Arabidopsis thaliana GN=LHCA4 PE=1 SV=1				ko00196	Photosynthesis - antenna proteins	1	K08910	LHCA4	light-harvesting complex I chlorophyll a/b binding protein 4	GO:0016168;GO:0030076;GO:0046872;GO:0009941;GO:0009535;GO:0030003;GO:0010287;GO:0070838;GO:0009765;GO:0019344	chlorophyll binding|light-harvesting complex|metal ion binding|chloroplast envelope|chloroplast thylakoid membrane|cellular cation homeostasis|plastoglobule|divalent metal ion transport|photosynthesis, light harvesting|cysteine biosynthetic process
	CL33863Contig1	LHCa5	light-harvesting complex I chlorophyll a/b binding protein 5	970	8.63026	1.43086	0.470063	AT1G45474	2e-74	LHCA5 | photosystem I light harvesting complex gene 5	gi|719969964|ref|XP_010270018.1|PREDICTED: chlorophyll a-b binding protein 4, chloroplastic [Nelumbo nucifera]	7.45e-99	sp|P27521|CA4_ARATH	4e-49	Chlorophyll a-b binding protein 4, chloroplastic OS=Arabidopsis thaliana GN=LHCA4 PE=1 SV=1				ko00196	Photosynthesis - antenna proteins	1	K08911	LHCA5	light-harvesting complex I chlorophyll a/b binding protein 5	GO:0009782;GO:0030076;GO:0046872;GO:0006364;GO:0010027;GO:0031409;GO:0009768;GO:0009535;GO:0010207	photosystem I antenna complex|light-harvesting complex|metal ion binding|rRNA processing|thylakoid membrane organization|pigment binding|photosynthesis, light harvesting in photosystem I|chloroplast thylakoid membrane|photosystem II assembly
	CL22020Contig1	LHCa6	light-harvesting complex I chlorophyll a/b binding protein 6	1291	3.66	7.5	8.11	AT1G19150	7e-115	LHCA6, LHCA2*1 | photosystem I light harvesting complex gene 6	gi|720053642|ref|XP_010272798.1|PREDICTED: chlorophyll a-b binding protein 7, chloroplastic [Nelumbo nucifera]	8.44e-148	sp|P13869|CB12_PETHY	2e-107	Chlorophyll a-b binding protein, chloroplastic OS=Petunia hybrida PE=2 SV=1				ko00196	Photosynthesis - antenna proteins	1	K08908	LHCA2	light-harvesting complex I chlorophyll a/b binding protein 2	GO:0010155;GO:0006098;GO:0016020;GO:0030003;GO:0009507;GO:0009744;GO:0019288;GO:0030076;GO:0046872;GO:0016168;GO:0009765;GO:0009644;GO:0070838;GO:0019761;GO:0006364	regulation of proton transport|pentose-phosphate shunt|membrane|cellular cation homeostasis|chloroplast|response to sucrose|isopentenyl diphosphate biosynthetic process, methylerythritol 4-phosphate pathway|light-harvesting complex|metal ion binding|chlorophyll binding|photosynthesis, light harvesting|response to high light intensity|divalent metal ion transport|glucosinolate biosynthetic process…
Light-harvesting complex II chlorophyll a/b binding protein	CL34010Contig1	LHCb1	light-harvesting complex II chlorophyll a/b binding protein 1	1220	5.44	2.71	1.8	AT1G29930	5e-135	LHCB1.3, CAB1, AB140, CAB140 | chlorophyll A/B binding protein 1	gi|720086034|ref|XP_010243713.1|PREDICTED: chlorophyll a-b binding protein of LHCII type 1-like [Nelumbo nucifera]	0	sp|P12333|CB2A_SPIOL	1e-178	Chlorophyll a-b binding protein, chloroplastic OS=Spinacia oleracea PE=1 SV=1				ko00196	Photosynthesis - antenna proteins	1	K08912	LHCB1	light-harvesting complex II chlorophyll a/b binding protein 1	GO:0016020;GO:0046872;GO:0009765;GO:0009507	membrane|metal ion binding|photosynthesis, light harvesting|chloroplast
	CL131Contig2	LHCb2	light-harvesting complex II chlorophyll a/b binding protein 2	1335	321.54	356.22	37.94	AT3G27690	3e-135	LHCB2.4, LHCB2.3, LHCB2 | photosystem II light harvesting complex gene 2.3	gi|743881025|ref|XP_010908796.1|PREDICTED: chlorophyll a-b binding protein 5, chloroplastic [Elaeis guineensis]	3.93e-175	sp|P27518|CB21_GOSHI	9e-170	Chlorophyll a-b binding protein 151, chloroplastic OS=Gossypium hirsutum GN=CAB-151 PE=2 SV=2				ko00196	Photosynthesis - antenna proteins	1	K08913	LHCB2	light-harvesting complex II chlorophyll a/b binding protein 2	GO:0046872;GO:0009765;GO:0009523;GO:0018298;GO:0016168;GO:0016021;GO:0009522;GO:0009535	metal ion binding|photosynthesis, light harvesting|photosystem II|protein-chromophore linkage|chlorophyll binding|integral component of membrane|photosystem I|chloroplast thylakoid membrane
	CL18502Contig1	LHCb3	light-harvesting complex II chlorophyll a/b binding protein 3	1222	99.13	156.12	2.62	AT5G54270	1e-134	LHCB3, LHCB3*1 | light-harvesting chlorophyll B-binding protein 3	gi|743761828|ref|XP_010905042.1|PREDICTED: chlorophyll a-b binding protein 13, chloroplastic [Elaeis guineensis]	1.39e-174	sp|P27489|CB23_SOLLC	1e-167	Chlorophyll a-b binding protein 13, chloroplastic OS=Solanum lycopersicum GN=CAB13 PE=1 SV=1				ko00196	Photosynthesis - antenna proteins	1	K08914	LHCB3	light-harvesting complex II chlorophyll a/b binding protein 3	GO:0016020;GO:0046872;GO:0009765;GO:0009507	membrane|metal ion binding|photosynthesis, light harvesting|chloroplast
	CL4736Contig1	LHCb4	light-harvesting complex II chlorophyll a/b binding protein 4	1497	121.084	128.158	10.9715	AT3G08940	1e-121	LHCB4.2 | light harvesting complex photosystem II	gi|659069326|ref|XP_008449241.1|PREDICTED: chlorophyll a-b binding protein CP29.1, chloroplastic-like [Cucumis melo]	1.55e-153	sp|Q9XF88|CB4B_ARATH	3e-149	Chlorophyll a-b binding protein CP29.2, chloroplastic OS=Arabidopsis thaliana GN=LHCB4.2 PE=1 SV=1				ko00196	Photosynthesis - antenna proteins	1	K08915	LHCB4	light-harvesting complex II chlorophyll a/b binding protein 4	GO:0010287;GO:0046872;GO:0009941;GO:0009765;GO:0009637;GO:0010218;GO:0010114;GO:0009535	plastoglobule|metal ion binding|chloroplast envelope|photosynthesis, light harvesting|response to blue light|response to far red light|response to red light|chloroplast thylakoid membrane
	CL21455Contig1	LHCb5	light-harvesting complex II chlorophyll a/b binding protein 5	1955	266.962	414.779	62.1517	AT4G10340	2e-120	LHCB5 | light harvesting complex of photosystem II 5	gi|702381803|ref|XP_010063732.1|PREDICTED: chlorophyll a-b binding protein CP26, chloroplastic [Eucalyptus grandis] >gi|629105521|gb|KCW70990.1| hypothetical protein EUGRSUZ_F04099 [Eucalyptus grandis]	6e-148	sp|Q9XF89|CB5_ARATH	6e-139	Chlorophyll a-b binding protein CP26, chloroplastic OS=Arabidopsis thaliana GN=LHCB5 PE=2 SV=1				ko00196	Photosynthesis - antenna proteins	1	K08916	LHCB5	light-harvesting complex II chlorophyll a/b binding protein 5	GO:0009517;GO:0016168;GO:0046872;GO:0010196;GO:0006364;GO:0009783;GO:0009533;GO:0010155;GO:0009744;GO:0010287;GO:0009765;GO:0009644;GO:0019344	PSII associated light-harvesting complex II|chlorophyll binding|metal ion binding|nonphotochemical quenching|rRNA processing|photosystem II antenna complex|chloroplast stromal thylakoid|regulation of proton transport|response to sucrose|plastoglobule|photosynthesis, light harvesting|response to high light intensity|cysteine biosynthetic process
	CL18050Contig1	LHCb6	light-harvesting complex II chlorophyll a/b binding protein 6	1202	209.2	300.69	37.81	AT1G15820	2e-105	LHCB6, CP24 | light harvesting complex photosystem II subunit 6	gi|720042292|ref|XP_010269191.1|PREDICTED: chlorophyll a-b binding protein CP24 10A, chloroplastic [Nelumbo nucifera]	1e-138	sp|P27524|CB4A_SOLLC	4e-129	Chlorophyll a-b binding protein CP24 10A, chloroplastic OS=Solanum lycopersicum GN=CAP10A PE=3 SV=1				ko00196	Photosynthesis - antenna proteins	1	K08917	LHCB6	light-harvesting complex II chlorophyll a/b binding protein 6	GO:0010287;GO:0046872;GO:0009941;GO:0009765;GO:0010196;GO:0009535	plastoglobule|metal ion binding|chloroplast envelope|photosynthesis, light harvesting|nonphotochemical quenching|chloroplast thylakoid membrane
	CL10685Contig1	LHCb7	light-harvesting complex II chlorophyll a/b binding protein 7	1382	11.5573	7.60286	8.70727	AT1G76570	1e-131	LHCB7 | light harvesting complex B7	gi|720095620|ref|XP_010246736.1|PREDICTED: chlorophyll a-b binding protein of LHCII type 1 isoform X2 [Nelumbo nucifera]	1.56e-149	sp|P22686|CB2_CHLMO	9e-50	Chlorophyll a-b binding protein of LHCII type I, chloroplastic OS=Chlamydomonas moewusii PE=2 SV=1				ko00196	Photosynthesis - antenna proteins	1	K14172	LHCB7	light-harvesting complex II chlorophyll a/b binding protein 7	GO:0016168;GO:0030076;GO:0010264;GO:0046872;GO:0015996;GO:0009637;GO:0010218;GO:0009507;GO:0009765;GO:0016020	chlorophyll binding|light-harvesting complex|myo-inositol hexakisphosphate biosynthetic process|metal ion binding|chlorophyll catabolic process|response to blue light|response to far red light|chloroplast|photosynthesis, light harvesting|membrane
Photosystem II	CL636Contig2	psbD	photosystem II P680 reaction center D2 protein	4451	1.42086	1.58242	2.30864	ATCG00270	0	photosystem II reaction center protein D, PSBD; PSII D2 protein	gi|357471509|ref|XP_003606039.1|Photosystem II CP43 chlorophyll apoprotein [Medicago truncatula]	0	sp|B5LMM0|PSBC_CICAR	0	Photosystem II CP43 chlorophyll apoprotein OS=Cicer arietinum GN=psbC PE=3 SV=1				ko00195	Photosynthesis	1	K02706	psbD	photosystem II P680 reaction center D2 protein	GO:0016021;GO:0016168;GO:0030076;GO:0018298;GO:0009772;GO:0016491;GO:0009535;GO:0009523;GO:0010287;GO:0005506;GO:0045156	integral component of membrane|chlorophyll binding|light-harvesting complex|protein-chromophore linkage|photosynthetic electron transport in photosystem II|oxidoreductase activity|chloroplast thylakoid membrane|photosystem II|plastoglobule|iron ion binding|electron transporter, transferring electrons within the cyclic electron transport pathway of photosynthesis activity
	CL636Contig1	psbC	photosystem II CP43 chlorophyll apoprotein	3798	2.07287	2.87788	3.05764	ATCG00280	0	photosystem II reaction center protein C, PSBC;encodes for CP43, subunit of the photosystem II reaction center.	gi|374974651|gb|AFA27419.1|photosystem II CP43 chlorophyll apoprotein, partial [Chamaedorea seifrizii] >gi|374974705|gb|AFA27445.1| photosystem II CP43 chlorophyll apoprotein, partial [Ravenea hildebrandtii]	0	sp|Q0G9M3|PSBC_LIRTU	0	Photosystem II CP43 chlorophyll apoprotein OS=Liriodendron tulipifera GN=psbC PE=3 SV=1				ko00195	Photosynthesis	1	K02705	psbC	photosystem II CP43 chlorophyll apoprotein	GO:0009772;GO:0030076;GO:0045156;GO:0009523;GO:0018298;GO:0016168;GO:0016021;GO:0009535	photosynthetic electron transport in photosystem II|light-harvesting complex|electron transporter, transferring electrons within the cyclic electron transport pathway of photosynthesis activity|photosystem II|protein-chromophore linkage|chlorophyll binding|integral component of membrane|chloroplast thylakoid membrane
	CL1Contig686	psbB	photosystem II CP47 chlorophyll apoprotein	18335	3.03611	4.45182	5.88745	ATCG00680	0	photosystem II reaction center protein B, PSBB;encodes for CP47, subunit of the photosystem II reaction center.	gi|114107072|ref|YP_740228.1|photosystem II CP47 chlorophyll apoprotein [Liriodendron tulipifera] >gi|122227469|sp|Q0G9J3.1|PSBB_LIRTU RecName: Full=Photosystem II CP47 reaction center protein; AltName: Full=PSII 47 kDa protein; AltName: Full=Protein CP-47 (chloroplast) [Liriodendron tulipifera] >gi|113201020|gb|ABI32535.1| photosystem II CP47 chlorophyll apoprotein [Liriodendron tulipifera]	0	sp|Q0G9J3|PSBB_LIRTU	0	Photosystem II CP47 chlorophyll apoprotein OS=Liriodendron tulipifera GN=psbB PE=3 SV=1	KOG4663	1e-136	Cytochrome b	ko00195	Photosynthesis	1	K02704	psbB	photosystem II CP47 chlorophyll apoprotein	GO:0009523;GO:0009767;GO:0018298;GO:0016168;GO:0016021;GO:0009535	photosystem II|photosynthetic electron transport chain|protein-chromophore linkage|chlorophyll binding|integral component of membrane|chloroplast thylakoid membrane
	CL7075Contig1	psbO	photosystem II oxygen-evolving enhancer protein 1	1765	44.251	15.7015	1.19202	AT3G50820	5e-66	photosystem II subunit O-2	gi|719997187|ref|XP_010255017.1|PREDICTED: oxygen-evolving enhancer protein 1, chloroplastic [Nelumbo nucifera]	8.41248e-82	sp|Q40459|PSBO_TOBAC	6e-82	Oxygen-evolving enhancer protein 1, chloroplastic OS=Nicotiana tabacum GN=PSBO PE=2 SV=1				ko00195	Photosynthesis	1	K02716	psbO	photosystem II oxygen-evolving enhancer protein 1	GO:0009654;GO:0019898;GO:0009279;GO:0005509;GO:0042549;GO:0016021;GO:0015979;GO:0009535	photosystem II oxygen evolving complex|extrinsic component of membrane|cell outer membrane|calcium ion binding|photosystem II stabilization|integral component of membrane|photosynthesis|chloroplast thylakoid membrane
	CL1Contig663	psbP-1	photosystem II oxygen-evolving enhancer protein 2	3244	195.105	215.495	101.543	AT1G06680	1e-109	photosystem II subunit P-1;oxygen-evolving enhancer protein 2	gi|720099079|ref|XP_010247826.1|PREDICTED: oxygen-evolving enhancer protein 2, chloroplastic-like [Nelumbo nucifera]	3.621e-148	sp|O49080|PSBP_FRIAG	5e-138	Oxygen-evolving enhancer protein 2, chloroplastic OS=Fritillaria agrestis GN=PSBP PE=2 SV=1	KOG3291	9e-98	Ribosomal protein S7	ko00195	Photosynthesis	1	K02717	psbP	photosystem II oxygen-evolving enhancer protein 2	GO:0031977;GO:0008266;GO:0009654;GO:0005509;GO:0042742;GO:0019898;GO:0009941;GO:0009535;GO:0009570;GO:0015979;GO:0048046	thylakoid lumen|poly(U) RNA binding|photosystem II oxygen evolving complex|calcium ion binding|defense response to bacterium|extrinsic component of membrane|chloroplast envelope|chloroplast thylakoid membrane|chloroplast stroma|photosynthesis|apoplast
	CL17789Contig1	psbR	photosystem II 10kDa protein	826	1115.97	1253.83	152.064	AT1G79040	5e-43	photosystem II subunit R,PSBR; photosystem II 10 kDa polypeptide	gi|720091208|ref|XP_010245346.1|PREDICTED: photosystem II 10 kDa polypeptide, chloroplastic [Nelumbo nucifera]	7.54052e-71	sp|P06183|PSBR_SOLTU	2e-59	Photosystem II 10 kDa polypeptide, chloroplastic OS=Solanum tuberosum GN=PSBR PE=2 SV=1				ko00195	Photosynthesis	1	K03541	psbR	photosystem II 10kDa protein	GO:0009654;GO:0010114;GO:0009637;GO:0010270;GO:0010155;GO:0009744;GO:0009535;GO:0010218;GO:0009644;GO:0019344	photosystem II oxygen evolving complex|response to red light|response to blue light|photosystem II oxygen evolving complex assembly|regulation of proton transport|response to sucrose|chloroplast thylakoid membrane|response to far red light|response to high light intensity|cysteine biosynthetic process
	CL19566Contig1	psbS	photosystem II 22kDa protein	1323	313.419	205.495	4.40269	AT1G44575	2e-88	photosystem II subunit S,PSBS	gi|743763381|ref|XP_010911871.1|PREDICTED: photosystem II 22 kDa protein, chloroplastic [Elaeis guineensis]	3.02839e-127	sp|Q02060|PSBS_SPIOL	4e-102	Photosystem II 22 kDa protein, chloroplastic OS=Spinacia oleracea GN=PSBS PE=1 SV=1				ko00195	Photosynthesis	1	K03542	psbS	photosystem II 22kDa protein	GO:0051738;GO:0010103;GO:0009517;GO:0043085;GO:0019252;GO:0010207;GO:0000023;GO:0080167;GO:0016168;GO:0010196;GO:0019344;GO:0006364;GO:0010027	xanthophyll binding|stomatal complex morphogenesis|PSII associated light-harvesting complex II|positive regulation of catalytic activity|starch biosynthetic process|photosystem II assembly|maltose metabolic process|response to karrikin|chlorophyll binding|nonphotochemical quenching|cysteine biosynthetic process|rRNA processing|thylakoid membrane organization
	CL14495Contig1	psbW	photosystem II PsbW protein	2174	37.8985	32.9969	19.7571	AT2G30570	5e-19	photosystem II subunit W,PSBW	gi|643704297|gb|KDP21361.1|hypothetical protein JCGZ_21832 [Jatropha curcas]	3.29094e-35	sp|Q41387|PSBW_SPIOL	3e-25	Photosystem II reaction center W protein, chloroplastic OS=Spinacia oleracea GN=psbW PE=1 SV=1				ko00195	Photosynthesis	1	K02721	psbW	photosystem II PsbW protein	GO:0009523;GO:0015979;GO:0009535	photosystem II|photosynthesis|chloroplast thylakoid membrane
	CL35770Contig1	psbY	photosystem II PsbY protein	1358	109.147	200.808	2.57406	AT1G67740	4e-25	photosystem II BY	gi|763748231|gb|KJB15670.1|hypothetical protein B456_002G190000 [Gossypium raimondii]	2.18466e-60	sp|P80470|PSBY_SPIOL	4e-37	Photosystem II core complex proteins psbY, chloroplastic OS=Spinacia oleracea GN=PSBY PE=1 SV=2				ko00195	Photosynthesis	1	K02723	psbY	photosystem II PsbY protein	GO:0030095;GO:0016021;GO:0030145;GO:0006364;GO:0009533;GO:0009657;GO:0010207;GO:0019344;GO:0035304	chloroplast photosystem II|integral component of membrane|manganese ion binding|rRNA processing|chloroplast stromal thylakoid|plastid organization|photosystem II assembly|cysteine biosynthetic process|regulation of protein dephosphorylation
	CL19242Contig1	psb27	photosystem II Psb27 protein	851	81.6241	107.433	13.1944	AT1G03600	2e-44	Photosystem II PSB27 protein	gi|593698816|ref|XP_007149873.1|hypothetical protein PHAVU_005G105900g [Phaseolus vulgaris] >gi|561023137|gb|ESW21867.1| hypothetical protein PHAVU_005G105900g [Phaseolus vulgaris]	1.08693e-68	sp|Q9LR64|PB27A_ARATH	2e-55	Photosystem II repair protein PSB27-H1, chloroplastic OS=Arabidopsis thaliana GN=PSB27-1 PE=1 SV=1				ko00195	Photosynthesis	1	K08902	psb27	photosystem II Psb27 protein	GO:0010206;GO:0009543;GO:0009535	photosystem II repair|chloroplast thylakoid lumen|chloroplast thylakoid membrane
	CL19544Contig1	psb28	photosystem II 13kDa protein	926	58.7097	29.5539	6.30046	AT4G28660	2e-52	photosystem II reaction center PSB28 protein	gi|720020627|ref|XP_010262461.1|PREDICTED: photosystem II reaction center PSB28 protein, chloroplastic [Nelumbo nucifera] >gi|720020630|ref|XP_010262462.1| PREDICTED: photosystem II reaction center PSB28 protein, chloroplastic [Nelumbo nucifera]	5.69852e-90	sp|Q0JG75|PSB28_ORYSJ	9e-76	Photosystem II reaction center PSB28 protein, chloroplastic OS=Oryza sativa subsp. japonica GN=PSB28 PE=2 SV=2				ko00195	Photosynthesis	1	K08903	psb28	photosystem II 13kDa protein	GO:0000038;GO:0006655;GO:0042335;GO:0009654;GO:0019288;GO:0009539;GO:0009535;GO:0009570;GO:0010207	very long-chain fatty acid metabolic process|phosphatidylglycerol biosynthetic process|cuticle development|photosystem II oxygen evolving complex|isopentenyl diphosphate biosynthetic process, methylerythritol 4-phosphate pathway|photosystem II reaction center|chloroplast thylakoid membrane|chloroplast stroma|photosystem II assembly
Photosystem I	CL4Contig7	psaB	photosystem I P700 chlorophyll a apoprotein A2	7768	1.14659	0.624068	2.06964	ATCG00340	0	Photosystem I, PsaA/PsaB protein	gi|149390267|ref|YP_001294097.1|photosystem I P700 apoprotein A2 [Chloranthus spicatus] >gi|788229329|ref|YP_009123251.1| photosystem I P700 apoprotein A2 (chloroplast) [Chloranthus japonicus] >gi|158513760|sp|A6MMC1.1|PSAB_CHLSC RecName: Full=Photosystem I P700 chlorophyll a apoprotein A2; AltName: Full=PSI-B; AltName: Full=PsaB (chloroplast) [Chloranthus spicatus] >gi|146744187|gb|ABQ43259.1| p…	0	sp|A6MMC1|PSAB_CHLSC	0	Photosystem I P700 chlorophyll a apoprotein A2 OS=Chloranthus spicatus GN=psaB PE=3 SV=1	KOG1124	2e-43	FOG: TPR repeat	ko00195	Photosynthesis	1	K02690	psaB	photosystem I P700 chlorophyll a apoprotein A2	GO:0016491;GO:0009055;GO:0000287;GO:0018298;GO:0016168;GO:0051539;GO:0016021;GO:0009522;GO:0015979;GO:0009535;GO:0055114	oxidoreductase activity|electron carrier activity|magnesium ion binding|protein-chromophore linkage|chlorophyll binding|4 iron, 4 sulfur cluster binding|integral component of membrane|photosystem I|photosynthesis|chloroplast thylakoid membrane|oxidation-reduction process
	CL13098Contig1	psaD-1	photosystem I subunit II	1048	272.029	209.95	66.6743	AT4G02770	3e-80	photosystem I subunit D-1,PSAD-1	gi|719972429|ref|XP_010277521.1|PREDICTED: photosystem I reaction center subunit II, chloroplastic [Nelumbo nucifera]	3.42895e-119	sp|P32869|PSAD_CUCSA	2e-117	Photosystem I reaction center subunit II, chloroplastic OS=Cucumis sativus GN=psaD PE=1 SV=1				ko00195	Photosynthesis	1	K02692	psaD	photosystem I subunit II	GO:0010287;GO:0009941;GO:0009538;GO:0015979;GO:0009535	plastoglobule|chloroplast envelope|photosystem I reaction center|photosynthesis|chloroplast thylakoid membrane
	CL9217Contig1	psaE	photosystem I subunit IV	1205	245.498	219.073	99.7694	AT4G28750	4e-27	Photosystem I reaction centre subunit IV / PsaE protein	gi|802716941|ref|XP_012085182.1|PREDICTED: photosystem I reaction center subunit IV A, chloroplastic-like [Jatropha curcas] >gi|643713771|gb|KDP26436.1| hypothetical protein JCGZ_17594 [Jatropha curcas]	6.26126e-34	sp|P12354|PSAE_SPIOL	6e-32	Photosystem I reaction center subunit IV, chloroplastic OS=Spinacia oleracea GN=PSAE-1 PE=1 SV=1	KOG1773	1e-21	Stress responsive protein	ko00195	Photosynthesis	1	K02693	psaE	photosystem I subunit IV	GO:0009538;GO:0015979;GO:0009535	photosystem I reaction center|photosynthesis|chloroplast thylakoid membrane
	CL19194Contig1	psaF	photosystem I subunit III	1236	270.829	183.225	134.658	AT1G31330	6e-63	photosystem I subunit F	gi|661878650|emb|CDP17606.1|unnamed protein product [Coffea canephora]	7.50974e-81	sp|P46486|PSAF_FLATR	5e-82	Photosystem I reaction center subunit III, chloroplastic OS=Flaveria trinervia GN=PSAF PE=2 SV=1				ko00195	Photosynthesis	1	K02694	psaF	photosystem I subunit III	GO:0009538;GO:0009941;GO:0009535;GO:0010287;GO:0015979;GO:0019344;GO:0009543	photosystem I reaction center|chloroplast envelope|chloroplast thylakoid membrane|plastoglobule|photosynthesis|cysteine biosynthetic process|chloroplast thylakoid lumen
	CL18930Contig1	psaG	photosystem I subunit V	931	144.22	120.249	18.3756	AT1G55670	3e-49	photosystem I subunit G	gi|407057059|gb|AFS88924.1|chloroplast photosystem I reaction center subunit V-1 [Musa AB Group] >gi|421958219|gb|AFX72948.1| photosystem I reaction center subunit V-1 [Musa AB Group]	4.76702e-70	sp|Q9S7N7|PSAG_ARATH	7e-61	Photosystem I reaction center subunit V, chloroplastic OS=Arabidopsis thaliana GN=PSAG PE=1 SV=1				ko00195	Photosynthesis	1	K08905	psaG	photosystem I subunit V	GO:0016168;GO:0009773;GO:0009941;GO:0050821;GO:0042550;GO:0030003;GO:0030093;GO:0070838;GO:0019344;GO:0009780	chlorophyll binding|photosynthetic electron transport in photosystem I|chloroplast envelope|protein stabilization|photosystem I stabilization|cellular cation homeostasis|chloroplast photosystem I|divalent metal ion transport|cysteine biosynthetic process|photosynthetic NADP+ reduction
	CL5699Contig1	psaH-2	photosystem I subunit VI	774	85.9758	168.1	58.4923	AT1G52230	6e-33	photosystem I subunit H2	gi|719994128|ref|XP_010254085.1|PREDICTED: photosystem I reaction center subunit VI, chloroplastic-like [Nelumbo nucifera]	3.90691e-43	sp|Q9SUI6|PSAH2_ARATH	2e-38	Photosystem I reaction center subunit VI-2, chloroplastic OS=Arabidopsis thaliana GN=PSAH2 PE=2 SV=1				ko00195	Photosynthesis	1	K02695	psaH	photosystem I subunit VI	GO:0010287;GO:0009538;GO:0015979;GO:0009535	plastoglobule|photosystem I reaction center|photosynthesis|chloroplast thylakoid membrane
	CL18489Contig1	psaK	photosystem I subunit X	988	274.484	192.018	3.76136	AT1G30380	3e-49	photosystem I subunit K	gi|697136782|ref|XP_009622475.1|PREDICTED: photosystem I reaction center subunit psaK, chloroplastic [Nicotiana tomentosiformis]	6.23804e-64	sp|Q9SUI5|PSAK_ARATH	3e-60	Photosystem I reaction center subunit psaK, chloroplastic OS=Arabidopsis thaliana GN=PSAK PE=2 SV=2				ko00195	Photosynthesis	1	K02698	psaK	photosystem I subunit X	GO:0016168;GO:0009522;GO:0009535;GO:0030003;GO:0015979;GO:0070838;GO:0019344	chlorophyll binding|photosystem I|chloroplast thylakoid membrane|cellular cation homeostasis|photosynthesis|divalent metal ion transport|cysteine biosynthetic process
	CL10520Contig1	psaL	photosystem I subunit XI	986	166.16	154.845	32.0894	AT4G12800	7e-77	photosystem I subunit L	gi|743765663|ref|XP_010913060.1|PREDICTED: photosystem I reaction center subunit XI, chloroplastic-like [Elaeis guineensis]	8.8611e-112	sp|Q9SUI4|PSAL_ARATH	3e-91	Photosystem I reaction center subunit XI, chloroplastic OS=Arabidopsis thaliana GN=PSAL PE=1 SV=2				ko00195	Photosynthesis	1	K02699	psaL	photosystem I subunit XI	GO:0009538;GO:0015979	photosystem I reaction center|photosynthesis
	CL5193Contig2	psaN	photosystem I subunit PsaN	1068	196.938	111.617	1.16916	AT5G64040	2e-47	photosystem I reaction center subunit N	gi|720046035|ref|XP_010270375.1|PREDICTED: photosystem I reaction center subunit N, chloroplastic-like [Nelumbo nucifera]	1.44142e-70	sp|P49107|PSAN_ARATH	2e-58	Photosystem I reaction center subunit N, chloroplastic OS=Arabidopsis thaliana GN=PSAN PE=1 SV=2				ko00195	Photosynthesis	1	K02701	psaN	photosystem I subunit PsaN	GO:0005516;GO:0006098;GO:0009773;GO:0030093;GO:0019344;GO:0035304;GO:0009543	calmodulin binding|pentose-phosphate shunt|photosynthetic electron transport in photosystem I|chloroplast photosystem I|cysteine biosynthetic process|regulation of protein dephosphorylation|chloroplast thylakoid lumen
	CL5916Contig1	psaO	photosystem I subunit PsaO	1262	143.619	147.614	56.5716	AT1G08380	1e-50	photosystem I subunit O	gi|672121531|ref|XP_008784066.1|PREDICTED: uncharacterized protein LOC103703121 [Phoenix dactylifera]	2.82669e-62							ko00195	Photosynthesis	1	K14332	psaO	photosystem I subunit PsaO	GO:0009522;GO:0006098;GO:0035304;GO:0030003;GO:0010207;GO:0009507;GO:0070838;GO:0019344;GO:0009657;GO:0009768;GO:0006364	photosystem I|pentose-phosphate shunt|regulation of protein dephosphorylation|cellular cation homeostasis|photosystem II assembly|chloroplast|divalent metal ion transport|cysteine biosynthetic process|plastid organization|photosynthesis, light harvesting in photosystem I|rRNA processing
Cytochrome b6/f complex	IQJ1J3L02JQZPI_454	petC	cytochrome b6-f complex iron-sulfur subunit	705	25.2489	5.84532	8.31513	AT4G03280	3e-13	photosynthetic electron transfer C	gi|720070891|ref|XP_010277891.1|PREDICTED: cytochrome b6-f complex iron-sulfur subunit 2, chloroplastic [Nelumbo nucifera]	7.28725e-20	sp|P26291|UCRIA_PEA	2e-18	Cytochrome b6-f complex iron-sulfur subunit, chloroplastic OS=Pisum sativum GN=petC PE=1 SV=1	KOG1671	5e-09	Ubiquinol cytochrome c reductase, subunit RIP1	ko00195	Photosynthesis	1	K02636	petC	cytochrome b6-f complex iron-sulfur subunit	GO:0045158;GO:0016021;GO:0055114;GO:0008121;GO:0051537;GO:0042742;GO:0046872;GO:0010196;GO:0009941;GO:0009496;GO:0009535;GO:0015979;GO:0080167;GO:0005886	electron transporter, transferring electrons within cytochrome b6/f complex of photosystem II activity|integral component of membrane|oxidation-reduction process|ubiquinol-cytochrome-c reductase activity|2 iron, 2 sulfur cluster binding|defense response to bacterium|metal ion binding|nonphotochemical quenching|chloroplast envelope|plastoquinol--plastocyanin reductase activity|chloroplast thylakoi…
Photosynthetic electron transport	CL1Contig1023	petE2	plastocyanin 2	1536	220.522	316.85	256.216	AT1G20340	2e-46	plastocyanin 2	gi|255539076|ref|XP_002510603.1|Plastocyanin A, chloroplast precursor, putative [Ricinus communis] >gi|223551304|gb|EEF52790.1| Plastocyanin A, chloroplast precursor, putative [Ricinus communis]	7.8126e-62	sp|P17340|PLAS_SOLLC	4e-59	Plastocyanin, chloroplastic OS=Solanum lycopersicum GN=PETE PE=2 SV=1	KOG0715	5e-25	Molecular chaperone (DnaJ superfamily)	ko00195	Photosynthesis	1	K02638	petE	plastocyanin	GO:0009411;GO:0005507;GO:0017148;GO:0055114;GO:0009055;GO:0046688;GO:0009535;GO:0009570;GO:0055070;GO:0009543	response to UV|copper ion binding|negative regulation of translation|oxidation-reduction process|electron carrier activity|response to copper ion|chloroplast thylakoid membrane|chloroplast stroma|copper ion homeostasis|chloroplast thylakoid lumen
	CL18534Contig1	FD3	ferredoxin 3	1225	50.9394	115.009	107.524	AT2G27510	5e-44	ferredoxin 3	gi|629084191|gb|KCW50548.1|hypothetical protein EUGRSUZ_J00264 [Eucalyptus grandis]	3.49532e-65	sp|P27788|FER3_MAIZE	1e-52	Ferredoxin-3, chloroplastic OS=Zea mays GN=FDX3 PE=2 SV=1				ko00195	Photosynthesis	1	K02639	petF	ferredoxin	GO:0046872;GO:0022900;GO:0009055;GO:0051537	metal ion binding|electron transport chain|electron carrier activity|2 iron, 2 sulfur cluster binding
	CL21005Contig1	FNR1	ferredoxin--NADP+ reductase	1679	207.41	211.98	70.9919	AT5G66190	1e-165	ferredoxin-NADP(+)-oxidoreductase 1	gi|356502850|ref|XP_003520228.1|PREDICTED: ferredoxin--NADP reductase, leaf isozyme, chloroplastic-like isoform 1 [Glycine max] >gi|734312293|gb|KHN00471.1| Ferredoxin--NADP reductase, leaf isozyme, chloroplastic [Glycine soja]	0	sp|P10933|FENR1_PEA	0	Ferredoxin--NADP reductase, leaf isozyme, chloroplastic OS=Pisum sativum GN=PETH PE=1 SV=1	KOG1158	0	NADP/FAD dependent oxidoreductase	ko00195	Photosynthesis	1	K02641	petH	ferredoxin--NADP+ reductase	GO:0050660;GO:0004324;GO:0042651;GO:0055114;GO:0050661	flavin adenine dinucleotide binding|ferredoxin-NADP+ reductase activity|thylakoid membrane|oxidation-reduction process|NADP binding
F-type ATP synthase	CL6661Contig1	ATPF1G	F-type H+-transporting ATPase subunit gamma	2564	24.5807	27.0494	11.9414	AT4G04640	1e-148	ATPase, F1 complex, gamma subunit protein	gi|720064930|ref|XP_010276111.1|PREDICTED: ATP synthase gamma chain, chloroplastic [Nelumbo nucifera]	0	sp|Q01908|ATPG1_ARATH	0	ATP synthase gamma chain 1, chloroplastic OS=Arabidopsis thaliana GN=ATPC1 PE=1 SV=1	KOG1531	0	F0F1-type ATP synthase, gamma subunit	ko00190;ko00195	Oxidative phosphorylation|Photosynthesis	2	K02115	ATPF1G, atpG	F-type H+-transporting ATPase subunit gamma	GO:0046961;GO:0009941;GO:0046933;GO:0009772;GO:0045261;GO:0015986;GO:0009535	proton-transporting ATPase activity, rotational mechanism|chloroplast envelope|proton-transporting ATP synthase activity, rotational mechanism|photosynthetic electron transport in photosystem II|proton-transporting ATP synthase complex, catalytic core F(1)|ATP synthesis coupled proton transport|chloroplast thylakoid membrane
	CL1Contig23	ATPF0A	F-type H+-transporting ATPase subunit a	1783	8.79555	9.24874	7.82466	ATCG00150	5e-51	ATPase, F0 complex, subunit A protein	gi|596038242|ref|XP_007219829.1|hypothetical protein PRUPE_ppa026670mg [Prunus persica] >gi|462416291|gb|EMJ21028.1| hypothetical protein PRUPE_ppa026670mg [Prunus persica]	8.52405e-59	sp|Q8RV04|TI141_ARATH	6e-57	Mitochondrial import inner membrane translocase subunit TIM14-1 OS=Arabidopsis thaliana GN=TIM14-1 PE=3 SV=1	KOG0723	2e-57	Molecular chaperone (DnaJ superfamily)	ko00190;ko00195	Oxidative phosphorylation|Photosynthesis	2	K02108	ATPF0A, atpB	F-type H+-transporting ATPase subunit a	GO:0006457;GO:0005737	protein folding|cytoplasm
