# Supplementary material for: Integrated analysis of 454 and Illumina transcriptomic sequencing characterizes carbon flux and energy source for fatty acid synthesis in developing Lindera glauca fruits for woody biodiesel
Source: Biotechnol Biofuels. 2017 May 25;10:134. doi: 10.1186/s13068-017-0820-2 (PMC5445305; doi:10.1186/s13068-017-0820-2)
Supplement: Supplementary file 8 — Additional file 8: Table S6. Annotated information of genes for enzymes for carbon partitioning in developing L. glauca fruits. These genes include sucrose cleavage, glycolysis and oxidative pentose phosphate pathway (OPPP). [file 13068_2017_820_MOESM8_ESM.xls]

## Sheet: Sheet6
Table S6 Detailed information of the annotated genes involved in sucrose cleavage, glycolysis and OPPP in developing L.glauca fruits
						Transcriptional level
Pathway	Gene-id	Name	Definition	length	50DAF	125DAF	150DAF	AP_id	AP_evalue	AP_des	NR-id and Des	NR-e-value	swiss-id	swiss-e-value	swiss-Des	KOG-id	KOG-e-value	KOG-Des	kegg-id	kegg-term	kegg_hits_numbers	KO_ENTRY	KO_name	KO_Definition	GO-id	GO-term
Sucrose cleavage	CL551Contig1	SUS1	sucrose synthase 1	2483	53.7671	39.6095	24.2197	AT5G20830	0	sucrose synthase 1	gi|720050864|ref|XP_010271909.1|PREDICTED: sucrose synthase [Nelumbo nucifera]	0	sp|Q01390|SUSY_VIGRR	0	Sucrose synthase OS=Vigna radiata var. radiata GN=SS1 PE=1 SV=1	KOG0853	0	Glycosyltransferase	ko00500	Starch and sucrose metabolism	1	K00695	E2.4.1.13	sucrose synthase	GO:0016157;GO:0009058;GO:0005985	sucrose synthase activity|biosynthetic process|sucrose metabolic process
	CL591Contig1	SUS2	sucrose synthase 2	3015	3.87119	20.6128	19.7826	AT5G49190	0	sucrose synthase 2	gi|720050864|ref|XP_010271909.1|PREDICTED: sucrose synthase [Nelumbo nucifera]	0	sp|Q41607|SUS2_TULGE	0	Sucrose synthase 2 OS=Tulipa gesneriana PE=2 SV=1	KOG0853	0	Glycosyltransferase	ko00500	Starch and sucrose metabolism	1	K00695	E2.4.1.13	sucrose synthase	GO:0016157;GO:0009058;GO:0005985	sucrose synthase activity|biosynthetic process|sucrose metabolic process
	CL55Contig6	SUS3	sucrose synthase 3	1432	3.7005	34.6919	264.028	AT4G02280	8e-63	sucrose synthase 3	gi|20562923|gb|AAM22755.1|sucrose synthase [Deschampsia antarctica]	5.75362e-77	sp|Q10LP5|SUS4_ORYSJ	3e-72	Sucrose synthase 4 OS=Oryza sativa subsp. japonica GN=SUS4 PE=2 SV=1	KOG0853	2e-70	Glycosyltransferase	ko00500	Starch and sucrose metabolism	1	K00695	E2.4.1.13	sucrose synthase	GO:0016157;GO:0009058;GO:0005985	sucrose synthase activity|biosynthetic process|sucrose metabolic process
	CL11326Contig1	SUS4	sucrose synthase 4	2919	598.021	294.243	134.906	AT3G43190	0	sucrose synthase 4	gi|695033162|ref|XP_009404100.1|PREDICTED: sucrose synthase 2 [Musa acuminata subsp. malaccensis] >gi|695033164|ref|XP_009404101.1| PREDICTED: sucrose synthase 2 [Musa acuminata subsp. malaccensis]	0	sp|Q41607|SUS2_TULGE	0	Sucrose synthase 2 OS=Tulipa gesneriana PE=2 SV=1	KOG0853	0	Glycosyltransferase	ko00500	Starch and sucrose metabolism	1	K00695	E2.4.1.13	sucrose synthase	GO:0016157;GO:0009058;GO:0005985	sucrose synthase activity|biosynthetic process|sucrose metabolic process
	CL55Contig3	SUS5	sucrose synthase 3	2989	6.59626	142.955	334.964	AT5G37180	0	sucrose synthase 5	gi|695052176|ref|XP_009414138.1|PREDICTED: sucrose synthase 4-like [Musa acuminata subsp. malaccensis]	0	sp|Q10LP5|SUS4_ORYSJ	0	Sucrose synthase 4 OS=Oryza sativa subsp. japonica GN=SUS4 PE=2 SV=1	KOG0853	0	Glycosyltransferase	ko00500	Starch and sucrose metabolism	1	K00695	E2.4.1.13	sucrose synthase	GO:0009505;GO:0005985;GO:0010431;GO:0005982;GO:0016157;GO:0009058;GO:0001666;GO:0016020;GO:0005829	plant-type cell wall|sucrose metabolic process|seed maturation|starch metabolic process|sucrose synthase activity|biosynthetic process|response to hypoxia|membrane|cytosol
	CL55Contig4	SUS6	sucrose synthase 6	3483	1.4614	3.97479	12.9287	AT1G73370	0	sucrose synthase 6	gi|695052176|ref|XP_009414138.1|PREDICTED: sucrose synthase 4-like [Musa acuminata subsp. malaccensis]	0	sp|Q10LP5|SUS4_ORYSJ	0	Sucrose synthase 4 OS=Oryza sativa subsp. japonica GN=SUS4 PE=2 SV=1	KOG0853	0	Glycosyltransferase	ko00500	Starch and sucrose metabolism	1	K00695	E2.4.1.13	sucrose synthase	GO:0009505;GO:0005985;GO:0010431;GO:0005982;GO:0016157;GO:0009058;GO:0001666;GO:0016020;GO:0005829	plant-type cell wall|sucrose metabolic process|seed maturation|starch metabolic process|sucrose synthase activity|biosynthetic process|response to hypoxia|membrane|cytosol
	CL1Contig770	INV1	sucrase1	2004	11.15	0.133356	1.86669	AT3G13790	2e-180	Beta-fructofuranosidase 1	gi|386688300|gb|AFJ21580.1|cell wall invertase [Agave tequilana]	0	sp|P26792|INV1_DAUCA	0	Beta-fructofuranosidase, insoluble isoenzyme 1 OS=Daucus carota GN=INV1 PE=1 SV=1	KOG0228	0	Beta-fructofuranosidase (invertase)	ko00052;ko00500	Galactose metabolism|Starch and sucrose metabolism	2	K01193	E3.2.1.26, sacA	beta-fructofuranosidase	GO:0005975;GO:0004553	carbohydrate metabolic process|hydrolase activity, hydrolyzing O-glycosyl compounds
	CL20724Contig1	INV2	sucrase2	1801	18.9274	14.9644	16.2345	AT3G52600	8e-153	Beta-fructofuranosidase 2	gi|720049984|ref|XP_010271619.1|PREDICTED: beta-fructofuranosidase, insoluble isoenzyme 1-like [Nelumbo nucifera]	0	sp|P26792|INV1_DAUCA	0	Beta-fructofuranosidase, insoluble isoenzyme 1 OS=Daucus carota GN=INV1 PE=1 SV=1	KOG0228	0	Beta-fructofuranosidase (invertase)	ko00052;ko00500	Galactose metabolism|Starch and sucrose metabolism	2	K01193	E3.2.1.26, sacA	beta-fructofuranosidase	GO:0005975;GO:0004553	carbohydrate metabolic process|hydrolase activity, hydrolyzing O-glycosyl compounds
	CL17548Contig1	INV3	sucrase3	1886	58.6795	20.251	0.0856581	AT1G62660	0	Beta-fructofuranosidase 3	gi|720009706|ref|XP_010259020.1|PREDICTED: beta-fructofuranosidase, soluble isoenzyme I-like isoform X1 [Nelumbo nucifera]	0	sp|P80065|INVB_DAUCA	0	Beta-fructofuranosidase, soluble isoenzyme I OS=Daucus carota GN=INV*DC4 PE=1 SV=2	KOG0228	0	Beta-fructofuranosidase (invertase)	ko00052;ko00500	Galactose metabolism|Starch and sucrose metabolism	2	K01193	E3.2.1.26, sacA	beta-fructofuranosidase	GO:0005975;GO:0005773;GO:0004575	carbohydrate metabolic process|vacuole|sucrose alpha-glucosidase activity
	CL1Contig544	INV4	sucrase4	2269	70.6612	16.1306	3.84738	AT1G12240	0	Beta-fructofuranosidase 4	gi|720009706|ref|XP_010259020.1|PREDICTED: beta-fructofuranosidase, soluble isoenzyme I-like isoform X1 [Nelumbo nucifera]	0	sp|P80065|INVB_DAUCA	0	Beta-fructofuranosidase, soluble isoenzyme I OS=Daucus carota GN=INV*DC4 PE=1 SV=2	KOG0228	0	Beta-fructofuranosidase (invertase)	ko00052;ko00500	Galactose metabolism|Starch and sucrose metabolism	2	K01193	E3.2.1.26, sacA	beta-fructofuranosidase	GO:0005773;GO:0004575;GO:0005985	vacuole|sucrose alpha-glucosidase activity|sucrose metabolic process
	comp55727_c0_seq1_Solexa	INV5	sucrase5	1963	14.2271	378.014	2574.07	AT1G55120	0	Beta-fructofuranosidase 5	gi|386688300|gb|AFJ21580.1|cell wall invertase [Agave tequilana]	0	sp|P26792|INV1_DAUCA	0	Beta-fructofuranosidase, insoluble isoenzyme 1 OS=Daucus carota GN=INV1 PE=1 SV=1	KOG0228	0	Beta-fructofuranosidase (invertase)	ko00052;ko00500	Galactose metabolism|Starch and sucrose metabolism	2	K01193	E3.2.1.26, sacA	beta-fructofuranosidase	GO:0005975;GO:0004553	carbohydrate metabolic process|hydrolase activity, hydrolyzing O-glycosyl compounds
	CL33505Contig1	FK	fructokinase 1	1168	1.64746	40.0277	120.927	AT4G10260	6e-134	fructokinase	gi|695013430|ref|XP_009393498.1|PREDICTED: fructokinase-2 [Musa acuminata subsp. malaccensis]	0	sp|Q0J8G4|SCRK2_ORYSJ	7e-176	Fructokinase-2 OS=Oryza sativa subsp. japonica GN=FRK2 PE=1 SV=1	KOG2855	1e-171	Ribokinase	ko00051;ko00500;ko00520	Fructose and mannose metabolism|Starch and sucrose metabolism|Amino sugar and nucleotide sugar metabolism	3	K00847	E2.7.1.4, scrK	fructokinase	GO:0004747;GO:0006014;GO:0016310;GO:0005524;GO:0019252;GO:0008865	ribokinase activity|D-ribose metabolic process|phosphorylation|ATP binding|starch biosynthetic process|fructokinase activity
	CL13012Contig1	UGP	UDP-glucose pyrophosphorylase	1827	299.991	388.916	502	AT5G17310	0	UDP-glucose pyrophosphorylase	gi|586766760|ref|XP_006855606.1|PREDICTED: UTP--glucose-1-phosphate uridylyltransferase [Amborella trichopoda] >gi|548859393|gb|ERN17073.1| hypothetical protein AMTR_s00044p00070480 [Amborella trichopoda]	0	sp|Q9SDX3|UGPA_MUSAC	0	UTP--glucose-1-phosphate uridylyltransferase OS=Musa acuminata GN=UGPA PE=2 SV=1	KOG2638	0	UDP-glucose pyrophosphorylase	ko00040;ko00052;ko00500;ko00520	Pentose and glucuronate interconversions|Galactose metabolism|Starch and sucrose metabolism|Amino sugar and nucleotide sugar metabolism	4	K00963	UGP2, galU, galF	UTP--glucose-1-phosphate uridylyltransferase	GO:0008152;GO:0003983;GO:0005737	metabolic process|UTP:glucose-1-phosphate uridylyltransferase activity|cytoplasm
Plastidial glycolysis	CL17128Contig1	pHXK	plastidial hexokinase	2306	31.3478	38.6262	88.9106	AT4G29130	0	hexokinase 1	gi|720035721|ref|XP_010267128.1|PREDICTED: hexokinase-1-like [Nelumbo nucifera]	0	sp|Q42525|HXK1_ARATH	0	Hexokinase-1 OS=Arabidopsis thaliana GN=HXK1 PE=1 SV=2	KOG1369	0	Hexokinase	ko04066;ko00521;ko00524;ko00010;ko00051;ko00052;ko00500;ko00520;ko01200;ko04973;ko04910	HIF-1 signaling pathway|Streptomycin biosynthesis|Butirosin and neomycin biosynthesis|Glycolysis / Gluconeogenesis|Fructose and mannose metabolism|Galactose metabolism|Starch and sucrose metabolism|Amino sugar and nucleotide sugar metabolism|Carbon metabolism|Carbohydrate digestion and absorption|Insulin signaling pathway	11	K00844	HK	hexokinase	GO:0012501;GO:0008270;GO:0005739;GO:0009536;GO:0019320;GO:0005524;GO:0010255;GO:0016310;GO:0051156;GO:0009747;GO:0005773;GO:0004340;GO:0006096;GO:0005634;GO:0005886;GO:0008865	programmed cell death|zinc ion binding|mitochondrion|plastid|hexose catabolic process|ATP binding|glucose mediated signaling pathway|phosphorylation|glucose 6-phosphate metabolic process|hexokinase-dependent signaling|vacuole|glucokinase activity|glycolytic process|nucleus|plasma membrane|fructokinase activity
	CL15938Contig1	pGPI	plastidial glucose-6-phosphate isomerase	2259	87.8513	84.7946	99.357	AT4G24620	0	glucose-6-phosphate isomerase	gi|719968717|ref|XP_010266267.1|PREDICTED: glucose-6-phosphate isomerase 1, chloroplastic-like [Nelumbo nucifera]	0	sp|Q8H103|G6PIP_ARATH	0	Glucose-6-phosphate isomerase 1, chloroplastic OS=Arabidopsis thaliana GN=PGI1 PE=1 SV=1	KOG2446	0	Glucose-6-phosphate isomerase	ko00010;ko00030;ko00500;ko00520;ko01200	Glycolysis / Gluconeogenesis|Pentose phosphate pathway|Starch and sucrose metabolism|Amino sugar and nucleotide sugar metabolism|Carbon metabolism	5	K01810	GPI, pgi	glucose-6-phosphate isomerase	GO:0006094;GO:0009941;GO:0004347;GO:0043085;GO:0019252;GO:0009664;GO:0009911;GO:0006955;GO:0000023;GO:0016740;GO:0005829;GO:0019288;GO:0006096;GO:0009570;GO:0003723;GO:0000272;GO:0005524	gluconeogenesis|chloroplast envelope|glucose-6-phosphate isomerase activity|positive regulation of catalytic activity|starch biosynthetic process|plant-type cell wall organization|positive regulation of flower development|immune response|maltose metabolic process|transferase activity|cytosol|isopentenyl diphosphate biosynthetic process, methylerythritol 4-phosphate pathway|glycolytic process|chlo…
	CL2460Contig2	pPFK	plastidial 6-phosphofructokinase	2197	14.9148	24.7797	39.4248	AT2G22480	0	6-phosphofructokinase 5	gi|720007674|ref|XP_010258379.1|PREDICTED: ATP-dependent 6-phosphofructokinase 5, chloroplastic-like isoform X1 [Nelumbo nucifera] >gi|720007677|ref|XP_010258380.1| PREDICTED: ATP-dependent 6-phosphofructokinase 5, chloroplastic-like isoform X1 [Nelumbo nucifera]	0	sp|Q8VYN6|K6PF5_ARATH	0	6-phosphofructokinase 5, chloroplastic OS=Arabidopsis thaliana GN=PFK5 PE=1 SV=1	KOG2440	0	Pyrophosphate-dependent phosphofructo-1-kinase	ko04152;ko03018;ko00010;ko00030;ko00051;ko00052;ko00680;ko01200;ko01230	AMPK signaling pathway|RNA degradation|Glycolysis / Gluconeogenesis|Pentose phosphate pathway|Fructose and mannose metabolism|Galactose metabolism|Methane metabolism|Carbon metabolism|Biosynthesis of amino acids	9	K00850	pfkA, PFK	6-phosphofructokinase 1	GO:0005945;GO:0003872;GO:0005524;GO:0006002;GO:0009507;GO:0006096	6-phosphofructokinase complex|6-phosphofructokinase activity|ATP binding|fructose 6-phosphate metabolic process|chloroplast|glycolytic process
	CL20481Contig1	pFBA	plastidial fructose-bisphosphate aldolase	1929	241.205	335.094	436.232	AT2G01140	0	fructose-bisphosphate aldolase 3	gi|567912049|ref|XP_006448338.1|hypothetical protein CICLE_v10017877mg [Citrus clementina] >gi|557550949|gb|ESR61578.1| hypothetical protein CICLE_v10017877mg [Citrus clementina]	0	sp|Q9ZU52|ALFC3_ARATH	0	Probable fructose-bisphosphate aldolase 3, chloroplastic OS=Arabidopsis thaliana GN=FBA3 PE=1 SV=1	KOG1557	0	Fructose-biphosphate aldolase	ko00010;ko00030;ko00051;ko00680;ko00710;ko01200;ko01230	Glycolysis / Gluconeogenesis|Pentose phosphate pathway|Fructose and mannose metabolism|Methane metabolism|Carbon fixation in photosynthetic organisms|Carbon metabolism|Biosynthesis of amino acids	7	K01623	ALDO	fructose-bisphosphate aldolase, class I	GO:0006096;GO:0010287;GO:0006979;GO:0046686;GO:0004332;GO:0005739	glycolytic process|plastoglobule|response to oxidative stress|response to cadmium ion|fructose-bisphosphate aldolase activity|mitochondrion
	CL18527Contig1	pTPI	plastidial triosephosphate isomerase	1521	52.42	124.132	118.155	AT2G21170	3e-130	triosephosphate isomerase	gi|720040731|ref|XP_010268686.1|PREDICTED: triosephosphate isomerase, chloroplastic-like [Nelumbo nucifera]	1.61567e-179	sp|Q9M4S8|TPIC_FRAAN	6e-158	Triosephosphate isomerase, chloroplastic OS=Fragaria ananassa GN=TPI PE=1 SV=1	KOG1643	1e-157	Triosephosphate isomerase	ko00010;ko00051;ko00562;ko00710;ko01200;ko01230	Glycolysis / Gluconeogenesis|Fructose and mannose metabolism|Inositol phosphate metabolism|Carbon fixation in photosynthetic organisms|Carbon metabolism|Biosynthesis of amino acids	6	K01803	TPI, tpiA	triosephosphate isomerase (TIM)	GO:0009941;GO:0048046;GO:0004807;GO:0032504;GO:0006816;GO:0009651;GO:0006546;GO:0005829;GO:0019288;GO:0007030;GO:0006096;GO:0032880;GO:0009570;GO:0080022;GO:0019563;GO:0019253;GO:0006569;GO:0009658;GO:0009579;GO:0009684;GO:0019344;GO:0046166;GO:0006642;GO:0005739	chloroplast envelope|apoplast|triose-phosphate isomerase activity|multicellular organism reproduction|calcium ion transport|response to salt stress|glycine catabolic process|cytosol|isopentenyl diphosphate biosynthetic process, methylerythritol 4-phosphate pathway|Golgi organization|glycolytic process|regulation of protein localization|chloroplast stroma|primary root development|glycerol cataboli…
	CL8642Contig1	pGAPC	plastidial glyceraldehyde 3-phosphate dehydrogenase	2328	39.4257	174.364	182.205	AT1G79530	0		gi|720065260|ref|XP_010276220.1|PREDICTED: glyceraldehyde-3-phosphate dehydrogenase GAPCP2, chloroplastic-like [Nelumbo nucifera]	0	sp|Q9SAJ6|G3PP1_ARATH	0	Glyceraldehyde 3-phosphate dehydrogenase GAPCP1, chloroplastic OS=Arabidopsis thaliana GN=GAPCP1 PE=1 SV=1	KOG0657	0	Glyceraldehyde 3-phosphate dehydrogenase	ko04066;ko00010;ko00710;ko01200;ko01230	HIF-1 signaling pathway|Glycolysis / Gluconeogenesis|Carbon fixation in photosynthetic organisms|Carbon metabolism|Biosynthesis of amino acids	5	K00134	GAPDH, gapA	glyceraldehyde 3-phosphate dehydrogenase	GO:0051287;GO:0005507;GO:0055114;GO:0080022;GO:0008270;GO:0016620;GO:0048658;GO:0080144;GO:0009555;GO:0050661;GO:0006006;GO:0016020	NAD binding|copper ion binding|oxidation-reduction process|primary root development|zinc ion binding|oxidoreductase activity, acting on the aldehyde or oxo group of donors, NAD or NADP as acceptor|anther wall tapetum development|amino acid homeostasis|pollen development|NADP binding|glucose metabolic process|membrane
	CL6510Contig1	pPGK	plastidial phosphoglycerate kinase	2076	65.4269	89.0181	155.876	AT1G56190	0	phosphoglycerate kinase	gi|720042847|ref|XP_010269369.1|PREDICTED: phosphoglycerate kinase, chloroplastic-like [Nelumbo nucifera]	0	sp|Q42961|PGKH_TOBAC	0	Phosphoglycerate kinase, chloroplastic OS=Nicotiana tabacum PE=1 SV=1	KOG1367	0	3-phosphoglycerate kinase	ko00010;ko00710;ko01200;ko01230	Glycolysis / Gluconeogenesis|Carbon fixation in photosynthetic organisms|Carbon metabolism|Biosynthesis of amino acids	4	K00927	PGK, pgk	phosphoglycerate kinase	GO:0005618;GO:0004618;GO:0005739;GO:0009409;GO:0009941;GO:0009579;GO:0016310;GO:0009570;GO:0046686;GO:0006096;GO:0016020;GO:0005634;GO:0010319;GO:0048046	cell wall|phosphoglycerate kinase activity|mitochondrion|response to cold|chloroplast envelope|thylakoid|phosphorylation|chloroplast stroma|response to cadmium ion|glycolytic process|membrane|nucleus|stromule|apoplast
	CL3849Contig1	pPGM	plastidial phosphoglycerate mutase	1673	37.1872	45.1618	51.1658	AT1G22170	4e-129	phosphoglycerate mutase	gi|720016716|ref|XP_010261237.1|PREDICTED: phosphoglycerate mutase-like [Nelumbo nucifera]	0	sp|Q6MEW4|GPMA_PARUW	8e-96	2,3-bisphosphoglycerate-dependent phosphoglycerate mutase OS=Protochlamydia amoebophila (strain UWE25) GN=gpmA PE=3 SV=1	KOG0235	2e-166	Phosphoglycerate mutase	ko00260;ko00010;ko00680;ko01200;ko01230;ko04922	Glycine, serine and threonine metabolism|Glycolysis / Gluconeogenesis|Methane metabolism|Carbon metabolism|Biosynthesis of amino acids|Glucagon signaling pathway	6	K01834	PGAM, gpmA	2,3-bisphosphoglycerate-dependent phosphoglycerate mutase	GO:0006096;GO:0004619	glycolytic process|phosphoglycerate mutase activity
	CL8275Contig1	pENO1	plastidial enolase 1	2137	115.284	129.664	183.542	AT1G74030	0		gi|802797063|ref|XP_012092922.1|PREDICTED: enolase 1, chloroplastic [Jatropha curcas] >gi|317106652|dbj|BAJ53156.1| JHL10I11.2 [Jatropha curcas] >gi|643686888|gb|KDP20053.1| hypothetical protein JCGZ_05822 [Jatropha curcas]	0	sp|Q9C9C4|ENO1_ARATH	0	Enolase 1, chloroplastic OS=Arabidopsis thaliana GN=ENO1 PE=1 SV=1	KOG2670	0	Enolase	ko04066;ko03018;ko00010;ko00680;ko01200;ko01230	HIF-1 signaling pathway|RNA degradation|Glycolysis / Gluconeogenesis|Methane metabolism|Carbon metabolism|Biosynthesis of amino acids	6	K01689	ENO, eno	enolase	GO:0010090;GO:0000015;GO:0000287;GO:0009570;GO:0006096;GO:0004634	trichome morphogenesis|phosphopyruvate hydratase complex|magnesium ion binding|chloroplast stroma|glycolytic process|phosphopyruvate hydratase activity
	CL17672Contig1	pPK	plastidial pyruvate kinase	2301	34.52	59.83	76.91	AT3G22960	0		gi|720034624|ref|XP_010266777.1|PREDICTED: pyruvate kinase isozyme A, chloroplastic-like [Nelumbo nucifera]	0	sp|Q43117|KPYA_RICCO	0	Pyruvate kinase isozyme A, chloroplastic OS=Ricinus communis PE=1 SV=1	KOG2323	0	Pyruvate kinase	ko00010;ko00620;ko00230;ko01200;ko01230;ko04922	Glycolysis / Gluconeogenesis|Pyruvate metabolism|Purine metabolism|Carbon metabolism|Biosynthesis of amino acids|Glucagon signaling pathway	6	K00873	PK, pyk	pyruvate kinase	GO:0006096;GO:0004743;GO:0016310;GO:0030955;GO:0000287	glycolytic process|pyruvate kinase activity|phosphorylation|potassium ion binding|magnesium ion binding
Cytosolic glycolysis	CL3342Contig1	cHXK	cytosolic hexokinase	1919	5.44874	2.56551	4.61179	AT3G20040	2e-174	hexokinase 4	gi|720055243|ref|XP_010273315.1|PREDICTED: hexokinase-3-like [Nelumbo nucifera]	0	sp|Q9LPS1|HXK3_ARATH	0	Hexokinase-3 OS=Arabidopsis thaliana GN=At1g50460 PE=1 SV=1	KOG1369	0	Hexokinase	ko04066;ko00521;ko00524;ko00010;ko00051;ko00052;ko00500;ko00520;ko01200;ko04973;ko04910	HIF-1 signaling pathway|Streptomycin biosynthesis|Butirosin and neomycin biosynthesis|Glycolysis / Gluconeogenesis|Fructose and mannose metabolism|Galactose metabolism|Starch and sucrose metabolism|Amino sugar and nucleotide sugar metabolism|Carbon metabolism|Carbohydrate digestion and absorption|Insulin signaling pathway	11	K00844	HK	hexokinase	GO:0006096;GO:0016310;GO:0005524;GO:0004396	glycolytic process|phosphorylation|ATP binding|hexokinase activity
	CL21941Contig1	cGPI	cytosolic glucose-6-phosphate isomerase	2557	54.1526	44.8623	32.0142	AT5G42740	0	glucose-6-phosphate isomerase	gi|720024630|ref|XP_010263691.1|PREDICTED: glucose-6-phosphate isomerase, cytosolic 1 [Nelumbo nucifera] >gi|720024633|ref|XP_010263692.1| PREDICTED: glucose-6-phosphate isomerase, cytosolic 1 [Nelumbo nucifera]	0	sp|P54243|G6PI_OENME	0	Glucose-6-phosphate isomerase, cytosolic OS=Oenothera mexicana GN=PGIC PE=3 SV=1	KOG2446	0	Glucose-6-phosphate isomerase	ko00010;ko00030;ko00500;ko00520;ko01200	Glycolysis / Gluconeogenesis|Pentose phosphate pathway|Starch and sucrose metabolism|Amino sugar and nucleotide sugar metabolism|Carbon metabolism	5	K01810	GPI, pgi	glucose-6-phosphate isomerase	GO:0005829;GO:0010224;GO:0009813;GO:0004347;GO:0009744;GO:0009817;GO:0006094;GO:0006096	cytosol|response to UV-B|flavonoid biosynthetic process|glucose-6-phosphate isomerase activity|response to sucrose|defense response to fungus, incompatible interaction|gluconeogenesis|glycolytic process
	CL4064Contig2	cPFK	cytosolic 6-phosphofructokinase	2346	32.0258	13.1722	10.3703	AT4G29220	1e-177	6-phosphofructokinase 1	gi|672140558|ref|XP_008794086.1|PREDICTED: ATP-dependent 6-phosphofructokinase 3-like isoform X2 [Phoenix dactylifera] >gi|672140560|ref|XP_008794087.1| PREDICTED: ATP-dependent 6-phosphofructokinase 3-like isoform X2 [Phoenix dactylifera]	0	sp|Q94AA4|K6PF3_ARATH	0	6-phosphofructokinase 3 OS=Arabidopsis thaliana GN=PFK3 PE=1 SV=1	KOG2440	0	Pyrophosphate-dependent phosphofructo-1-kinase	ko04152;ko03018;ko00010;ko00030;ko00051;ko00052;ko00680;ko01200;ko01230	AMPK signaling pathway|RNA degradation|Glycolysis / Gluconeogenesis|Pentose phosphate pathway|Fructose and mannose metabolism|Galactose metabolism|Methane metabolism|Carbon metabolism|Biosynthesis of amino acids	9	K00850	pfkA, PFK	6-phosphofructokinase 1	GO:0005945;GO:0003872;GO:0005524;GO:0006002;GO:0006096	6-phosphofructokinase complex|6-phosphofructokinase activity|ATP binding|fructose 6-phosphate metabolic process|glycolytic process
	CL19390Contig1	cFBA	cytosolic fructose-bisphosphate aldolase	1342	55.8871	24.5443	6.04985	AT4G26530	1e-176	fructose-bisphosphate aldolase 5	gi|720095040|ref|XP_010246553.1|PREDICTED: fructose-bisphosphate aldolase, cytoplasmic isozyme 1 [Nelumbo nucifera]	0	sp|P46256|ALF1_PEA	0	Fructose-bisphosphate aldolase, cytoplasmic isozyme 1 OS=Pisum sativum PE=1 SV=1	KOG1557	0	Fructose-biphosphate aldolase	ko00010;ko00030;ko00051;ko00680;ko00710;ko01200;ko01230	Glycolysis / Gluconeogenesis|Pentose phosphate pathway|Fructose and mannose metabolism|Methane metabolism|Carbon fixation in photosynthetic organisms|Carbon metabolism|Biosynthesis of amino acids	7	K01623	ALDO	fructose-bisphosphate aldolase, class I	GO:0006096;GO:0004332	glycolytic process|fructose-bisphosphate aldolase activity
	CL1Contig14	cTPI	cytosolic triosephosphate isomerase	1173	19.47	10.25	13.63	AT3G55440	2e-113		gi|720003247|ref|XP_010256927.1|PREDICTED: triosephosphate isomerase, cytosolic [Nelumbo nucifera]	2.24675e-149	sp|P48495|TPIS_PETHY	1e-145	Triosephosphate isomerase, cytosolic OS=Petunia hybrida GN=TPIP1 PE=2 SV=1	KOG1643	1e-143	Triosephosphate isomerase	ko00010;ko00051;ko00562;ko00710;ko01200;ko01230	Glycolysis / Gluconeogenesis|Fructose and mannose metabolism|Inositol phosphate metabolism|Carbon fixation in photosynthetic organisms|Carbon metabolism|Biosynthesis of amino acids	6	K01803	TPI, tpiA	triosephosphate isomerase (TIM)	GO:0005774;GO:0051788;GO:0006098;GO:0009853;GO:0006094;GO:0048046;GO:0006833;GO:0004807;GO:0080129;GO:0005618;GO:0044262;GO:0006972;GO:0005829;GO:0007030;GO:0043161;GO:0006096;GO:0009570;GO:0009060;GO:0019344;GO:0009506;GO:0009266;GO:0005886;GO:0005507;GO:0005739	vacuolar membrane|response to misfolded protein|pentose-phosphate shunt|photorespiration|gluconeogenesis|apoplast|water transport|triose-phosphate isomerase activity|proteasome core complex assembly|cell wall|cellular carbohydrate metabolic process|hyperosmotic response|cytosol|Golgi organization|proteasome-mediated ubiquitin-dependent protein catabolic process|glycolytic process|chloroplast stro…
	CL20246Contig1	cGAPC	cytosolic glyceraldehyde 3-phosphate dehydrogenase	2121	39.2303	22.6776	15.9768	AT3G04120	7e-167	glyceraldehyde 3-phosphate dehydrogenase	gi|596141602|ref|XP_007222474.1|hypothetical protein PRUPE_ppa008227mg [Prunus persica] >gi|462419410|gb|EMJ23673.1| hypothetical protein PRUPE_ppa008227mg [Prunus persica]	0	sp|P26518|G3PC_MAGLI	0	Glyceraldehyde-3-phosphate dehydrogenase, cytosolic OS=Magnolia liliiflora GN=GAPC PE=2 SV=1	KOG0657	0	Glyceraldehyde 3-phosphate dehydrogenase	ko04066;ko00010;ko00710;ko01200;ko01230	HIF-1 signaling pathway|Glycolysis / Gluconeogenesis|Carbon fixation in photosynthetic organisms|Carbon metabolism|Biosynthesis of amino acids	5	K00134	GAPDH, gapA	glyceraldehyde 3-phosphate dehydrogenase	GO:0005737;GO:0006096;GO:0051287;GO:0050661;GO:0006006;GO:0004365;GO:0055114	cytoplasm|glycolytic process|NAD binding|NADP binding|glucose metabolic process|glyceraldehyde-3-phosphate dehydrogenase (NAD+) (phosphorylating) activity|oxidation-reduction process
	CL1933Contig1	cPGK	cytosolic phosphoglycerate kinase	1777	41.6732	30.0179	8.3499	AT1G79550	0	phosphoglycerate kinase	gi|211906450|gb|ACJ11718.1|phosphoglycerate kinase [Gossypium hirsutum] >gi|728834644|gb|KHG14087.1| Phosphoglycerate kinase, cytosolic [Gossypium arboreum]	0	sp|Q42962|PGKY_TOBAC	0	Phosphoglycerate kinase, cytosolic OS=Nicotiana tabacum PE=1 SV=1	KOG1367	0	3-phosphoglycerate kinase	ko00010;ko00710;ko01200;ko01230	Glycolysis / Gluconeogenesis|Carbon fixation in photosynthetic organisms|Carbon metabolism|Biosynthesis of amino acids	4	K00927	PGK, pgk	phosphoglycerate kinase	GO:0006096;GO:0016310;GO:0004618	glycolytic process|phosphorylation|phosphoglycerate kinase activity
	CL6863Contig1	cPMG	cytosolic 2,3-bisphosphoglycerate-independent phosphoglycerate mutase	2315	278.163	174.877	158.903	AT3G08590	0	2,3-bisphosphoglycerate-independent phosphoglycerate mutase	gi|703162388|ref|XP_010113038.1|2,3-bisphosphoglycerate-independent phosphoglycerate mutase [Morus notabilis] >gi|587948991|gb|EXC35209.1| 2,3-bisphosphoglycerate-independent phosphoglycerate mutase [Morus notabilis]	0	sp|Q42908|PMGI_MESCR	0	2,3-bisphosphoglycerate-independent phosphoglycerate mutase OS=Mesembryanthemum crystallinum GN=PGM1 PE=1 SV=1	KOG4513	0	Phosphoglycerate mutase	ko00260;ko00010;ko00680;ko01200;ko01230	Glycine, serine and threonine metabolism|Glycolysis / Gluconeogenesis|Methane metabolism|Carbon metabolism|Biosynthesis of amino acids	5	K15633	gpmI	2,3-bisphosphoglycerate-independent phosphoglycerate mutase	GO:0005737;GO:0006096;GO:0030145;GO:0006950;GO:0004619;GO:0006007	cytoplasm|glycolytic process|manganese ion binding|response to stress|phosphoglycerate mutase activity|glucose catabolic process
	CL6520Contig1	cENO3	cytosolic enolase 3	2143	15.3496	13.7326	14.1882	AT2G29560	0		gi|720021434|ref|XP_010262724.1|PREDICTED: cytosolic enolase 3 isoform X1 [Nelumbo nucifera]	0	sp|Q9ZW34|ENO3_ARATH	0	Cytosolic enolase 3 OS=Arabidopsis thaliana GN=ENO3 PE=2 SV=1	KOG2670	0	Enolase	ko04066;ko03018;ko00010;ko00680;ko01200;ko01230	HIF-1 signaling pathway|RNA degradation|Glycolysis / Gluconeogenesis|Methane metabolism|Carbon metabolism|Biosynthesis of amino acids	6	K01689	ENO, eno	enolase	GO:0006096;GO:0000015;GO:0004634;GO:0000287;GO:0005634	glycolytic process|phosphopyruvate hydratase complex|phosphopyruvate hydratase activity|magnesium ion binding|nucleus
	CL2455Contig1	cPK	cytosolic pyruvate kinase	2120	55.9933	32.1815	27.7169	AT2G36580	0	pyruvate kinase	gi|743763988|ref|XP_010912195.1|PREDICTED: pyruvate kinase, cytosolic isozyme-like [Elaeis guineensis]	0	sp|P22200|KPYC_SOLTU	3e-127	Pyruvate kinase, cytosolic isozyme OS=Solanum tuberosum PE=2 SV=1	KOG2323	0	Pyruvate kinase	ko00010;ko00620;ko00230;ko01200;ko01230;ko04922	Glycolysis / Gluconeogenesis|Pyruvate metabolism|Purine metabolism|Carbon metabolism|Biosynthesis of amino acids|Glucagon signaling pathway	6	K00873	PK, pyk	pyruvate kinase	GO:0006096;GO:0004743;GO:0046686;GO:0005886;GO:0016310;GO:0030955;GO:0000287	glycolytic process|pyruvate kinase activity|response to cadmium ion|plasma membrane|phosphorylation|potassium ion binding|magnesium ion binding
Plastidial oxidative pentose phosphate pathway (OPPP)	CL17080Contig1	pG6PDH	plastidial glucose-6-phosphate 1-dehydrogenase	2420	52.4235	61.3051	64.2196	AT5G13110	0	glucose-6-phosphate 1-dehydrogenase	gi|672134200|ref|XP_008790747.1|PREDICTED: glucose-6-phosphate 1-dehydrogenase, chloroplastic-like isoform X2 [Phoenix dactylifera]	0	sp|Q43793|G6PDC_TOBAC	0	Glucose-6-phosphate 1-dehydrogenase, chloroplastic OS=Nicotiana tabacum PE=2 SV=1	KOG0563	0	Glucose-6-phosphate 1-dehydrogenase	ko00030;ko00480;ko01200	Pentose phosphate pathway|Glutathione metabolism|Carbon metabolism	3	K00036	G6PD, zwf	glucose-6-phosphate 1-dehydrogenase	GO:0050661;GO:0004345;GO:0006098	NADP binding|glucose-6-phosphate dehydrogenase activity|pentose-phosphate shunt
	CL21754Contig1	pPGLS	plastidial 6-phosphogluconolactonase	1707	195.604	290.432	206.449	AT5G24400	2e-100	6-phosphogluconolactonase	gi|763785458|gb|KJB52529.1|hypothetical protein B456_008G266100 [Gossypium raimondii]	7.47601e-146	sp|A2Z3C4|6PGL4_ORYSI	1e-134	Probable 6-phosphogluconolactonase 4, chloroplastic OS=Oryza sativa subsp. indica GN=OsI_031067 PE=3 SV=2	KOG3147	2e-121	6-phosphogluconolactonase - like protein	ko00030;ko01200	Pentose phosphate pathway|Carbon metabolism	2	K01057	PGLS, pgl, devB	6-phosphogluconolactonase	GO:0006098;GO:0017057	pentose-phosphate shunt|6-phosphogluconolactonase activity
	CL19914Contig1	p6PGDH	plastidial 6-phosphogluconate dehydrogenase	2051	42.669	79.8841	32.4101	AT1G64190	0	6-phosphogluconate dehydrogenase	gi|802751701|ref|XP_012088080.1|PREDICTED: 6-phosphogluconate dehydrogenase, decarboxylating 3 [Jatropha curcas] >gi|643709982|gb|KDP24308.1| hypothetical protein JCGZ_25604 [Jatropha curcas]	0	sp|Q9FWA3|6GPD3_ARATH	0	6-phosphogluconate dehydrogenase, decarboxylating 3 OS=Arabidopsis thaliana GN=At3g02360 PE=2 SV=1	KOG2653	0	6-phosphogluconate dehydrogenase	ko00030;ko00480;ko01200	Pentose phosphate pathway|Glutathione metabolism|Carbon metabolism	3	K00033	PGD, gnd, gntZ	6-phosphogluconate dehydrogenase	GO:0050661;GO:0006098;GO:0004616	NADP binding|pentose-phosphate shunt|phosphogluconate dehydrogenase (decarboxylating) activity
	CL1444Contig2	pRPE	plastidial ribulose-phosphate 3-epimerase	1728	86.4049	91.2206	87.9265	AT5G61410	0	ribulose-phosphate 3-epimerase	gi|720007354|ref|XP_010258280.1|PREDICTED: ribulose-phosphate 3-epimerase, chloroplastic [Nelumbo nucifera]	7.53763e-163	sp|Q43157|RPE_SPIOL	4e-160	Ribulose-phosphate 3-epimerase, chloroplastic OS=Spinacia oleracea GN=RPE PE=1 SV=1	KOG3111	2e-157	D-ribulose-5-phosphate 3-epimerase	ko00030;ko00040;ko00710;ko01200;ko01230	Pentose phosphate pathway|Pentose and glucuronate interconversions|Carbon fixation in photosynthetic organisms|Carbon metabolism|Biosynthesis of amino acids	5	K01783	rpe, RPE	ribulose-phosphate 3-epimerase	GO:0019253;GO:0006098;GO:0046872;GO:0009535;GO:0004750	reductive pentose-phosphate cycle|pentose-phosphate shunt|metal ion binding|chloroplast thylakoid membrane|ribulose-phosphate 3-epimerase activity
	CL32613Contig1	pRPI	plastidial ribose 5-phosphate isomerase A	1604	5.1339	6.94789	0.548935	AT5G44520	2e-73	ribose 5-phosphate isomerase A	gi|672179175|ref|XP_008809747.1|PREDICTED: probable ribose-5-phosphate isomerase 4, chloroplastic isoform X1 [Phoenix dactylifera]	1.89901e-123	sp|Q5FQ98|RPIA_GLUOX	4e-25	Ribose-5-phosphate isomerase A OS=Gluconobacter oxydans (strain 621H) GN=rpiA PE=3 SV=1	KOG3075	9e-88	Ribose 5-phosphate isomerase	ko00030;ko00710;ko01200;ko01230	Pentose phosphate pathway|Carbon fixation in photosynthetic organisms|Carbon metabolism|Biosynthesis of amino acids	4	K01807	rpiA	ribose 5-phosphate isomerase A	GO:0009052;GO:0004751	pentose-phosphate shunt, non-oxidative branch|ribose-5-phosphate isomerase activity
	comp77351_c1_seq2_Solexa	TA	transaldolase	2666	131.281	228.231	104.773	AT5G13420	3e-160	transaldolase	gi|719982607|ref|XP_010250505.1|PREDICTED: uncharacterized protein LOC104592737 [Nelumbo nucifera]	0	sp|Q0RH18|TAL_FRAAA	2e-87	Transaldolase OS=Frankia alni (strain ACN14a) GN=tal PE=3 SV=1	KOG2772	0	Transaldolase	ko00030;ko01200;ko01230	Pentose phosphate pathway|Carbon metabolism|Biosynthesis of amino acids	3	K00616	E2.2.1.2, talA, talB	transaldolase	GO:0005739;GO:0006098;GO:0004801;GO:0009060;GO:0009570;GO:0009809;GO:0033587;GO:0046686;GO:0006096	mitochondrion|pentose-phosphate shunt|sedoheptulose-7-phosphate:D-glyceraldehyde-3-phosphate glyceronetransferase activity|aerobic respiration|chloroplast stroma|lignin biosynthetic process|shikimate biosynthetic process|response to cadmium ion|glycolytic process
	CL2579Contig1	TK	transketolase 1	2485	0.0374732	8.52023	2.44796	AT3G60750	0	transketolase 1	gi|672173567|ref|XP_008806920.1|PREDICTED: LOW QUALITY PROTEIN: transketolase, chloroplastic-like [Phoenix dactylifera]	0	sp|Q7SIC9|TKTC_MAIZE	0	Transketolase, chloroplastic OS=Zea mays PE=1 SV=1	KOG0523	0	Transketolase	ko00030;ko00710;ko01051;ko01200;ko01230	Pentose phosphate pathway|Carbon fixation in photosynthetic organisms|Biosynthesis of ansamycins|Carbon metabolism|Biosynthesis of amino acids	5	K00615	E2.2.1.1, tktA, tktB	transketolase	GO:0047896;GO:0004802;GO:0008152	formaldehyde transketolase activity|transketolase activity|metabolic process
Cytosolic OPPP	CL31487Contig1	cG6PDH	cytosolic glucose-6-phosphate 1-dehydrogenase	1003	241.518	29.8873	23.8728	AT5G40760	3e-149	glucose-6-phosphate 1-dehydrogenase	gi|719977437|ref|XP_010248854.1|PREDICTED: glucose-6-phosphate 1-dehydrogenase, cytoplasmic isoform [Nelumbo nucifera] >gi|719977440|ref|XP_010248855.1| PREDICTED: glucose-6-phosphate 1-dehydrogenase, cytoplasmic isoform [Nelumbo nucifera] >gi|719977444|ref|XP_010248856.1| PREDICTED: glucose-6-phosphate 1-dehydrogenase, cytoplasmic isoform [Nelumbo nucifera]	0	sp|P37830|G6PD_SOLTU	0	Glucose-6-phosphate 1-dehydrogenase, cytoplasmic isoform OS=Solanum tuberosum GN=G6PDH PE=2 SV=1	KOG0563	0	Glucose-6-phosphate 1-dehydrogenase	ko00030;ko00480;ko01200	Pentose phosphate pathway|Glutathione metabolism|Carbon metabolism	3	K00036	G6PD, zwf	glucose-6-phosphate 1-dehydrogenase	GO:0009051;GO:0004345;GO:0050661;GO:0009507;GO:0046686	pentose-phosphate shunt, oxidative branch|glucose-6-phosphate dehydrogenase activity|NADP binding|chloroplast|response to cadmium ion
	CL8727Contig1	cPGLS	cytosolic 6-phosphogluconolactonase	1766	30.6337	17.308	6.64478	AT1G13700	2e-90	6-phosphogluconolactonase	gi|720006450|ref|XP_010257984.1|PREDICTED: probable 6-phosphogluconolactonase 2 [Nelumbo nucifera] >gi|720006453|ref|XP_010257985.1| PREDICTED: probable 6-phosphogluconolactonase 2 [Nelumbo nucifera] >gi|720006456|ref|XP_010257987.1| PREDICTED: probable 6-phosphogluconolactonase 2 [Nelumbo nucifera]	4.83433e-135	sp|Q6Z4H0|6PGL2_ORYSJ	1e-114	Probable 6-phosphogluconolactonase 2 OS=Oryza sativa subsp. japonica GN=Os07g0604000 PE=2 SV=1	KOG3147	7e-108	6-phosphogluconolactonase - like protein	ko00030;ko01200	Pentose phosphate pathway|Carbon metabolism	2	K01057	PGLS, pgl, devB	6-phosphogluconolactonase	GO:0006098;GO:0017057	pentose-phosphate shunt|6-phosphogluconolactonase activity
	CL8341Contig1	c6PGDH	cytosolic 6-phosphogluconate dehydrogenase	2711	16.8838	10.1915	4.52822	AT3G07690	0	6-phosphogluconate dehydrogenase	gi|586694060|ref|XP_006843464.1|PREDICTED: probable glycerol-3-phosphate dehydrogenase [NAD(+)] 1, cytosolic [Amborella trichopoda] >gi|548845831|gb|ERN05139.1| hypothetical protein AMTR_s00053p00186800 [Amborella trichopoda]	0	sp|Q8S0G4|GPDH1_ORYSJ	0	Probable glycerol-3-phosphate dehydrogenase [NAD(+)] 1, cytosolic OS=Oryza sativa subsp. japonica GN=Os01g0939600 PE=2 SV=1	KOG2711	0	Glycerol-3-phosphate dehydrogenase/dihydroxyacetone 3-phosphate reductase	ko00564	Glycerophospholipid metabolism	1	K00006	GPD1	glycerol-3-phosphate dehydrogenase (NAD+)	GO:0005975;GO:0051287;GO:0004367;GO:0046168;GO:0005829;GO:0009331;GO:0055114	carbohydrate metabolic process|NAD binding|glycerol-3-phosphate dehydrogenase [NAD+] activity|glycerol-3-phosphate catabolic process|cytosol|glycerol-3-phosphate dehydrogenase complex|oxidation-reduction process
	CL18659Contig1	cRPE	cytosolic ribulose-phosphate 3-epimerase	1311	30.5639	27.4955	35.071	AT1G63290	1e-96	ribulose-phosphate 3-epimerase	gi|659081475|ref|XP_008441351.1|PREDICTED: ribulose-phosphate 3-epimerase, cytoplasmic isoform [Cucumis melo] >gi|659081477|ref|XP_008441352.1| PREDICTED: ribulose-phosphate 3-epimerase, cytoplasmic isoform [Cucumis melo]	3.94635e-131	sp|Q9SE42|RPE1_ORYSJ	5e-131	Ribulose-phosphate 3-epimerase, cytoplasmic isoform OS=Oryza sativa subsp. japonica GN=Os09g0505700 PE=1 SV=1	KOG3111	6e-119	D-ribulose-5-phosphate 3-epimerase	ko00030;ko00040;ko00710;ko01200;ko01230	Pentose phosphate pathway|Pentose and glucuronate interconversions|Carbon fixation in photosynthetic organisms|Carbon metabolism|Biosynthesis of amino acids	5	K01783	rpe, RPE	ribulose-phosphate 3-epimerase	GO:0005737;GO:0004750;GO:0046872;GO:0005886;GO:0006098	cytoplasm|ribulose-phosphate 3-epimerase activity|metal ion binding|plasma membrane|pentose-phosphate shunt
	CL7362Contig1	cRPI	cytosolic ribose 5-phosphate isomerase A	2036	19.7222	5.8739	11.8783	AT1G71100	2e-93	ribose 5-phosphate isomerase A	gi|356575632|ref|XP_003555942.1|PREDICTED: probable ribose-5-phosphate isomerase [Glycine max]	6.17204e-130	sp|Q9ZU38|RPIA_ARATH	2e-117	Probable ribose-5-phosphate isomerase OS=Arabidopsis thaliana GN=At2g01290 PE=2 SV=1	KOG3075	4e-118	Ribose 5-phosphate isomerase	ko00030;ko00710;ko01200;ko01230	Pentose phosphate pathway|Carbon fixation in photosynthetic organisms|Carbon metabolism|Biosynthesis of amino acids	4	K01807	rpiA	ribose 5-phosphate isomerase A	GO:0004751;GO:0030244;GO:0009052;GO:0046109;GO:0005737;GO:0080167	ribose-5-phosphate isomerase activity|cellulose biosynthetic process|pentose-phosphate shunt, non-oxidative branch|uridine biosynthetic process|cytoplasm|response to karrikin
