# Supplementary material for: Integrated analysis of 454 and Illumina transcriptomic sequencing characterizes carbon flux and energy source for fatty acid synthesis in developing Lindera glauca fruits for woody biodiesel
Source: Biotechnol Biofuels. 2017 May 25;10:134. doi: 10.1186/s13068-017-0820-2 (PMC5445305; doi:10.1186/s13068-017-0820-2)
Supplement: Supplementary file 9 — Additional file 9: Table S7. Annotated information of genes encoded for other enzymes in developing L. glauca fruits. These genes mainly involved in the acetyl-CoA formation, Mal/OAA shuttle and energy consumption for FA synthesis. [file 13068_2017_820_MOESM9_ESM.xls]

## Sheet: Sheet7
Table S7 Detailed information of the annotated genes involved in acetyl-CoA formation, Mal/OAA shuttle and energy consumption for FA synthesis in developing L.glauca fruits
	id	name	Definition	length	50 DAF	125 DAF	150DAF	AP-id	AP-e-value	AP-Des	NR-id and Des	NR-e-value	swiss-id	swiss-e-value	swiss-Des	KOG-id	KOG-e-value	KOG-Des	kegg-id	kegg-term	kegg_hits_numbers	KO_ENTRY	KO_name	KO_Definition	GO-id	GO-term
Acetyl-CoA biosynthesis	CL10Contig4	mE1-α	mitochondrial pyruvate dehydrogenase E1 component subunit alpha	2512	107.734	88.2066	31.3045	AT1G24180	9e-174	pyruvate dehydrogenase E1 component subunit alpha	gi|672139949|ref|XP_008793778.1|PREDICTED: pyruvate dehydrogenase E1 component subunit alpha, mitochondrial-like [Phoenix dactylifera]	0	sp|P52901|ODPA1_ARATH	0	Pyruvate dehydrogenase E1 component subunit alpha-1, mitochondrial OS=Arabidopsis thaliana GN=E1 ALPHA PE=1 SV=2	KOG0225	0	Pyruvate dehydrogenase E1, alpha subunit	ko04066;ko00010;ko00020;ko00620;ko01200;ko04922	HIF-1 signaling pathway|Glycolysis / Gluconeogenesis|Citrate cycle (TCA cycle)|Pyruvate metabolism|Carbon metabolism|Glucagon signaling pathway	6	K00161	PDHA, pdhA	pyruvate dehydrogenase E1 component alpha subunit	GO:0006096;GO:0004739;GO:0043231;GO:0055114	glycolytic process|pyruvate dehydrogenase (acetyl-transferring) activity|intracellular membrane-bounded organelle|oxidation-reduction process
	CL20385Contig1	mE1-β	mitochondrial pyruvate dehydrogenase E1 component subunit beta	1613	56.8192	36.9398	65.458	AT5G50850	4e-171	pyruvate dehydrogenase E1 component subunit beta	gi|596180745|ref|XP_007223276.1|hypothetical protein PRUPE_ppa007259mg [Prunus persica] >gi|462420212|gb|EMJ24475.1| hypothetical protein PRUPE_ppa007259mg [Prunus persica]	0	sp|Q6Z1G7|ODPB1_ORYSJ	0	Pyruvate dehydrogenase E1 component subunit beta-1, mitochondrial OS=Oryza sativa subsp. japonica GN=Os08g0536000 PE=2 SV=1	KOG0524	0	Pyruvate dehydrogenase E1, beta subunit	ko04066;ko00010;ko00020;ko00620;ko01200;ko04922	HIF-1 signaling pathway|Glycolysis / Gluconeogenesis|Citrate cycle (TCA cycle)|Pyruvate metabolism|Carbon metabolism|Glucagon signaling pathway	6	K00162	PDHB, pdhB	pyruvate dehydrogenase E1 component beta subunit
	CL15303Contig1	mE2-1	mitochondrial pyruvate dehydrogenase E2 component (dihydrolipoamide acetyltransferase)	2085	37.8166	21.2402	21.9422	AT3G52200	8e-155	pyruvate dehydrogenase E2 component (dihydrolipoamide acetyltransferase)	gi|743819144|ref|XP_010931437.1|PREDICTED: dihydrolipoyllysine-residue acetyltransferase component 1 of pyruvate dehydrogenase complex, mitochondrial-like isoform X1 [Elaeis guineensis] >gi|743819148|ref|XP_010931438.1| PREDICTED: dihydrolipoyllysine-residue acetyltransferase component 1 of pyruvate dehydrogenase complex, mitochondrial-like isoform X1 [Elaeis guineensis]	0	sp|Q0WQF7|ODP21_ARATH	0	Dihydrolipoyllysine-residue acetyltransferase component 1 of pyruvate dehydrogenase complex, mitochondrial OS=Arabidopsis thaliana GN=LTA3 PE=1 SV=2	KOG0557	0	Dihydrolipoamide acetyltransferase	ko00010;ko00020;ko00620;ko01200	Glycolysis / Gluconeogenesis|Citrate cycle (TCA cycle)|Pyruvate metabolism|Carbon metabolism	4	K00627	DLAT, aceF, pdhC	pyruvate dehydrogenase E2 component (dihydrolipoamide acetyltransferase)
	CL2206Contig1	mE3	mitochondrial dihydrolipoamide dehydrogenase	2178	57.1545	38.5138	49.0834	AT1G48030	0	dihydrolipoamide dehydrogenase	gi|719988361|ref|XP_010252310.1|PREDICTED: dihydrolipoyl dehydrogenase 1, mitochondrial [Nelumbo nucifera]	0	sp|Q9M5K3|DLDH1_ARATH	0	Dihydrolipoyl dehydrogenase 1, mitochondrial OS=Arabidopsis thaliana GN=LPD1 PE=1 SV=2	KOG1335	0	Dihydrolipoamide dehydrogenase	ko00260;ko00280;ko00010;ko00020;ko00620;ko00630;ko01200	Glycine, serine and threonine metabolism|Valine, leucine and isoleucine degradation|Glycolysis / Gluconeogenesis|Citrate cycle (TCA cycle)|Pyruvate metabolism|Glyoxylate and dicarboxylate metabolism|Carbon metabolism	7	K00382	DLD, lpd, pdhD	dihydrolipoamide dehydrogenase	GO:0045454;GO:0050660;GO:0055114;GO:0004148	cell redox homeostasis|flavin adenine dinucleotide binding|oxidation-reduction process|dihydrolipoyl dehydrogenase activity
	CL12800Contig1	pE1-α	pyruvate dehydrogenase E1 component subunit alpha	2001	115.185	189.176	242.253	AT1G01090	2e-172	pyruvate dehydrogenase E1 component subunit alpha	gi|743836926|ref|XP_011025370.1|PREDICTED: pyruvate dehydrogenase E1 component subunit alpha-3, chloroplastic [Populus euphratica]	0	sp|O24457|ODPA3_ARATH	0	Pyruvate dehydrogenase E1 component subunit alpha-3, chloroplastic OS=Arabidopsis thaliana GN=PDH-E1 ALPHA PE=1 SV=1	KOG0225	0	Pyruvate dehydrogenase E1, alpha subunit	ko04066;ko00010;ko00020;ko00620;ko01200;ko04922	HIF-1 signaling pathway|Glycolysis / Gluconeogenesis|Citrate cycle (TCA cycle)|Pyruvate metabolism|Carbon metabolism|Glucagon signaling pathway	6	K00161	PDHA, pdhA	pyruvate dehydrogenase E1 component alpha subunit	GO:0006096;GO:0009941;GO:0004739;GO:0009570;GO:0055114	glycolytic process|chloroplast envelope|pyruvate dehydrogenase (acetyl-transferring) activity|chloroplast stroma|oxidation-reduction process
	CL4290Contig1	pE1-β	pyruvate dehydrogenase E1 component subunit beta	1875	67.307	84.6046	101.664	AT1G30120	5e-172	pyruvate dehydrogenase E1 component subunit beta	gi|695023658|ref|XP_009399014.1|PREDICTED: pyruvate dehydrogenase E1 component subunit beta [Musa acuminata subsp. malaccensis]	0	sp|O64688|ODPB3_ARATH	0	Pyruvate dehydrogenase E1 component subunit beta-3, chloroplastic OS=Arabidopsis thaliana GN=E1-BETA-2 PE=2 SV=1	KOG0524	0	Pyruvate dehydrogenase E1, beta subunit	ko04066;ko00010;ko00020;ko00620;ko01200;ko04922	HIF-1 signaling pathway|Glycolysis / Gluconeogenesis|Citrate cycle (TCA cycle)|Pyruvate metabolism|Carbon metabolism|Glucagon signaling pathway	6	K00162	PDHB, pdhB	pyruvate dehydrogenase E1 component beta subunit	GO:0003824;GO:0008152	catalytic activity|metabolic process
	CL34149Contig1	pE2	pyruvate dehydrogenase E2 component (dihydrolipoamide acetyltransferase)	3332	80.2606	92.3852	130.15	AT3G25860	4e-150	pyruvate dehydrogenase E2 component (dihydrolipoamide acetyltransferase)	gi|729411399|ref|XP_010556375.1|PREDICTED: dihydrolipoyllysine-residue acetyltransferase component 4 of pyruvate dehydrogenase complex, chloroplastic [Tarenaya hassleriana]	0	sp|O24361|PSB5_SPIOL	3e-157	Proteasome subunit beta type-5 OS=Spinacia oleracea PE=2 SV=1	KOG0557	4e-179	Dihydrolipoamide acetyltransferase	ko00010;ko00020;ko00620;ko01200	Glycolysis / Gluconeogenesis|Citrate cycle (TCA cycle)|Pyruvate metabolism|Carbon metabolism	4	K00627	DLAT, aceF, pdhC	pyruvate dehydrogenase E2 component (dihydrolipoamide acetyltransferase)	GO:0005737;GO:0005839;GO:0005634;GO:0004298;GO:0051603	cytoplasm|proteasome core complex|nucleus|threonine-type endopeptidase activity|proteolysis involved in cellular protein catabolic process
	CL2887Contig1	pE3	dihydrolipoamide dehydrogenase	2499	45.5102	144.322	170.108	AT3G16950	0	dihydrolipoamide dehydrogenase	gi|720010717|ref|XP_010259335.1|PREDICTED: dihydrolipoyl dehydrogenase 2, chloroplastic isoform X2 [Nelumbo nucifera]	0	sp|A8MS68|PLPD1_ARATH	0	Dihydrolipoyl dehydrogenase 1, chloroplastic OS=Arabidopsis thaliana GN=LPD1 PE=2 SV=1	KOG1335	0	Dihydrolipoamide dehydrogenase	ko00260;ko00280;ko00010;ko00020;ko00620;ko00630;ko01200	Glycine, serine and threonine metabolism|Valine, leucine and isoleucine degradation|Glycolysis / Gluconeogenesis|Citrate cycle (TCA cycle)|Pyruvate metabolism|Glyoxylate and dicarboxylate metabolism|Carbon metabolism	7	K00382	DLD, lpd, pdhD	dihydrolipoamide dehydrogenase	GO:0045454;GO:0050660;GO:0016668;GO:0055114	cell redox homeostasis|flavin adenine dinucleotide binding|oxidoreductase activity, acting on a sulfur group of donors, NAD(P) as acceptor|oxidation-reduction process
	CL21568Contig1	ACLA-1	ATP-citrate lyase subunit A1	1912	17.9528	8.80648	13.1254	AT1G10670	5e-119	ATP-citrate lyase subunit A1	gi|378405606|gb|AFB82642.1|ATP-citrate synthase [Camellia sinensis]	5.13073e-157	sp|Q2QNG7|ACLA3_ORYSJ	1e-154	ATP-citrate synthase alpha chain protein 3 OS=Oryza sativa subsp. japonica GN=ACLA-3 PE=2 SV=1	KOG1254	8e-152	ATP-citrate lyase	ko00020;ko00720	Citrate cycle (TCA cycle)|Carbon fixation pathways in prokaryotes	2	K01648	ACLY	ATP citrate (pro-S)-lyase	GO:0006629;GO:0003878;GO:0005524;GO:0004775;GO:0005829	lipid metabolic process|ATP citrate synthase activity|ATP binding|succinate-CoA ligase (ADP-forming) activity|cytosol
	isotig03386_454	ACLA-2	ATP-citrate lyase subunit A2	1781	26.1218	10.6553	9.9223	AT1G60810	0	ATP-citrate lyase subunit A2	gi|378405606|gb|AFB82642.1|ATP-citrate synthase [Camellia sinensis]	0	sp|O22718|ACLA2_ARATH	0	ATP-citrate synthase alpha chain protein 2 OS=Arabidopsis thaliana GN=ACLA-2 PE=2 SV=1	KOG1254	0	ATP-citrate lyase	ko00020;ko00720	Citrate cycle (TCA cycle)|Carbon fixation pathways in prokaryotes	2	K01648	ACLY	ATP citrate (pro-S)-lyase	GO:0006085;GO:0005829;GO:0016829;GO:0006623;GO:0003878;GO:0009346;GO:0016874;GO:0005524	acetyl-CoA biosynthetic process|cytosol|lyase activity|protein targeting to vacuole|ATP citrate synthase activity|citrate lyase complex|ligase activity|ATP binding
	CL13653Contig1	ACLA-3	ATP-citrate lyase subunit A3	1728	76.8312	31.5544	19.4718	AT1G09430	0	ATP-citrate lyase subunit A3	gi|743855563|ref|XP_010941487.1|PREDICTED: ATP-citrate synthase alpha chain protein 3 [Elaeis guineensis]	0	sp|Q2QNG7|ACLA3_ORYSJ	0	ATP-citrate synthase alpha chain protein 3 OS=Oryza sativa subsp. japonica GN=ACLA-3 PE=2 SV=1	KOG1254	0	ATP-citrate lyase	ko00020;ko00720	Citrate cycle (TCA cycle)|Carbon fixation pathways in prokaryotes	2	K01648	ACLY	ATP citrate (pro-S)-lyase	GO:0006085;GO:0005829;GO:0006623;GO:0003878;GO:0009346;GO:0004775;GO:0005524	acetyl-CoA biosynthetic process|cytosol|protein targeting to vacuole|ATP citrate synthase activity|citrate lyase complex|succinate-CoA ligase (ADP-forming) activity|ATP binding
	CL1Contig766	ACLB-1	ATP-citrate lyase subunit B1	3529	177.985	31.1947	18.9415	AT3G06650	1e-172	ATP-citrate lyase subunit B1	gi|115436118|ref|NP_001042817.1|Os01g0300200 [Oryza sativa Japonica Group] >gi|75249275|sp|Q93VT8.1|ACLB1_ORYSJ RecName: Full=ATP-citrate synthase beta chain protein 1; Short=ATP-citrate synthase B-1; AltName: Full=ATP-citrate lyase B-1; AltName: Full=Citrate cleavage enzyme B-1 [Oryza sativa Japonica Group] >gi|14495217|dbj|BAB60936.1| putative ATP citrate lyase a-subunit [Oryza sativa Japonica …	0	sp|Q93VT8|ACLB1_ORYSJ	0	ATP-citrate synthase beta chain protein 1 OS=Oryza sativa subsp. japonica GN=ACLB-1 PE=2 SV=1	KOG1254	3e-111	ATP-citrate lyase	ko00020;ko00720	Citrate cycle (TCA cycle)|Carbon fixation pathways in prokaryotes	2	K01648	ACLY	ATP citrate (pro-S)-lyase	GO:0006629;GO:0044262;GO:0046872;GO:0009346;GO:0005886;GO:0003878;GO:0005524;GO:0004775;GO:0016829;GO:0005829	lipid metabolic process|cellular carbohydrate metabolic process|metal ion binding|citrate lyase complex|plasma membrane|ATP citrate synthase activity|ATP binding|succinate-CoA ligase (ADP-forming) activity|lyase activity|cytosol
	CL1Contig594	ACLB-2	ATP-citrate lyase subunit B2	5833	75.6135	113.135	88.5693	AT5G49460	0	ATP-citrate lyase subunit B2	gi|641853080|gb|KDO71939.1|hypothetical protein CISIN_1g007327mg [Citrus sinensis]	0	sp|Q93VT8|ACLB1_ORYSJ	0	ATP-citrate synthase beta chain protein 1 OS=Oryza sativa subsp. japonica GN=ACLB-1 PE=2 SV=1	KOG1254	0	ATP-citrate lyase	ko00020;ko00720	Citrate cycle (TCA cycle)|Carbon fixation pathways in prokaryotes	2	K01648	ACLY	ATP citrate (pro-S)-lyase	GO:0006629;GO:0044262;GO:0046872;GO:0009346;GO:0005886;GO:0003878;GO:0005524;GO:0004775;GO:0016829;GO:0005829	lipid metabolic process|cellular carbohydrate metabolic process|metal ion binding|citrate lyase complex|plasma membrane|ATP citrate synthase activity|ATP binding|succinate-CoA ligase (ADP-forming) activity|lyase activity|cytosol
	CL10325Contig1	ACS	acetyl-CoA synthetase	3191	37.4786	18.4988	14.8644	AT5G36880	0	acetyl-CoA synthetase	gi|672181669|ref|XP_008811062.1|PREDICTED: acetate--CoA ligase ACS, chloroplastic/glyoxysomal-like [Phoenix dactylifera]	0	sp|B9DGD6|ACS_ARATH	0	Acetate--CoA ligase ACS, chloroplastic/glyoxysomal OS=Arabidopsis thaliana GN=ACS PE=1 SV=1	KOG1175	0	Acyl-CoA synthetase	ko00010;ko00620;ko00640;ko00680;ko00720;ko01200	Glycolysis / Gluconeogenesis|Pyruvate metabolism|Propanoate metabolism|Methane metabolism|Carbon fixation pathways in prokaryotes|Carbon metabolism	6	K01895	ACSS, acs	acetyl-CoA synthetase	GO:0005829;GO:0019427;GO:0010498;GO:0031348;GO:0007010;GO:0009570;GO:0006094;GO:0016208;GO:0003987	cytosol|acetyl-CoA biosynthetic process from acetate|proteasomal protein catabolic process|negative regulation of defense response|cytoskeleton organization|chloroplast stroma|gluconeogenesis|AMP binding|acetate-CoA ligase activity
Malate dehydrogenase	CL8397Contig1	cNAD-MDH	cytosolic NAD-dependent malate dehydrogenase	1529	299.31	245.615	238.638	AT5G43330	6e-164	cytosolic NAD-dependent malate dehydrogenase 2	gi|630375481|gb|AHY99589.1|cytosolic NAD-malate dehydrogenase [Annona cherimola]	0	sp|Q9FSF0|MDH_TOBAC	0	Malate dehydrogenase OS=Nicotiana tabacum GN=MD1 PE=1 SV=1	KOG1496	0	Malate dehydrogenase	ko00270;ko00020;ko00620;ko00630;ko00710;ko01200;ko04964	Cysteine and methionine metabolism|Citrate cycle (TCA cycle)|Pyruvate metabolism|Glyoxylate and dicarboxylate metabolism|Carbon fixation in photosynthetic organisms|Carbon metabolism|Proximal tubule bicarbonate reclamation	7	K00025	MDH1	malate dehydrogenase	GO:0044262;GO:0005773;GO:0046686;GO:0005886;GO:0016746;GO:0010043;GO:0030060;GO:0006108;GO:0006099;GO:0009570;GO:0005634;GO:0048046;GO:0009651	cellular carbohydrate metabolic process|vacuole|response to cadmium ion|plasma membrane|transferase activity, transferring acyl groups|response to zinc ion|L-malate dehydrogenase activity|malate metabolic process|tricarboxylic acid cycle|chloroplast stroma|nucleus|apoplast|response to salt stress
	comp70833_c0_seq1_Solexa	pNAD-MDH	plastidial NAD-dependent malate dehydrogenase	1653	24.3963	85.376	112.402	AT3G47520	4e-147	plastidial NAD-dependent malate dehydrogenase	gi|225457407|ref|XP_002284909.1|PREDICTED: malate dehydrogenase, chloroplastic [Vitis vinifera]	0	sp|Q9SN86|MDHP_ARATH	2e-172	Malate dehydrogenase, chloroplastic OS=Arabidopsis thaliana GN=At3g47520 PE=1 SV=1	KOG1494	4e-173	NAD-dependent malate dehydrogenase	ko00270;ko00020;ko00620;ko00630;ko00710;ko01200	Cysteine and methionine metabolism|Citrate cycle (TCA cycle)|Pyruvate metabolism|Glyoxylate and dicarboxylate metabolism|Carbon fixation in photosynthetic organisms|Carbon metabolism	6	K00026	MDH2	malate dehydrogenase	GO:0006108;GO:0044262;GO:0055114;GO:0030060	malate metabolic process|cellular carbohydrate metabolic process|oxidation-reduction process|L-malate dehydrogenase activity
	comp76317_c0_seq3_Solexa	gNAD-MDH	glyoxysomal malate dehydrogenase	1511	26.3977	31.3173	6.54975	AT5G09660	4e-170	glyoxysomal malate dehydrogenase 1	gi|743836892|ref|XP_010936238.1|PREDICTED: malate dehydrogenase, glyoxysomal isoform X1 [Elaeis guineensis]	0	sp|P19446|MDHG_CITLA	0	Malate dehydrogenase, glyoxysomal OS=Citrullus lanatus PE=1 SV=1	KOG1494	0	NAD-dependent malate dehydrogenase	ko00270;ko00020;ko00620;ko00630;ko00710;ko01200	Cysteine and methionine metabolism|Citrate cycle (TCA cycle)|Pyruvate metabolism|Glyoxylate and dicarboxylate metabolism|Carbon fixation in photosynthetic organisms|Carbon metabolism	6	K00026	MDH2	malate dehydrogenase	GO:0030060;GO:0006108;GO:0006099;GO:0009514;GO:0006097	L-malate dehydrogenase activity|malate metabolic process|tricarboxylic acid cycle|glyoxysome|glyoxylate cycle
	CL34152Contig1	cpNADP-MDH	chloroplastic NADP-dependent malate dehydrogenase	1896	63.6667	183.47	48.8837	AT5G58330	0	chloroplastic NADP-dependent malate dehydrogenase	gi|720084385|ref|XP_010243192.1|PREDICTED: malate dehydrogenase [NADP], chloroplastic-like [Nelumbo nucifera]	0	sp|P21528|MDHP_PEA	0	Malate dehydrogenase [NADP], chloroplastic OS=Pisum sativum PE=1 SV=2	KOG1496	0	Malate dehydrogenase	ko00620;ko00710;ko01200	Pyruvate metabolism|Carbon fixation in photosynthetic organisms|Carbon metabolism	3	K00051	E1.1.1.82	malate dehydrogenase (NADP+)	GO:0055114;GO:0005739;GO:0006364;GO:0009941;GO:0006108;GO:0046554;GO:0009579;GO:0000023;GO:0019252;GO:0009657;GO:0000166;GO:0009570;GO:0010207;GO:0019761;GO:0043085;GO:0048046	oxidation-reduction process|mitochondrion|rRNA processing|chloroplast envelope|malate metabolic process|malate dehydrogenase (NADP+) activity|thylakoid|maltose metabolic process|starch biosynthetic process|plastid organization|nucleotide binding|chloroplast stroma|photosystem II assembly|glucosinolate biosynthetic process|positive regulation of catalytic activity|apoplast
Malic enzyme	CL9886Contig1	mNAD-ME1	mitochrondrial NAD-dependent malic enzyme 1	2540	3.3362	5.08259	5.53299	AT2G13560	0	mitochrondrial NAD-dependent malic enzyme 1	gi|743827211|ref|XP_010933530.1|PREDICTED: LOW QUALITY PROTEIN: NAD-dependent malic enzyme 62 kDa isoform, mitochondrial [Elaeis guineensis]	0	sp|P37221|MAOM_SOLTU	0	NAD-dependent malic enzyme 62 kDa isoform, mitochondrial OS=Solanum tuberosum PE=1 SV=1	KOG1257	0	NADP+-dependent malic enzyme	ko00620;ko00710;ko01200	Pyruvate metabolism|Carbon fixation in photosynthetic organisms|Carbon metabolism	3	K00028	E1.1.1.39	malate dehydrogenase (decarboxylating)	GO:0051287;GO:0055114;GO:0008270;GO:0016652;GO:0009651;GO:0050897;GO:0009266;GO:0006108;GO:0005524;GO:0006972;GO:0006833;GO:0007030;GO:0004471;GO:0042803;GO:0009507;GO:0046686;GO:0006096	NAD binding|oxidation-reduction process|zinc ion binding|oxidoreductase activity, acting on NAD(P)H, NAD(P) as acceptor|response to salt stress|cobalt ion binding|response to temperature stimulus|malate metabolic process|ATP binding|hyperosmotic response|water transport|Golgi organization|malate dehydrogenase (decarboxylating) (NAD+) activity|protein homodimerization activity|chloroplast|response…
	CL14515Contig1	pNADP-ME4	plastidal NADP-dependent malic enzyme 4	2134	132.663	105.329	58.401	AT1G79750	0	plastidal NADP-dependent malic enzyme 4	gi|720035838|ref|XP_010267161.1|PREDICTED: NADP-dependent malic enzyme-like isoform X2 [Nelumbo nucifera]	0	sp|P34105|MAOX_POPTR	0	NADP-dependent malic enzyme OS=Populus trichocarpa PE=2 SV=3	KOG1257	0	NADP+-dependent malic enzyme	ko00620;ko00710;ko01200	Pyruvate metabolism|Carbon fixation in photosynthetic organisms|Carbon metabolism	3	K00029	E1.1.1.40, maeB	malate dehydrogenase (oxaloacetate-decarboxylating)(NADP+)	GO:0051287;GO:0006633;GO:0055114;GO:0010498;GO:0008270;GO:0016652;GO:0004473;GO:0050897;GO:0007010;GO:0006108;GO:0004471;GO:0006094;GO:0051289;GO:0042803	NAD binding|fatty acid biosynthetic process|oxidation-reduction process|proteasomal protein catabolic process|zinc ion binding|oxidoreductase activity, acting on NAD(P)H, NAD(P) as acceptor|malate dehydrogenase (decarboxylating) (NADP+) activity|cobalt ion binding|cytoskeleton organization|malate metabolic process|malate dehydrogenase (decarboxylating) (NAD+) activity|gluconeogenesis|protein homo…
Phosphoenolpyruvate carboxylase	CL1785Contig1	PEPC	phosphoenolpyruvate carboxylase	3606	16.1125	26.8385	69.8133	AT3G14940	0	phosphoenolpyruvate carboxylase 3	gi|586752970|ref|XP_006852422.1|PREDICTED: phosphoenolpyruvate carboxylase 2 [Amborella trichopoda] >gi|769802283|ref|XP_011626260.1| PREDICTED: phosphoenolpyruvate carboxylase 2 [Amborella trichopoda] >gi|769802285|ref|XP_011626261.1| PREDICTED: phosphoenolpyruvate carboxylase 2 [Amborella trichopoda] >gi|548856033|gb|ERN13889.1| hypothetical protein AMTR_s00021p00059810 [Amborella trichopoda]	0	sp|Q9FV65|CAPPC_FLATR	0	Phosphoenolpyruvate carboxylase 2 OS=Flaveria trinervia GN=PPCC PE=1 SV=1				ko00620;ko00680;ko00710;ko00720;ko01200	Pyruvate metabolism|Methane metabolism|Carbon fixation in photosynthetic organisms|Carbon fixation pathways in prokaryotes|Carbon metabolism	5	K01595	ppc	phosphoenolpyruvate carboxylase	GO:0032440;GO:0006099;GO:0008964;GO:0015977	2-alkenal reductase [NAD(P)] activity|tricarboxylic acid cycle|phosphoenolpyruvate carboxylase activity|carbon fixation
ACC complex	CL8740Contig1	α-CT	acetyl-CoA carboxylase carboxyl transferase subunit alpha	2622	30.78	50.12	66.63	AT2G38040	0	acetyl-CoA carboxylase carboxyl transferase subunit alpha	gi|672173447|ref|XP_008806855.1|PREDICTED: acetyl-coenzyme A carboxylase carboxyl transferase subunit alpha, chloroplastic-like [Phoenix dactylifera] >gi|672173449|ref|XP_008806856.1| PREDICTED: acetyl-coenzyme A carboxylase carboxyl transferase subunit alpha, chloroplastic-like [Phoenix dactylifera]	0	sp|Q9LD43|ACCA_ARATH	0	Acetyl-coenzyme A carboxylase carboxyl transferase subunit alpha, chloroplastic OS=Arabidopsis thaliana GN=CAC3 PE=1 SV=1				ko00620;ko00640;ko00720;ko00061;ko00253;ko01200;ko01212	Pyruvate metabolism|Propanoate metabolism|Carbon fixation pathways in prokaryotes|Fatty acid biosynthesis|Tetracycline biosynthesis|Carbon metabolism|Fatty acid metabolism	7	K01962	accA	acetyl-CoA carboxylase carboxyl transferase subunit alpha	GO:0006633;GO:0009317;GO:0016740;GO:0003989	fatty acid biosynthetic process|acetyl-CoA carboxylase complex|transferase activity|acetyl-CoA carboxylase activity
	CL5486Contig2	BC	acetyl-CoA carboxylase biotin carboxyl carrier protein	1949	21.64	37.78	49.71	AT5G35360	0	acetyl-CoA carboxylase biotin carboxyl carrier protein	gi|432278297|gb|AGB07440.1|biotin carboxylase [Persea americana]	0	sp|B9N843|ACCC2_POPTR	0	Biotin carboxylase 2, chloroplastic OS=Populus trichocarpa GN=POPTRDRAFT_673504 PE=2 SV=1	KOG0238	0	3-Methylcrotonyl-CoA carboxylase, biotin-containing subunit/Propionyl-CoA carboxylase, alpha chain/Acetyl-CoA carboxylase, biotin carboxylase subunit	ko00620;ko00640;ko00720;ko00061;ko00253;ko01200;ko01212	Pyruvate metabolism|Propanoate metabolism|Carbon fixation pathways in prokaryotes|Fatty acid biosynthesis|Tetracycline biosynthesis|Carbon metabolism|Fatty acid metabolism	7	K01961	accC	acetyl-CoA carboxylase, biotin carboxylase subunit	GO:0009941;GO:0009611;GO:0016126;GO:0009805;GO:0003989;GO:0004075;GO:0009825;GO:0043481;GO:0048767;GO:2001295;GO:0006633;GO:0046872;GO:0006084;GO:0009570;GO:0000271;GO:0009932;GO:0005524;GO:0016132;GO:0071555	chloroplast envelope|response to wounding|sterol biosynthetic process|coumarin biosynthetic process|acetyl-CoA carboxylase activity|biotin carboxylase activity|multidimensional cell growth|anthocyanin accumulation in tissues in response to UV light|root hair elongation|malonyl-CoA biosynthetic process|fatty acid biosynthetic process|metal ion binding|acetyl-CoA metabolic process|chloroplast strom…
	comp67980_c0_seq2_Solexa	BCCP-1	Biotin Carboxyl Carrier Protein 1; subunit of Heteromeric ACCase	1818	53.23	97.78	155.19	AT5G16390	2e-45	Biotin Carboxyl Carrier Protein	gi|743938034|ref|XP_011013434.1|PREDICTED: biotin carboxyl carrier protein of acetyl-CoA carboxylase 2, chloroplastic-like [Populus euphratica]	3.20012e-62	sp|Q42533|BCCP1_ARATH	1e-48	Biotin carboxyl carrier protein of acetyl-CoA carboxylase 1, chloroplastic OS=Arabidopsis thaliana GN=BCCP1 PE=1 SV=2				ko00620;ko00640;ko00720;ko00061;ko00253;ko01200;ko01212	Pyruvate metabolism|Propanoate metabolism|Carbon fixation pathways in prokaryotes|Fatty acid biosynthesis|Tetracycline biosynthesis|Carbon metabolism|Fatty acid metabolism	7	K02160	accB, bccP	acetyl-CoA carboxylase biotin carboxyl carrier protein	GO:0006633;GO:0009317;GO:0009507;GO:0003989	fatty acid biosynthetic process|acetyl-CoA carboxylase complex|chloroplast|acetyl-CoA carboxylase activity
	comp73087_c0_seq1_Solexa	BCCP-2	Biotin Carboxyl Carrier Protein 2; subunit of Heteromeric ACCase	2302	17.42	36.96	52.81	AT5G15530	4e-45	Biotin Carboxyl Carrier Protein	gi|224077764|ref|XP_002305399.1|hypothetical protein POPTR_0004s11800g [Populus trichocarpa] >gi|222848363|gb|EEE85910.1| hypothetical protein POPTR_0004s11800g [Populus trichocarpa]	1.45222e-67	sp|Q42533|BCCP1_ARATH	3e-50	Biotin carboxyl carrier protein of acetyl-CoA carboxylase 1, chloroplastic OS=Arabidopsis thaliana GN=BCCP1 PE=1 SV=2	KOG1748	3e-44	Acyl carrier protein/NADH-ubiquinone oxidoreductase, NDUFAB1/SDAP subunit	ko00620;ko00640;ko00720;ko00061;ko00253;ko01200;ko01212	Pyruvate metabolism|Propanoate metabolism|Carbon fixation pathways in prokaryotes|Fatty acid biosynthesis|Tetracycline biosynthesis|Carbon metabolism|Fatty acid metabolism	7	K02160	accB, bccP	acetyl-CoA carboxylase biotin carboxyl carrier protein	GO:0006633;GO:0009317;GO:0009507;GO:0003989	fatty acid biosynthetic process|acetyl-CoA carboxylase complex|chloroplast|acetyl-CoA carboxylase activity
Ketoacyl-ACP Reductase	CL34755Contig1	KAR	Ketoacyl-ACP Reductase	1506	35.46	42.1	52.47	AT1G24360	7e-99	Ketoacyl-ACP Reductase	gi|224107655|ref|XP_002314551.1|3-oxoacyl-[acyl-carrier-protein] reductase [Populus trichocarpa] >gi|222863591|gb|EEF00722.1| 3-oxoacyl-[acyl-carrier-protein] reductase [Populus trichocarpa]	2.4421e-149	sp|P28643|FABG_CUPLA	2e-143	3-oxoacyl-[acyl-carrier-protein] reductase, chloroplastic OS=Cuphea lanceolata GN=CLKR27 PE=2 SV=1	KOG1200	1e-121	Mitochondrial/plastidial beta-ketoacyl-ACP reductase	ko00061;ko01040;ko00780;ko01212	Fatty acid biosynthesis|Biosynthesis of unsaturated fatty acids|Biotin metabolism|Fatty acid metabolism	4	K00059	fabG	3-oxoacyl- acyl-carrier protein reductase	GO:0051287;GO:0005507;GO:0006633;GO:0055114;GO:0009941;GO:0004316;GO:0009570	NAD binding|copper ion binding|fatty acid biosynthetic process|oxidation-reduction process|chloroplast envelope|3-oxoacyl-[acyl-carrier-protein] reductase (NADPH) activity|chloroplast stroma
Enoyl-ACP Reductase	CL299Contig2	EAR	Enoyl-ACP Reductase	2019	34.75	119.01	124.94	AT2G05990	2e-149	Enoyl-ACP Reductase	gi|743886684|ref|XP_011037915.1|PREDICTED: enoyl-[acyl-carrier-protein] reductase [NADH], chloroplastic-like [Populus euphratica]	0	sp|Q9SLA8|FABI_ARATH	0	Enoyl-[acyl-carrier-protein] reductase [NADH], chloroplastic OS=Arabidopsis thaliana GN=MOD1 PE=1 SV=1	KOG0725	0	Reductases with broad range of substrate specificities	ko00061;ko00780;ko01212	Fatty acid biosynthesis|Biotin metabolism|Fatty acid metabolism	3	K00208	fabI	enoyl- acyl-carrier protein reductase I	GO:0016132;GO:0005507;GO:0006633;GO:0055114;GO:0009651;GO:0004318;GO:0006084;GO:0009941;GO:0009579;GO:0006816;GO:0007030;GO:0000166;GO:0009570;GO:0016126;GO:0016631;GO:0005835	brassinosteroid biosynthetic process|copper ion binding|fatty acid biosynthetic process|oxidation-reduction process|response to salt stress|enoyl-[acyl-carrier-protein] reductase (NADH) activity|acetyl-CoA metabolic process|chloroplast envelope|thylakoid|calcium ion transport|Golgi organization|nucleotide binding|chloroplast stroma|sterol biosynthetic process|enoyl-[acyl-carrier-protein] reductas…
