# Supplementary material for: Integrated analysis of 454 and Illumina transcriptomic sequencing characterizes carbon flux and energy source for fatty acid synthesis in developing Lindera glauca fruits for woody biodiesel
Source: Biotechnol Biofuels. 2017 May 25;10:134. doi: 10.1186/s13068-017-0820-2 (PMC5445305; doi:10.1186/s13068-017-0820-2)
Supplement: Supplementary file 10 — Additional file 10: Table S8. Annotated information of genes involved in mitochondrial metabolism of developing L. glauca fruits. These genes include TCA cycle and respiratory electron-transport chain. [file 13068_2017_820_MOESM10_ESM.xls]

## Sheet: Sheet8
Table S8 Detailed information of the annotated genes involved in mitochondrial metabolism in developing L.glauca fruits
						Transcriptional level
Pathway		Gene-id	Name	Definition	length	50DAF	125DAF	150DAF	AP_id	AP_evalue	AP_des	NR-id and Des	NR-e-value	swiss-id	swiss-e-value	swiss-Des	KOG-id	KOG-e-value	KOG-Des	kegg-id	kegg-term	kegg_hits_numbers	KO_ENTRY	KO_name	KO_Definition	GO-id	GO-term
Tricarboxylic acid (TCA) cycle		CL34135Contig1	CS4	mitochrondrion citrate synthase 4	1869	43.5148	61.4939	180.853	AT2G44350	0	mitochrondrion citrate synthase 4	gi|672170781|ref|XP_008805457.1|PREDICTED: citrate synthase, mitochondrial isoform X1 [Phoenix dactylifera] >gi|672170783|ref|XP_008805458.1| PREDICTED: citrate synthase, mitochondrial isoform X1 [Phoenix dactylifera]	0	sp|O80433|CISY_DAUCA	0	Citrate synthase, mitochondrial OS=Daucus carota GN=CS PE=2 SV=1	KOG2617	0	Citrate synthase	ko00020;ko00630;ko01200;ko01210;ko01230	Citrate cycle (TCA cycle)|Glyoxylate and dicarboxylate metabolism|Carbon metabolism|2-Oxocarboxylic acid metabolism|Biosynthesis of amino acids	5	K01647	CS, gltA	citrate synthase	GO:0004108;GO:0006099;GO:0044262	citrate (Si)-synthase activity|tricarboxylic acid cycle|cellular carbohydrate metabolic process
		CL778Contig3	ACO1	mitochondrial aconitate hydratase 1	1980	89.5821	80.0714	174.649	AT4G35830	0	aconitate hydratase 1	gi|720034985|ref|XP_010266897.1|PREDICTED: aconitate hydratase 1 [Nelumbo nucifera]	0	sp|Q42560|ACO1_ARATH	0	Aconitate hydratase 1 OS=Arabidopsis thaliana GN=ACO1 PE=1 SV=2	KOG0452	0	RNA-binding translational regulator IRP (aconitase superfamily)	ko00020;ko00630;ko00720;ko01200;ko01210;ko01230	Citrate cycle (TCA cycle)|Glyoxylate and dicarboxylate metabolism|Carbon fixation pathways in prokaryotes|Carbon metabolism|2-Oxocarboxylic acid metabolism|Biosynthesis of amino acids	6	K01681	ACO, acnA	aconitate hydratase	GO:0006007;GO:0005829;GO:0005507;GO:0000302;GO:0005739;GO:0009506;GO:0010039;GO:0009266;GO:0052633;GO:0051539;GO:0048027;GO:0055072;GO:0006972;GO:0006833;GO:0007030;GO:0003994;GO:0007033;GO:0006102;GO:0015979;GO:0005773;GO:0046686;GO:0006096;GO:0006101;GO:0005886;GO:0048046	glucose catabolic process|cytosol|copper ion binding|response to reactive oxygen species|mitochondrion|plasmodesma|response to iron ion|response to temperature stimulus|isocitrate hydro-lyase (cis-aconitate-forming) activity|4 iron, 4 sulfur cluster binding|mRNA 5'-UTR binding|iron ion homeostasis|hyperosmotic response|water transport|Golgi organization|aconitate hydratase activity|vacuole organi…
		CL33948Contig1	IDH1	mitochondrial NAD+- dependent isocitrate dehydrogenase 1	1767	16.0065	15.5119	27.874	AT4G35260	9e-165	mitochondrial NAD+- dependent isocitrate dehydrogenase 1	gi|255575724|ref|XP_002528761.1|isocitrate dehydrogenase, putative [Ricinus communis] >gi|223531764|gb|EEF33583.1| isocitrate dehydrogenase, putative [Ricinus communis]	0	sp|Q8LFC0|IDH1_ARATH	0	Isocitrate dehydrogenase [NAD] regulatory subunit 1, mitochondrial OS=Arabidopsis thaliana GN=IDH1 PE=1 SV=2	KOG0784	0	Isocitrate dehydrogenase, gamma subunit	ko00020;ko01200;ko01210;ko01230	Citrate cycle (TCA cycle)|Carbon metabolism|2-Oxocarboxylic acid metabolism|Biosynthesis of amino acids	4	K00030	IDH3	isocitrate dehydrogenase (NAD+)	GO:0051287;GO:0000287;GO:0006099;GO:0004449;GO:0006102	NAD binding|magnesium ion binding|tricarboxylic acid cycle|isocitrate dehydrogenase (NAD+) activity|isocitrate metabolic process
		CL18447Contig1	IDH3	mitochondrial NAD+- dependent isocitrate dehydrogenase 3	1403	16.5545	13.0997	30.9534	AT4G35650	1e-154	mitochondrial NAD+- dependent isocitrate dehydrogenase 3	gi|802555315|ref|XP_012065366.1|PREDICTED: isocitrate dehydrogenase [NAD] regulatory subunit 1, mitochondrial isoform X1 [Jatropha curcas] >gi|802555317|ref|XP_012065367.1| PREDICTED: isocitrate dehydrogenase [NAD] regulatory subunit 1, mitochondrial isoform X2 [Jatropha curcas] >gi|643737698|gb|KDP43747.1| hypothetical protein JCGZ_22374 [Jatropha curcas]	0	sp|Q8LFC0|IDH1_ARATH	0	Isocitrate dehydrogenase [NAD] regulatory subunit 1, mitochondrial OS=Arabidopsis thaliana GN=IDH1 PE=1 SV=2	KOG0784	0	Isocitrate dehydrogenase, gamma subunit	ko00020;ko01200;ko01210;ko01230	Citrate cycle (TCA cycle)|Carbon metabolism|2-Oxocarboxylic acid metabolism|Biosynthesis of amino acids	4	K00030	IDH3	isocitrate dehydrogenase (NAD+)	GO:0051287;GO:0000287;GO:0006099;GO:0004449;GO:0006102	NAD binding|magnesium ion binding|tricarboxylic acid cycle|isocitrate dehydrogenase (NAD+) activity|isocitrate metabolic process
		CL11669Contig1	IDH5	mitochondrial NAD+- dependent isocitrate dehydrogenase 5	1481	44.7278	23.0402	37.7859	AT5G03290	2e-173	mitochondrial NAD+- dependent isocitrate dehydrogenase 5	gi|720012899|ref|XP_010260005.1|PREDICTED: isocitrate dehydrogenase [NAD] catalytic subunit 5, mitochondrial-like [Nelumbo nucifera]	0	sp|Q945K7|IDH5_ARATH	0	Isocitrate dehydrogenase [NAD] catalytic subunit 5, mitochondrial OS=Arabidopsis thaliana GN=IDH5 PE=1 SV=1	KOG0785	0	Isocitrate dehydrogenase, alpha subunit	ko00020;ko01200;ko01210;ko01230	Citrate cycle (TCA cycle)|Carbon metabolism|2-Oxocarboxylic acid metabolism|Biosynthesis of amino acids	4	K00030	IDH3	isocitrate dehydrogenase (NAD+)
		CL12227Contig1	OGDHE1	mitochondrial 2-oxoglutarate dehydrogenase E1 component	3527	41.3992	47.5258	60.907	AT3G55410	0	2-oxoglutarate dehydrogenase E1 component	gi|702392176|ref|XP_010065984.1|PREDICTED: 2-oxoglutarate dehydrogenase, mitochondrial-like [Eucalyptus grandis] >gi|629097964|gb|KCW63729.1| hypothetical protein EUGRSUZ_G01375 [Eucalyptus grandis]	0	sp|Q54JE4|ODO1_DICDI	0	2-oxoglutarate dehydrogenase, mitochondrial OS=Dictyostelium discoideum GN=ogdh PE=3 SV=1	KOG0450	0	2-oxoglutarate dehydrogenase, E1 subunit	ko00310;ko00380;ko00020;ko01200	Lysine degradation|Tryptophan metabolism|Citrate cycle (TCA cycle)|Carbon metabolism	4	K00164	OGDH, sucA	2-oxoglutarate dehydrogenase E1 component	GO:0004591;GO:0050897;GO:0046686;GO:0030976;GO:0006099;GO:0008270;GO:0005739	oxoglutarate dehydrogenase (succinyl-transferring) activity|cobalt ion binding|response to cadmium ion|thiamine pyrophosphate binding|tricarboxylic acid cycle|zinc ion binding|mitochondrion
		CL9046Contig1	OGDHE2	mitochondrial 2-oxoglutarate dehydrogenase E2 component (dihydrolipoamide succinyltransferase)	1868	52.4359	51.5591	60.4643	AT4G26910	4e-171	2-oxoglutarate dehydrogenase E2 component (dihydrolipoamide succinyltransferase)	gi|672134876|ref|XP_008791092.1|PREDICTED: dihydrolipoyllysine-residue succinyltransferase component of 2-oxoglutarate dehydrogenase complex 1, mitochondrial-like isoform X2 [Phoenix dactylifera]	0	sp|Q8H107|ODO2B_ARATH	0	Dihydrolipoyllysine-residue succinyltransferase component of 2-oxoglutarate dehydrogenase complex 2, mitochondrial OS=Arabidopsis thaliana GN=At4g26910 PE=1 SV=2	KOG0559	0	Dihydrolipoamide succinyltransferase (2-oxoglutarate dehydrogenase, E2 subunit)	ko00310;ko00020;ko01200	Lysine degradation|Citrate cycle (TCA cycle)|Carbon metabolism	3	K00658	DLST, sucB	2-oxoglutarate dehydrogenase E2 component (dihydrolipoamide succinyltransferase)	GO:0045252;GO:0004149;GO:0006099	oxoglutarate dehydrogenase complex|dihydrolipoyllysine-residue succinyltransferase activity|tricarboxylic acid cycle
		comp79982_c0_seq4_Solexa	LSC1	mitochondrial succinyl-CoA synthetase alpha subunit	1451	27.3244	19.756	31.5986	AT5G23250	4e-152	succinyl-CoA synthetase alpha subunit	gi|743759928|ref|XP_010934473.1|PREDICTED: probable succinyl-CoA ligase [ADP-forming] subunit alpha, mitochondrial [Elaeis guineensis]	0	sp|Q8GTQ9|SUCA1_SOLLC	0	Succinyl-CoA ligase [ADP-forming] subunit alpha-1, mitochondrial OS=Solanum lycopersicum GN=SCOA PE=1 SV=1	KOG1255	0	Succinyl-CoA synthetase, alpha subunit	ko00020;ko00640;ko01200	Citrate cycle (TCA cycle)|Propanoate metabolism|Carbon metabolism	3	K01899	LSC1	succinyl-CoA synthetase alpha subunit	GO:0006105;GO:0005739;GO:0003878;GO:0006104;GO:0006099;GO:0004775;GO:0005524;GO:0048037	succinate metabolic process|mitochondrion|ATP citrate synthase activity|succinyl-CoA metabolic process|tricarboxylic acid cycle|succinate-CoA ligase (ADP-forming) activity|ATP binding|cofactor binding
		CL7119Contig1	LSC2	mitochondrial succinyl-CoA synthetase beta subunit	1738	67.2467	45.7428	55.6221	AT2G20420	0	succinyl-CoA synthetase beta subunit	gi|720028684|ref|XP_010264985.1|PREDICTED: succinyl-CoA ligase [ADP-forming] subunit beta, mitochondrial [Nelumbo nucifera]	0	sp|O82662|SUCB_ARATH	0	Succinyl-CoA ligase [ADP-forming] subunit beta, mitochondrial OS=Arabidopsis thaliana GN=At2g20420 PE=1 SV=1	KOG2799	0	Succinyl-CoA synthetase, beta subunit	ko00020;ko00640;ko01200	Citrate cycle (TCA cycle)|Propanoate metabolism|Carbon metabolism	3	K01900	LSC2	succinyl-CoA synthetase beta subunit	GO:0005507;GO:0006511;GO:0005739;GO:0009651;GO:0051788;GO:0019243;GO:0080129;GO:0005524;GO:0006094;GO:0009853;GO:0046686;GO:0004776;GO:0006096	copper ion binding|ubiquitin-dependent protein catabolic process|mitochondrion|response to salt stress|response to misfolded protein|methylglyoxal catabolic process to D-lactate|proteasome core complex assembly|ATP binding|gluconeogenesis|photorespiration|response to cadmium ion|succinate-CoA ligase (GDP-forming) activity|glycolytic process
		CL21924Contig1	SDH2	mitochondrial succinate dehydrogenase 2-2	1148	64.5552	48.5372	104.195	AT5G40650	4e-121	succinate dehydrogenase 2-2	gi|720047374|ref|XP_010270796.1|PREDICTED: succinate dehydrogenase [ubiquinone] iron-sulfur subunit 2, mitochondrial-like [Nelumbo nucifera]	3.44e-155	sp|Q8LB02|DHSB2_ARATH	8e-148	Succinate dehydrogenase [ubiquinone] iron-sulfur subunit 2, mitochondrial OS=Arabidopsis thaliana GN=SDH2-2 PE=1 SV=2	KOG3049	2e-148	Succinate dehydrogenase, Fe-S protein subunit	ko00020;ko00190;ko01200	Citrate cycle (TCA cycle)|Oxidative phosphorylation|Carbon metabolism	3	K00235	SDHB, SDH2	succinate dehydrogenase (ubiquinone) iron-sulfur subunit	GO:0008270;GO:0051537;GO:0005749;GO:0009055;GO:0006099;GO:0006121;GO:0000104	zinc ion binding|2 iron, 2 sulfur cluster binding|mitochondrial respiratory chain complex II|electron carrier activity|tricarboxylic acid cycle|mitochondrial electron transport, succinate to ubiquinone|succinate dehydrogenase activity
		CL34130Contig1	FUM	mitochondrial fumarase 1	1994	17.9447	3.2873	9.0502	AT2G47510	0	mitochondrial fumarase 1	gi|747065912|ref|XP_011079617.1|PREDICTED: fumarate hydratase 1, mitochondrial [Sesamum indicum]	0	sp|P93033|FUM1_ARATH	0	Fumarate hydratase 1, mitochondrial OS=Arabidopsis thaliana GN=FUM1 PE=1 SV=2	KOG1317	0	Fumarase	ko00020;ko00620;ko00720;ko01200	Citrate cycle (TCA cycle)|Pyruvate metabolism|Carbon fixation pathways in prokaryotes|Carbon metabolism	4	K01679	E4.2.1.2B, fumC	fumarate hydratase, class II	GO:0045239;GO:0006979;GO:0048868;GO:0042128;GO:0006106;GO:0006099;GO:0005829;GO:0009651;GO:0005739;GO:0004333	tricarboxylic acid cycle enzyme complex|response to oxidative stress|pollen tube development|nitrate assimilation|fumarate metabolic process|tricarboxylic acid cycle|cytosol|response to salt stress|mitochondrion|fumarate hydratase activity
		CL9761Contig1	mNAD-MDH	mitochrondrial malate dehydrogenase	1639	73.2896	65.1926	104.239	AT1G53240	9e-148	mitochrondrial malate dehydrogenase	gi|720074619|ref|XP_010279077.1|PREDICTED: malate dehydrogenase, mitochondrial-like [Nelumbo nucifera]	0	sp|P46487|MDHM_EUCGU	0	Malate dehydrogenase, mitochondrial OS=Eucalyptus gunnii GN=MDH PE=2 SV=1	KOG1494	0	NAD-dependent malate dehydrogenase	ko00270;ko00020;ko00620;ko00630;ko00710;ko01200	Cysteine and methionine metabolism|Citrate cycle (TCA cycle)|Pyruvate metabolism|Glyoxylate and dicarboxylate metabolism|Carbon fixation in photosynthetic organisms|Carbon metabolism	6	K00026	MDH2	malate dehydrogenase	GO:0006108;GO:0006099;GO:0044262;GO:0030060	malate metabolic process|tricarboxylic acid cycle|cellular carbohydrate metabolic process|L-malate dehydrogenase activity
Respiratory electron-transport chain	NADH Dehydrogenase	CL6949Contig1	NDUFS1	NADH dehydrogenase (ubiquinone) Fe-S protein 1	2857	53.4273	56.2847	107.517	AT5G37510	0	EMB1467, CI76 | NADH-ubiquinone dehydrogenase, mitochondrial, putative	gi|720048782|ref|XP_010271237.1|PREDICTED: NADH dehydrogenase [ubiquinone] iron-sulfur protein 1, mitochondrial [Nelumbo nucifera]	0	sp|Q43644|NDUS1_SOLTU	0	NADH dehydrogenase [ubiquinone] iron-sulfur protein 1, mitochondrial OS=Solanum tuberosum PE=1 SV=1	KOG2282	0	NADH-ubiquinone oxidoreductase, NDUFS1/75 kDa subunit	ko00190	Oxidative phosphorylation	1	K03934	NDUFS1	NADH dehydrogenase (ubiquinone) Fe-S protein 1	GO:0009630;GO:0051788;GO:0009853;GO:0009793;GO:0008137;GO:0042773;GO:0009055;GO:0080129;GO:0051536;GO:0009507;GO:0006511;GO:0005747;GO:0006979	gravitropism|response to misfolded protein|photorespiration|embryo development ending in seed dormancy|NADH dehydrogenase (ubiquinone) activity|ATP synthesis coupled electron transport|electron carrier activity|proteasome core complex assembly|iron-sulfur cluster binding|chloroplast|ubiquitin-dependent protein catabolic process|mitochondrial respiratory chain complex I|response to oxidative stress
		CL21206Contig1	NDUFS8	NADH dehydrogenase (ubiquinone) Fe-S protein 8	1096	163.311	111.372	183.774	AT1G16700	4e-96	Alpha-helical ferredoxin	gi|351724157|ref|NP_001236536.1|uncharacterized protein LOC100499826 [Glycine max] >gi|255626927|gb|ACU13808.1| unknown [Glycine max]	4.52e-129	sp|P80269|NDUS8_SOLTU	1e-122	NADH dehydrogenase [ubiquinone] iron-sulfur protein 8, mitochondrial OS=Solanum tuberosum PE=1 SV=2	KOG3256	1e-120	NADH:ubiquinone oxidoreductase, NDUFS8/23 kDa subunit	ko00190	Oxidative phosphorylation	1	K03941	NDUFS8	NADH dehydrogenase (ubiquinone) Fe-S protein 8	GO:0051539;GO:0055114;GO:0009055;GO:0016651;GO:0016020	4 iron, 4 sulfur cluster binding|oxidation-reduction process|electron carrier activity|oxidoreductase activity, acting on NAD(P)H|membrane
		CL2384Contig1	NDUFA5	NADH dehydrogenase (ubiquinone) 1 alpha subcomplex subunit 5	1152	57.6235	60.5031	72.4706	AT5G52840	4e-72	Probable NADH dehydrogenase [ubiquinone] 1 alpha subcomplex subunit 5, mitochondrial OS	gi|729407228|ref|XP_010555695.1|PREDICTED: probable NADH dehydrogenase [ubiquinone] 1 alpha subcomplex subunit 5, mitochondrial [Tarenaya hassleriana]	7.3e-90	sp|Q9FLX7|NDUA5_ARATH	2e-87	Probable NADH dehydrogenase [ubiquinone] 1 alpha subcomplex subunit 5, mitochondrial OS=Arabidopsis thaliana GN=At5g52840 PE=1 SV=1	KOG3365	4e-88	NADH:ubiquinone oxidoreductase, NDUFA5/B13 subunit	ko00190	Oxidative phosphorylation	1	K03949	NDUFA5	NADH dehydrogenase (ubiquinone) 1 alpha subcomplex subunit 5	GO:0006511;GO:0008137;GO:0005747;GO:0009651;GO:0006098;GO:0051788;GO:0080129;GO:0022904;GO:0009853;GO:0009507	ubiquitin-dependent protein catabolic process|NADH dehydrogenase (ubiquinone) activity|mitochondrial respiratory chain complex I|response to salt stress|pentose-phosphate shunt|response to misfolded protein|proteasome core complex assembly|respiratory electron transport chain|photorespiration|chloroplast
		CL13648Contig1	NDUFA9	NADH dehydrogenase (ubiquinone) 1 alpha subcomplex subunit 9	1754	46.5527	36.1951	58.6332	AT2G20360	2e-167	NADH dehydrogenase [ubiquinone] 1 alpha subcomplex subunit 9, mitochondrial	gi|720028200|ref|XP_010264829.1|PREDICTED: NADH dehydrogenase [ubiquinone] 1 alpha subcomplex subunit 9, mitochondrial [Nelumbo nucifera] >gi|720028203|ref|XP_010264830.1| PREDICTED: NADH dehydrogenase [ubiquinone] 1 alpha subcomplex subunit 9, mitochondrial [Nelumbo nucifera]	0	sp|Q9SK66|NDUA9_ARATH	0	NADH dehydrogenase [ubiquinone] 1 alpha subcomplex subunit 9, mitochondrial OS=Arabidopsis thaliana GN=At2g20360 PE=2 SV=2	KOG2865	0	NADH:ubiquinone oxidoreductase, NDUFA9/39kDa subunit	ko00190	Oxidative phosphorylation	1	K03953	NDUFA9	NADH dehydrogenase (ubiquinone) 1 alpha subcomplex subunit 9	GO:0006511;GO:0005747;GO:0009651;GO:0051788;GO:0080129;GO:0000166;GO:0050662;GO:0009853;GO:0003824	ubiquitin-dependent protein catabolic process|mitochondrial respiratory chain complex I|response to salt stress|response to misfolded protein|proteasome core complex assembly|nucleotide binding|coenzyme binding|photorespiration|catalytic activity
		CL35553Contig1	NDUFB7	NADH dehydrogenase (ubiquinone) 1 beta subcomplex subunit 7	897	85.0647	61.2431	108.122	AT2G02050	5e-37	NADH dehydrogenase [ubiquinone] 1 beta subcomplex subunit 7	gi|720023572|ref|XP_010263375.1|PREDICTED: NADH dehydrogenase [ubiquinone] 1 beta subcomplex subunit 7 [Nelumbo nucifera]	2.34e-50	sp|Q9SKC9|NDUB7_ARATH	4e-44	NADH dehydrogenase [ubiquinone] 1 beta subcomplex subunit 7 OS=Arabidopsis thaliana GN=At2g02050 PE=3 SV=1	KOG3468	1e-44	NADH:ubiquinone oxidoreductase, NDUFB7/B18 subunit	ko00190	Oxidative phosphorylation	1	K03963	NDUFB7	NADH dehydrogenase (ubiquinone) 1 beta subcomplex subunit 7	GO:0051788;GO:0009853;GO:0008137;GO:0006007;GO:0006120;GO:0080129;GO:0006511;GO:0005747	response to misfolded protein|photorespiration|NADH dehydrogenase (ubiquinone) activity|glucose catabolic process|mitochondrial electron transport, NADH to ubiquinone|proteasome core complex assembly|ubiquitin-dependent protein catabolic process|mitochondrial respiratory chain complex I
	Succinate Dehydrogenase	CL16950Contig1	SDHA, SDH1	succinate dehydrogenase (ubiquinone) flavoprotein subunit	2311	53.0406	66.2094	78.8665	AT5G66760	0	SDH1-1 | succinate dehydrogenase 1-1	gi|659107561|ref|XP_008453738.1|PREDICTED: succinate dehydrogenase [ubiquinone] flavoprotein subunit 1, mitochondrial [Cucumis melo]	0	sp|O82663|DHSA1_ARATH	0	Succinate dehydrogenase [ubiquinone] flavoprotein subunit 1, mitochondrial OS=Arabidopsis thaliana GN=SDH1-1 PE=1 SV=1	KOG2403	0	Succinate dehydrogenase, flavoprotein subunit	ko00020;ko00190;ko01200	Citrate cycle (TCA cycle)|Oxidative phosphorylation|Carbon metabolism	3	K00234	SDHA, SDH1	succinate dehydrogenase (ubiquinone) flavoprotein subunit	GO:0050660;GO:0022900;GO:0006099;GO:0008177	flavin adenine dinucleotide binding|electron transport chain|tricarboxylic acid cycle|succinate dehydrogenase (ubiquinone) activity
		CL21924Contig1	SDHB, SDH2	succinate dehydrogenase (ubiquinone) iron-sulfur subunit	1148	64.5552	48.5372	104.195	AT5G40650	4e-121	SDH2-2 | succinate dehydrogenase 2-2	gi|720047374|ref|XP_010270796.1|PREDICTED: succinate dehydrogenase [ubiquinone] iron-sulfur subunit 2, mitochondrial-like [Nelumbo nucifera]	3.44e-155	sp|Q8LB02|DHSB2_ARATH	8e-148	Succinate dehydrogenase [ubiquinone] iron-sulfur subunit 2, mitochondrial OS=Arabidopsis thaliana GN=SDH2-2 PE=1 SV=2	KOG3049	2e-148	Succinate dehydrogenase, Fe-S protein subunit	ko00020;ko00190;ko01200	Citrate cycle (TCA cycle)|Oxidative phosphorylation|Carbon metabolism	3	K00235	SDHB, SDH2	succinate dehydrogenase (ubiquinone) iron-sulfur subunit	GO:0008270;GO:0051537;GO:0005749;GO:0009055;GO:0006099;GO:0006121;GO:0000104	zinc ion binding|2 iron, 2 sulfur cluster binding|mitochondrial respiratory chain complex II|electron carrier activity|tricarboxylic acid cycle|mitochondrial electron transport, succinate to ubiquinone|succinate dehydrogenase activity
	Cytochrome C Reductase	CL2209Contig1	CYTB, petB	ubiquinol-cytochrome c reductase cytochrome b subunit	1788	1.96038	0.766823	0.969074	ATMG00220	2e-109	COB | apocytochrome b	gi|52082696|gb|AAU25941.1|cytochrome b [Vitis vinifera]	6.33e-128	sp|P42792|CYB_ARATH	4e-128	Cytochrome b OS=Arabidopsis thaliana GN=MT-CYB PE=2 SV=2	KOG4663	3e-126	Cytochrome b	ko02020;ko00190;ko04260	Two-component system|Oxidative phosphorylation|Cardiac muscle contraction	3	K00412	CYTB, petB	ubiquinol-cytochrome c reductase cytochrome b subunit	GO:0005743;GO:0016491;GO:0070469;GO:0005506;GO:0020037;GO:0045158;GO:0016021;GO:0022904;GO:0009451	mitochondrial inner membrane|oxidoreductase activity|respiratory chain|iron ion binding|heme binding|electron transporter, transferring electrons within cytochrome b6/f complex of photosystem II activity|integral component of membrane|respiratory electron transport chain|RNA modification
		CL6556Contig1	CYC1, CYT1, petC	ubiquinol-cytochrome c reductase cytochrome c1 subunit	2162	56.2954	56.0455	63.4269	AT5G40810	9e-140	Cytochrome C1 family	gi|720043587|ref|XP_010269608.1|PREDICTED: cytochrome c1-2, heme protein, mitochondrial-like isoform X1 [Nelumbo nucifera]	0	sp|P25076|CY11_SOLTU	3e-171	Cytochrome c1-1, heme protein, mitochondrial OS=Solanum tuberosum GN=CYCL PE=2 SV=1	KOG3052	2e-158	Cytochrome c1	ko02020;ko00190;ko04260	Two-component system|Oxidative phosphorylation|Cardiac muscle contraction	3	K00413	CYC1, CYT1, petC	ubiquinol-cytochrome c reductase cytochrome c1 subunit	GO:0020037;GO:0009055;GO:0005506	heme binding|electron carrier activity|iron ion binding
		CL10902Contig1	UQCRFS1, RIP1, petA	ubiquinol-cytochrome c reductase iron-sulfur subunit	1333	102.727	71.2278	144.807	AT5G13440	2e-107	Ubiquinol-cytochrome C reductase iron-sulfur subunit	gi|719982616|ref|XP_010250508.1|PREDICTED: cytochrome b-c1 complex subunit Rieske-4, mitochondrial-like [Nelumbo nucifera]	5.13e-143	sp|P51133|UCRI3_TOBAC	1e-135	Cytochrome b-c1 complex subunit Rieske-3, mitochondrial OS=Nicotiana tabacum PE=2 SV=1	KOG1671	3e-133	Ubiquinol cytochrome c reductase, subunit RIP1	ko02020;ko00190;ko04260	Two-component system|Oxidative phosphorylation|Cardiac muscle contraction	3	K00411	UQCRFS1, RIP1, petA	ubiquinol-cytochrome c reductase iron-sulfur subunit	GO:0046872;GO:0005750;GO:0008121;GO:0051537;GO:0055114	metal ion binding|mitochondrial respiratory chain complex III|ubiquinol-cytochrome-c reductase activity|2 iron, 2 sulfur cluster binding|oxidation-reduction process
		CL2555Contig1	QCR7, UQCRB	ubiquinol-cytochrome c reductase subunit 7	1349	69.4382	120.781	129.46	AT5G25450	5e-40	Cytochrome bd ubiquinol oxidase, 14kDa subunit	gi|719994893|ref|XP_010254318.1|PREDICTED: cytochrome b-c1 complex subunit 7-2 [Nelumbo nucifera]	8.71e-59	sp|F4JWS8|QCR72_ARATH	2e-48	Cytochrome b-c1 complex subunit 7-2 OS=Arabidopsis thaliana GN=QCR7-2 PE=1 SV=1	KOG3440	4e-49	Ubiquinol cytochrome c reductase, subunit QCR7	ko00190;ko04260	Oxidative phosphorylation|Cardiac muscle contraction	2	K00417	QCR7, UQCRB	ubiquinol-cytochrome c reductase subunit 7	GO:0005750;GO:0006122	mitochondrial respiratory chain complex III|mitochondrial electron transport, ubiquinol to cytochrome c
		CL35777Contig1	QCR9, UCRC	ubiquinol-cytochrome c reductase subunit 9	997	59.872	35.5443	84.8319	AT3G52730	5e-25	Ubiquinol-cytochrome C reductase UQCRX/QCR9-like family protein	gi|470134297|ref|XP_004302991.1|PREDICTED: cytochrome b-c1 complex subunit 9-like [Fragaria vesca subsp. vesca]	1.1e-34	sp|P46270|QCR9_SOLTU	5e-29	Cytochrome b-c1 complex subunit 9 OS=Solanum tuberosum PE=1 SV=1	KOG3494	9e-30	Ubiquinol cytochrome c oxidoreductase, subunit QCR9	ko00190;ko04260	Oxidative phosphorylation|Cardiac muscle contraction	2	K00419	QCR9, UCRC	ubiquinol-cytochrome c reductase subunit 9	GO:0008121;GO:0005750;GO:0006122;GO:0009853	ubiquinol-cytochrome-c reductase activity|mitochondrial respiratory chain complex III|mitochondrial electron transport, ubiquinol to cytochrome c|photorespiration
	Cytochrome C Oxidase	CL20474Contig1	COX5B-2	cytochrome c oxidase subunit 5b	1326	96.8145	86.959	125.188	AT3G15640	5e-48	Cytochrome c oxidase subunit 5b-2, mitochondrial	gi|695068372|ref|XP_009381126.1|PREDICTED: putative cytochrome c oxidase subunit 5b-like [Musa acuminata subsp. malaccensis]	4.73e-55	sp|Q9SSB8|CX5B2_ARATH	2e-51	Cytochrome c oxidase subunit 5b-2, mitochondrial OS=Arabidopsis thaliana GN=COX5B-2 PE=2 SV=1	KOG3352	4e-52	Cytochrome c oxidase, subunit Vb/COX4	ko00190;ko04260	Oxidative phosphorylation|Cardiac muscle contraction	2	K02265	COX5B	cytochrome c oxidase subunit 5b	GO:0005740;GO:0004129	mitochondrial envelope|cytochrome-c oxidase activity
		CL36034Contig1	COX6A	cytochrome c oxidase subunit 6a	805	158.728	116.51	159.577	AT4G37830	3e-34	Cytochrome c oxidase subunit 6a, mitochondrial OS	gi|720092084|ref|XP_010245620.1|PREDICTED: cytochrome c oxidase subunit 6a, mitochondrial-like isoform X2 [Nelumbo nucifera]	3.46e-47	sp|Q9T070|COX6A_ARATH	2e-39	Cytochrome c oxidase subunit 6a, mitochondrial OS=Arabidopsis thaliana GN=COX6A PE=2 SV=1	KOG3469	4e-40	Cytochrome c oxidase, subunit VIa/COX13	ko00190;ko04260	Oxidative phosphorylation|Cardiac muscle contraction	2	K02266	COX6A	cytochrome c oxidase subunit 6a	GO:0005751;GO:0004129	mitochondrial respiratory chain complex IV|cytochrome-c oxidase activity
		CL20886Contig1	COX6B-1	cytochrome c oxidase subunit 6b	1133	58.7356	45.1465	60.375	AT1G22450	3e-41	Cytochrome c oxidase subunit 6b-1	gi|720054257|ref|XP_010272991.1|PREDICTED: cytochrome c oxidase subunit 6b-1-like [Nelumbo nucifera]	4.32e-59	sp|Q9S7L9|CX6B1_ARATH	5e-46	Cytochrome c oxidase subunit 6b-1 OS=Arabidopsis thaliana GN=COX6B-1 PE=2 SV=1	KOG3057	1e-46	Cytochrome c oxidase, subunit VIb/COX12	ko00190;ko04260	Oxidative phosphorylation|Cardiac muscle contraction	2	K02267	COX6B	cytochrome c oxidase subunit 6b	GO:0004129;GO:0005739	cytochrome-c oxidase activity|mitochondrion
Oxidative phosphorylation	F-type ATPase	comp55416_c0_seq1_Solexa	ATPeF1B	F-type H+-transporting ATPase subunit beta	2034	25.8268	31.8017	27.4494	AT5G08690	0	ATP synthase subunit beta, mitochondrial	gi|719961718|ref|XP_010252810.1|PREDICTED: ATP synthase subunit beta, mitochondrial [Nelumbo nucifera]	0	sp|P17614|ATPBM_NICPL	0	ATP synthase subunit beta, mitochondrial OS=Nicotiana plumbaginifolia GN=ATPB PE=1 SV=1	KOG1350	0	F0F1-type ATP synthase, beta subunit	ko00190	Oxidative phosphorylation	1	K02133	ATPeF1B, ATP5B, ATP2	F-type H+-transporting ATPase subunit beta	GO:0005515;GO:0046933;GO:0015991;GO:0015986;GO:0000275;GO:0006200;GO:0005524	protein binding|proton-transporting ATP synthase activity, rotational mechanism|ATP hydrolysis coupled proton transport|ATP synthesis coupled proton transport|mitochondrial proton-transporting ATP synthase complex, catalytic core F(1)|ATP catabolic process|ATP binding
		CL35769Contig1	ATPeF1D	F-type H+-transporting ATPase subunit delta	971	171.383	112.126	236.486	AT5G47030	2e-71	ATP synthase subunit delta，mitochondrial	gi|720044404|ref|XP_010269876.1|PREDICTED: ATP synthase subunit delta', mitochondrial-like [Nelumbo nucifera]	3.5e-107	sp|Q40089|ATP4_IPOBA	2e-93	ATP synthase subunit delta', mitochondrial OS=Ipomoea batatas PE=1 SV=1	KOG1758	5e-92	Mitochondrial F1F0-ATP synthase, subunit delta/ATP16	ko00190	Oxidative phosphorylation	1	K02134	ATPeF1D, ATP5D, ATP16	F-type H+-transporting ATPase subunit delta	GO:0051788;GO:0046961;GO:0006098;GO:0009853;GO:0008270;GO:0006833;GO:0046933;GO:0080129;GO:0006972;GO:0006511;GO:0007030;GO:0006096;GO:0015986;GO:0046686;GO:0009060;GO:0009266;GO:0000275	response to misfolded protein|proton-transporting ATPase activity, rotational mechanism|pentose-phosphate shunt|photorespiration|zinc ion binding|water transport|proton-transporting ATP synthase activity, rotational mechanism|proteasome core complex assembly|hyperosmotic response|ubiquitin-dependent protein catabolic process|Golgi organization|glycolytic process|ATP synthesis coupled proton trans…
		CL6496Contig1	ATPeF1E	F-type H+-transporting ATPase subunit epsilon	1231	38.6994	28.327	48.7392	AT1G51650	6e-29	ATP synthase epsilon chain, mitochondrial	gi|356526320|ref|XP_003531766.1|PREDICTED: ATP synthase subunit epsilon, mitochondrial isoform 1 [Glycine max] >gi|255625935|gb|ACU13312.1| unknown [Glycine max] >gi|734416157|gb|KHN38085.1| ATP synthase subunit epsilon, mitochondrial [Glycine soja]	2.53e-36	sp|Q96253|ATP5E_ARATH	1e-34	ATP synthase subunit epsilon, mitochondrial OS=Arabidopsis thaliana GN=At1g51650 PE=1 SV=3	KOG3495	3e-35	Mitochondrial F1F0-ATP synthase, subunit epsilon/ATP15	ko00190	Oxidative phosphorylation	1	K02135	ATPeF1E, ATP5E, ATP15	F-type H+-transporting ATPase subunit epsilon	GO:0046961;GO:0046933;GO:0015986;GO:0000275	proton-transporting ATPase activity, rotational mechanism|proton-transporting ATP synthase activity, rotational mechanism|ATP synthesis coupled proton transport|mitochondrial proton-transporting ATP synthase complex, catalytic core F(1)
		CL17221Contig1	ATPeFG	F-type H+-transporting ATPase subunit g	1082	55.1797	39.8779	63.9644	AT4G26210	8e-54	Mitochondrial ATP synthase subunit G protein	gi|645274633|ref|XP_008242432.1|PREDICTED: uncharacterized protein LOC103340766 [Prunus mume]	6.32e-72							ko00190	Oxidative phosphorylation	1	K02140	ATPeFG, ATP5L, ATP20	F-type H+-transporting ATPase subunit g	GO:0015078;GO:0000276;GO:0015986	hydrogen ion transmembrane transporter activity|mitochondrial proton-transporting ATP synthase complex, coupling factor F(o)|ATP synthesis coupled proton transport
