# Supplementary material for: Integrated analysis of 454 and Illumina transcriptomic sequencing characterizes carbon flux and energy source for fatty acid synthesis in developing Lindera glauca fruits for woody biodiesel
Source: Biotechnol Biofuels. 2017 May 25;10:134. doi: 10.1186/s13068-017-0820-2 (PMC5445305; doi:10.1186/s13068-017-0820-2)
Supplement: Supplementary file 12 — Additional file 12: Table S9. Annotated information of genes encoded for the transporters in developing L. glauca fruits. They involved specifically in carbon partitioning and energy metabolism. [file 13068_2017_820_MOESM12_ESM.xls]

## Sheet: Sheet9
Table S9 Detailed information of the annotated genes for transporters involved in carbon partitioning and energy metabolism in developing L.glauca fruits
					Transcriptional level
Transport function	Gene-id	Name	Definition	length	50DAF	125DAF	150DAF	AP_id	AP_evalue	AP_des	NR-id and Des	NR-e-value	swiss-id	swiss-e-value	swiss-Des	KOG-id	KOG-e-value	KOG-Des	kegg-id	kegg-term	kegg_hits_numbers	KO_ENTRY	KO_name	KO_Definition	GO-id	GO-term
	CL34418Contig1	SUC4	sucrose transport protein SUC4	2312	7.89007	13.8789	18.5514	At1g09960	0	sucrose transport protein SUC4	gi|720049748|ref|XP_010271544.1|PREDICTED: sucrose transport protein SUC4 [Nelumbo nucifera]	0	sp|Q9FE59|SUC4_ARATH	0	Sucrose transport protein SUC4 OS=Arabidopsis thaliana GN=SUC4 PE=1 SV=2	KOG0637	0	Sucrose transporter and related proteins							GO:0005887;GO:0055085;GO:0008515;GO:0015770	integral component of plasma membrane|transmembrane transport|sucrose transmembrane transporter activity|sucrose transport
Mitochondrial transporters involved in respiration and ATP synthesis	CL21819Contig1	AAC1	ATP/ADP carrier 1	1589	107.106	84.7017	176.395	At3g08580	0	ATP/ADP carrier 1	gi|672143634|ref|XP_008795699.1|PREDICTED: ADP,ATP carrier protein 1, mitochondrial-like [Phoenix dactylifera]	0	sp|P25083|ADT1_SOLTU	0	ADP,ATP carrier protein, mitochondrial OS=Solanum tuberosum GN=ANT PE=2 SV=1	KOG0749	0	Mitochondrial ADP/ATP carrier proteins	ko04020;ko04022	Calcium signaling pathway|cGMP - PKG signaling pathway	2	K05863	SLC25A4S, ANT	solute carrier family 25 (mitochondrial adenine nucleotide translocator), member 4/5/6/31
	CL6316Contig1	AAC2	ATP/ADP carrier 2	1518	3.16068	1.8293	1.587	At5g13490	4e-180	ATP/ADP carrier 2	gi|694317350|ref|XP_009337930.1|PREDICTED: ADP,ATP carrier protein ER-ANT1-like [Pyrus x bretschneideri] >gi|694317353|ref|XP_009337936.1| PREDICTED: ADP,ATP carrier protein ER-ANT1-like [Pyrus x bretschneideri]	4.0113e-154	sp|Q8LB08|ADT4_ARATH	2e-144	ADP,ATP carrier protein ER-ANT1 OS=Arabidopsis thaliana GN=ER-ANT1 PE=2 SV=2	KOG0749	5e-115	Mitochondrial ADP/ATP carrier proteins	ko04020;ko04022	Calcium signaling pathway|cGMP - PKG signaling pathway	2	K05863	SLC25A4S, ANT	solute carrier family 25 (mitochondrial adenine nucleotide translocator), member 4/5/6/31	GO:0055085;GO:0016021;GO:0048316;GO:0048364;GO:0005743;GO:0005471;GO:0005789;GO:0051503	transmembrane transport|integral component of membrane|seed development|root development|mitochondrial inner membrane|ATP:ADP antiporter activity|endoplasmic reticulum membrane|adenine nucleotide transport
	CL366Contig1	AAC3	ATP/ADP carrier 3	3147	69.4071	67.3237	62.2035	At4g28390	5e-180	ATP/ADP carrier 3	gi|720052406|ref|XP_010272402.1|PREDICTED: ADP,ATP carrier protein 3, mitochondrial-like isoform X1 [Nelumbo nucifera]	0	sp|O49447|ADT3_ARATH	0	ADP,ATP carrier protein 3, mitochondrial OS=Arabidopsis thaliana GN=AAC3 PE=1 SV=1	KOG0749	0	Mitochondrial ADP/ATP carrier proteins	ko04020;ko04022	Calcium signaling pathway|cGMP - PKG signaling pathway	2	K05863	SLC25A4S, ANT	solute carrier family 25 (mitochondrial adenine nucleotide translocator), member 4/5/6/31	GO:0055085;GO:0016021;GO:0006839;GO:0034976;GO:0005743;GO:0015865;GO:0009941;GO:0009627;GO:0005471	transmembrane transport|integral component of membrane|mitochondrial transport|response to endoplasmic reticulum stress|mitochondrial inner membrane|purine nucleotide transport|chloroplast envelope|systemic acquired resistance|ATP:ADP antiporter activity
	CL21370Contig1	ADNT1	Adenine nucleotide carrier 1	1775	116.323	94.1688	121.902	At4g01100	2e-168	Adenine nucleotide carrier 1	gi|720017536|ref|XP_010261496.1|PREDICTED: mitochondrial adenine nucleotide transporter ADNT1 [Nelumbo nucifera]	0	sp|O04619|ADNT1_ARATH	0	Mitochondrial adenine nucleotide transporter ADNT1 OS=Arabidopsis thaliana GN=ADNT1 PE=2 SV=1	KOG0752	0	Mitochondrial solute carrier protein							GO:0055085;GO:0016021	transmembrane transport|integral component of membrane
Mitochondrial transporters involved in the TCA cycle	CL20019Contig1	DTC	dicarboxy-late/tricarboxy-late carrier	1357	29.5337	37.564	17.0047	At5g19760	1e-144	Dicarboxy-late/tricarboxy-late carrier	gi|586781024|ref|XP_006858940.1|PREDICTED: mitochondrial dicarboxylate/tricarboxylate transporter DTC [Amborella trichopoda] >gi|548863052|gb|ERN20407.1| hypothetical protein AMTR_s00068p00085860 [Amborella trichopoda]	0	sp|Q9C5M0|DTC_ARATH	6e-175	Mitochondrial dicarboxylate/tricarboxylate transporter DTC OS=Arabidopsis thaliana GN=DTC PE=1 SV=1	KOG0759	2e-175	Mitochondrial oxoglutarate/malate carrier proteins							GO:0016021;GO:0006810	integral component of membrane|transport
	CL21139Contig1	DIC1	dicarboxy-late carrier 1	1858	119.557	154.627	210.545	At2g22500	2e-133	Dicarboxy-late carrier 1	gi|502092743|ref|XP_004489761.1|PREDICTED: mitochondrial uncoupling protein 5-like [Cicer arietinum]	7.02818e-158	sp|Q9SJY5|PUMP5_ARATH	6e-143	Mitochondrial uncoupling protein 5 OS=Arabidopsis thaliana GN=PUMP5 PE=2 SV=1	KOG0759	1e-143	Mitochondrial oxoglutarate/malate carrier proteins							GO:0055085;GO:0006839;GO:0016021;GO:0031966	transmembrane transport|mitochondrial transport|integral component of membrane|mitochondrial membrane
Plastidial transporters involved in carbon partitioning in the glycolysis and OPPP	CL20946Contig1	GLT	glycolipid transfer protein 1	1054	25.65	18.96	15.75	At2g33470	2e-91	Glycolipid transfer protein 1	gi|720028620|ref|XP_010264964.1|PREDICTED: pleckstrin homology domain-containing family A member 8-like [Nelumbo nucifera] >gi|720028623|ref|XP_010264965.1| PREDICTED: pleckstrin homology domain-containing family A member 8-like [Nelumbo nucifera] >gi|720028627|ref|XP_010264966.1| PREDICTED: pleckstrin homology domain-containing family A member 8-like [Nelumbo nucifera] >gi|720028630|ref|XP_01026…	2.41518e-126	sp|D3ZY60|PKHA8_RAT	3e-21	Pleckstrin homology domain-containing family A member 8 OS=Rattus norvegicus GN=Plekha8 PE=1 SV=1	KOG3221	2e-115	Glycolipid transfer protein							GO:0007030;GO:0046836;GO:0006816;GO:0051861;GO:0005886;GO:0017089;GO:0005829;GO:0009651	Golgi organization|glycolipid transport|calcium ion transport|glycolipid binding|plasma membrane|glycolipid transporter activity|cytosol|response to salt stress
	CL12107Contig1	MEX1	maltose translocator 1	1995	133.401	97.7777	47.0763	At5g17520	2e-140	Maltose translocator 1	gi|590639760|ref|XP_007029762.1|Root cap 1 isoform 1 [Theobroma cacao] >gi|508718367|gb|EOY10264.1| Root cap 1 isoform 1 [Theobroma cacao]	3.34194e-157	sp|Q7XTQ5|MEX1_ORYSJ	3e-139	Maltose excess protein 1-like, chloroplastic OS=Oryza sativa subsp. japonica GN=Os04g0602400 PE=2 SV=2
	CL4Contig6	GPT1	glucose-6-phosphate/phosphate translocator 1	2853	48.4782	61.047	202.21	At5g54800	6e-143	Glucose-6-phosphate/phosphate translocator 1	gi|720037614|ref|XP_010267729.1|PREDICTED: glucose-6-phosphate/phosphate translocator 2, chloroplastic-like [Nelumbo nucifera]	0	sp|Q94B38|GPT2_ARATH	0	Glucose-6-phosphate/phosphate translocator 2, chloroplastic OS=Arabidopsis thaliana GN=GPT2 PE=2 SV=2	KOG1441	0	Glucose-6-phosphate/phosphate and phosphoenolpyruvate/phosphate antiporter							GO:0006007;GO:0016021;GO:0015120;GO:0015713;GO:0015760;GO:0035436;GO:0005315;GO:0009553;GO:0009536;GO:0006863;GO:0034389;GO:0010152;GO:0007033;GO:0071917;GO:0015152;GO:0015297;GO:0009790;GO:0015714	glucose catabolic process|integral component of membrane|phosphoglycerate transmembrane transporter activity|phosphoglycerate transport|glucose-6-phosphate transport|triose phosphate transmembrane transport|inorganic phosphate transmembrane transporter activity|embryo sac development|plastid|purine nucleobase transport|lipid particle organization|pollen maturation|vacuole organization|triose-phos…
	CL1671Contig1	GPT2	glucose-6-phosphate/phosphate translocator 2	2720	25.9335	64.0781	81.5322	At1g61800	7e-141	Glucose-6-phosphate/phosphate translocator 2	gi|720037614|ref|XP_010267729.1|PREDICTED: glucose-6-phosphate/phosphate translocator 2, chloroplastic-like [Nelumbo nucifera]	0	sp|Q94B38|GPT2_ARATH	1e-170	Glucose-6-phosphate/phosphate translocator 2, chloroplastic OS=Arabidopsis thaliana GN=GPT2 PE=2 SV=2	KOG1441	4e-169	Glucose-6-phosphate/phosphate and phosphoenolpyruvate/phosphate antiporter							GO:0006007;GO:0016021;GO:0015120;GO:0015713;GO:0015760;GO:0035436;GO:0005315;GO:0009553;GO:0009536;GO:0006863;GO:0034389;GO:0010152;GO:0007033;GO:0071917;GO:0015152;GO:0015297;GO:0009790;GO:0015714	glucose catabolic process|integral component of membrane|phosphoglycerate transmembrane transporter activity|phosphoglycerate transport|glucose-6-phosphate transport|triose phosphate transmembrane transport|inorganic phosphate transmembrane transporter activity|embryo sac development|plastid|purine nucleobase transport|lipid particle organization|pollen maturation|vacuole organization|triose-phos…
	CL33661Contig1	TPT	triose phosphate transporter	1828	84.3759	71.1072	28.0125	At5g46110	4e-139	Triose phosphate transporter	gi|672119770|ref|XP_008783132.1|PREDICTED: triose phosphate/phosphate translocator, chloroplastic isoform X1 [Phoenix dactylifera]	0	sp|Q9ZSR7|TPT_ARATH	2e-171	Triose phosphate/phosphate translocator TPT, chloroplastic OS=Arabidopsis thaliana GN=TPT PE=2 SV=1	KOG1441	1e-171	Glucose-6-phosphate/phosphate and phosphoenolpyruvate/phosphate antiporter							GO:0016021;GO:0015120;GO:0019684;GO:0015713;GO:0035436;GO:0009941;GO:0009534;GO:0071917;GO:0009643;GO:0019344;GO:0035304;GO:0015297	integral component of membrane|phosphoglycerate transmembrane transporter activity|photosynthesis, light reaction|phosphoglycerate transport|triose phosphate transmembrane transport|chloroplast envelope|chloroplast thylakoid|triose-phosphate transmembrane transporter activity|photosynthetic acclimation|cysteine biosynthetic process|regulation of protein dephosphorylation|antiporter activity
	CL20653Contig1	PPT1	phosphoenolpyruvate transporter 1	1591	102.77	142.029	194.346	At5g33320	2e-136	Phosphoenolpyruvate transporter 1	gi|755571702|gb|AJK29839.1|phosphoenolpyruvate/phosphate translocator, partial [Camellia sinensis]	0	sp|Q84QU8|PPT2_ORYSJ	3e-173	Phosphoenolpyruvate/phosphate translocator 2, chloroplastic OS=Oryza sativa subsp. japonica GN=PPT2 PE=2 SV=1	KOG1441	2e-163	Glucose-6-phosphate/phosphate and phosphoenolpyruvate/phosphate antiporter							GO:0016021;GO:0015120;GO:0015121;GO:0005739;GO:0015713;GO:0009941;GO:0009528;GO:0015714	integral component of membrane|phosphoglycerate transmembrane transporter activity|phosphoenolpyruvate:phosphate antiporter activity|mitochondrion|phosphoglycerate transport|chloroplast envelope|plastid inner membrane|phosphoenolpyruvate transport
	CL2485Contig1	PPT2	phosphoenolpyruvate transporter 2	1533	147.987	0.389351	4.54775e-82	At3g01550	5e-108	Phosphoenolpyruvate transporter 2	gi|802652271|ref|XP_012080049.1|PREDICTED: phosphoenolpyruvate/phosphate translocator 1, chloroplastic [Jatropha curcas] >gi|643720823|gb|KDP31087.1| hypothetical protein JCGZ_11463 [Jatropha curcas]	1.49622e-180	sp|Q84QU8|PPT2_ORYSJ	3e-161	Phosphoenolpyruvate/phosphate translocator 2, chloroplastic OS=Oryza sativa subsp. japonica GN=PPT2 PE=2 SV=1	KOG1441	1e-160	Glucose-6-phosphate/phosphate and phosphoenolpyruvate/phosphate antiporter							GO:0016021;GO:0015120;GO:0015121;GO:0005739;GO:0015713;GO:0009941;GO:0009528;GO:0015714	integral component of membrane|phosphoglycerate transmembrane transporter activity|phosphoenolpyruvate:phosphate antiporter activity|mitochondrion|phosphoglycerate transport|chloroplast envelope|plastid inner membrane|phosphoenolpyruvate transport
	CL17459Contig1	XPT	xylulose-5-phosphate/phosphate translocator	1622	4.48282	6.54367	2.94207	At5g17630	7e-150	Xylulose-5-phosphate/phosphate translocator	gi|694428105|ref|XP_009341641.1|PREDICTED: xylulose 5-phosphate/phosphate translocator, chloroplastic-like [Pyrus x bretschneideri]	1.38583e-175	sp|Q9LF61|XPT_ARATH	3e-169	Xylulose 5-phosphate/phosphate translocator, chloroplastic OS=Arabidopsis thaliana GN=XPT PE=2 SV=1	KOG1441	6e-170	Glucose-6-phosphate/phosphate and phosphoenolpyruvate/phosphate antiporter							GO:0016021;GO:0015120;GO:0015713;GO:0015712;GO:0035436;GO:0005355;GO:0009941;GO:0015758;GO:0006863;GO:0071917;GO:0015297	integral component of membrane|phosphoglycerate transmembrane transporter activity|phosphoglycerate transport|hexose phosphate transport|triose phosphate transmembrane transport|glucose transmembrane transporter activity|chloroplast envelope|glucose transport|purine nucleobase transport|triose-phosphate transmembrane transporter activity|antiporter activity
Plastidial transporters involved in the transport of adenine nucleotide and inorganic phosphate	CL200Contig2	NTT1	nucleoside triphosphate transporter 1	3909	28.6532	39.0101	73.5276	At1g80300	0	ATP/ADP antiporter 1	gi|743798023|ref|XP_010925128.1|PREDICTED: ADP,ATP carrier protein 1, chloroplastic [Elaeis guineensis]	0	sp|O24381|TLC1_SOLTU	0	Plastidic ATP/ADP-transporter OS=Solanum tuberosum PE=2 SV=2	KOG0048	2e-65	Transcription factor, Myb superfamily							GO:0006810;GO:0016021;GO:0009941;GO:0005471;GO:0005524	transport|integral component of membrane|chloroplast envelope|ATP:ADP antiporter activity|ATP binding
	CL200Contig4	NTT2	nucleoside triphosphate transporter 2	2625	101.003	29.6472	32.7968	At1g15500	0	ATP/ADP antiporter 2	gi|743798023|ref|XP_010925128.1|PREDICTED: ADP,ATP carrier protein 1, chloroplastic [Elaeis guineensis]	0	sp|O24381|TLC1_SOLTU	0	Plastidic ATP/ADP-transporter OS=Solanum tuberosum PE=2 SV=2										GO:0006810;GO:0016021;GO:0009941;GO:0005471;GO:0005524	transport|integral component of membrane|chloroplast envelope|ATP:ADP antiporter activity|ATP binding
	comp70451_c0_seq4_Solexa	BTL	adenine nucleotide uniporter (Brittle1-like)	1907	36.7861	8.36173	17.0943	At4g32400	1e-139	Adenine nucleotide uniporter (Brittle1-like)	gi|719981214|ref|XP_010250059.1|PREDICTED: adenine nucleotide transporter BT1, chloroplastic/mitochondrial [Nelumbo nucifera]	0	sp|Q9SUV1|BRT1_ARATH	8e-159	Adenine nucleotide transporter BT1, chloroplastic/mitochondrial OS=Arabidopsis thaliana GN=BT1 PE=1 SV=1	KOG0752	2e-159	Mitochondrial solute carrier protein							GO:0009941;GO:0015215;GO:0006862;GO:0009793;GO:0010363;GO:0015802;GO:0006612;GO:0005743;GO:0043069;GO:0043090;GO:0015696;GO:0006888;GO:0016021;GO:0055085;GO:0009165;GO:0006839;GO:0043269	chloroplast envelope|nucleotide transmembrane transporter activity|nucleotide transport|embryo development ending in seed dormancy|regulation of plant-type hypersensitive response|basic amino acid transport|protein targeting to membrane|mitochondrial inner membrane|negative regulation of programmed cell death|amino acid import|ammonium transport|ER to Golgi vesicle-mediated transport|integral com…
	CL34375Contig1	PHT2;1	phosphate transporter	2561	7.3149	6.76274	2.59358	At3g26570	0	Phosphate transporter	gi|672178839|ref|XP_008809567.1|PREDICTED: LOW QUALITY PROTEIN: inorganic phosphate transporter 2-1, chloroplastic, partial [Phoenix dactylifera]	0	sp|Q38954|PHT21_ARATH	0	Inorganic phosphate transporter 2-1, chloroplastic OS=Arabidopsis thaliana GN=PHT2-1 PE=1 SV=1	KOG2493	0	Na+/Pi symporter							GO:0052543;GO:0009673;GO:0005315;GO:0009941;GO:0016117;GO:0009556;GO:0016020;GO:0006817	callose deposition in cell wall|low-affinity phosphate transmembrane transporter activity|inorganic phosphate transmembrane transporter activity|chloroplast envelope|carotenoid biosynthetic process|microsporogenesis|membrane|phosphate ion transport
	CL4899Contig1	PHT4;2	phosphate transporter	1973	1.19048	14.2376	55.108	At2g38060	0	Phosphate transporter	gi|720002434|ref|XP_010256679.1|PREDICTED: probable anion transporter 3, chloroplastic [Nelumbo nucifera]	0	sp|Q7XJR2|ANTR3_ARATH	0	Probable anion transporter 3, chloroplastic OS=Arabidopsis thaliana GN=ANTR3 PE=2 SV=2	KOG2532	0	Permease of the major facilitator superfamily							GO:0005351;GO:0034219;GO:0015706;GO:0005315;GO:0015711;GO:0008514;GO:0016021;GO:0009536	sugar:proton symporter activity|carbohydrate transmembrane transport|nitrate transport|inorganic phosphate transmembrane transporter activity|organic anion transport|organic anion transmembrane transporter activity|integral component of membrane|plastid
	CL6780Contig1	PHT4;4	phosphate transporter	2479	10.06	20.4539	81.7369	At4g00370	0	Phosphate transporter	gi|720063356|ref|XP_010275627.1|PREDICTED: probable anion transporter 2, chloroplastic isoform X1 [Nelumbo nucifera]	0	sp|Q652N5|PHT44_ORYSJ	0	Probable anion transporter 4, chloroplastic OS=Oryza sativa subsp. japonica GN=PHT4;4 PE=2 SV=1	KOG2532	0	Permease of the major facilitator superfamily							GO:0055085;GO:0016021;GO:0006098;GO:0005315;GO:0015711;GO:0008514;GO:0009706	transmembrane transport|integral component of membrane|pentose-phosphate shunt|inorganic phosphate transmembrane transporter activity|organic anion transport|organic anion transmembrane transporter activity|chloroplast inner membrane
	CL34209Contig1	PHT4;5	phosphate transporter	1990	11.6624	8.76458	6.8515	At5g20380	0	Phosphate transporter	gi|743766221|ref|XP_010913346.1|PREDICTED: probable anion transporter 6, chloroplastic isoform X1 [Elaeis guineensis] >gi|743766223|ref|XP_010913347.1| PREDICTED: probable anion transporter 6, chloroplastic isoform X1 [Elaeis guineensis]	0	sp|Q3E9A0|ANTR6_ARATH	0	Probable anion transporter 6, chloroplastic OS=Arabidopsis thaliana GN=ANTR6 PE=2 SV=1	KOG2532	2e-96	Permease of the major facilitator superfamily							GO:0015706;GO:0055085;GO:0005315;GO:0016021;GO:0009536	nitrate transport|transmembrane transport|inorganic phosphate transmembrane transporter activity|integral component of membrane|plastid
