# Supplementary material for: Integrated analysis of 454 and Illumina transcriptomic sequencing characterizes carbon flux and energy source for fatty acid synthesis in developing Lindera glauca fruits for woody biodiesel
Source: Biotechnol Biofuels. 2017 May 25;10:134. doi: 10.1186/s13068-017-0820-2 (PMC5445305; doi:10.1186/s13068-017-0820-2)
Supplement: Supplementary file 13 — Additional file 13: Table S10. Annotated information of genes involved in TAG assembly in developing L. glauca fruits. They involved specifically in the reactions for the generation of long-chain acyl-CoA, polyunsaturated FA, phosphatidic acid (PA), diacylglycerol (DAG) and triacylglycerol (TAG). [file 13068_2017_820_MOESM13_ESM.xls]

## Sheet: Sheet10
Table S10 Detailed information of the annotated genes for enzymes involved in polyunsaturated FA biosynthesis and TAG assembly in developing L.glauca fruits
					Transcriptional level
	id	Name	Definition	length	50DAF	125DAF	150DAF	AP_id	AP_evalue	AP_des	NR-id and Des	NR-e-value	swiss-id	swiss-e-value	swiss-Des	KOG-id	KOG-e-value	KOG-Des	kegg-id	kegg-term	kegg_hits_numbers	KO_ENTRY	KO_name	KO_Definition	GO-id	GO-term
Long-chain acyl-CoA biosynthesis	CL34425Contig1	FATA	fatty acyl-ACP thioesterase A	2430	117.498	163.484	498.213	AT4G13050	2e-24	fatty acyl-ACP thioesterase A	gi|731440037|ref|XP_003635676.2|PREDICTED: oleoyl-acyl carrier protein thioesterase 2, chloroplastic [Vitis vinifera]	1.35945e-35	sp|Q42712|FATA_CORSA	5e-27	Oleoyl-acyl carrier protein thioesterase, chloroplastic (Fragment) OS=Coriandrum sativum GN=FATA PE=2 SV=1				ko00061	Fatty acid biosynthesis	1	K10782	FATA	fatty acyl-ACP thioesterase A	GO:0016296;GO:0006633;GO:0004320;GO:0016295;GO:0009507	palmitoyl-[acyl-carrier-protein] hydrolase activity|fatty acid biosynthetic process|oleoyl-[acyl-carrier-protein] hydrolase activity|myristoyl-[acyl-carrier-protein] hydrolase activity|chloroplast
	CL1114Contig1	FATB	Acyl-ACP Thioesterase B	3552	48.2937	58.3154	138.479	AT1G08510	2e-149	Acyl-ACP Thioesterase B	gi|573017246|gb|AHF72806.1|chloroplast acyl carrier protein thioesterase B [Lindera communis]	0	sp|Q9SQI3|FATB_GOSHI	0	Palmitoyl-acyl carrier protein thioesterase, chloroplastic OS=Gossypium hirsutum GN=FATB1 PE=1 SV=1	KOG4089	6e-53	Predicted mitochondrial ribosomal protein L23	ko00061;ko01212	Fatty acid biosynthesis|Fatty acid metabolism	2	K10781	FATB	fatty acyl-ACP thioesterase B	GO:0006633;GO:0016296;GO:0004320;GO:0016295	fatty acid biosynthetic process|palmitoyl-[acyl-carrier-protein] hydrolase activity|oleoyl-[acyl-carrier-protein] hydrolase activity|myristoyl-[acyl-carrier-protein] hydrolase activity
	CL3200Contig1	LACS1	long-chain acyl-CoA synthetase 1	3182	26.124	8.46177	1.81545	AT2G47240	0	long-chain acyl-CoA synthetase	gi|225437622|ref|XP_002278345.1|PREDICTED: long chain acyl-CoA synthetase 1 [Vitis vinifera] >gi|731395765|ref|XP_010652282.1| PREDICTED: long chain acyl-CoA synthetase 1 [Vitis vinifera] >gi|297744008|emb|CBI36978.3| unnamed protein product [Vitis vinifera]	0	sp|O22898|LACS1_ARATH	0	Long chain acyl-CoA synthetase 1 OS=Arabidopsis thaliana GN=LACS1 PE=2 SV=1	KOG1256	0	Long-chain acyl-CoA synthetases (AMP-forming)	ko04146;ko00061;ko00071;ko01212;ko03320;ko04920	Peroxisome|Fatty acid biosynthesis|Fatty acid degradation|Fatty acid metabolism|PPAR signaling pathway|Adipocytokine signaling pathway	6	K01897	ACSL, fadD	long-chain acyl-CoA synthetase	GO:0010025;GO:0006633;GO:0034976;GO:0010103;GO:0009627;GO:0010143;GO:0004467;GO:0001676;GO:0005783;GO:0031957	wax biosynthetic process|fatty acid biosynthetic process|response to endoplasmic reticulum stress|stomatal complex morphogenesis|systemic acquired resistance|cutin biosynthetic process|long-chain fatty acid-CoA ligase activity|long-chain fatty acid metabolic process|endoplasmic reticulum|very long-chain fatty acid-CoA ligase activity
	CL2898Contig1	LACS2	long-chain acyl-CoA synthetase 2	2426	14.1618	0.545814	0.455834	AT1G49430	0	long-chain acyl-CoA synthetase	gi|719997197|ref|XP_010255020.1|PREDICTED: long chain acyl-CoA synthetase 2 isoform X1 [Nelumbo nucifera]	0	sp|Q9XIA9|LACS2_ARATH	0	Long chain acyl-CoA synthetase 2 OS=Arabidopsis thaliana GN=LACS2 PE=2 SV=1	KOG1256	0	Long-chain acyl-CoA synthetases (AMP-forming)	ko04146;ko00061;ko00071;ko01212;ko03320;ko04920	Peroxisome|Fatty acid biosynthesis|Fatty acid degradation|Fatty acid metabolism|PPAR signaling pathway|Adipocytokine signaling pathway	6	K01897	ACSL, fadD	long-chain acyl-CoA synthetase	GO:0010025;GO:0006633;GO:0009506;GO:0010143;GO:0010311;GO:0004467;GO:0002213;GO:0001676;GO:0050832;GO:0005783;GO:0031957	wax biosynthetic process|fatty acid biosynthetic process|plasmodesma|cutin biosynthetic process|lateral root formation|long-chain fatty acid-CoA ligase activity|defense response to insect|long-chain fatty acid metabolic process|defense response to fungus|endoplasmic reticulum|very long-chain fatty acid-CoA ligase activity
	CL12147Contig1	LACS4	long-chain acyl-CoA synthetase 4	2640	404.731	309.197	364.406	AT4G23850	0	long-chain acyl-CoA synthetase	gi|720017803|ref|XP_010261577.1|PREDICTED: long chain acyl-CoA synthetase 4-like isoform X1 [Nelumbo nucifera] >gi|720017807|ref|XP_010261578.1| PREDICTED: long chain acyl-CoA synthetase 4-like isoform X2 [Nelumbo nucifera]	0	sp|Q9T0A0|LACS4_ARATH	0	Long chain acyl-CoA synthetase 4 OS=Arabidopsis thaliana GN=LACS4 PE=2 SV=1	KOG1256	0	Long-chain acyl-CoA synthetases (AMP-forming)	ko04146;ko00061;ko00071;ko01212;ko03320;ko04920	Peroxisome|Fatty acid biosynthesis|Fatty acid degradation|Fatty acid metabolism|PPAR signaling pathway|Adipocytokine signaling pathway	6	K01897	ACSL, fadD	long-chain acyl-CoA synthetase	GO:0008152;GO:0005886;GO:0003824	metabolic process|plasma membrane|catalytic activity
polyunsaturated FA biosynthesis	CL34231Contig1	LPCAT1	Lysophospholipid acyltransferase 1	1816	25.737	37.9765	58.0263	AT1G12640	0		gi|720072952|ref|XP_010278548.1|PREDICTED: lysophospholipid acyltransferase 1 [Nelumbo nucifera]	0	sp|F4IDU4|MBOA1_ARATH	0		KOG2704	0	Predicted membrane protein	ko00561;ko00564;ko00565	Glycerolipid metabolism|Glycerophospholipid metabolism|Ether lipid metabolism	3	K13519	LPT1, ALE1	lysophospholipid acyltransferase	GO:0016021	integral component of membrane
	CL3079Contig2	LPCAT2	Lysophospholipid acyltransferase 2	1700	77.344	5.33838	3.1898e-79	AT1G63050	0		gi|729297107|ref|XP_010546005.1|PREDICTED: lysophospholipid acyltransferase 1 [Tarenaya hassleriana]	0	sp|Q9CAN8|MBOA2_ARATH	0		KOG2704	0	Predicted membrane protein	ko00561;ko00564;ko00565	Glycerolipid metabolism|Glycerophospholipid metabolism|Ether lipid metabolism	3	K13519	LPT1, ALE1	lysophospholipid acyltransferase	GO:0016021	integral component of membrane
	CL6969Contig1	FAD2	fatty acid desaturase 2	2203	138.559	21.6352	182.027	AT3G12120	6e-179	fatty acid desaturase 2	gi|23428547|gb|AAL23676.1|delta-12 fatty acid desaturase [Persea americana]	0	sp|P48631|FD6E2_SOYBN	0	Omega-6 fatty acid desaturase, endoplasmic reticulum isozyme 2 OS=Glycine max GN=FAD2-2 PE=2 SV=1				ko01040;ko01212	Biosynthesis of unsaturated fatty acids|Fatty acid metabolism	2	K10256	FAD2	omega-6 fatty acid desaturase (delta-12 desaturase)	GO:0006629;GO:0055114;GO:0016717	lipid metabolic process|oxidation-reduction process|oxidoreductase activity, acting on paired donors, with oxidation of a pair of donors resulting in the reduction of molecular oxygen to two molecules of water
	CL16386Contig1	FAD3	fatty acid desaturase 3	2203	78.5987	31.6032	4.72186	AT2G29980	3e-153	fatty acid desaturase 3	gi|720027569|ref|XP_010264615.1|PREDICTED: omega-3 fatty acid desaturase, chloroplastic-like [Nelumbo nucifera]	0	sp|P48620|FAD3C_SESIN	0	Omega-3 fatty acid desaturase, chloroplastic OS=Sesamum indicum GN=FAD7 PE=2 SV=1				ko01040;ko01212	Biosynthesis of unsaturated fatty acids|Fatty acid metabolism	2	K10257	FAD8, desB	omega-3 fatty acid desaturase (delta-15 desaturase)	GO:0016720;GO:0055114;GO:0006629;GO:0016717	delta12-fatty acid dehydrogenase activity|oxidation-reduction process|lipid metabolic process|oxidoreductase activity, acting on paired donors, with oxidation of a pair of donors resulting in the reduction of molecular oxygen to two molecules of water
TAG assembly	CL3545Contig1	GPAT4	Glycerol-3-Phosphate Acyltransferase 4	1729	24.7191	0.52035	0	AT1G01610	3e-171	Glycerol-3-Phosphate Acyltransferase 4	gi|743907964|ref|XP_011047425.1|PREDICTED: glycerol-3-phosphate 2-O-acyltransferase 6 [Populus euphratica]	0	sp|O80437|GPAT6_ARATH	0	Glycerol-3-phosphate 2-O-acyltransferase 6 OS=Arabidopsis thaliana GN=GPAT6 PE=1 SV=1				ko00561;ko00564	Glycerolipid metabolism|Glycerophospholipid metabolism	2	K13508	GPAT	glycerol-3-phosphate acyltransferase	GO:0016311;GO:0016791;GO:0010143;GO:0090447;GO:0009908;GO:0003841;GO:0006655	dephosphorylation|phosphatase activity|cutin biosynthetic process|glycerol-3-phosphate 2-O-acyltransferase activity|flower development|1-acylglycerol-3-phosphate O-acyltransferase activity|phosphatidylglycerol biosynthetic process
	CL490Contig3	GPAT6	Glycerol-3-Phosphate Acyltransferase 6	1897	229.255	11.8602	10.6162	AT2G38110	0	Glycerol-3-Phosphate Acyltransferase 6	gi|224090939|ref|XP_002309124.1|phospholipid/glycerol acyltransferase family protein [Populus trichocarpa] >gi|222855100|gb|EEE92647.1| phospholipid/glycerol acyltransferase family protein [Populus trichocarpa]	0	sp|O80437|GPAT6_ARATH	0	Glycerol-3-phosphate 2-O-acyltransferase 6 OS=Arabidopsis thaliana GN=GPAT6 PE=1 SV=1				ko00561;ko00564	Glycerolipid metabolism|Glycerophospholipid metabolism	2	K13508	GPAT	glycerol-3-phosphate acyltransferase	GO:0016311;GO:0016791;GO:0010143;GO:0090447;GO:0009908;GO:0003841;GO:0006655	dephosphorylation|phosphatase activity|cutin biosynthetic process|glycerol-3-phosphate 2-O-acyltransferase activity|flower development|1-acylglycerol-3-phosphate O-acyltransferase activity|phosphatidylglycerol biosynthetic process
	CL22687Contig1	GPAT9	Glycerol-3-Phosphate Acyltransferase 9	1465	36.3133	30.3064	64.6465	AT5G60620	0	Glycerol-3-Phosphate Acyltransferase 9	gi|720077155|ref|XP_010240946.1|PREDICTED: glycerol-3-phosphate acyltransferase 3-like [Nelumbo nucifera]	0	sp|Q8C0N2|GPAT3_MOUSE	2e-77	Glycerol-3-phosphate acyltransferase 3 OS=Mus musculus GN=Agpat9 PE=1 SV=1	KOG2898	0	Predicted phosphate acyltransferase, contains PlsC domain	ko00561;ko00564	Glycerolipid metabolism|Glycerophospholipid metabolism	2	K13506	GPAT3_4, AGPAT9, AGPAT6	glycerol-3-phosphate O-acyltransferase 3/4	GO:0006301;GO:0006655;GO:0019432;GO:0004366;GO:0006651;GO:0005783;GO:0005886	postreplication repair|phosphatidylglycerol biosynthetic process|triglyceride biosynthetic process|glycerol-3-phosphate O-acyltransferase activity|diacylglycerol biosynthetic process|endoplasmic reticulum|plasma membrane
	CL20424Contig1	LPAAT1	Glycerol-3-Phosphate Acyltransferase 1	1761	13.6837	6.05131	8.51855	AT4G30580	1e-98	Glycerol-3-Phosphate Acyltransferase 1	gi|720003974|ref|XP_010257171.1|PREDICTED: 1-acyl-sn-glycerol-3-phosphate acyltransferase 1, chloroplastic-like isoform X2 [Nelumbo nucifera] >gi|720003978|ref|XP_010257172.1| PREDICTED: 1-acyl-sn-glycerol-3-phosphate acyltransferase 1, chloroplastic-like isoform X2 [Nelumbo nucifera] >gi|720003981|ref|XP_010257173.1| PREDICTED: 1-acyl-sn-glycerol-3-phosphate acyltransferase 1, chloroplastic-like…	1.85476e-145	sp|Q9LLY4|LPAT1_BRANA	4e-121	1-acyl-sn-glycerol-3-phosphate acyltransferase 1, chloroplastic OS=Brassica napus GN=LPAT1 PE=2 SV=1	KOG2848	6e-105	1-acyl-sn-glycerol-3-phosphate acyltransferase	ko00561;ko00564	Glycerolipid metabolism|Glycerophospholipid metabolism	2	K00655	plsC	1-acyl-sn-glycerol-3-phosphate acyltransferase	GO:0003841;GO:0016020;GO:0008654	1-acylglycerol-3-phosphate O-acyltransferase activity|membrane|phospholipid biosynthetic process
	comp75344_c2_seq1_Solexa	LPAAT2	Glycerol-3-Phosphate Acyltransferase 2	1667	44.2178	35.311	85.762	AT3G57650	2e-146	Glycerol-3-Phosphate Acyltransferase 2	gi|720031236|ref|XP_010265751.1|PREDICTED: 1-acyl-sn-glycerol-3-phosphate acyltransferase 2-like [Nelumbo nucifera]	0	sp|Q8LG50|LPAT2_ARATH	0	1-acyl-sn-glycerol-3-phosphate acyltransferase 2 OS=Arabidopsis thaliana GN=LPAT2 PE=1 SV=2	KOG1505	4e-149	Lysophosphatidic acid acyltransferase LPAAT and related acyltransferases	ko00561;ko00564	Glycerolipid metabolism|Glycerophospholipid metabolism	2	K13523	AGPAT3_4	lysophosphatidic acid acyltransferase / lysophosphatidylinositol acyltransferase	GO:0003841;GO:0005783;GO:0006655	1-acylglycerol-3-phosphate O-acyltransferase activity|endoplasmic reticulum|phosphatidylglycerol biosynthetic process
	CL7580Contig1	PAP1	Phosphatidate Phosphatase 1	3264	13.8147	15.1297	9.68262	AT3G09560	0	Phosphatidate Phosphatase	gi|720012875|ref|XP_010259997.1|PREDICTED: phosphatidate phosphatase PAH1-like isoform X1 [Nelumbo nucifera] >gi|720012878|ref|XP_010259998.1| PREDICTED: phosphatidate phosphatase PAH1-like isoform X1 [Nelumbo nucifera] >gi|720012881|ref|XP_010259999.1| PREDICTED: phosphatidate phosphatase PAH1-like isoform X1 [Nelumbo nucifera] >gi|720012884|ref|XP_010260000.1| PREDICTED: phosphatidate phosphata…	0	sp|Q9SF47|PAH1_ARATH	0		KOG2116	0	Protein involved in plasmid maintenance/nuclear protein involved in lipid metabolism	ko00561;ko00564	Glycerolipid metabolism|Glycerophospholipid metabolism	2	K15728	LPIN	phosphatidate phosphatase LPIN	GO:0008195;GO:0016036;GO:0006629	phosphatidate phosphatase activity|cellular response to phosphate starvation|lipid metabolic process
	CL534Contig1	PAP2	Phosphatidate Phosphatase 2	5474	3.74986	8.70752	11.9884	AT5G42870	3e-156	Phosphatidate Phosphatase	gi|719969752|ref|XP_010269333.1|PREDICTED: phosphatidate phosphatase PAH2-like [Nelumbo nucifera] >gi|719969756|ref|XP_010269340.1| PREDICTED: phosphatidate phosphatase PAH2-like [Nelumbo nucifera] >gi|719969760|ref|XP_010269350.1| PREDICTED: phosphatidate phosphatase PAH2-like [Nelumbo nucifera] >gi|719969763|ref|XP_010269359.1| PREDICTED: phosphatidate phosphatase PAH2-like [Nelumbo nucifera]	0	sp|Q9FMN2|PAH2_ARATH	3e-180		KOG2116	0	Protein involved in plasmid maintenance/nuclear protein involved in lipid metabolism	ko00561;ko00564	Glycerolipid metabolism|Glycerophospholipid metabolism	2	K15728	LPIN	phosphatidate phosphatase LPIN
	CL8746Contig1	DGAT1	acyl-CoA:diacylglycerol acyltransferase 1	2211	5.22893	25.5175	80.1268	AT2G19450	0	acyl-CoA:diacylglycerol acyltransferase	gi|602317277|gb|AHN93288.1|diacylglycerol acyltransferase type 1 [Lindera communis]	0	sp|Q9SLD2|DGAT1_ARATH	0	Diacylglycerol O-acyltransferase 1 OS=Arabidopsis thaliana GN=DGAT1 PE=1 SV=2	KOG0380	0	Sterol O-acyltransferase/Diacylglycerol O-acyltransferase	ko00561;ko00830;ko04975	Glycerolipid metabolism|Retinol metabolism|Fat digestion and absorption	3	K11155	DGAT1	diacylglycerol O-acyltransferase 1	GO:0016021;GO:0004144;GO:0009651;GO:0009409;GO:0045995;GO:0009941;GO:0005975;GO:0007623;GO:0009749;GO:0019432;GO:0010030;GO:0005789;GO:0009737;GO:0009793	integral component of membrane|diacylglycerol O-acyltransferase activity|response to salt stress|response to cold|regulation of embryonic development|chloroplast envelope|carbohydrate metabolic process|circadian rhythm|response to glucose|triglyceride biosynthetic process|positive regulation of seed germination|endoplasmic reticulum membrane|response to abscisic acid|embryo development ending in …
	CL8246Contig1	PDAT1	phospholipid:diacylglycerol acyltransferase 1	2564	31.4822	22.3789	40.81	AT5G13640	0	phospholipid:diacylglycerol acyltransferase	gi|743773577|ref|XP_010917136.1|PREDICTED: phospholipid:diacylglycerol acyltransferase 1 [Elaeis guineensis]	0	sp|Q9FNA9|PDAT1_ARATH	0	Phospholipid:diacylglycerol acyltransferase 1 OS=Arabidopsis thaliana GN=PDAT1 PE=2 SV=1	KOG2369	0	Lecithin:cholesterol acyltransferase (LCAT)/Acyl-ceramide synthase	ko00561	Glycerolipid metabolism	1	K00679	E2.3.1.158	phospholipid:diacylglycerol acyltransferase	GO:0005773;GO:0046027;GO:0005783;GO:0004607;GO:0006629	vacuole|phospholipid:diacylglycerol acyltransferase activity|endoplasmic reticulum|phosphatidylcholine-sterol O-acyltransferase activity|lipid metabolic process
