# Supplementary material for: Integrated analysis of 454 and Illumina transcriptomic sequencing characterizes carbon flux and energy source for fatty acid synthesis in developing Lindera glauca fruits for woody biodiesel
Source: Biotechnol Biofuels. 2017 May 25;10:134. doi: 10.1186/s13068-017-0820-2 (PMC5445305; doi:10.1186/s13068-017-0820-2)
Supplement: Supplementary file 14 — Additional file 14: Table S11. Annotated information of transcription factors involved in oil synthesis during fruit development. [file 13068_2017_820_MOESM14_ESM.xls]

## Sheet: Sheet11
Table S11 Detailed information of the annotated genes for transcription factors involved in oil synthesis in developing L.glauca fruits
					Transcriptional level
	id	Name	Definition	length	50DAF	125DAF	150DAF	AP_id	AP_evalue	AP_des	NR-id and Des	NR-e-value	swiss-id	swiss-e-value	swiss-Des	KOG-id	KOG-e-value	KOG-Des	kegg-id	kegg-term	kegg_hits_numbers	KO_ENTRY	KO_name	KO_Definition	GO-id	GO-term
Transcription factors	CL11352Contig1	ABI3	ABSCISIC ACID INSENSIT-IVE3 transcription factor	2900	11.4271	73.1618	173.301	AT3G24650	4e-137	ABI3 transcription factor	gi|720092301|ref|XP_010245692.1|PREDICTED: B3 domain-containing transcription factor ABI3 [Nelumbo nucifera]	4.58009e-141	sp|P26307|VIV1_MAIZE	2e-94	Regulatory protein viviparous-1 OS=Zea mays GN=VP1 PE=2 SV=1										GO:0045893;GO:0009740;GO:0006351;GO:0048825;GO:0051301;GO:0009733;GO:0005829;GO:0031930;GO:0003677;GO:0003700;GO:0009657;GO:0009737;GO:0009686;GO:0005634	positive regulation of transcription, DNA-templated|gibberellic acid mediated signaling pathway|transcription, DNA-templated|cotyledon development|cell division|response to auxin|cytosol|mitochondria-nucleus signaling pathway|DNA binding|sequence-specific DNA binding transcription factor activity|plastid organization|response to abscisic acid|gibberellin biosynthetic process|nucleus
	CL35946Contig1	FUS3	FUSCA3 transcription factor	1398	4.18022	6.74053	0.652952	AT3G26790	1.2e-39	FUS3 transcription factor	gi|719978468|ref|XP_010249172.1|PREDICTED: B3 domain-containing transcription factor FUS3-like isoform X2 [Nelumbo nucifera]	2.35276e-75	sp|Q9LW31|FUS3_ARATH	8e-43	B3 domain-containing transcription factor FUS3 OS=Arabidopsis thaliana GN=FUS3 PE=2 SV=2										GO:0006355;GO:0003677;GO:0006351;GO:0005634	regulation of transcription, DNA-templated|DNA binding|transcription, DNA-templated|nucleus
	CL902Contig1	WRI1	WRINKLED1 transcription factor	1317	17.8139	85.6002	82.8349	AT3G54320	4.8e-96	WRI1 transcription factor	gi|719986282|ref|XP_010251652.1|PREDICTED: ethylene-responsive transcription factor WRI1 [Nelumbo nucifera]	7.30211e-118	sp|Q6X5Y6|WRI1_ARATH	1e-87	Ethylene-responsive transcription factor WRI1 OS=Arabidopsis thaliana GN=WRI1 PE=2 SV=1										GO:0006355;GO:0003700;GO:0003677;GO:0006351;GO:0005634	regulation of transcription, DNA-templated|sequence-specific DNA binding transcription factor activity|DNA binding|transcription, DNA-templated|nucleus
	CL7690Contig1	GL2	GLABRA2	2457	3.62369	2.25665	4.68823	AT1G79840	0	GLABRA2	gi|719980115|ref|XP_010249693.1|PREDICTED: homeobox-leucine zipper protein GLABRA 2-like [Nelumbo nucifera]	0	sp|P46607|HGL2_ARATH	0	Homeobox-leucine zipper protein GLABRA 2 OS=Arabidopsis thaliana GN=GL2 PE=2 SV=3										GO:0009957;GO:0006355;GO:0043565;GO:0003700;GO:0005634;GO:0010062	epidermal cell fate specification|regulation of transcription, DNA-templated|sequence-specific DNA binding|sequence-specific DNA binding transcription factor activity|nucleus|negative regulation of trichoblast fate specification
	CL2023Contig1	LEC1	LEAFY COTYLEDON 1	1460	0.31392	41.7399	0	AT1G21970	4e-50	LEAFY COTYLEDON 1	gi|719989844|ref|XP_010252777.1|PREDICTED: nuclear transcription factor Y subunit B-1-like [Nelumbo nucifera]	1.72e-84	sp|Q84W66|NFYB6_ARATH	1e-57	Nuclear transcription factor Y subunit B-6 OS=Arabidopsis thaliana GN=NFYB6 PE=1 SV=2	KOG0869	2e-58	CCAAT-binding factor, subunit A (HAP3)							GO:0045893;GO:0033613;GO:0009738;GO:0043565;GO:0003700;GO:0046982;GO:0005634	positive regulation of transcription, DNA-templated|activating transcription factor binding|abscisic acid-activated signaling pathway|sequence-specific DNA binding|sequence-specific DNA binding transcription factor activity|protein heterodimerization activity|nucleus
	CL4334Contig1	HSI2	HIGH-LEVEL EXPRESSION OF SUGAR-INDUCIBLE GENE 2	3867	18.9566	20.8334	19.9579	AT2G30470	0	HIGH-LEVEL EXPRESSION OF SUGAR-INDUCIBLE GENE 2	gi|719987571|ref|XP_010252057.1|PREDICTED: B3 domain-containing protein Os07g0679700-like isoform X1 [Nelumbo nucifera]	0	sp|Q6Z3U3|Y7797_ORYSJ	0	B3 domain-containing protein Os07g0679700 OS=Oryza sativa subsp. japonica GN=Os07g0679700 PE=2 SV=1										GO:0009630;GO:0045893;GO:0009880;GO:0008270;GO:0006351;GO:2000034;GO:0048825;GO:0051301;GO:0010564;GO:0010030;GO:0003677;GO:0045595;GO:0003700;GO:0043687;GO:0007062;GO:0005634;GO:0010072;GO:0010162	gravitropism|positive regulation of transcription, DNA-templated|embryonic pattern specification|zinc ion binding|transcription, DNA-templated|regulation of seed maturation|cotyledon development|cell division|regulation of cell cycle process|positive regulation of seed germination|DNA binding|regulation of cell differentiation|sequence-specific DNA binding transcription factor activity|post-trans…
	CL25752Contig1	AP2	APETALA 2	2754	6.86117	7.50131	19.8404	AT4G36920	4e-78	AP2, FL1, FLO2	gi|719970144|ref|XP_010270526.1|PREDICTED: floral homeotic protein APETALA 2 isoform X3 [Nelumbo nucifera]	1e-78	sp|P47927|AP2_ARATH	5e-62	Floral homeotic protein APETALA 2 OS=Arabidopsis thaliana GN=AP2 PE=1 SV=1										GO:0006355;GO:0003700;GO:0003677;GO:0006351;GO:0005634	regulation of transcription, DNA-templated|sequence-specific DNA binding transcription factor activity|DNA binding|transcription, DNA-templated|nucleus
