# Supplementary material for: Integrated analysis of 454 and Illumina transcriptomic sequencing characterizes carbon flux and energy source for fatty acid synthesis in developing Lindera glauca fruits for woody biodiesel
Source: Biotechnol Biofuels. 2017 May 25;10:134. doi: 10.1186/s13068-017-0820-2 (PMC5445305; doi:10.1186/s13068-017-0820-2)
Supplement: Supplementary file 15 — Additional file 15: Table S12. The information of all primers used in this study for qRT-PCR analysis. [file 13068_2017_820_MOESM15_ESM.xls]

## Sheet: Sheet12
Table S12 The information of primers used in this study for qRT-PCR analysis
unigene	Name	Definition	Forward Primer	Reverse Primer	Ampliconsize (bp)
CL35607Contig1	RBCA	ribulose-bisphosphate carboxylase small chain 1A	CTCCAAGACACACTGCATGA	CGTCTGAAAGAGGAGGCAAATA	86
CL21374Contig1	RBC1B	ribulose-bisphosphate carboxylase small chain 1B	TCGCCAAGGAGATAGACTACA	TAGCTTCCACATCGTCCAATAC	137
CL40502Contig1	RBC2B	ribulose-bisphosphate carboxylase small chain 2B	GAGCTTGAGGAGTGCAAGAA	GGAGGTTTGTAGGCGATGAA	107
CL17090Contig1	RBC3B	ribulose-bisphosphate carboxylase small chain 3B	TCTCTCTCTCTCTCTCTCTCTCT	GGTCGATGTAGGCAGATGTT	101
CL16100Contig1	GAPA	glyceraldehyde-3-phosphate dehydrogenase A subunit	GGGCTCATCACACACAGATAG	GTCGTCCAGGTCTCAAAGAAG	105
CL21543Contig1	GAPB	glyceraldehyde-3-phosphate dehydrogenase B subunit	CCTTCATTCACTCCAACGACATA	GGTGCTGGGAAACACATACA	101
CL6977Contig1	PRK	phosphoribulokinase	TCGAATTGCCCATCCATCTC	AGGAAACTGACGTGCTCATATC	101
CL13330Contig1	SBP	sedoheptulose-bisphosphatase	TTCCTCCTTAACCCACTTCTTATC	GCCTGAGCTAGGTTGCTATATT	95
CL36226Contig1	LHCa1	light-harvesting complex I chlorophyll a/b binding protein 1	TCAAACGTGGTCCAATGATAGT	GGCTGAGAGTGGTAGTAGTAGT	118
CL19143Contig1	LHCa2	light-harvesting complex I chlorophyll a/b binding protein 2	CGTCAGTAGCTCAGGAATGAAA	GAGCCTAAGATGGAACGTACAG	91
CL3186Contig1	LHCa3	light-harvesting complex I chlorophyll a/b binding protein 3	CCAAAGGGAGAGAGAGCAAAG	GCCTCCATTGATGAGAGAAGAG	93
CL17431Contig1	LHCa4	light-harvesting complex I chlorophyll a/b binding protein 4	GATGACAAAGAGTGTGGAGGAG	CCTGAGGTGTTCACCAAGATAG	99
CL33863Contig1	LHCa5	light-harvesting complex I chlorophyll a/b binding protein 5	CTGGTGACTGGTGTGAGTTT	GAAAGGAAAGGGAGTGGAAGAG	94
CL22020Contig1	LHCa6	light-harvesting complex I chlorophyll a/b binding protein 6	GGGCCTTCTCCCGTATAAATG	GGTGATGGTGCTAAGGACTAAA	99
CL34010Contig1	LHCb1	light-harvesting complex II chlorophyll a/b binding protein 1	GCCATTGCTGCACTTCTTAC	CCACATCCCTCTCTGCTATTT	110
CL131Contig2	LHCb2	light-harvesting complex II chlorophyll a/b binding protein 2	TCGCAGAGTTGAAGGTGAAG	GATCTGCAAGGTGGTCATAGAG	129
CL18502Contig1	LHCb3	light-harvesting complex II chlorophyll a/b binding protein 3	GGTGCTGATTGAATGTTCTCTTC	TCTCCCTCCCTCCCTAAATAC	105
CL4736Contig1	LHCb4	light-harvesting complex II chlorophyll a/b binding protein 4	TTCTGTGAATACCTCGCTCTATG	GAAGGGTCCCATGTGCTAAA	96
CL21455Contig1	LHCb5	light-harvesting complex II chlorophyll a/b binding protein 5	TGATCCTGAGAAGGGAGAGTT	GTGGTGCTGGTGTAGGATTT	121
CL18050Contig1	LHCb6	light-harvesting complex II chlorophyll a/b binding protein 6	CCTTGGCAGGGACCATAAA	CCGGCCTCAAAGTAGAAGATAA	130
CL10685Contig1	LHCb7	light-harvesting complex II chlorophyll a/b binding protein 7	CCAACGAGCATGCAGTATTTC	GGAGACCTTCCTGGTGATTATG	102
CL636Contig2	psbD	photosystem II P680 reaction center D2 protein	GTCTGGAGAGGCCTACTTATCT	TCGCTAGGATAAGCGGTATTATTG	102
CL636Contig1	psbC	photosystem II CP43 chlorophyll apoprotein	TCGCTAGGATAAGCGGTATTATTG	GTCTGGAGAGGCCTACTTATCT	102
CL1Contig686	psbB	photosystem II CP47 chlorophyll apoprotein	CCCTGCGACATAGAAGGAATAG	GGAATTCGTTGATGGTTGGAATAG	100
CL7075Contig1	psbO	photosystem II oxygen-evolving enhancer protein 1	CCAGATCCGCCAACACTAAT	TTTCAGCTTCTGTACACCCTATC	101
CL1Contig663	psbP-1	photosystem II oxygen-evolving enhancer protein 2	CACAGACTTCTTGCCCTACAA	GGGTCGGAGTTGTCTTCATATC	120
CL17789Contig1	psbR	photosystem II 10kDa protein	CGACGGATACAGTCCCATTTAC	CCAAGAGTCACAGCCCATATC	102
CL19566Contig1	psbS	photosystem II 22kDa protein	GCAACACGACCAACAAAGAG	GGTACTAGTGGAGAAGGCAAAG	99
CL14495Contig1	psbW	photosystem II PsbW protein	GATGAGAGGATGACCACAGAAG	CAAAGTAGAGAGCCCAGATGAG	109
CL35770Contig1	psbY	photosystem II PsbY protein	TGCAGCAGATTGCAGAGATAG	CTGGTTGGAGGATGTTGTAGAG	105
CL19242Contig1	psb27	photosystem II Psb27 protein	TGAAAGTGGCTCTGGAAGTG	GGCATCACCATCTCTCCTAAC	101
CL19544Contig1	psb28	photosystem II 13kDa protein	CAGCCCATTCTCATTGGAGTA	TGGGAAGCCTGCAAGAATAG	103
CL4Contig7	psaB	photosystem I P700 chlorophyll a apoprotein A2	GGCAGTACGTCAGATGGAATAA	CCCTTGGGAGGTACCAAATAAA	137
CL13098Contig1	psaD-1	photosystem I subunit II	GAAGCTGAGGGACCTTGTATTG	CATCTCTCTCCACAGCCAAATC	92
CL9217Contig1	psaE	photosystem I subunit IV	CTCTAGCTCTCTCGGTCATCTT	GCAGTTTGCTGTTCCCATTC	110
CL19194Contig1	psaF	photosystem I subunit III	GAGCGTTTGTGACTGGAGAT	CTCTTGCCTCTTACCCTTCTTAC	103
CL18930Contig1	psaG	photosystem I subunit V	GGGTGTGTGTGTTGTGTTTG	CCCTTCTCCTATTTCCTCCATTC	105
CL5699Contig1	psaH-2	photosystem I subunit VI	GCTCCATCACCTTACAACTCTC	TGAAGCCACCACCCAATATC	109
CL18489Contig1	psaK	photosystem I subunit X	GACCATGAATGGTTTGGGTTTC	GCTTGGAGTCTCTCTACTCTC	132
CL10520Contig1	psaL	photosystem I subunit XI	TCCTTTGAGGGACACACAATAC	TTGAAGGAGGCGATTCCATAC	108
CL5193Contig2	psaN	photosystem I subunit PsaN	GTGGTGGGAGTGTGGATAAG	CAAACTCTGCCACCCAATTC	93
CL5916Contig1	psaO	photosystem I subunit PsaO	ATCAGTCCTTCCCTTGAAACC	CCAGCTCTCACATCTCAATTCT	102
IQJ1J3L02JQZPI_454	petC	cytochrome b6-f complex iron-sulfur subunit	AGAGCACCTAACAGCAGTAAAT	GAAGAAGGAGAAGAAGGGAGAAG	115
CL1Contig1023	petE2	plastocyanin 2	CCCAACACAAACACCAACTAAC	TGGATGCAAAGGGCACATA	101
CL18534Contig1	FD3	ferredoxin 3	TCACAAGGAGTCTGAGCTTTAC	GCCACACACCTCTCTCATAAA	125
CL21005Contig1	FNR1	ferredoxin--NADP+ reductase	TTCCTCCACCACACACATTC	CTCTCCCTTCTTCCAAGTCAAC	114
CL6661Contig1	ATPF1G	F-type H+-transporting ATPase subunit gamma	ATAGAGGAGGAGAAGGAGAAGG	GAATTCCGCTGGTAGGCTAATA	102
CL1Contig23	ATPF0A	F-type H+-transporting ATPase subunit a	AAGGTGGTTTCCAGCCTATG	TTCCTGTGGGCTTCCTTTAC	100
CL551Contig1	SUS1	sucrose synthase 1	CTACAAGGGAAGGACACTGATG	GAGGGAGCACTGACAGATATTC	101
CL591Contig1	SUS2	sucrose synthase 2	TCATCTTGTGGATGGGCTTAC	ATAGCTTCCTGTGCGGATTT	99
CL55Contig6	SUS3	sucrose synthase 3	GATAGTCAGTCAGTTGCGAGAG	GAAGCTTGAAAGGCGAGAGA	102
CL11326Contig1	SUS4	sucrose synthase 4	CTACAAGGGAAGGACACTGATG	GAGGGAGCACTGACAGATATTC	101
CL55Contig3	SUS5	sucrose synthase 5	GCCTCTCAGAGAATGGGAAATA	CTTCACTCTCCCTGGACTTTAC	116
CL55Contig4	SUS6	sucrose synthase 6	TCATCTTGTGGATGGGCTTAC	ATAGCTTCCTGTGCGGATTT	99
CL1Contig770	INV1	invertase 1	GGTCATTGGAGGGTGATCATAG	AAGGGTGTTTGGCCTTCTT	103
CL20724Contig1	INV2	invertase 2	CAGTCAACGACACCGGATAAA	GGACCTCTGATTTCCTCTCCTA	105
CL17548Contig1	INV3	invertase 3	CAGTCAACGACACCGGATAAA	GGACCTCTGATTTCCTCTCCTA	105
CL1Contig544	INV4	invertase 4	AACACCCACCTCCAACTAAC	CAAGTCACAGCAACCACAATC	99
comp55727_c0_seq1_Solexa	INV5	invertase 5	AAGGGTGTTTGGCCTTCTT	GGTCATTGGAGGGTGATCATAG	103
CL33505Contig1	FK	fructokinase	CAGGGATAGCTCCTTTCTTAGTG	GGGCACTTCTTCTCTCTCTTG	126
CL13012Contig1	UGP	UDP-glucose pyrophosphorylase	TATCCCAGCACCAAACCATAC	CAACTTCCTCAGTCGCTTCA	91
CL17128Contig1	pHXK	plastidial hexokinase 1	GTAGCACCCTGCGTACAATATC	CCGCTCATCTCATCTTCCAATAA	131
CL3342Contig1	cHXK	cytosolic hexokinase 2	TTCGTCAATTCAGCCACTACA	CAGTCAGGCAAACTTCCATTTC	103
CL15938Contig1	pGPI	plastidial glucose-6-phosphate isomerase	ACCTCCAATTCCCACAGAAAG	CAGTTTGCGGATGATGTGATTG	93
CL21941Contig1	cGPI	cytosolicglucose-6-phosphate isomerase	CCACAGCATCCAGGCTATAAG	CGCGGACAGTCCATCTATTT	96
CL2460Contig2	pPFK	plastidial 6-phosphofructokinase	AGAGCAAGTTTCAGGAGGATTT	GTGGTTGGCCTCGTCTTTAT	85
CL4064Contig2	cPFK	cytosolic 6-phosphofructokinase 1	GGGCAGAAGTAGTGGCTTTAT	CATGTGGTCCCTCTAGGTTAAAT	104
CL20481Contig1	pFBA	plastidial fructose-bisphosphate aldolase 3.	CGAGTTGATCCCTGGTTGTT	AGACCGAGTTCGAGAGAGATAG	113
CL19390Contig1	cFBA	cytosolic fructose-bisphosphate aldolase 7.	CCCTTGTAAGTTCCCAAGGTAG	TGGGAAGGTGGAGAATGTTAAG	90
CL18527Contig1	pTPI	plastidial triosephosphate isomerase	ATCCAGAACGCGAGCTAATC	ACCATCAGGCAAACTTTCTTATTC	103
CL1Contig14	cTPI	cytosolic triosephosphate isomerase	GTTAGCCCTCCCTTTGTCTTT	AAGGCACCTCCTTTCTTCAC	101
CL8642Contig1	pGAPC	plastidial glyceraldehyde 3-phosphate dehydrogenase	GTGTGTGACTGTAGGTGGTATC	TCAGGAGAAGCGTCTTCTTTAC	93
CL20246Contig1	cGAPC	cytosolicglyceraldehyde 3-phosphate dehydrogenase	GGTGTCAACGAGAAGGAATACA	TCAACAATGCCGAACCTATCA	116
CL6510Contig1	pPGK	plastidial phosphoglycerate kinase	CAAGTCCCATCCAACCATCT	TGCCCACTGATGTGGTTATAG	96
CL1933Contig1	cPGK	cytosolic phosphoglycerate kinase	CTAGCTCTCGTTCTCGCTTTG	CTTCAGATCTCCAACGCTCTTC	100
CL3849Contig1	pPGM	plastidial 2.3-bisphosphoglycerate-dependent phosphoglycerate mutase	CGACATGCGTCTCTGTAGTT	CCGATGAAACCAAGGCAAAG	96
CL6863Contig1	cPGM	cytosolic 2.3-bisphosphoglycerate-independent phosphoglycerate mutase	CAAGACCTCCTTTGGGTACATC	ATCCTCACCTCCCATACTCTAC	103
CL8275Contig1	pENO1	plastidial enolase 1	CGAACGTCTGGCCAAGTATAA	TTGCTATGGAGATCGGAAACC	94
CL6520Contig1	cENO3	cytosolic enolase 3	CAGTTGGAATCCCTCTGCTATC	CCGGATCCTGTGCTCTTTATT	106
CL17672Contig1	pPK	plastidial pyruvate kinase 1	CTGACCTCCCAACTCTTTCTAC	GCATCAGCATCCTTCACAAAG	102
CL2455Contig1	cPK	pyruvate kinase	GCCCGTCCTGATGAAGTAAA	CCAATGACCCACTTGGAATCTA	98
CL17080Contig1	pG6PDH	plastidial glucose-6-phosphate 1-dehydrogenase 2	CGAGAACCGAAGGACAGATAAA	GCTGCTCTGACTAGAGGATTG	111
CL31487Contig1	cG6PDH	cytosolic glucose-6-phosphate 1-dehydrogenase	TGGAGGCAGTGCAAGATAAA	GGTTTCCGGTTGTTGGATAAAG	99
CL21754Contig1	pPGLS	plastidial 6-phosphogluconolactonase	TCTCATCCGACCGTTGTTTC	GGTGGATCTGGTGGACTTTAC	97
CL8727Contig1	cPGLS	cytosolic 6-phosphogluconolactonase	GTTGTCTGGGTTAGCTCTTCTT	GAAGCTCAAGGCTTGCATATTG	95
CL19914Contig1	p6PGDH1	plastidial 6-phosphogluconate dehydrogenase	GCTTCCACTCTTTCCTCCTTTA	AACAAGCTGCTGACCTATCC	94
CL8341Contig1	c6PGDH	cytosolic 6-phosphogluconate dehydrogenase	TGAGTTTGGACATGGGTGATAG	GCTGACTTAGCAGCTCATAGAA	90
CL32613Contig1	pRPE	plastidial ribulose-phosphate 3-epimerase	CAACCACGAGAGGACCAATAG	CAGGTTAAAGCAGTGGAGGTAG	100
CL18659Contig1	cRPE	cytosolic ribulose-phosphate 3-epimerase	TCTCCTCTTCCTTCTCTTCTCC	ACCTACCTACCAATACCATCCT	105
CL32613Contig1	pRPI	plastidial ribose 5-phosphate isomerase A	GTGTCGCAAAGCTCAAAGTC	CCGCATTCAAATCTCCAATCTC	108
CL7362Contig1	cRPI	cytosolic ribose 5-phosphate isomerase A	CCCAGCCAATCGTTGATAGT	CTTGGAAAGAGAAGGGAGAAGG	136
CL2579Contig1	TK	transketolase	GTCCCTAAAGGTGCTGCTATT	GAACTCTGCTGCTTCCTCTTTA	87
comp77351_c1_seq2_Solexa	TA	transaldolase	CCTCCCAACAACCCAAGTATTA	CAGAGACAGATAGAGAGAGAGAGAG	128
CL10Contig4	mE1-α	mitochondrial pyruvate dehydrogenase E1 component subunit alpha	CTTCCCATCTCTTCCCAATCTC	GTTTCGATGGTCAGGATCTTCT	99
CL20385Contig1	mE1-β	mitochondrial pyruvate dehydrogenase E1 component subunit beta	TCGATAGCATGCCCTCTTTG	GGATTGCCGGAGCTGATATT	107
CL15303Contig1	mE2	mitochondrial pyruvate dehydrogenase E2 component	GGTCGCTTTGTCTGTCTCTATC	GCATTGTCTCCAACCATGAATC	111
CL2206Contig1	mE3	mitochondrial pyruvate dehydrogenase E3 component	CTCGCCATTGCCATAGTTTATTC	CACTCCCGTGACTTGTGTTTA	101
CL12800Contig1	pE1-α	plastidial pyruvate dehydrogenase E1 component subunit alpha	ATGTTACTGTCGTGCCTGTC	CAGGCCTTCTTCTCTCGTTATC	98
CL4290Contig1	pE1-β	plastidial pyruvate dehydrogenase E1 component subunit beta	TCAATTATCGCCGCTCTAAGG	AATAGGGAACTCGGTGAAGAA	100
CL34149Contig1	pE2	plastidial pyruvate dehydrogenase E2 component (dihydrolipoamide acetyltransferase)	GACAGTGGAACCGGGTATTT	TTCGCCCAAAGTGAGTAGTG	112
CL2887Contig1	pE3	plastidial pyruvate dehydrogenase E3 component	GAGGTGGATGCAGCACTAAT	GCTCGTCAACAGGAACAAATC	109
CL21568Contig1	ACLA-1	ATP-citrate lyase subunit A1	CTCCCTCAGAGCTCGAATAATG	CTTCTCATTGGAGGAGGCATAG	78
isotig03386_454	ACLA-2	ATP-citrate lyase subunit A2	GGACACGTTGTAGAGAAGAGAAG	CACCAGTGACAGATCACAGATATAA	116
CL13653Contig1	ACLA-3	ATP-citrate lyase subunit A3	TGACTTCTCAGTTGGGAGAAAG	GAGAGGCTTGGATGCACTATAA	102
CL1Contig766	ACLB-1	ATP-citrate lyase B1	CTCCTTGAAGACGTCCGAAAT	GAGCTTGGTCTCATCCGTAAG	108
CL1Contig594	ACLB-2	ATP-citrate lyase B2	GTGGGTGATGTGATCTCTCTTT	GGACCATGATCGGCACATAA	101
CL10325Contig1	ACS	acetyl-CoA synthetase	TCGGACAGCATTACAGGTTATT	GCTGTTCACTCGGTTGTATTTG	102
CL8397Contig1	cNAD-MDH	cytosolic NAD-dependent malate dehydrogenase	GGCGGGCCTTATCTATTCTTT	GTGGCATCCAGTTTCTTCCT	105
comp70833_c0_seq1_Solexa	pNAD-MDH	plastidial NAD-dependent malate dehydrogenase	GCCATAGAGAGTGTTGCTGAT	CGGATGGAGAAGTAGAAGAGTTG	100
comp76317_c0_seq3_Solexa	gNAD-MDH	glyoxysomal malate dehydrogenase	GCAGAGAGAGAAAGAGGAGAGA	GGGATGTGTGGAAGCAGAAT	100
CL34152Contig1	cpNADP-MDH	chloroplastic NADP-dependent malate dehydrogenase	TGGACGAGAATAGAGCGAAATG	AGTCTGGAACCTGAGTAGTAGAG	111
CL9886Contig1	mNAD-ME1	mitochrondrial NAD-dependent malic enzyme 1	CTTGGAGAACCTCTTCCTCTTTC	CTGTCTGGTGCTCGAGTTATTT	91
CL14515Contig1	pNADP-ME4	plastidal NADP-dependent malic enzyme 4	GCTTCTGAGAGAGAGAGAGAGA	CCTCCACCTAAAGAGAGAGAGA	100
CL1785Contig1	PEPC	phosphoenolpyruvate carboxylase	GAGATCCCACTGGCCAATAAA	AGTTCCTCCCAATGAACCTTATC	102
CL8740Contig1	α-CT	acetyl-CoA carboxylase carboxyl transferase subunit alpha	CCTGTCATCCACCTCCATTT	TCCTGCAAGCCCATAGAAATAA	102
CL5486Contig2	BC	acetyl-CoA carboxylase biotin carboxyl carrier protein	GCAGACAGCAGCAGATAGAA	CATGTACGACTGGCAGATGAG	96
comp67980_c0_seq2_Solexa	BCCP-1	Biotin Carboxyl Carrier Protein 1; subunit of Heteromeric ACCase	GGTTGACTGATTCCGCTTAGA	GTCTCCTTTGCAGGGATTGA	108
comp73087_c0_seq1_Solexa	BCCP-2	Biotin Carboxyl Carrier Protein 2; subunit of Heteromeric ACCase	GTCTCCTTTGCAGGGATTGA	GGTTGACTGATTCCGCTTAGA	108
CL34755Contig1	KAR	ketoacyl-ACP reductase	TCTTGCTGCCTTCTGGTATG	CTCCGTCTCTTTCAGTACACTTC	111
CL299Contig2	EAR	Enoyl-ACP Reductase	TGGGTAATCCTGAGGCAATC	CTTCTCTCGGACCTTCACATAC	101
CL34135Contig1	CS4	mitochrondrion citrate synthase 4	GCCCAATGTAGATGCTCATAGT	CTGGGAGCCTATCCCTATACTT	112
CL778Contig3	ACO1	mitochondrial/cytosolic aconitate hydratase 1	TGTGATTGCATTCCCTCCTATC	CAGACCCTTCACTCCTCAAATC	124
CL33948Contig1	IDH1	mitochondrial NAD+- dependent isocitrate dehydrogenase 1	GAACCCTAACCCTAACCCTAATC	CCTCCATCAATCGCCCTAAA	127
CL18447Contig1	IDH3	mitochondrial NAD+- dependent isocitrate dehydrogenase 3	CTAGATCAGACGGTGGAGAAGA	AGAGAGAGAGAGAGAGGGAGATA	107
CL11669Contig1	IDH5	mitochondrial NAD+- dependent isocitrate dehydrogenase 5	TGGAGTCTGTGCGTAGAAATG	CAAGGCCTCACGTTGGAATA	127
CL12227Contig1	OGDHE1	mitochondrial 2-oxoglutarate dehydrogenase E1 component	CTCTGTGCGACATCCCAATAA	TGGTCTTGAAGGTGGAGAAAC	104
CL9046Contig1	OGDHE2	mitochondrial 2-oxoglutarate dehydrogenase E2 component (dihydrolipoamide succinyltransferase)	CATCGAAGGAGATCCGAACAA	GAACATGCCTATACCCTCTTACC	100
comp79982_c0_seq4_Solexa	LSC1	mitochondrial succinyl-CoA synthetase alpha subunit	CTGACCTCTGCAATTCTCTCC	CCGAGCCATTCCTCAGATTT	107
CL7119Contig1	LSC2	mitochondrial succinyl-CoA synthetase beta subunit	CACAAGGTACACAGCAAACAAG	TGGATGATGCAGCTGAGAAG	106
CL21924Contig1	SDH2	mitochondrial succinate dehydrogenase 2-2	GAGATTCCGCAGAGCAAGAA	CACCAATAGCTAGGGCAAGAA	98
CL34130Contig1	FUM	mitochondrial fumarase 1	ACGGCGTGAGGCAATAAA	CCCTGCAGTCAATCTTCTCTAC	122
CL9761Contig1	mNAD-MDH	mitochrondrial malate dehydrogenase	CATGCATCCCACAGCTAGAA	GGACCTGAATGTTGGGTATCTC	124
CL6949Contig1	NDUFS1	NADH dehydrogenase (ubiquinone) Fe-S protein 1	CAGTCCCAAACACTGTCATACT	TGGCTCCAAACCTTCTACATAC	105
CL21206Contig1	NDUFS8	NADH dehydrogenase (ubiquinone) Fe-S protein 8	ACTCATGAGGAGCTGTTGTATG	ATTGGTGAATCAGCGGTAGAG	114
CL2384Contig1	NDUFA5	NADH dehydrogenase (ubiquinone) 1 alpha subcomplex subunit 5	CTGCAAATCGACGCAGAAAC	CTACATTGGAAGACCCGATAGC	111
CL13648Contig1	NDUFA9	NADH dehydrogenase (ubiquinone) 1 alpha subcomplex subunit 9	CCTCCAAAGGGCATCTCATAC	AGAGTAACGGGCACTGATTTC	117
CL35553Contig1	NDUFB7	NADH dehydrogenase (ubiquinone) 1 beta subcomplex subunit 7	GCCAAGAAGAGAACAACCAAAC	AGGGTTGCTACATGCTCAAA	102
CL16950Contig1	SDHA, SDH1	succinate dehydrogenase (ubiquinone) flavoprotein subunit	GTTCCACCCAACGGGTATTT	TCCATAAATCGCTCACCTTCAC	102
CL21924Contig1	SDHB, SDH2	succinate dehydrogenase (ubiquinone) iron-sulfur subunit	GAGATTCCGCAGAGCAAGAA	CACCAATAGCTAGGGCAAGAA	98
CL2209Contig1	CYTB, petB	ubiquinol-cytochrome c reductase cytochrome b subunit	GAACAGGAGTTGTCACGATAGG	GCTGGTTAAGTGTGGAGGATATAG	94
CL6556Contig1	CYC1, CYT1, petC	ubiquinol-cytochrome c reductase cytochrome c1 subunit	CATACACGAGATAGCAGGGTTC	CCCTTCTCCAAGCTGGTTATT	103
CL10902Contig1	UQCRFS1, RIP1, petA	ubiquinol-cytochrome c reductase iron-sulfur subunit	TTTCGACTCTCTCTCTCTCTCC	CTCAGCATCCTTCCTTCTAACC	102
CL2555Contig1	QCR7, UQCRB	ubiquinol-cytochrome c reductase subunit 7	CATCATATCGGAGGCCGTATTT	AAGAAGAGCAGCGTGGTTAG	139
CL35777Contig1	QCR9, UCRC	ubiquinol-cytochrome c reductase subunit 9	GGCAGTAATCCGAGCCATAC	GCTTGTGTTCATCGTCGTTATTT	101
CL20474Contig1	COX5B-2	cytochrome c oxidase subunit 5b	CACTCCCTTACCTCCACAATTC	GGCTCTCTCTCTCTCTCTTTCT	118
CL36034Contig1	COX6A	cytochrome c oxidase subunit 6a	CGTCGCAAGAAGAAGGAGAA	GTGATGAGCAGAGGAAGAGAAG	127
CL20886Contig1	COX6B-1	cytochrome c oxidase subunit 6b	GGGTTAGGGATTCGTTGGATT	CCCTTCGTCTTCTTCTTCTCAC	105
comp55416_c0_seq1_Solexa	ATPeF1B	F-type H+-transporting ATPase subunit beta	GGTGCTCCTGGGAAATATGTAG	CAATGCCTCCCACCATGTAA	115
CL35769Contig1	ATPeF1D	F-type H+-transporting ATPase subunit delta	CTCTTCTCTCTCTCTCTCTCTTCTC	CTTCTATCATCTCCTCTCACCAAAG	92
CL6496Contig1	ATPeF1E	F-type H+-transporting ATPase subunit epsilon	CCTATGATTGGAGGCTCGTAAA	CTGCTCCTTCCACAACCTTAT	114
CL17221Contig1	ATPeFG	F-type H+-transporting ATPase subunit g	TACACTCGTCTTGCCAGTATTC	GACCTTCAGATCCTGCCTATTC	99
CL34418Contig1	SUC4	sucrose transport protein SUC4	AGGTTTGGATGGTCCTAATTGT	CTCCTCTGGTGTCCCTCTATAA	113
CL21819Contig1	AAC1	ATP/ADP carrier 1	GCCTCCAGATCCATACTTCTTT	CGAGGGTGCCAAGTCTTTAT	130
CL6316Contig1	AAC2	ATP/ADP carrier 2	CAGTCGGGTACGTGCATAAT	GGTGGGTATGTCAAGTGGTTAG	105
CL366Contig1	AAC3	ATP/ADP carrier 3	GCGTTGATACCACTGCTTATTTC	CTGGGCTGATGGAGTATGTTAG	96
CL21370Contig1	ADNT1	Adenine nucleotide carrier	CAACAGGGTGTCTACCAGTAAAT	GGCGGAAGATAGCATAGGTAAAG	105
CL20019Contig1	DTC	dicarboxy-late/tricarboxy-late carrier	TGCTCAGGCAAGCTACATATAC	TAAAGAGGCAGTGGTTTCCC	100
CL21139Contig1	DIC1	dicarboxy-late carrier	CAGGGAAAGGAGAAGGAAAGAG	CCCACAACCGCGTTAGAA	110
CL20946Contig1	GLT	glycolipid transfer protein	AAAGGCTTGGTGGAGATTAGG	TTGTTGATGGAGAAGGGATCTG	89
CL12107Contig1	MEX1	maltose translocator	GAGTCCGCCGATGGTAATAAA	GTAGCTTCTGGCCTTGTTCT	99
CL4Contig6	GPT1	glucose-6-phosphate/phosphate translocator	AGAGAGAGAGAGAGAGAGAGAGA	CACCAGCCCTGTTTGTTAGA	100
CL1671Contig1	GPT2	glucose-6-phosphate/phosphate translocator	CCTATCTATCTCTCCTCCGTTGA	CGTCTGGAATCGGGACATTAG	130
CL33661Contig1	TPT	triose phosphate transporter	TCAACTGGACTGGCTTCATC	CGTACTGTCCATACCTGTCATC	98
CL20653Contig1	PPT1	phosphoenolpyruvate transporter 1	CCTTCTCTGTGGGTTGTTTCT	AAGCCATCGCACTCCAAA	109
CL2485Contig1	PPT2	phosphoenolpyruvate transporter 2	ATTGTCCAGGGATTCCTCTTTC	GGAGTGCGATGGCTTCTAAT	89
CL17459Contig1	XPT	xylulose-5-phosphate/phosphate translocator	CCAACACACCAGTCCAGATAA	CGACGTTCTGGAAGTACCATAG	92
CL200Contig2	NTT1	ATP/ADP antiporter	GGAGAAGCTGATCGGAAAGAA	AACCCGAACCACCTACAATC	107
CL200Contig4	NTT2	ATP/ADP antiporter	CACCCATATCGGCGAAGTATAA	GTTTCCCAGCCCAAATGAATAC	114
comp70451_c0_seq4_Solexa	BTL	adenine nucleotide uniporter (Brittle1-like)	AGTGTTCAAGCAGGAGGAAAT	GCTACCTCAAGTGGGAATGTAG	99
CL34375Contig1	PHT2;1	phosphate transporter	AGTCATGGGTGTGGGATTTG	CCACCAACAGGAATGGTAACT	99
CL4899Contig1	PHT4;2	phosphate transporter	GACTGAACGATACCGAGAAAGG	TGTCTATGCAATGCGGATAGG	98
CL6780Contig1	PHT4;4	phosphate transporter	TCCTGACCTTGATAGTGGTAGTA	CAGGTGGGAATGACCGATAAA	112
CL34209Contig1	PHT4;5	phosphate transporter	GGGTTTGCGCCTCTCTAATAA	TCTCCTGGCTCCTCCTATTATC	116
CL34425Contig1	FATA	fatty acyl-ACP thioesterase A	GGTCTTCGAGCAAGGGTATTT	ATGGGCACTTGCACTGATTA	113
CL1114Contig1	FATB	Acyl-ACP Thioesterase B	GCCCTCCATCTTTCCACTATTC	CGACTGCATTCCTTCCTTACA	92
CL3200Contig1	LACS1	long-chain acyl-CoA synthetase 1	CAAGAGGCTGAGGTGGATAAAG	GCAGCCTCCTTTGGAACTAA	94
CL2898Contig1	LACS2	long-chain acyl-CoA synthetase 2	GGGTCCATACATCTGGCTTAC	GCATCGACCACCAGGATTTA	100
CL12147Contig1	LACS4	long-chain acyl-CoA synthetase 4	GGTATTGGGTCAAGGTGGATAG	CCGAAGGCAAGAGAGTACATT	104
CL34231Contig1	LPCAT1	Lysophospholipid acyltransferase 1	GCTGCTGTTGTGCGATAAAC	CGCTCCAAACGAAACGAAAC	98
CL3079Contig2	LPCAT2	Lysophospholipid acyltransferase 2	CAAGAGAGAGAGAGAGAGGAGAA	AAGCTCGGAAGGAACAGTAAG	102
CL6969Contig1	FAD2	fatty acid desaturase 2	GTGCCTGGATGAAGAGGAAA	GAGGAGAGGAGTCAACAGAAAG	103
CL16386Contig1	FAD3	fatty acid desaturase 3	GGAGAGGGAGAAACTGAGAAAG	TCAACCACATACGAACGAGAG	100
CL3545Contig1	GPAT4	Glycerol-3-Phosphate Acyltransferase 4	TCTAAGGGTGCTACTCCTACTG	CGGCGAAGGAGATGAAGATTAT	107
CL490Contig3	GPAT6	Glycerol-3-Phosphate Acyltransferase 6	GATTTGAGTGCACCAGCTTTAC	TCTCTCTCTCTCTCTCTCTCTCT	125
CL22687Contig1	GPAT9	Glycerol-3-Phosphate Acyltransferase 9	GCTTCCGTTCTGTATGCTTTG	CAGAGAGGGTCAGGAACATTATC	108
CL20424Contig1	LPAAT1	Glycerol-3-Phosphate Acyltransferase 1	GGAGCTCCCACCACAAATTA	GTTGGCTGGTAGTAGCAGATAG	107
comp75344_c2_seq1_Solexa	LPAAT2	Glycerol-3-Phosphate Acyltransferase 2	ACAGCAACTCCACAACTACTC	CTGGCCTCATGGTCAATCTAAT	105
CL7580Contig1	PAP1	Phosphatidate Phosphatase 1	GAATGGTCGCATTCGGTTTG	GGAAGAGAGCCCGGTATTATTG	107
CL534Contig1	PAP2	Phosphatidate Phosphatase 2	GGACTCAAACCAGTCCGATTAG	TGTATGCGGTCACGGATATTG	100
CL8746Contig1	DGAT1	acyl-CoA:diacylglycerol acyltransferase 1	GAAAGTACGACCGCTACATCAA	AGAAGCGAGAGACAGAGAGAA	105
CL8246Contig1	PDAT1	phospholipid:diacylglycerol acyltransferase 1	CCTGAACAGCAGCATCTGATA	CTCACCTCATCACCACTGAAA	97
CL11352Contig1	ABI3	ABSCISIC ACID INSENSIT-IVE3 transcription factor	TACGAGCGAGAGATGGAAGA	CGATGTTGGAGTTGGTGTAGT	100
CL35946Contig1	FUS3	FUSCA3 transcription factor	TCAGAGAAGGGATTCACCAAAC	GTCGGCACGTGGAAATAAATAAG	87
CL902Contig1	WRI1	WRINKLED1 transcription factor	GCATTGAGCCCTCTGTATTCT	CTAGGATTGGTCGAGTCTTTGG	115
CL7690Contig1	GL2	GLABRA2	GGTTGATGAGAGAGGGAAGAAG	CTGGGTGAGGTGATTCTTTGA	101
CL2023Contig1	LEC1	LEAFY COTYLEDON 1	GCCAAACGACTGAAGGAAGA	ACAAATCCCTACCAGACGAAAG	97
CL4334Contig1	HSI2	HIGH-LEVEL EXPRESSION OF SUGAR-INDUCIBLE GENE 2	GGTGTCGACTGTACAGAGAATG	CAACATCAGGAACAGGCTAGAA	110
CL25752Contig1	AP2	APETALA 2	GGGTCACCTGATAACCTACAAC	CCCATCTTCCCTATTTCCTCATC	134
comp112461_c0_seq1	UBC	ubiquitin-conjugating enzyme	CTGGGATACCATCCAGAACATC	CTCAAGTGTCCTTCCAGCATAG	97
comp90151_c0_seq1	RPL32e	large subunit ribosomal protein L32e	CCGCCACCTCTCTCTTTATTT	GCGCTTCTTGACAATCTTCTTG	102
